# Supplementary material for: Transcriptomic analysis reveals the gene regulatory networks involved in leaf and root response to osmotic stress in tomato
Source: Front Plant Sci. 2023 Jun 2;14:1155797. doi: 10.3389/fpls.2023.1155797 (PMC10272567; doi:10.3389/fpls.2023.1155797)
Supplement: Supplementary Table 1 — Raw data derived from the hybridization of the NimbleGen microarray “111012_Slyc_PT_expr”. The data are referred to the original 28,191 tentative consensus (TC) sequences and to the related 16,654 Solyc transcripts from ITAG 4.0. The correspondence of TC and Solyc IDs is reported. [file Table_1.xlsx]

## Sheet: raw TC
TC ID	LEAF Tondo CTRL	LEAF Tondo CTRL	LEAF Tondo CTRL	LEAF Tondo PEG	LEAF Tondo PEG	LEAF Tondo PEG	LEAF M82 CTRL	LEAF M82 CTRL	LEAF M82 CTRL	LEAF M82 PEG	LEAF M82 PEG	LEAF M82 PEG	ROOT Tondo CTRL	ROOT Tondo CTRL	ROOT Tondo CTRL	ROOT Tondo PEG	ROOT Tondo PEG	ROOT Tondo PEG	ROOT M82 CTRL	ROOT M82 CTRL	ROOT M82 CTRL	ROOT M82 PEG	ROOT M82 PEG	ROOT M82 PEG
TC230153	5239.88	4112.15	3759.33	3145.19	5379.62	4414.9	4842.51	3856.26	2757.05	5567.97	5525.23	2594.03	11114.6	6588.33	6885.12	13144.3	13957.2	7268.55	11021.8	6788.1	6502.5	10879.5	9063.22	10848.1
TC230879	2662.68	2421.53	2001.06	1696.87	2020.1	2262.94	2514.33	2353.37	1804.32	2540.91	2333.39	1383.86	3470.32	1765.44	2052.39	2745.42	3245.8	1483.77	3427.51	1711.64	2036.01	2759.41	2699.5	2874.46
NP000693	779.395	644.742	1083.93	1675.66	1352.48	1221.34	1238.77	1206.78	717.288	1488.74	2015.81	1433.95	4044.35	2895.93	2865.18	4231.96	4657.2	2836.01	3623.21	2678.15	2070.85	3363.37	3685.78	3632.19
TC242462	411.567	356.723	473.789	989.24	509.992	712.881	642.794	487.283	455.989	531.681	775.146	490.765	759.077	661.613	696.75	758.715	1135.21	808.544	803.612	637.316	499.19	827.02	947.142	858.997
TC218252	316.04	276.431	333.079	821.666	416.594	566.585	382.913	315.843	323.78	435.489	651.356	407.003	359.354	341.312	331.244	542.58	589.717	652.025	310.132	353.033	261.056	430.374	433.528	504.084
TC218255	340.346	291.648	232.038	366.358	299.266	308.26	247.064	168.038	195.206	329.896	503.378	308.603	429.706	346.193	319.828	739.376	839.018	565.337	452.634	364.209	308.355	523.171	508.024	570.75
TC219582	24181	23258.1	22341.6	16266.3	19629.1	18842.8	24939.9	21125.9	20847.1	20095.5	20311.5	15060.4	8979.16	6270.35	6163.68	9542.48	9673.83	4582.42	9444.02	5536.3	4635.59	9487.8	4648.57	5991.95
TC220056	27117.2	27074.6	26936.5	24687.5	23849.3	25031.9	27559.1	26822.3	27653	21367.9	21373.9	23080.6	15634.8	15959.5	16714.6	13171.3	11863.5	11059.5	16408.4	16145.4	15485.2	12172.2	7368.77	10491.6
TC217283	24586	24432.7	21850.6	19405.3	18407.6	18685.1	25675.7	23404.3	21488.8	18141.3	18403.6	13741	2079.02	1451.8	1449.69	2263.31	2652.88	1694.5	1871.33	1209.83	1167.47	1939.76	1386.57	1518.3
TC234599	6306.81	6189.61	5405.47	5363.05	5349.22	5985.44	5975.49	5457.97	5362.7	5989.1	5982.39	4989.64	3650.01	3604.45	3283.42	4544.75	4454.96	3161.44	3674.89	3068.12	2951.51	3882.86	3304.64	3815.15
TC238373	7873.46	7427.81	5281.95	9999.53	4194.9	6205.57	6973.87	6237.98	5131.06	4401.02	4701.27	4021.01	1906.01	1205.62	1347.65	1863.23	1982.14	1213.47	1864.08	1112.5	1138.79	1426.22	908.763	1401.75
TC232385	351.079	472.919	322.386	894.484	582.935	545.582	279.151	412.172	424.61	549.986	732.994	1003.88	2114.07	1961.15	2192.35	3340.01	3757.42	3862.79	2410.98	2241.05	2255.74	3663.06	5259.09	4291.98
TC236533	3173.8	2555.98	2505.08	2187.63	3389.53	2991.92	3439.93	2894.29	2183.74	3623.03	3992.2	2021.56	2547.17	1842.63	1780.32	3264.9	5076.32	2428.71	2856.23	1559.87	1526.48	3018.29	2478.55	3082.6
TC240831	10815	9541.05	7490.7	4634.95	5012.15	5102.11	10274.7	10009.1	7262.19	5616.46	5852.35	3137.76	1038.25	646.603	700.414	1162.42	1098.24	539.711	1048.36	649.809	617.49	865.375	389.172	707.67
TC243098	25311.1	26447	21332.7	19270.8	21486.5	20106.3	24019.9	24347.9	20657.7	22855.1	22509	17887	8805.91	5354.32	6158.96	9077.23	10015.4	3998.39	9180.33	4907.57	5788.68	8765.38	5518.83	6058.54
TC234069	12504.5	12062.2	9671.72	16637.4	9046.87	11773.7	11732.8	10247.1	8058.58	9657.07	9901.17	7338.39	3609.05	2239.77	2377.83	3686.75	3802	1893.67	3590.86	2086.28	1932.12	3218.96	1889.32	2456.38
TC243470	13390.3	11970.8	10573.6	8678.68	6573.63	7484.65	13765.8	11151.7	10035.5	6544.56	8688.02	5231.55	878.135	459.438	586.51	1096.61	1208.1	619.695	858.314	491.833	480.767	899.829	401.433	648.284
TC222649	18495.4	17827.1	16561.5	14884.2	13240.7	15093.8	17331.9	17729.1	15525.8	14042.4	13106	13367	7904.54	6804.71	5979.54	6082.96	5668.7	3030.33	7771.21	5982.58	5987.59	6226.11	2298.77	3713.38
TC226052	12571.2	11719.1	12074.5	10057.6	9472.65	9297.63	11574.3	11527.4	10626.4	8564.57	8742.62	8932.67	6141.06	5315.91	4428.59	4509.76	3936.38	2620.52	5494.27	4770.27	4791.3	4900.28	1936.14	2996.71
TC243067	17509.1	17476.9	17135.3	13613.7	13264	13780.4	16572.9	15356.7	16106.4	12411.6	13758.8	10976.2	6652.43	6037.82	4714.25	5803.38	4867.68	3136.63	6136.19	5281.02	4536.95	5975.2	2857.73	3940.48
TC217358	16911.3	16714.6	14373.5	12463.2	12634.8	12082.3	16088.1	15181.2	11848.8	12716.8	11730.9	8761.63	1558.07	911.01	976.191	1668.97	1962.87	936.79	1671.26	808.669	767.891	1443.71	701.523	825.337
TC231581	32843.7	29817.1	31625.5	27996.5	30017.8	27233.3	31473.2	27387.3	28959.8	27855.4	31023.7	24389.7	10983.2	9314.84	8366.81	11299.1	9381.97	6143.91	11600.7	8364.16	7475.14	12309.3	4818.83	8264.1
TC233203	23640.2	23652.8	21868.6	21075.5	16399.9	16333.6	23627.1	22747.2	20875.4	18139.1	16720.6	12168.4	2540.9	1825.29	1775.85	2077.62	2453.52	1538.29	2795.95	1702.98	1807.35	1780.82	1277.26	1602.65
TC239301	18199.5	18059.2	15476.8	15580.1	13442.6	12643.6	16721.1	18107.7	15067.1	14329.2	13204	11379.2	2625.27	2082.68	2203.85	2401.34	2728.59	1586.81	2937.35	1591.53	2140.56	2176.94	1407.16	1712.96
TC217295	52401.7	53905.9	46136.4	54337.3	57021.1	58397.7	52152	50605.9	49210.2	58414.7	53643.7	54567.2	13377	9841.25	9407.28	19332.8	20191.9	9941.02	14009.1	9909.54	8289.7	18535.8	13744.7	16656.6
TC232092	49747.2	55456.9	47553.1	50848.1	46292.4	50282.6	49051.7	48009.2	53303.9	50391.5	45703	50642.8	24071	22619.1	23128.8	23678	21199.7	21434	23782.8	21739.1	22603.1	23964.7	19576.5	21731.1
TC217278	18225	16310.4	15961.7	15066.7	15977.7	14006.1	16577.3	15049.1	13900.8	15811.2	16102.4	11254.6	10986.8	8011.89	7286.01	13549.7	13523.8	6455.05	11696.7	6617.01	6710.06	12461.7	6596	9664.33
TC228154	10042.6	9327.19	8089.5	6738.04	7540.85	6609.1	9200.02	7915.06	7020.94	7568.47	8132.3	4879.59	998.957	549.208	560.255	1445.6	1459.58	578.361	993.787	713.399	531.692	1327.41	403.401	814.534
TC217426	23590.4	24209.5	19951.4	21859.8	23324.9	22149.7	22978.1	21034.5	18498.4	24389.8	22074.7	18049.7	3289.96	2316.23	2372.86	5131.92	5575.36	2924.91	3620.05	2341.96	2145.71	5032.71	2747.61	3526.25
TC220733	14976.1	14630.4	11890.3	11238.9	11995.9	11027.1	12464	11577.9	9526.86	13499.8	13071.6	7780.26	1292.69	757.22	721.394	1987.51	2060.29	934.541	1388.71	700.146	700.372	1919.78	746.954	1213.88
TC242094	25119	22284.3	19914.8	14919.4	18921.5	17809	23466.5	23138.2	17854.4	20419.5	19119.3	12742.5	3142.81	2083.15	2181.38	4975.95	5511.58	2610.99	4037.41	1932.26	2204.29	4168.8	3742.75	4087.06
TC217276	59687	62533	56466.5	60015.1	59798.9	55564.5	58765.5	59076.2	56500.6	63481.7	58484.7	62533	29632.5	27597.9	29658.1	35134.9	39965.1	35300.7	30324.4	26867.1	28792.4	36086.8	39001	34390.3
TC244700	43321.6	42350.7	42514.5	46174.7	46784.2	44411.3	41280.6	40081.9	42716.9	47222.8	42550.4	43653.3	10878.7	10557.4	10397.5	14758.1	15969.1	14656.1	11147.5	9734.35	10372	14213.2	14938.2	14496.9
TC219304	36966.9	33762.3	35657.8	33483.8	36942.4	34514.4	35745.1	35533.7	31121.2	35986.2	37400	30987.5	2431.08	1629.25	1574.34	3954.41	4550.77	2525.01	2632.22	1248.29	1489.13	3781.63	3135.4	3815.67
TC217385	32893.1	33947.9	34388.3	29852	31861.2	30454.8	33399.1	30588.4	31974.1	32755.7	32565.8	28234.7	18423.4	18420.1	18756.4	15560.3	13496.3	11384.1	18902.4	18905.9	17798.1	15942.1	9842.93	12849.8
TC237059	25021.7	25671.1	24380.3	22898.1	22335.2	22927.8	24185.8	24575.3	23672.7	23476.2	22348.4	21929.8	15376.6	14566.9	14083.3	12532.8	11002.1	8331.01	14259.7	13664.9	14451.7	12340.2	7280.93	9177.35
TC217443	785.548	752.371	308.281	6126.55	1685.49	2643.45	1661.34	914.927	638.837	1256.98	1548.05	2189.44	488.113	389.959	341.811	635.838	656.771	461.366	503.482	359.181	324.358	507.276	322.369	405.756
TC217125	3464	3812.49	2868.96	5867.4	2365.05	3333.83	4486.05	3737.81	2791.43	2016.21	2301.73	2518.55	1562.87	1136.44	754.274	1073.17	890.825	577.573	1374.46	910.031	790.534	1075.19	241.781	553.048
TC232459	26744.9	27069.3	25449.4	20489.9	25946.6	22408.5	26448.4	24586.4	23034.5	25386.6	24242	18697.7	1067.19	786.894	755.819	2107.25	2550.08	1249.65	1288.48	743.914	804.285	2080.91	1775.08	1857.18
TC217346	16093.1	15669.8	13011.5	14296	11100.2	11295.9	15107.2	13078.5	11377.4	11254.4	11687.2	8451.17	3024.19	1764.1	1808.93	2725.88	3059.37	1519.89	2845.06	1571.93	1331.58	2448.24	967.178	1504.8
TC241813	3457.94	3203.18	2410.45	4154.67	1801.47	2214.69	3262.35	2419.01	1938.44	1532.04	1858.27	1543.86	389.539	277.972	228.654	408.645	335.185	217.786	427.51	290.798	224.798	238.028	36.6878	123.506
TC217194	6917.18	7706.7	6673.39	9053.99	5474.6	7181.12	7709.52	6235.92	5285.23	5290.54	5951.73	5071.38	3183.72	3002.89	3014.6	2962.25	2430.91	2471.04	3087.48	3277.95	2937.39	2680.58	1389.05	1986.74
TC236973	34760.1	36532.7	35023.9	36012.4	37300.5	35072.8	35001.7	35138.6	35391.9	37671.3	38800.8	32516.3	23757	17991.4	18254.5	25744.9	27026.1	20165.6	22874.2	19488	19434.5	25544.8	23562.4	22486.6
TC238733	52968.3	50992.4	54403.7	48296.9	53729.7	50310.4	51220.6	48791.7	46665.5	48221.9	50705.2	43018.5	6825.25	3636.18	4018.28	14765.4	18720	8278.08	8946.08	2679.2	3759.95	15271	11624.2	13495.9
TC240911	762.319	635.744	389.269	11457.9	1259.5	4766.62	1797.29	975.872	672.886	990.86	2673.35	2549.7	784.753	814.194	788.556	1211.05	1182.44	1312.61	805.619	871.294	943.47	1188.07	807.009	1124.18
TC217197	39259.3	40783.5	40968.7	43425.3	41610.9	45853.2	41870.7	38651.6	36182.1	44243.9	44463.1	36533.7	3904.48	2366.38	2984.07	6514.45	7526.41	4379.07	4110.35	2122.14	2271.59	7019.84	4968.6	5517.01
TC230932	36814	34721.5	33348.8	36387.2	37544.5	35825.4	34593.1	35900.6	31124.4	41774	36635.7	33942.6	3043.64	1987.21	2193.48	5346.94	7234.25	3947.6	3287.25	1800.21	1865.9	5761.03	4508.01	4985.37
TC230063	21791.2	21207.6	20306	14280.2	14512.4	15241.2	20941.5	20638.9	18009.8	15290.4	14467	11623.3	9322.91	5461.22	6494.33	9533.66	9933.87	4551.08	8818.77	5331.68	5913.22	9086.11	5481.34	6609.84
TC245270	3151.28	2625.41	2683.34	2858.77	3457.25	3366.47	3191.7	3472.33	2009.37	4256.09	4585.7	2131.66	5872.4	3015.47	3809.96	5819.07	7532.99	3579.03	5865.16	3252.85	3150.24	5631.99	5377.13	5302.64
TC238225	711.41	702.937	862.989	1902.05	852.674	1291.46	1042.33	864.779	861.567	944.848	1456.6	1042.86	576.271	449.267	522.327	833.296	1141.56	841.539	562.442	461.752	450.716	648.652	850.178	779.378
TC217202	5800.25	5211.05	4147.8	8104.28	3381.61	4884.6	4919.86	4559.51	3277.62	2725.28	3506.34	2436.81	2328.9	1443.03	1197.52	2421.25	2476.98	916.638	2154.5	1163.98	866.526	2163.66	658.868	1256.87
TC243972	19335.1	18782.1	18795.6	17824.7	16047.6	16465.1	19042	17925.4	16065.5	17006.8	16898.1	12720	6989.65	4415.15	4265.15	6594.62	7235.51	2996.76	7282.92	3994.26	3526.19	6881.64	2911.57	4044.06
TC218510	14581.4	14325.3	10877.9	8599.96	6687.3	6950.33	12873.7	12884.1	9594.84	6787.42	6585.85	4470.63	4557.85	2830.73	2949.16	4242.51	4339.29	1958.06	4472.81	2641.18	2441.63	3304.86	1791.5	2636.14
TC237436	3251.25	3734.63	5601.15	10897.3	9750.02	12881.1	4255.81	3589.04	5096.26	5683.3	9179.59	9133.04	5333.63	3804.31	3835.08	5994.95	5196.74	2873.29	5927.94	3967.77	3766.14	5828.56	3090.16	4231.07
TC227692	32304.5	33225.6	28362.4	29234	37140	33430.9	32147.9	29358.7	25065.1	37022.9	36338.2	27171.5	45590	35088.4	38333.9	45219.5	46880.8	32740.1	44323	33869.2	34577.2	45405.6	39020	40256.6
TC242163	7267.72	5860.97	10025.3	8576.28	11327.3	10491.2	11144.5	10426	8754.88	11655.9	12293.1	8237.87	9621.43	5914.04	6543.75	9721.19	12652.5	7408.33	9397.94	5980.98	5437.93	9083.35	8599.66	8960.3
TC228153	32990.8	33640.5	29915.7	24509.1	25928.3	25375.2	32372	30478.7	29424.7	28220.5	28615.5	20402.7	5312.66	4100.38	4491.67	6909.01	6403.12	4066.9	6207.47	3905.31	4416.35	6612.2	3760.89	4938.81
TC243487	20434.9	17840.1	17573.4	18882.2	6702.23	14863.6	20286	18844.5	17338.6	7497.99	14132.1	11721.4	1086.12	829.727	861.611	1831.75	2102.24	1586.59	1052.6	800.105	768.985	1488.11	1730.81	1688.81
TC244850	32.7687	24.6708	32.6746	38.2661	34.7812	31.5869	29.4687	30.0506	30.4443	32.8088	45.6577	52.3015	30.761	30.7189	33.8575	34.7556	37.4383	35.1007	41.1222	40.1433	47.2817	25.6808	25.8377	30.8619
TC217124	2434.53	1862.87	1462.86	12133.9	2726.16	8621.89	5172.56	2970.8	1851.16	2465.14	5904.29	4744.51	1265.8	888.501	883.928	1528.41	1676.97	1343.52	1225.9	904.934	783.247	1226.19	1116.73	1245.84
TC217361	55014.1	48447.8	56697.4	55078.9	57073.9	53686.7	56699.2	54704.9	52632.6	58680.7	53398.9	57373.1	25467.6	17177.9	19313	31035.4	36111.6	20477.9	29005.3	16193	22855.9	31826	31926.2	30460.3
NP12919706	8769.19	7729.34	6750.87	5142.27	3840.63	3863.43	8091.58	7393.85	5221.88	3950.7	4148.7	2561.41	2525.46	1499.67	1584.14	2619.23	2782.48	1293.12	2906.42	1548.4	1543.35	2126.23	1242.97	1637.06
NP12919764	7695.8	7423.29	6405.69	5442.97	4184.25	3979.41	7626.4	6753.18	5969.36	3784.26	4131.24	2530.18	2816.22	1703.95	1673.63	3025.44	2769.33	1445.19	2904.61	1646.08	1509.68	2274.25	1349.82	1878.76
NP12919824	9020.24	9510.28	6159.84	5313.07	4000.75	4098.76	8230.58	8048.69	5954.39	3974.95	4129.37	2704.59	2553.55	1474.81	1566.22	2494.49	2548.18	1252.92	2659.72	1428.54	1390.52	2175.27	971.206	1631.76
TC217275	2404.9	1933.69	1666.21	2688.09	1344.78	1377.75	2292.77	2043.44	1452.68	1109.77	1425.33	929.245	817.06	467.275	422.563	661.587	681.611	399.812	929.359	511.293	461.951	460.248	188.652	391.978
TC217451	8097.21	8066.65	6635.94	7201.62	4143.9	4455.69	7981.31	7711.78	6138.03	4095.34	4424.59	2961.67	2897.97	1738.11	1829.77	2971.55	2971.99	1679.09	3317.71	1676.84	1748.7	2342.2	1515.82	2029.67
TC236396	16506.9	17377.1	15631.8	11981.6	12620.2	12288.7	15834	14854.4	13019.9	13391.6	13026.6	10123.5	1332.55	926.227	1000.32	1668.18	2050.39	946.572	1595.32	773.143	859.301	1503.31	1372.68	1283.1
TC242209	34989.9	31096.9	31221.5	22190.1	25882.2	24867	33922.1	29108.8	30693.8	25480.8	26127.6	19616.4	10810.3	6610.8	6629.58	11125.7	11606.1	4991.46	10915.6	5743.4	5465.16	11064.8	5311.38	6966.06
TC223686	336.68	320.618	451.599	1344.33	568.238	802.083	613.893	531.877	446.287	504.26	878.724	492.355	731.51	516.486	567.338	788.759	1139.33	792.062	697.734	545.238	481.839	550.034	729.027	658.719
TC236029	207.925	238.118	174.807	1553.41	204.418	703.097	288.936	294.849	196.719	294.085	674.025	606.11	183.349	198.577	205.364	513.631	769.178	654.625	250.286	235.266	194.638	282.029	732.637	384.485
TC224223	9954.55	8397.38	10696.2	8565.97	8803.7	7987.09	11388.3	8644.54	10504.7	8192.67	8564.38	7798.59	9836.79	10448.4	9522.68	11124.8	11645.3	10326.2	11186.6	11178	10362.5	11026.1	10812.8	11585.1
TC218175	33034	32013.2	28718.1	27532.5	36031.7	32228.1	29208.7	29471.8	24454.5	38388.2	36582.9	27154.8	40743.9	34392.7	31782.4	45117.4	46019.5	29012.4	43671.8	35767.4	32135.8	42706.7	31317.7	38133.8
TC221043	36567.9	34797.1	31607	30768.7	40065.9	35111.1	34730.6	30221.3	28126.8	40928.9	41406.9	30249.1	42663.2	37006.3	35352.9	49282.5	47487.1	35883.2	45133.8	39158.3	34297.1	48732.6	34943.4	42156.7
TC224050	32648.1	29944.5	29098.8	28695.2	34729.6	30315.4	29847.8	28491.2	26123.1	35133.5	34998.4	28021.3	41891	34074.6	31890.5	42559.2	45757.7	31197.1	41512.2	33043.7	31963.1	42989.8	35006.4	38715.9
TC238381	574.451	514.745	680.457	1226.81	796.289	899.726	788.724	815.481	613.34	788.622	1023.29	806.209	1019.39	743.633	740.494	1108.49	1258.82	991.746	794.491	677.521	586.613	857.062	1047.82	989.475
TC224975	287.131	204.492	241.353	398.709	507.267	511.173	293.775	266.065	198.233	526.149	577.983	422.457	409.204	329.586	300.539	288.62	332.907	218.707	398.085	391.1	410.351	347.01	269.958	439.57
TC244661	4222.1	3812.05	4255.55	3084.64	2806.02	2897.64	3257.55	3272.49	3917.08	2537.57	2437.12	2430.7	2623.11	2730.82	2433.47	1051.66	1085.95	1372.6	2150.22	2582.52	2433.15	1955.81	1637.06	2552.7
TC228087	1450.94	1519.19	1420.19	1031.36	1129.38	1179.37	1532.7	1430.11	1410.88	1205.04	1210.26	1254.14	403.328	603.88	490.142	564.261	452.404	495.592	395.195	443.833	470.878	453.546	391.852	364.083
TC217131	6063.86	5724.37	6076.57	9959.92	10414	9405.8	5871.3	5644.88	5943.86	10484.8	10378.8	10674.1	9993.6	9775.53	9898.44	10461.6	9878.92	10611.2	9710.59	10762	10371	10149	9456.1	9569.24
TC225386	1449.93	1550.1	1500.77	2735.7	3649.42	3184.9	1304.82	1125.22	1413.63	3346.26	3376.8	3518.98	1504.08	1899.69	1632.76	2199.54	1740.88	2265.36	1639.8	2064.29	1761.2	1656.28	1490.78	1982.7
TC227761	45.7822	57.2267	48.2836	99.3183	79.5893	109.757	49.9836	64.7374	53.0548	116.912	128.867	134.586	72.4543	69.0278	81.3951	82.1144	92.6415	92.9333	72.9842	84.9825	81.1748	77.9022	62.9931	69.1443
TC237669	6468.8	6689.17	6065.49	12274.9	12100.2	12571.6	6115.79	5810.18	6030.39	12862.1	11788.2	12938.5	8553	8014.37	8698.75	10132.4	10181.9	10443.1	8505.08	8299.66	8988.53	9216.68	10728.5	9520.83
TC244190	35.5407	38.7826	26.3043	31.7808	29.925	29.4824	28.2278	29.2095	34.7311	31.6667	29.6835	32.7114	31.1252	27.9465	27.2788	24.5851	26.28	33.2611	27.0162	39.7772	41.2349	25.6374	23.1451	27.8733
TC224517	43.1824	37.8456	42.4402	35.7521	34.3043	32.6301	38.8416	45.5228	41.3461	32.0379	40.2504	35.6179	39.1498	37.8835	40.1894	37.7385	34.5969	30.6263	37.8203	37.4203	45.1854	35.8166	30.6116	34.6023
TC229236	1696.66	1698.59	1764.85	1197.13	1613.85	1562.65	1522.06	1647.46	1749.69	1516.34	1440.65	1469.67	1842.01	2001.18	1667.4	1343.2	1349.53	1315.51	1801.61	1927.64	2049.56	1414.76	1117.57	1237.13
TC235124	3773.45	3299.59	3443.89	2430.83	3419.87	3086.83	3495.17	3209.61	3597.53	3002.03	3201.55	2781.37	3555.61	4101.86	3475.36	2863.41	2544.47	2618.15	3352.19	4016.67	3536.12	2988.02	2099.12	2579.25
TC237253	108.463	226.173	112.437	164.633	121.253	168.561	185.746	215.226	186.358	137.245	82.396	91.6418	101.748	86.7168	91.7819	82.3818	98.4087	77.2906	98.7275	90.5602	101.293	100.088	121.523	119.578
TC243711	5921.93	5725.74	5681.84	4407.36	5582.58	5172.1	5638.72	6071.52	6039.27	5317.94	4742.38	4729.87	6205.05	6350.05	5958.88	4801.06	4644.4	4409.86	5748.25	6062.36	5726.4	4882.48	3909.17	4269.26
TC241657	80.958	105.735	88.436	124.519	113.727	88.56	84.3623	67.4304	92.9064	123.3	145.087	156.781	231.806	280.525	291.609	335.646	286.344	367.805	343.892	311.216	356.328	221.479	275.329	277.196
TC226248	8215.79	9659.43	9077.24	3468.9	3362.73	4030.38	8605.98	9621.16	8148.36	4703.6	3136.75	3909.38	16551.3	14876.2	17350.6	11235.8	11526.6	11359.7	17034.4	14624.8	16660.3	11126.1	12450	10547.9
TC236864	3293.22	2966.49	2867.57	1023.16	965.11	1237.83	3051.82	3155.93	2986.01	1245.78	1197.04	1105.24	5933.22	6133.6	6231.27	3936.93	3822.8	4555.25	6182.2	5508.82	6265.07	4280.47	4228.32	3975.03
TC223249	3743.29	4434.16	3944.42	4506.43	4317.2	4795.42	3972.68	4341.81	4106.76	4649.83	4151.58	4891.11	3229.51	3239.24	3183.74	4346.15	4451.82	4414.22	3192.83	3202.35	3259.55	4651.29	4538.82	4625.18
TC243412	8406.6	10177.5	9169.28	9637.37	10024.5	10252.4	9799.95	9641.98	9808.42	10870.9	10035.3	11212.5	7903.72	7367.73	7568.02	9747.66	10415.6	9740.19	8727.07	8177.12	8369.07	10327.6	10795	10607.5
TC225930	58.714	65.1974	48.7758	2153.31	1095.02	749.552	54.5516	59.8883	48.9432	636.202	1768.78	1969.55	731.643	780.496	1027.04	17549.2	17625.8	15342.8	928.538	996.851	928.359	14379.7	17657.9	14086.7
TC233936	33.2702	39.3885	34.5215	266.2	179.388	115.552	32.2428	34.0869	29.0971	76.8535	304.11	346.856	110.717	127.432	200.655	4223.91	4507.98	3671.08	162.115	209.553	197.437	2968.33	3940.84	3090.12
TC217294	687.401	84.7027	308.067	152.667	123.961	84.6355	233.532	88.7967	342.811	89.1061	130.815	73.1468	61.2734	106.96	88.4398	87.865	80.8491	59.0744	101.633	115.85	73.9612	94.3143	62.6343	106.603
TC239584	5608.17	6374.54	6046.2	10765.2	11477.7	10296.6	6502.78	6462.51	5912.89	10309.6	10990.8	11371.6	10524.5	10887.3	10326.6	13308.9	14314.2	14458.3	11297.3	11858.3	11576.6	14064.4	14928.9	14309.7
TC223759	1820.92	1714.03	1756.57	2705.7	2179.63	1966.13	1787.25	1613.2	1779.26	2409.1	3047.49	2711.14	2294.27	2621.53	2417.91	4326.87	4354.6	3926.18	2851.35	2846.92	2731.31	4529.94	4025.07	4355.47
TC221677	1089.13	1080.09	840.063	680.694	762.583	946.239	1074.77	977.567	897.726	870.77	711.119	650.947	1018.84	803.279	760.549	667.516	665.198	542.045	819.022	721.668	687.792	921.109	998.015	763.401
TC230214	11215.7	9684.15	10577.8	8733.98	9933.08	8952.89	10657.4	9976.87	10381.7	9355.89	9193.62	8451.44	9876.27	9620.06	9271.53	6442.44	6777.85	7184.91	9114.92	8940.93	9684.99	6490.46	7092.67	7531.77
TC222900	12877.5	14211	12528.9	8235	7849.63	8635.16	12244.4	14652.7	13238.8	8682.83	7109.27	8411.27	12111.9	10990.1	11794.6	6619.17	7343.78	8673.55	11357.8	10641.5	12125.1	7284.84	8015.49	7038.84
TC236788	581.229	601.454	502.304	393.467	409.941	439.541	408.488	468.598	502.858	397.665	399.554	462.491	1026.58	914.55	1012.16	491.747	443.612	493.249	988.447	1016.24	1032.76	374.541	347.255	362.823
TC230755	1153.62	1113.16	1145.88	738.48	909.085	820.287	1000.58	951.196	1033.27	868.311	885.91	918.005	1021.78	1126.98	1171.27	707.692	770.348	883.159	1064.38	1145.48	1171.82	663.674	606.494	698.183
TC239314	123.497	131.159	118.538	103.416	95.1208	95.2937	120.01	113.938	144.239	109.993	126.905	103.343	118.201	126.597	127.101	100.41	88.5164	113.492	116.868	126.409	133.15	87.9829	66.4867	99.6197
TC238072	118.554	158.669	119.208	133.075	120.989	163.244	115.082	112.334	143.699	158.377	170.027	158.617	9995.75	11162.6	10267.5	283.897	291.14	562.733	7975.2	9375.09	9966.02	557.692	237.784	348.172
TC238210	12008.5	13950	12816.3	11656.8	12232.8	12660.5	12518.3	13190.3	12875.5	12160	12523.6	11795.4	9628.68	10147.9	9091.96	4068.83	3261.6	3397.62	8542.5	9865.36	9574.73	3964.36	2198.84	3073.78
TC234607	1447.85	1568.99	1509.54	3553.2	3653.76	3312.74	1585.37	1511.87	1537.91	3880.8	4376.64	3906.18	3805.54	3536.67	3785.94	4973.08	5092.07	4816.76	4065.35	4200.87	4196.68	4980.24	4533.21	4651.38
TC235498	3092.65	3419.69	3218.17	7667.4	7036.18	7309.77	3292.47	3330.94	3189.95	7890.66	6967.27	7662.61	7135.7	6648.28	6636.05	8945.13	8652.49	8542.24	7562.03	7414.33	6463.31	8633.56	7434.61	8469.26
TC241585	486.149	520.548	407.707	480.981	499.133	470.688	538.327	553.373	435.252	493.632	505.385	340.759	2171.04	1294.86	1383.31	1332.4	1563.56	1067.58	1471.04	1452.82	1356.88	1294.46	1508.48	1373.78
TC231216	6029.63	5881.85	6679.94	5977.79	6365.63	6667.82	6424.71	6285.98	6397.79	5702.81	5604.63	5893.71	3713.98	3719.3	3492.11	3459.91	3483.64	3938.5	3545.57	3392.29	3635.66	3361.28	3836.14	4030.59
TC236572	7974.05	7388.62	7974.99	6989.64	7688.11	7407.89	7701.46	7533.67	7907.03	7494.01	7135.87	6674.49	3830.15	4435.06	4065.29	4038.93	3631.56	4417.85	3999.2	4194.46	4129.48	3801.42	3984.93	4478.49
TC233001	1489.61	1497.2	1410.04	1515.64	1603.95	1661.46	1530.66	1684.99	1390.33	1446.47	1648.49	1947.47	633.037	650.453	478.707	980.156	1172.29	951.981	616.561	622.611	653.609	957.729	881.391	943.653
TC227581	5546.62	3528.7	5253.31	8220.04	5865.98	3919.93	4756.85	3639.13	4803.65	3945.15	5946.56	6240.79	3377.8	3764.32	3755.29	10076.1	10246	10010.7	3467.9	3865.67	3863.83	10308.3	11707.6	10733.6
TC217631	17835.7	18435	18154.6	14640.2	10196.8	10798.1	17290.7	18486.8	18216.1	12132.1	12958.4	12485.8	9960.19	9954.22	10830.2	12732.3	12944.5	12737.1	9648.62	11676.6	9705.41	12134.5	14093.6	10972.7
TC218196	16025.8	15804.3	16340.8	11966.3	10042	9180.34	15694.6	16573.7	17358	9919.83	11586.2	9845.33	8337.17	8552.67	8734.52	11222	10771	11546.9	8398.59	10558.8	8597.64	10897.5	12711.2	9936.35
TC218218	19437.8	19584.9	20048.9	15848.8	12529.1	12488.9	18647.9	20627.2	20718.7	13759.3	14340.9	13096.8	12252.1	11715.2	12885.1	13652.7	15067.1	14789.7	11428	12784.5	11686.1	14201.4	16306.7	13006.9
TC229176	57.2059	53.3777	50.0419	54.2591	50.4488	57.3603	50.354	51.9474	44.662	53.8681	53.6337	57.5372	45.8087	47.9997	45.9078	49.8798	51.435	46.3818	51.787	46.6287	46.009	48.2295	101.799	55.2778
TC227014	239.663	202.499	202.552	113.345	76.0882	84.5835	202.818	220.86	197.194	68.3095	131.898	103.697	416.898	398.104	688.081	1576.51	1525.46	1607.65	566.281	677.192	425.199	2133.52	2699.12	2763.68
TC219281	2165	2332.85	2354.08	1404.59	1308.94	1514.27	2045.89	2439.48	2322.65	1462.68	1477.97	1488.45	2746.89	2670.21	2733.61	1865.21	2042.91	2206.18	2731.31	2534.95	2827.32	1824.54	2312.94	1859.33
TC228974	6753.33	7252.92	6459.11	6098.29	6144.32	6680.6	6896.52	6960.98	6856.48	7252.49	6691.08	6683.78	7431.46	7386.66	7298.98	7679.75	7956.55	7858.66	7979.58	7955.92	8281.07	7441.91	8778.89	7296.56
TC227231	55.3832	51.2698	57.1312	75.0801	67.3984	62.3386	62.8079	54.8344	61.6765	74.1665	58.3092	76.6795	79.0819	66.2768	77.5086	81.368	73.0574	76.6322	71.2907	66.5019	86.9545	78.9273	60.4652	77.0407
TC227299	30.9833	32.1972	29.7738	36.7641	32.4385	36.288	27.7836	34.2597	31.1502	30.3245	28.5694	26.7917	34.1484	31.865	28.9493	27.9785	36.8115	33.4752	33.4175	34.3299	33.8985	38.1179	33.4194	36.518
TC224204	18666.8	16239.6	18050.3	11769.4	13092	11563.7	18633.4	17326.6	18313.8	13235.2	11868.5	11955	332.219	423.151	360.068	641.233	676.637	738.022	417.437	428.42	421.372	1005.29	481.431	767.138
TC224524	23176	22733.6	24323.4	15153.5	18383	17704.9	23836.3	22620.8	24033.8	17320.2	15797.9	16355.4	660.722	618.585	668.666	803.797	1036.26	868.815	724.471	668.015	684.115	1317.46	927.852	1043.39
TC234604	8639.93	9336.41	8230.61	3929.86	4525.59	5001.85	8164.87	8894.98	9103.55	4444.49	3976.9	4558.06	2108.45	2020.79	2005.21	1645.88	1524.62	1935.13	2016.31	1999.01	2086.74	1732.88	1486.11	1762.24
TC222181	16068.5	16464.8	15956.5	9244.14	11026.1	11884.1	16703.6	16675.3	16216.9	11354.7	9769.89	10199.3	14934	14060.5	14204.8	8657.39	9181.71	8695.57	14596.4	13858.5	14757.1	7995.96	7538.63	7660.9
TC230113	14392.8	15214.1	14145	8912.97	8668.55	11014.5	14941.6	15279.4	14760.3	9654.76	9198.48	9649.6	13476	12838.4	13250.4	8291.92	7858.55	8107.45	13337.8	12655.5	14131.4	7062.69	6086.21	6168.38
TC231463	905.251	758.559	1069.71	391.254	564.606	447.994	1001.17	892.595	1108.22	590.461	525.807	542.532	1118.99	1209.32	1129.46	753.046	740.638	761.49	1254.73	1196.85	1243.2	529.643	498.829	530.813
TC235477	15229	15514.3	16244.8	9171.25	10426.2	10958.7	16730.5	16218.9	16555.6	11072.6	10232.2	9631.25	14661.2	15732.5	14527.6	9819.86	8440.62	9177.3	14673.5	15324.1	15010	8272.27	6533.18	7982.32
TC236100	22640.7	23317.6	20579.7	26098.5	25828.3	26455.6	22184.9	23331.8	22156.8	27954.4	24450.4	28814.8	31924.7	30461.6	32607.4	23165.4	25039.1	24197	32223.3	31168.6	31669.3	23547	24003	22526.1
TC231410	7188.89	6893.92	6328.08	6064.69	6584.1	6085.76	7369.71	7382.42	7314.41	6542.16	5955.01	6248.9	7502.24	7617.35	7592.64	8923.8	9636.57	9196.65	7918.88	7218.9	7850.94	8818.17	8326	9315.83
TC235312	9860.56	9807.88	9922.86	6420.37	7552.77	6761.23	10303	9196.97	10041.7	6700.31	7059.66	6455.78	8700.55	10215.8	9854.76	10987	9264.8	10672.6	9761.58	10344.8	9386.24	11173	8894.13	11165.5
TC236775	11890.1	13343.7	12594.3	1079.12	971.398	1115.84	13937.7	13235.2	13661.2	911.554	1068.02	999.334	3270.29	3684.77	3507.29	1341.58	1526.51	1293.57	3041.91	3091.15	3324.72	1399.24	1731.65	1426.58
TC240057	10009	10448.4	9820.5	10483.4	11195.1	11592.3	10490.6	9803.83	9834.95	11484	10453.5	10713.3	10347.4	10646.6	11039	13855	13348.7	13070.6	10220.3	10928.7	10347.2	12516.5	13730.4	13003.1
TC242385	9796.08	10116.6	9633.66	10810.2	11055.2	10775.4	10136.9	9141.6	10189.8	10398.5	11341	11010.6	10466	10858.5	10749.1	14626.5	14655.2	15179.2	10642.2	11303.2	11065.3	14389.1	14704.9	13821.3
TC217985	4517.47	3740.42	4044.25	1235.03	1394.8	1260.32	4687.89	4956.93	4440.86	1298.95	1343.69	1163.98	3324.6	3590.28	3405.3	2264.56	2065.51	2157.54	3427.35	3561.08	3505.85	1894.76	2154.16	2180.97
TC226838	35314.5	35869.7	35871.7	29611.2	28604.5	30042.6	35927.2	37288.1	35379	30505.8	27053.8	29504.9	36688.5	36917	36419.1	27852.2	28022.9	30280.9	35638	37053.3	37605.2	26981.4	29864.5	28429.1
TC220555	1777.35	1949.31	1933.78	2701.24	2819.94	2689.13	1808.67	1847.4	1812.29	2793.21	2817.85	3129.26	3118.63	3072.09	2979.95	3515.1	3662.48	3645.99	3018.41	3199.39	3090.97	3225	3362.21	3493.05
TC230407	2143.09	2488.87	2555.39	3530.15	3271.81	3641.33	2281.59	2543.65	2203.49	3554.46	3494.08	3804.55	3849.62	3880.27	3965.63	4022.28	4482.34	4076.95	3914.36	3905.84	4163.13	3950.38	4066.87	4056.11
TC243820	897.742	1094.25	937.307	1290.62	1325.92	1366.72	940.958	907.005	851.272	1561.45	1355.47	1576.34	1549.42	1574.76	1518.58	1857.54	2070.03	1894.26	1604.71	1662.47	1626.76	1753.64	1642.15	1699.32
TC234048	1644.51	1739.34	1618.23	1989.45	2234.96	2127.14	1578.9	1635.03	1662.71	2465.38	2184.79	2319.53	2018.47	1888.79	1976.32	1957.05	1967.22	2221.49	1830.53	2019.64	1928.37	1823.02	1964.45	1830.74
TC229461	950.72	1258.13	988.797	509.63	469.129	553.477	1031.17	1027.49	923.141	625.199	496.957	562.763	1917.97	1425.7	1783.22	572.436	598.736	554.226	1885.19	1581.48	1505.13	575.182	728.245	622.108
TC220136	435.794	488.196	469.514	376.223	384.106	439.791	464.52	460.793	559.875	420.283	464.866	569.394	545.558	562.742	511.777	296.697	285.692	340.929	597.001	609.074	700.321	144.752	102.749	162.376
TC240357	9422.05	10496.3	9600.71	9812.11	9841.21	10464.8	9410.17	9525.4	10090	9328.12	9635.51	9881.24	11639.1	11055.3	11102.4	6924.81	6878.04	7109.92	11089.1	10780.2	11293.3	6729.1	6634.43	6564.22
TC243328	472.198	366.356	535.519	421.06	230.282	270.568	573.163	457.105	378.966	241.797	206.708	138.481	171.23	178.47	184.036	99.0558	96.5018	119.911	161.319	143.534	152.33	93.4302	84.0985	105.581
TC237231	265.92	132.704	149.338	428.472	152.585	145.242	262.396	130.596	166.396	169.738	144.173	124.255	155.983	157.291	149.828	126.735	111.81	123.271	159.938	135.388	114.822	99.4727	80.4812	121.989
TC219187	817.048	543.702	907.742	853.683	762.696	628.157	585.521	613.574	694.647	751.298	746.85	766.154	74.0567	62.1059	63.7104	103.427	64.7156	119.308	64.4231	78.2098	84.1935	83.0788	56.6043	84.0081
NP000566	230.275	172.497	222.129	229.844	168.941	145.614	287.804	258.276	281.078	202.537	201.228	188.214	101.389	112.492	96.4258	128.026	114.007	103.779	85.064	105.354	94.1491	103.117	80.7491	91.6594
TC230886	2136.56	265.274	3354.43	393.547	412.441	208.501	2830.19	246.081	3807.13	211.728	279.791	211.446	2053.15	2060.11	1793.27	1789.51	1830.63	1464.01	1937.36	2078.39	1888.12	3340.45	2293.04	2927.05
TC219739	2140.56	2091.16	2158.5	1579.27	1799.72	1609.01	1787.6	2100.61	2065.22	1852.64	1704.45	1944.3	3116.73	2956.72	3119.63	2393.65	2368.59	2896.83	2740.59	2915.65	3190.92	2187.16	2299.66	2190.92
TC220038	20423.2	21608.5	20617.3	21388.7	20353.1	20740	20470.7	21955.7	20302.4	21348.3	18613.4	21414.1	29366.7	28210.3	30767.8	24154	21612.7	25299.4	28858.6	29292.8	28894.9	24016.1	24306.5	23700.5
TC227497	5613.68	5462.59	5426.77	4735.66	4715.2	5071.69	4973.9	5698.84	5138.8	5085.66	4770.66	5133.19	7886.95	7137.95	8591.52	5716.13	6160.74	6484.55	7573.39	7751.3	7933.96	5831.29	6484.03	6093.96
TC224354	5580.52	5947.15	5857.13	2439.76	2681.45	3216.99	5862.65	6907.58	5860.06	2849	2639.09	2865.99	5415.26	5212.98	4856.92	2189.25	2458.98	2391.37	4737.04	4489.85	4721.68	2690.77	2786.81	2522.34
TC230750	1298.02	1271.54	1229.63	781.385	814.652	844.206	1449.81	1441.37	1221.72	874.99	733.474	759.337	1582.14	1392.31	1407.61	803.296	989.028	894.869	1395.34	1164.79	1340.48	1226.96	1433.89	1018.84
TC237652	5878.64	6569.92	6199.09	1954.84	2520.95	2472.24	6430.14	6443.91	6347.7	2597.73	2311.16	2370.87	3866.81	4370.16	3995.97	1805.56	1664.47	1979.94	3832.22	3795.12	3879.94	2058.11	2061.07	1891.79
TC227572	2460.33	3001.24	2622.24	2760.87	3090.72	3020.67	2570.65	2545.09	2714.43	3356.98	3057.24	3462.14	1810	1694.89	1716.65	3053.12	3267.08	3013.08	1764.55	1886.7	1883.53	3051.07	3509.66	3277.73
TC239593	41.401	41.5906	33.8137	36.8745	32.2943	40.6243	35.6588	40.5601	48.4604	46.2789	61.9741	48.1009	4450.04	3014.5	3221.41	105.428	64.9969	92.1309	4822.42	3636.28	4210.74	74.6742	38.2057	52.2567
TC226235	8417.32	9557.14	8893.26	8162.71	8418.58	9110.83	8925.34	8895.71	8627.74	9038.46	7359.02	8534.17	1719.29	1721.01	1829.39	1959.35	2067.4	1978.52	1771.08	1633.57	1814.31	1858.47	1925.46	1813.71
TC239795	3797.12	4049.37	3956.5	10482.9	9781.99	10761.2	3800.42	3909.21	4024.13	9961.3	11140.5	11175.1	694.851	696.09	712.108	3727.71	3653.8	3051.82	707.171	891.832	761.716	3736.16	2881.68	3405.75
TC227666	5587.39	5732.82	5594.2	4391.33	4599.86	4362.76	6531.54	6240.47	6037.53	4604.98	3887.58	3767.66	5802.02	6121.16	5747.78	5343.95	5001.02	5381.75	5623	5706.83	4919.5	5170.39	5117.22	5639.92
TC234739	13956.8	15633.2	13714.7	10977.5	10985	11243.7	14225.6	15523.1	14159	12121.2	11037.7	11994.7	16628.6	15767	15180.6	13471.7	14400	13519.5	16027.1	15293.8	16309	13228.3	13651.7	13155.4
TC237184	859.776	1017.76	927.281	461.717	785.341	724.487	992.211	892.176	1004.08	951.396	962.69	793.451	723.272	794.27	731.609	825.767	986.007	995.433	836.774	835.007	883.165	915.221	814.016	1001.79
TC235430	7771.79	8367.88	8694.6	8207.74	8894.22	8265.01	8191.18	8752.78	8690.42	8573.47	8053.59	8181.25	8809.04	9316.48	9675.11	9638.88	8780.21	10063.2	8793.48	9707.88	9074.69	8416.41	8135.26	9003.06
TC238046	13911.8	14787.3	13608.7	16228.2	15424.7	15914.6	13528.6	15375.2	14604.7	15524.9	14738.7	17302.1	15248.6	15491.9	14920.9	14229.1	15509.3	15785.6	14884.8	14203.8	14519.8	13027.9	14955.9	13865.8
TC224466	1519.94	1497.75	1594.75	1377.77	1580.93	1550.94	1627.92	1550.86	1703.68	1446.72	1382.56	1377.3	3361.94	4393.64	3535.19	2753.26	2523.14	2988.73	3798.95	3879.62	3777.07	2615.74	3145.4	3305.88
TC232994	3440.47	3533.06	3788.19	3584	3533.09	3476.72	3406.34	3773.54	3614.38	3563.1	3362.6	3534.77	8419.87	9058.38	7704.82	5981.48	5475.97	6674.12	8404.03	7775.87	8661	5551.03	7130.15	6702.25
TC241197	670.64	436.543	593.215	1079.12	1593.58	1169.04	577.059	311.143	560.604	1141.9	1135.47	1162.3	495.758	579.845	493.302	612.947	612.623	644.484	591.783	606.036	596.329	410.101	381.779	513.835
TC223025	13291	14099.3	14409	4009.86	4323.36	4861.85	15439	15455.8	14504	4181.06	3668.93	4140.1	3887.17	4241.45	4660.74	375.814	269.888	537.758	4869.15	3786.86	4781.41	442.545	461.216	406.591
TC228301	13203.7	16409.1	14652.8	4127.23	4420.21	5141.11	15861.3	15327.6	14908.2	4278.31	4062.74	4385.78	4145.15	4696.13	4380.05	360.976	258.954	528.075	5010.64	4242.36	4762.48	485.246	291.994	421.591
TC238697	3968.04	4665.14	3882.35	4053.1	3998.05	4134.98	3971.08	4384.33	3813.97	4610.06	4199.55	4191.39	4723.02	4333.39	4708.55	4696.94	5068.73	5320.33	4485.4	4383.98	4652.82	4685.66	5256.21	4907.85
TC240540	852.382	1076.52	976.733	708.723	796.221	768.773	877.467	920.874	949.197	887.351	884.041	786	1117.2	1156.09	1259.62	1362.55	1165.63	1460.81	1050.33	1224.04	1129.59	1228.37	982.71	1352.33
TC243930	552.261	677.583	546.223	454.084	603.564	594.049	452.625	499.537	539.11	628.65	685.308	744.041	610.264	638.798	647.232	656.113	694.542	877.735	570.2	784.312	687.421	516.201	483.128	696.981
TC240278	468.536	429.138	478.49	668.392	689.034	712.053	481.457	505.113	473.315	728.903	648.775	632.564	613.494	525.963	484.628	419.075	403.064	344.684	545.311	460.015	525.578	387.672	521.81	407.62
TC239908	4728.67	4870.78	5125.53	5011.45	5440.25	5231.2	4754.02	4916.32	4691.54	5411.47	5151.82	5458.67	5352.72	5068.3	4564.56	5121.61	4585.28	4565.75	5324.07	5415.33	5257.59	5011.24	3960.9	4581.48
TC220913	85.3032	84.9019	96.9266	74.6414	85.8648	88.1392	99.9477	94.5553	90.2435	99.6609	78.6438	68.9909	312.842	338.252	302.216	3020.67	2649.69	2688.18	334.339	356.855	312.594	2459.81	2511.9	2915.13
TC227886	1002.15	1400.81	1200.78	306.187	331.519	332.835	1098.66	1458.93	1309.03	415.139	342.308	456.393	2590.08	2758.16	2863.4	683.954	600.235	769.01	2522.14	2464.84	2598.41	525.595	546.877	419.013
TC233770	2806.54	2862.83	3065.14	3281.25	3482.59	3410.17	2900.31	2551.34	2810.05	3265.47	3479	3377.34	3393.33	3461.46	3172.21	4343.13	3943.91	3896.56	3156.62	3596.32	3343.76	4376.98	3599.76	4072.94
TC223966	21351.5	20962.2	21842.6	23938.4	23006.8	24385.1	20969.8	21950.9	21545.9	24562.4	24795.4	26555	23412.3	25072.7	24380.4	28691.5	29028.1	30209.9	24556.5	25168.5	23675.2	29234	26530.1	27896.1
TC226573	61.1322	125.421	81.3581	178.819	99.7617	144.687	173.181	133.72	88.4815	82.7169	70.133	97.8053	168.77	74.6232	115.365	82.2451	157.874	62.5093	119.614	69.3967	82.2779	199.982	313.986	142.302
TC229637	15330.7	14505.6	14303.8	16239	15653.7	15253.2	14674.6	15047.2	14288.6	16898.5	15954.9	16008.9	16890.4	16192	15699.9	19507.2	19553.6	18974.7	16255.6	16189.2	16560.5	19202.2	18911.4	17103.7
TC233786	3965.44	3967.82	3997.12	3871.05	3973.51	4209.98	4140.75	3960.14	3956.83	3910.69	4308.6	3908.51	3877.5	4339.67	3976.23	5691.33	5219.64	5336.08	3656.68	4477.5	3952.61	5562.12	4793.63	5689.06
TC242969	639.87	714.516	668.646	288.397	267.367	287.912	595.464	804.705	632.021	356.341	312.824	356.238	247.784	269.149	249.759	133.063	133.248	130.59	294.764	258.662	277.768	114.233	114.865	105.982
TC245255	9257.3	9700.99	9135.71	5165.58	5226.92	5098.71	9406.76	9694.93	9502.98	5690.39	5054.08	5467.65	765.092	824.282	813.802	1517.94	1695.87	1801.37	948.253	952.553	990.391	1626.41	1804.13	1715.62
TC231840	6230.87	6263.67	5602.69	9032.77	7429.26	6854.04	6443.55	6281.83	6728.03	6619.35	7767.14	7892.88	3677.65	3478.51	3443.06	4201.93	3845.11	4153.37	3521.38	4047.03	3380.54	3714.29	2903.92	3482.1
TC228758	13554.4	12338.8	13126.5	10550.7	10221.8	9921.57	12745	13491.1	12963.7	10304.2	9063.27	9716.1	18495.5	19548.1	21337.2	12207.5	11354.3	14722.7	21115.3	20046.9	20474.4	11299.7	13316.1	12714.2
TC221920	11509.2	12629.8	11842.1	13352.8	12846.8	12730.2	12011.8	11941.6	11892.5	12184.7	13019.8	12745.3	10248.6	10761.6	10570.4	14910.5	14551	15708.4	9330.81	10908.3	10049.8	13567.1	13726.4	14763.6
TC226191	10807.4	11760.1	10878.2	11288.4	11900.1	11231.4	11087.1	11036.6	10757.9	12323.6	12815.8	13610.2	10677.8	11208.1	11391.9	16357.7	15689.7	16712.5	11296	11029.2	11286.7	14597.1	16429.9	16061.7
TC238848	11676.5	12006	12643.4	12869.7	13384.2	12579.9	12245.2	11478.3	11836.8	12617.8	13795.1	13380.4	10943.6	10659.7	10664.9	14149.7	14746.3	15602.4	10434.3	11151.3	10679.6	14751.1	15289.5	15542
TC219030	488.747	463	547.835	546.131	503.7	526.35	511.1	561.638	431.891	653.11	499.845	451.466	473.521	402.997	445.754	504.811	608.259	497.38	462.606	409.462	456.676	477.869	763.837	502.257
TC222686	2194.11	2323.28	2286.1	1461.05	1513.41	1570.85	1944.74	2398.73	2452.6	1538.28	1581.05	1639.78	2355.69	2288.82	2306.46	2477.27	2210.22	2706.23	2433.64	2304.95	2533.27	2202	2537.1	2506.38
TC227069	796.421	1121.79	914.69	590.508	527.51	542.641	801.171	927.866	878.973	555.268	529.621	638.704	954.793	998.089	951.789	938.709	1007.52	1086.59	913.556	978.048	992.761	904.994	948.269	933.154
TC232125	2519.67	2953.6	2508.15	3834.04	3307.48	3467.66	2631.85	2518.11	2694.48	3266.94	3675.51	3686.48	3573.04	3268.89	3471.03	4644.46	4735.45	4193.29	3335.82	3520	3216.56	4395.25	4745.89	4437.05
TC239823	6489.36	7318.16	6525.39	9502.9	8743.14	8487.72	6359.27	6384.81	6451.28	9069.16	9568.19	9018.3	8209.35	8291.09	7851.17	10139	10210.1	10431.6	8188.84	8250.6	8105.63	10510.8	10327.3	10028.3
TC240726	11369	12203.7	11477.8	16656.9	15639.8	14797.1	11508.6	10798.6	11132.4	15732.8	15566.3	16203	13173.4	13333.8	13006.6	15998.4	15404.4	16067.1	13436.4	14042.6	13002.2	16315.4	15264.6	15739.1
TC224171	11675	11027.9	12517	11315.9	12255.2	12760.9	12646.6	12420.5	13070.6	12362.4	12699.3	12215.5	9268.43	9969.01	9100.05	5867.49	6490.28	6044.16	9970.95	10067.7	9950.91	6361.97	6159.24	5769.9
TC229326	21016.5	20591.2	21666.2	21205.5	23309	22495.4	21789.7	19211.2	22089.4	22121.4	23192.1	21418.4	16218.6	17340.7	16095.9	11525.2	11060.8	12052.3	15901.4	17069.1	17263.9	12456.4	10675.3	11910.8
TC225077	6190.35	2948.17	5111.19	10602	11729.7	12117.1	3932.18	2553.29	4482.31	12730.5	10988.9	10843.2	63.139	148.186	217.906	35.4023	222.493	40.8297	1728.66	615.569	130.791	644.852	38.0365	37.6811
TC233367	32.1876	36.0071	37.0868	30.9745	41.273	31.8416	28.5686	29.9699	27.0132	25.2276	31.7933	28.7109	3009.64	3266.37	3481.17	116.794	78.4981	124.968	3165.99	3231.56	2662.33	50.3161	45.3385	75.2849
TC240452	14936.6	14112.8	14548.1	15751.6	17522.2	16216.5	14154.2	13153.6	13991.8	16829.7	17823.9	16292.1	18327.1	18310.8	18477.4	17495.9	16179.7	17487.2	18262.2	18475.8	18120.2	16648.3	14924.1	15591.5
TC235068	4099.77	4561.81	3740.64	2169.13	2584.92	2679.6	3727.02	4851.57	3973.54	2563.98	2273.8	2574.27	10984.4	10545.6	11776.6	5636.72	5287.39	6248.75	10550.7	9843.14	10581.3	5075.07	4586.29	4678.06
TC238411	1840.36	2147.83	1566.2	356.715	288.494	312.683	1560.17	1840.82	1979.17	404.722	375.981	312.704	7904.49	7356.04	8607.82	5127.04	5264.2	4850.66	8868.9	8032.28	8472.18	4275.78	4151.49	4502.12
TC232986	100.465	95.5071	74.906	59.0286	57.0389	70.7576	83.4366	73.4237	121.102	57.9056	76.7609	35.4144	79.856	123.431	94.3736	76.2759	83.1719	76.9372	112.428	83.1113	81.9838	70.7444	83.2922	84.5986
TC220711	953.236	796.795	811.216	278.484	215.811	186.78	964.927	1142.35	965.899	194.272	343.567	160.186	674.692	554.578	682.919	210.565	186.928	223.153	714.147	580.732	642.059	176.211	232.37	226.122
TC244703	6521.87	5128.55	5057.84	2263.95	1548.83	1537.59	5738.84	6654.74	6606.9	1833.17	2577.97	1519.1	4953.74	3963.7	4866.8	1654.63	1721.34	1976.22	4620.65	3808.26	3793.31	1284.88	1672.85	1251.46
TC217787	32857.6	31076.2	32529.1	23324.5	22179.4	22695.1	31571.5	31740.9	30562.4	20938.2	24120.9	23761.2	35692.9	35612	36407.5	27016.1	28445.2	28657.9	35427	35260.3	35358.3	28084.3	30559.4	29865.8
TC220089	45902.4	45110.1	45382.5	34376.5	34274	34783.3	44476.3	45541	46948.7	31481.6	34670.1	34559.5	45329.9	47771.9	45019.7	37270.2	36799.1	40732	47727.9	47217.4	48023.9	40105.1	41858.9	39325.7
TC221707	3836.57	3546.5	3547.42	320.748	376.911	422.533	3959.07	3984.75	3827.02	329.403	410.171	399.832	601.509	664.637	638.938	348.752	296.397	582.085	612.298	691.097	689.912	319.845	287.147	434.114
TC222463	42438.9	42310.3	41412.3	34761.5	31303.7	31494.4	40076	42965.1	43546	29018.7	31514.1	32163.4	43457.7	43970.6	42647.3	34807.4	35495.1	39211.4	42167.6	42849.6	42016.6	37909.6	36973.2	37841.1
TC230648	47008	47416.5	52418.1	38960.4	38128.6	36724.4	49525.9	48568.4	50161	34363.3	37121.9	38778	50084.4	50528.2	49786.8	43580.3	39947.1	45912.6	48435.7	52309.3	49822.6	41835.6	42587.5	43968.4
TC244985	39493.2	41063.5	37504.5	29772.5	26734	28674.9	39086.4	42049.4	40508.7	26605.5	28812.9	30588.1	42769.3	41845.1	45282.4	33591.4	32854.6	36653.8	42978.6	43438.9	44429.3	33402.4	34673.3	33974.1
TC228494	2269.68	2519.91	2444.07	2669.26	2609.71	2590.01	2278.99	2637.7	2388.8	2815.42	2697.71	2795.14	3354.1	3730.96	3822.68	2839.12	2919.72	3085.8	3681.79	3525.97	3564.86	2613.47	3187.1	2838.14
TC229169	2879.15	3291.64	3057	2547.8	2642.58	2589.86	2903.84	3063.66	3112.66	2652.17	2551.91	2710.63	1067.31	1064.94	1124.71	2354.21	2173.83	2385.65	1110.44	1150.87	1099.07	2873.57	2017.32	2699.33
TC231091	3601.42	4017.46	3657.7	3381.28	3397.86	3514.23	3612.48	3708.95	3572.01	3611.59	3312.46	3394.39	1289.26	1335.2	1387.44	2794.65	2848.53	3003.08	1446.23	1494.69	1434.71	3389.69	2783.96	3412.34
TC221731	19897.7	20589.9	20147.6	21163.7	20746.3	20957.1	20481.6	19624.1	20523.2	21067.2	21348.6	22504.3	12436.8	12606	12500.1	17410.2	17222	17734.8	12801.4	13222.9	12269.8	17935.6	19370.6	17768.9
TC217641	6192.87	6332.95	5007.64	4482.6	5770.78	5123.25	5976.2	5591.75	5354.29	4017.88	4290.97	4209.32	110.379	63.3955	75.097	64.075	85.7105	65.4895	98.3997	95.2903	93.7367	53.5053	78.7587	71.6298
TC225054	27.2932	23.552	25.2065	25.9183	33.36	25.3688	22.5098	24.2372	27.864	26.1438	37.9185	28.336	24.4274	27.0506	22.7197	23.1437	24.6704	27.736	23.5367	22.6122	20.2245	21.8926	22.1834	21.2407
TC229113	134.345	152.646	79.8883	94.0165	92.2346	100.638	94.3055	120.221	103.787	98.1653	108.644	121.92	40.3709	44.1238	47.2858	35.8443	45.6335	41.5899	66.0748	48.3067	48.7138	41.0008	45.8844	40.1406
TC233260	4369.95	4946.87	3739.89	3283.85	3957.06	3725.82	4662.93	4513.06	4565.37	2986.1	3482.45	2894.64	41.4056	36.7902	41.7446	35.3646	37.922	28.6583	42.5622	37.9123	33.0702	38.7179	43.1727	33.6162
TC240431	37.2914	31.4604	35.4406	39.0866	40.5657	33.3671	35.9664	35.4659	38.1081	42.0852	35.5378	35.6856	37.8622	41.1527	38.6659	39.6488	42.02	31.5274	51.5869	30.7548	33.4686	34.2635	37.7775	36.5674
NP000670	383.813	99.3004	242.981	315.034	163.201	109.206	367.679	77.7983	180.602	100.892	161.828	105.248	149.175	205.087	150.147	170.301	155.284	144.221	187.277	177.453	140.617	98.9971	50.8431	99.7215
TC236208	3439.85	2987.09	2738.35	2078.37	2593.65	2253.1	4031.91	2853.11	4003.02	1844.2	2164.7	1914.14	61.3608	48.6368	45.2797	40.7587	39.1999	36.3416	33.5296	46.5179	34.0246	48.0535	38.7958	59.5732
TC239577	7516.71	8278.73	6441.49	5847.33	6529.29	5997.19	8324.7	7670.47	8591.35	5374.58	6131.02	6259.56	88.2312	105.291	95.3602	60.9044	93.2195	79.9176	127.001	120.537	118.333	72.8323	81.8772	83.1561
TC227601	69.836	97.8957	67.0995	73.0075	81.0905	73.6816	101.412	91.5749	88.325	69.4372	94.1531	62.9687	3956.42	5037.63	4511.81	7794.68	6402.73	7301.64	5528.63	6260.26	5314.19	6764.05	5425.96	6845.26
TC221295	26.8402	26.7843	27.1207	28.3297	27.65	26.2367	25.8609	27.5059	26.1956	27.8666	29.9804	31.3346	706.208	891.575	725.077	1545.47	1382.83	1537.58	1047.77	1150.97	936.225	1305.42	1292.01	1365.2
TC229377	5086.65	5551.82	5258.62	6388.35	6876.73	6281.44	4950.09	5334.45	5593.33	7094.98	6254.32	6852.43	7941.81	7676.73	7277.39	3613.63	3526.2	3972.25	7701.36	7455.12	7733.68	3635.86	3725.28	3509.72
TC239664	536.586	621.621	648.318	624.24	632.765	696.399	607.688	737.852	432.526	569.384	637.568	572.363	1147.3	958.646	1094.36	438.622	471.038	447.419	996.937	886.035	1023.15	476.349	887.315	512.927
TC240262	190.876	146.978	187.988	274.691	301.972	282.685	174.985	131.618	126.079	259.061	202.972	190.549	436.758	401.781	389.159	620.148	481.841	500.869	381.189	455.731	413.608	560.048	437.881	596.528
TC242214	93.0911	67.3176	88.5178	225.882	296.78	229.592	66.4705	67.2744	82.9447	297.102	282.96	292.267	408.294	430.196	384.832	657.474	629.4	628.297	450.784	520.844	529.558	545.865	351.374	519.686
TC225924	132.656	62.3471	87.52	531.154	448.609	373.636	98.0482	105.344	99.2065	463.226	546.706	483.156	693.949	672.852	824.736	1014.8	978.151	1214.8	771.463	745.852	809.386	1052.56	1201.23	1341.48
TC238914	158.213	121.327	198.022	407.914	389.169	357.908	195.824	229.306	156.021	345.905	325.374	338.617	493.006	424.412	489.505	611.317	674.709	809.561	473.905	418.405	498.281	755.896	887.168	755.773
TC232050	6238.8	6896.5	6389.86	6562.29	5627.35	6094.17	6224.72	6556.06	7123	5863.86	6550.52	6417.61	9123.86	9398.82	9309.53	7646.61	7532.51	7972.25	8542.77	8987.52	8732.47	7676.29	8354.56	7483.51
TC228189	2168.11	2332.08	2109.5	3229.59	3526.25	3701.37	1966.28	2282.76	2176.26	3771.39	3407.69	3880.74	3731.69	3370.13	3776.91	3912.95	3953.11	4215.89	3537.71	3661.01	3886.63	3395.84	3393.21	3312.78
TC231594	823.507	907.09	910.856	1173.81	1316.01	1297.22	842.018	894.162	768.53	1351.83	1282.49	1376.7	1888.79	1702.05	1809.84	2032.2	2064.64	2020.69	1615.11	1675.57	1779.92	1695.87	1695.65	1680.76
NP597958	471.165	554.551	494.163	823.816	985.279	968.192	466.057	561.271	512.944	1025.89	995.096	1028.43	536.08	591.523	622.729	740.663	823.667	815.997	682.305	616.181	656.139	664.811	725.37	658.548
TC227238	438.543	352.286	508.588	547.42	705.675	629.265	472.413	485.129	448.384	637.529	599.789	582.064	678.697	680.858	655.485	675.142	714.893	697.086	659.539	636.452	612.094	645.083	609.878	643.289
TC235397	1483.75	1577.44	1514.1	1871.33	2111.33	2109.14	1414.01	1371.45	1373.87	2193.53	2167.14	1939.56	2107.7	1930.47	2319.12	2316.38	2294.62	2203.53	2599.77	2373.21	2422.1	2002.01	2525.27	2062.13
TC231117	33.3596	42.6839	32.1712	40.601	32.627	32.6163	28.6869	37.1445	29.8319	32.1334	32.6169	35.4581	34.71	34.9864	32.6267	41.4739	35.6277	40.0735	37.7799	33.6098	35.3139	38.4569	42.9601	28.6292
TC221297	11937.3	11062	11417.2	12777.7	12643.1	12817.7	11108.1	10747.8	11388.2	12890.3	12809.2	13047.5	15132.3	16419.1	15630.3	14466.2	12888.7	13443.9	14950.2	15765.1	15214.5	14641	11526.2	13309.2
TC236942	1283.58	1301.62	1269.4	1450.55	1460.54	1526.37	1237.43	1243.95	1315.75	1608.09	1570.77	1573.41	2072.77	1897.71	2028.34	1951.53	2038.55	1789.6	2160	1869.5	2274.49	1990.6	1558.47	1770.91
TC219356	5494.41	6073.32	5246.44	3973.38	3666.91	4167.5	5139.33	6182.7	5722.67	4255.64	4002.65	3648.77	5855.46	5912.04	5917.95	1081.7	986.361	1137.94	6433.5	5894.71	6453.61	1008.35	1035.75	842.277
TC235564	3327.52	3026.08	3338.49	562.312	543.969	630.568	3385.31	3312.03	3412.83	556.375	572.369	528.21	1862.32	2153.97	1788.32	479.584	426.612	513.788	1905.73	1730.79	1908.61	513.41	334.679	426.111
TC242391	1544.56	1464.91	1224.47	1865.79	1620.63	1871.29	2323.37	2532.51	1774.69	2024.35	1012.74	928.748	3873.32	2728.14	3213.01	2556.37	2826.15	1934.98	2197.02	1682.45	1630.37	3444.12	4154.7	3331.6
TC222708	4618.07	5535.22	5382.84	1485.67	1583.08	1724.96	4769.53	5434.38	4963.02	1743.68	1384.4	1582.11	2297.03	2659.29	2299.88	721.291	549.861	520.682	2609.7	2842.55	2717.79	783.808	401.025	477.933
TC244631	7354.28	8732.57	8631.98	2628.72	2860.02	3082.94	8664.63	8167.65	8338.46	2938.62	2272.17	2762.42	4846.21	4704.35	4294.97	1364	1091.33	1096.9	4899.79	4432.89	4769.72	1594.05	1019.14	987.962
TC227838	3873.51	4584.13	4157.93	3672.17	4182.58	4255.44	3915.98	4006.1	4030.87	4194.95	3870.68	4038.62	4152.87	4457.42	4687.62	3301.32	3085.26	3271.75	4060.41	4690.08	4387.12	2903.57	2413.13	2732.64
TC222482	1968.62	2010.76	2116.59	2196.05	2497.15	2358.54	2070.02	1908.16	2044.27	2325.85	2556.92	2485.71	1377.38	1480.47	1306.86	1426.71	1165.63	1246.32	1386.59	1635.57	1495.36	1297.25	844.797	1180.27
TC240442	4640.3	5264.91	4970.88	4795.22	5199.09	5184.03	4436.7	4495.47	4911.86	5217.61	5195.75	5646.64	4062.53	4026.73	3870.73	3614.53	3052.86	3089.95	3790.73	4322.29	3937.39	3788.22	2458.03	3006.65
TC238515	4289.22	4438.72	4119.02	4553.25	4879.98	4993.72	4186.08	4039.32	4024.02	4842.3	5328.18	4943.31	3739.29	3593.52	3815.41	4484.53	4154.16	4063.8	3582.01	4257.22	3668.05	4364.75	3730.89	4156.31
TC236859	3105.18	3194.7	3206.5	944.259	1007.85	962.067	3130.02	3167.98	3039.95	894.957	764.969	881.576	6182.29	6494.35	6329.3	2159.84	1826	2573.76	6619.93	7113.24	6470.05	2314.65	2014.02	2427.48
TC221651	1506.39	1410.68	1458.66	2340.36	2449.95	2357.76	1469.79	1509.2	1476.21	2567.34	2662.14	2321.04	3244.75	3069.25	3167.37	3854.49	3766.39	3480.63	3209.46	3070.79	3317.3	3220.54	3597.16	3273.11
TC231300	2246.76	2431.01	2435.99	3897.56	4386.45	4406.71	2156.46	2206.33	2039.31	4937.75	4305.55	3933.55	2426.42	2127.33	2129.68	4840.12	4895.93	4642.48	2344.9	2075.08	1953.24	4772.58	4264.42	5132.87
TC242697	14552.5	15082.2	15081.4	23669	23847.5	24722	14953.5	14219.5	14112.9	24934.6	22691.1	24365.7	20659.6	20477	21115.2	24773.9	25418.4	24402.1	21079	21384.2	21269.9	23190.1	21657.6	22015.1
TC243646	1286.25	1313.07	1379.5	2215.36	2634.59	2541.23	1044.54	1204.3	1230.9	2850.27	2703.49	2655.45	1147	1188.27	1333.15	3112.49	2817	3460.72	1172.41	1287.28	1210.71	2946.97	2578.58	3129.26
TC245229	23.3886	25.1846	24.6697	22.1158	23.8777	22.3999	21.9336	25.168	27.3358	27.5184	34.6016	27.5991	27.4941	28.0828	26.306	26.3458	29.6573	33.1992	34.7545	34.7635	31.0359	30.4385	29.5888	26.8863
TC222368	411.162	448.364	469.079	1012.27	1099.34	1062.03	496.356	433.693	447.916	1127.39	1127.85	1135.22	2391.02	2060.2	2072.38	1965.75	2234.59	2176.02	2051.79	2359.27	2427.19	1863.64	2578.98	2196.26
TC239948	1165.43	1129.13	1177.66	2865.12	2830.69	2899.08	1194.71	1095.87	1115.98	3232.1	2693.39	2973.03	5937.89	4906.06	5192	4530.2	5226.35	4769.04	5421.67	5172.54	5844.28	4157.49	5847.46	4766.85
TC221440	11301.7	12005.8	11485.8	6629.85	6564.41	7736.5	11051.8	11890.7	11066.3	7397.42	5921.85	6922.77	746.339	818.494	905.807	998.489	963.376	1252.69	912.409	888.786	947.939	1024.84	1145.24	1105.06
TC237818	85.8009	48.6048	82.8039	43.9078	60.5594	40.2283	54.8939	31.9486	78.65	37.7196	51.6816	46.119	69.0151	70.4806	68.3229	56.5207	46.179	45.0806	79.3883	82.0241	74.5454	55.5625	55.368	91.0422
TC228421	4688.36	4542.79	4678.96	4715.34	4820.75	4689.54	4283.13	4514.5	4784.49	4599.75	4966.36	4511.72	7116.27	7461.49	7237.69	6109.74	5183.32	5899.1	6718.78	7390	6515.86	6120.25	4322.31	5509.31
TC238775	1996.2	1980.62	2196.78	2603.87	2652.93	2831.49	2204.4	2300.59	2374.73	2759.89	2898.17	2619.61	3253.48	3014.22	2702.04	2840.41	2781.62	2651.73	3159.12	3026.15	3075.9	2909.4	2337.28	2558.73
TC242793	3833.6	3940.31	4242.99	4551	4541.23	4578.8	3956.42	3786	4086.94	4564.5	4681.52	4764.44	5609.55	4992.32	4761.1	4349.56	4262.33	4545.91	5545.16	5372.14	5140.14	5118.19	3714.81	4300.4
TC243709	4697.82	4705.79	4987.3	5386.27	5173.63	5286.58	4680.8	4762.19	4764.94	5423.29	5866.03	5396.54	7575.91	7470.49	7204.13	6116.12	5444.51	6055.85	7301.89	7586.07	7250.56	6119.39	4778.86	5258.77
TC219533	8789.43	8573.3	8154.43	5914.1	6324.51	5963.52	8958.37	9003.3	8958.47	6130.68	5405.51	5917.01	6851.73	6842.83	6005.13	4270.13	4536.9	4493.08	6690.42	6248.35	6956.92	4118.32	4610.12	3734.47
TC241794	192.712	198.714	187.811	107.379	114.805	99.229	187.102	211.594	191.659	82.5386	130.333	110.527	245.425	202.173	232.689	111.713	86.3351	126.686	241.33	233.692	268.38	88.3943	61.3421	96.5858
TC231172	310.814	317.059	294.431	330.294	328.132	314.875	279.418	270.81	305.833	329.621	377.455	360.279	435.794	385.526	431.122	567.294	574.331	569.802	452.808	416.957	396.345	574.868	537.165	627.297
TC240676	3357.8	3361.5	3245.51	4109.06	3677.65	3703.72	3033.72	3103.74	3118.66	3737.74	3823.68	3858.16	4413.32	4310.68	4631.62	5999.27	5826.16	6077.49	4558.83	4373.46	4400.66	5934.35	5752.28	6523.62
TC237850	3259.78	3166.2	3137.33	488.528	431.574	382.293	3132.71	2942.35	3314.62	293.694	410.457	470.764	1561.35	1734.13	2009.47	1290.33	1139.23	1147.52	1706.07	2582.22	1586.41	1850.69	1085.56	2029.04
TC222903	1320.93	675.755	937.38	409.388	237.966	188.09	648.924	591.307	926.036	146.599	287.302	218.423	968.819	874.478	1431.82	689.375	735.602	625.607	1114.73	1739.78	862.742	896.659	893.194	1049.63
TC234970	4350.27	4891.34	4388.94	4872.76	5231.21	5089.58	3917.72	4518.23	4167.56	5400.02	4992.82	5316.74	3339.48	3642.71	3739.39	3836.64	3635.1	4011.65	3659.58	3906.89	3836.11	3532.95	2886.75	3541.45
TC237732	6771.1	5169.29	5766.24	9368.13	10160.7	8822.6	5458.24	5232.23	4871.1	9758.96	11986.1	9581.95	5034.67	5296.18	5509.3	9689.11	7647.91	7209	5043.64	5901.24	5351.45	8840.13	6374.56	7254.56
TC238095	8552.36	7977.54	7225.94	15191.4	14379.6	14321.7	7942.6	7556.24	7590.85	14132.2	15361.1	15246.4	7758.41	7396.32	7267.86	12424	13145.4	9611.13	8508.72	7560.91	7895.67	12016.1	11256	10018.9
TC225851	48.7201	60.505	50.4241	28.7042	38.7745	35.9612	44.5728	60.6782	60.2612	35.9815	37.1703	32.9161	35.4011	41.1362	33.5756	39.4563	28.1486	36.4352	32.3574	35.7344	30.0341	41.1446	31.8795	34.4135
TC240493	55.3939	91.5805	55.3683	35.2328	40.7834	34.7208	48.9942	57.5443	63.7795	36.1591	25.7778	27.6852	35.8352	34.6451	29.6826	31.2947	32.9501	36.256	35.0032	30.1811	28.5832	35.7701	35.6367	33.0406
TC240210	11719.9	12163.5	12239	8962.62	8722.77	9320.03	12231.2	11894.9	12348	8487.06	8937.71	9499.93	1480.61	1388.65	1343.31	1462.06	1723.89	1425.89	1362.59	1659.9	1383.45	1415.69	1254.11	1395.41
TC231060	8548.65	7509.69	9069.6	12019.5	10487	9224.05	8943.56	8710.67	8674.57	9514.41	11087.5	11315.1	10416.2	10657.2	10235.3	20640.3	20166.9	20374.8	11434.1	11390.8	11493.2	19905.7	21889	21772.4
TC232211	6169.18	6138.39	6265.26	6491.39	6205.23	6542.71	5793.96	6493.23	6447.66	6434.99	6289.85	6792.91	6241.55	6194.57	6381.36	5279.22	5427.75	5614.65	6047.97	5830.57	6400.4	5364.68	5194.81	5139.24
TC241732	3693.26	3471.79	3529.58	3352.15	3749.01	3702.54	3593.52	3652.44	3956.73	3778.65	3807.26	3699.79	3429.16	3642.06	3381.92	3278.75	3037.59	3326.8	3159.77	3613.78	3550.99	3259.79	2808.08	2868.89
TC242613	1840.42	1912.43	1646.77	2021.69	1850.3	2101.45	1709.37	1982.94	1981.79	2147.52	1927.05	2099.4	2005.89	1958.6	2120.9	1728.43	1685.01	1754.8	1983.02	1921.66	2161.37	1813.91	1930.98	1743.43
TC237175	798.928	987.122	785.284	987.387	1167.25	1348.9	763.887	838.667	876.209	1299.86	1363.28	1240.85	1490.21	1784.04	1506.1	429.9	448.03	489.225	1366.89	1521.56	1686.14	305.906	263.854	301.863
TC239271	1188.5	876.916	1037.9	1300.47	1277.81	1318.47	923.936	922.976	1117.38	1417.63	1307.17	1235.95	2784.85	2712.01	2683.67	829.989	829.77	861.604	2945.23	2822.03	2919.29	911.19	721.252	735.046
TC218564	5613.49	5739.75	5372.79	5253.48	4958.72	5676.12	5780.72	6372.32	6417.6	5588.49	5042.44	5463.62	10643.7	9487.15	9360.77	5014.39	5834.36	5205.17	9643.86	9182.87	8800.38	5532.94	4997.7	5592.32
TC231294	9132.29	9464.42	8790.13	8330.35	8361.36	9021.64	8767.59	9765.74	9087.54	8726.24	8341.38	8483.8	13969.7	13089.7	14066.8	9218.94	8624.88	9167.98	13143.8	13543.6	13051.5	8902.9	7510.1	8345.92
TC240294	245.862	388.528	335.243	110.272	120.872	165.269	332.214	412.161	282.782	116.364	78.5549	96.5857	230.027	243.685	255.289	114.547	117.076	129.489	176.334	232.614	221.23	136.937	218.665	141.356
TC217511	3593.45	3054.01	3209.59	3697.11	3757.66	3392.95	3509.65	2595.29	3280.6	3792.5	3692.01	3473.19	12485.3	12860.8	12647.2	13394.6	11862.7	11386.3	11728.6	11986.2	11660.3	10355.6	11034.6	10895.7
TC218968	33.2087	31.0743	33.068	27.8364	36.9635	29.2265	30.9662	30.688	31.3841	27.9155	61.9658	34.2176	37.4054	58.9673	58.6604	41.5173	44.3033	49.4373	60.3996	76.6197	75.364	32.8003	29.4485	32.2908
TC221407	5242.31	4799.16	5494.46	5853.12	5766.99	5868.3	5072.8	4961.09	5110.29	5923.73	6128.8	6228.26	9718.57	9550.35	9975.78	5051.08	4903.07	5030.47	9233.97	9744.77	9654.56	5164.51	4265.81	4855.06
TC243909	3337.77	2492.32	3330.68	3176.26	3534.96	3452.88	2903.38	2495.37	3111.1	3552.77	3240.45	3342.07	5615.47	6552.93	6090.4	2995.7	2497.74	3143.27	5992.55	6589.67	6013.35	3133.16	2188.76	2746.38
TC224566	369.76	356.061	299.255	468.695	413.003	557.575	348.261	324.616	296.238	631.565	530.291	577.083	1193.5	1290.87	1108.12	1180.67	975.903	1074.36	1316.13	1267.53	1275.58	960.707	643.848	884.81
TC242583	479.642	528.033	554.464	732.006	763.298	801.527	510.592	562.101	493.546	860.881	752.3	863.657	1789.14	1630.04	1522.96	1625.89	1478.84	1424.7	1751.6	1566.7	1700.13	1445.08	814.443	1032.5
TC244798	237.907	203.418	233.684	390.445	429.805	455.685	189.688	164.593	192.183	459.28	408.302	498.171	1188.19	1226.65	1070.6	1237.45	1010.5	1101.43	1200.32	1273.15	1180.72	937.138	372.431	729.334
TC233018	7901.34	8605.21	8589.86	5018.61	5097.04	5453.83	8285.11	8424.99	8359.89	5618.61	5032.47	5237.26	1318.1	1264.98	1381.28	2430.72	2540.38	2993.64	1474.01	1386.96	1412.98	2457.5	3676.45	3329.13
TC237572	563.105	569.102	563.956	880.254	806.135	816.2	596.607	520.835	547.584	891.424	889.468	837.98	713.071	628.679	648.236	716.907	737.648	639.409	620.517	666.286	616.682	628.153	796.746	727.995
TC223387	2851.3	2549.52	2890.84	2642.62	2840.36	2750.97	3604.57	3630.22	3471.66	2877.19	3491.01	2850.47	7354.68	6699.66	6841.34	7810.05	6516.88	6155.73	6553.56	6465.5	5996.53	9313.79	8020.55	9684.37
TC240855	1579.92	1676.03	1645.12	1728.66	1752.31	1796.29	1584.79	1739.18	1612.23	1887.84	1867.75	1676.47	1269.92	1353.24	1237.41	1905.12	1876.61	2134.23	1315.76	1394.97	1310.72	1822.28	1670.71	2069.72
TC218419	2484.16	2479.85	2798.59	4017.32	4439.83	4073.25	2639.61	2382.49	2573.15	4323.85	4013.44	4180.92	3406.77	3580.13	3246.24	4081.89	4157.48	4582.24	3621.46	3648.1	3766.15	3703.74	5167.9	3818.8
TC217962	7930.44	7527.72	7671.16	8082.1	8843.99	9181.46	8149.3	7338.6	7145.46	9567.2	8758.48	9285.47	12633.6	12725.2	12947.4	12082.8	11674.4	11662.8	11816.2	12669.4	12607.2	11069.5	13039.9	10909.7
TC237644	2564.85	2555.18	2695.15	2725.65	2759.6	2974.74	2570.36	2604.58	2624	2840.35	2854.27	2877.53	724.122	797.82	714.322	885.74	913.545	959.582	687.336	788.326	800.848	819.355	791.283	825.747
TC219066	4907.39	3967.67	4519.41	3839.04	3421.89	3007.35	4553.95	4860.22	4787.88	3375.2	3209.67	3341.45	10226.3	10224.8	10309.1	5803.4	5462.09	6023.1	10020.6	10294.9	8918.31	5400.15	5742.5	5940.45
TC220561	2893.17	3448.28	3321.55	4203.87	4825.73	5198.85	3034.75	2469.04	3042.58	4715.28	4271.04	4831.55	1957.05	2134.26	2194.56	6098.35	5964.96	6165.08	2226.67	2637.08	2294.06	6678.43	6428.32	6304.27
TC221838	2803.74	2938.9	3102.33	4029.08	3805.14	4000.56	3166.56	3093.9	3000.72	3727.47	3894.53	4401.54	2153.79	2107.55	2386.38	6248.25	6985.14	7175.54	2418.85	2638.31	2336.64	6319.21	8053.68	6989.04
TC243245	85.5421	82.6225	78.3746	96.4293	91.2957	99.0691	98.5684	87.5693	78.623	101.073	87.8999	83.8317	88.4489	84.9769	71.0253	73.3466	82.0265	77.8265	78.9591	83.4637	74.1887	82.0765	88.9289	91.2499
TC227044	27.6815	34.2815	28.6183	38.3864	34.2885	38.3375	32.7962	33.2438	30.972	52.4904	47.5727	33.8092	35.5474	40.2767	41.4085	44.2374	44.2369	40.2719	31.3237	33.0777	32.7378	41.369	40.1619	35.7266
TC229165	3899.24	1976.94	3540.64	3393.48	3120.41	2787.49	3549.92	1810.81	3014.73	3051.26	3530.81	3304.35	2482.5	2623.2	2690.2	3372.56	3128.83	2887.32	2889.07	2627.38	2600.31	3486.16	2509.78	3280.44
TC217563	99.1104	185.679	119.285	135.168	132.851	204.641	263.982	206.123	177.777	192.716	106.28	157.398	636.894	464.989	587.288	964.997	1410.39	606.39	376.549	317.68	318.656	1320.66	2168.56	978.546
TC227499	1344.06	1359.94	1210.24	1300.78	1198.16	1279.97	1530.9	1555.6	1284.09	1348.38	1448.42	1403.17	3087.94	2657.15	3189.08	3070.18	3258.21	2730.01	2847.44	2535.48	2734.03	2534.68	3264.45	2995.84
TC224654	7876.76	8209.45	8392.94	6757.44	6403.44	6546.59	7752.14	7930.89	7428.75	7260.11	6634.84	6943.4	2564.17	2548.79	2565.52	2924.21	2916	2829.61	2807.75	2755.19	2733.06	2927.66	2861.47	2774.89
TC230684	73.8039	64.4888	82.4772	76.015	77.6294	70.7594	95.9941	85.8626	109.734	102.056	124.164	98.7795	64.9585	66.0912	65.8769	61.2906	74.7034	67.2703	55.6766	54.0296	56.3337	62.8296	46.4118	60.7467
TC238159	9006.6	10733.7	10248.6	10305.6	10522.5	11257.9	9694.91	9553.08	9952.3	9602.88	9779.99	10438.4	13227.1	13819	13352.9	11868.3	11503.8	12218.7	13635.5	13805.2	13875.5	10813.9	13305.9	11982.6
TC241149	885.32	882.233	908.902	593.793	698.048	678.509	940.039	827.028	921.699	758.162	754.349	737.528	283.357	336.038	302.534	385.712	377.214	362.268	393.271	434.935	381.029	337.161	253.07	297.36
TC228681	1170.35	1130.91	984.37	1069.1	997.079	997.238	1107.42	1182.32	1081.31	1114.11	1145.23	1179.57	1475.81	1393.02	1564.78	2167.24	2228.95	2229.49	1541.27	1557.49	1681.39	1991.51	2262.22	2082.56
TC230754	3482.01	3490.15	3558.76	3448.52	3481.45	3403.01	3395.65	3328.22	3655.2	3397.49	3458.24	3633.39	4131.95	4254.72	4135.75	5548.88	5625.46	5775.31	4068.87	4310.36	4316.57	5470.54	5671.62	5495.31
TC234688	3565.88	4167.11	3556.32	3591.27	3578.04	3842.96	3734.09	4039.77	3513.41	3784.96	3658.74	4162.81	4367.58	4062.82	4605.69	5423.59	5659.35	5353.79	4281.06	4331.27	4650.1	5134.87	5579.53	5154.92
TC222977	134.429	155.792	127.688	478.837	441.522	423.213	125.414	151.072	161.769	497.769	531.158	591.651	92.9865	88.0979	81.2285	289.003	390.156	285.492	92.5841	80.1877	93.9202	294.869	362.815	294.704
TC232969	1643.4	1581.25	1459.97	4402.2	4505.84	4094.95	1418.97	1404.4	1503.06	4457.35	5239.9	4907.21	440.418	611.804	629.43	3524.61	3032.36	3094.69	680.624	799.692	748.684	2920.12	2786.67	3205.13
TC226735	1293.51	1158.47	1136.29	654.933	715.329	703.647	1349.46	1481.69	1291.47	714.081	773.195	754.39	2663.96	2465.12	2751.85	1728.48	1656.31	1814.02	2585.13	2511.39	2674.41	1465.7	1734.63	1701.54
TC227644	14937.8	14117	15404.7	9536.66	10819.4	9655.96	16004.2	15321.5	15468.4	9502.08	9613.03	9131.69	21468.7	21977.8	22070.6	14432.4	13672.9	14198.7	19957.4	21188.7	19882	13287.4	14707.6	14614.9
TC233853	226.348	230.495	225.295	156.028	179.345	161.64	179.921	224.366	226.633	174.677	188.738	269.571	299.516	333.027	387.448	305.305	331.368	416.764	315.773	364.752	382.049	231.181	339.828	316.971
TC218722	6063.13	5375.32	6148.05	3336.1	3530.34	3319.34	6137.72	5363.91	6163.2	3536.37	3308.05	3027.78	3313.29	3125.31	3204.71	2575.52	2437.52	2612.07	3481.99	3218.76	3397.07	2817.7	2578.27	3016.68
TC228778	26135.8	24772.8	25553.3	24477.7	21318.8	24620.2	24109	27283.9	26920.1	27110.2	23451	23207.2	27681	26955	27660.3	17616.7	15527.6	18977	28234.7	26073.9	28884.1	18205	16589.7	17959.7
TC239610	28947.7	27766.4	28659.5	26035.2	23935.5	26593.4	26802.5	26665.9	27482.8	26901	23745.1	22404	27925.3	28421.5	29837	19938.9	17643.1	20390.3	29552.2	28665	28421	20410.6	19433.2	20431.6
TC238133	9188.72	10103.9	10091.7	9509.82	9801	9746.88	9813.29	9954.71	10263.4	9655.64	9868.15	9896.01	11397.8	11734	11151.5	11395.3	10827.1	10312.6	12120.6	11757.2	11814	10994.5	9237.86	10083.6
TC239084	5559.8	5921.04	5546.64	4820.07	5276.95	5027.34	5684.33	5762.69	6007.19	5268.92	5322.6	5204.13	7621.25	6561.4	6960.62	7187.38	6587.4	6590.3	6620.99	7276.78	7197.84	6472.05	5504.31	6023.84
TC224864	700.661	667.777	674.953	377.67	464.801	493.846	575.572	529.268	629.715	484.382	458.452	493.699	1676.99	1702.29	1492.08	1553.7	1554.22	1430.39	1790.71	1845.07	1891.39	1407.08	1566.16	1496.77
TC232339	3523.9	2812.46	3413.03	2855.01	3062.63	2954.88	3426.81	3719.26	3571.9	2999.57	3203.14	2645.92	2384.98	2488.19	2257.24	1116.72	1025.02	1316.07	2286.83	2415.96	2484.34	1090.2	1215.72	1267.28
TC244505	8304.86	7678.55	8194.63	7608.55	7502.18	7309.39	7398.97	8113.62	8056.24	7881.33	7672.43	7384.05	8467.1	8209.87	8045.16	8122.49	8312.47	8679.79	8800.45	8856.21	8805.36	8774.3	7808.5	8190.84
TC222942	2614.68	3454.08	2967.31	3031.94	3302.52	3812.78	2985.97	3534.69	3225.95	3876.65	3319.63	3463.78	2728.01	3047.84	2685.85	1614.29	1630.26	1371.61	3376.54	3018.46	3321.44	1858.07	1027.75	1327.1
TC240043	1295.41	1534.21	1453.38	1153.21	1222.6	1295.74	1280.86	1447.22	1382.29	1487.04	1360.09	1352.98	1300.24	1445.15	1307.72	843.077	645.727	678.533	1404.61	1352.16	1441.32	768.746	344.012	610.361
TC233106	3699.07	4004.19	3886.72	3544.36	3274.24	3567.22	3794.08	3701.75	4252.39	3081.91	3166.37	3463.17	4232.37	4779.37	4696.93	6413.17	6081.1	7435.45	4391.6	5239.55	4688.58	6818.29	7204.4	7628.34
TC220994	4468.13	5075.12	4364.71	2578.25	2963.26	3159.43	5098.17	4475.1	4489.98	2964.66	2358.98	3021.1	2187.12	2258.8	2232.97	2117.33	2334.72	2277.4	2130.3	2310.6	2233.92	1895.36	2226.91	2077.03
TC224231	71.4622	56.9046	57.2376	68.9007	63.6358	55.4603	56.3341	61.3259	49.7766	65.6729	66.3749	49.6905	67.0516	69.7512	67.7108	70.9658	57.897	102.686	75.3381	73.1261	75.2789	76.0856	72.3918	68.6608
TC234089	11292.2	11744.8	10988.1	3295.71	3564.12	3723.29	11553.4	11922.1	11868.1	3246.91	3092.69	2907.66	593.16	632.729	614.695	1321.1	1339.47	1597.45	589.053	631.116	665.514	1438.18	1593.54	1553.82
TC221842	1598.46	1973.09	1875.33	2456.01	2827.57	2724.87	1849.04	1980.63	1692.27	3189.37	2685.76	2833.46	1646.81	1717.64	1823.91	1860.12	1817	1884.18	1746.69	1935.27	1802.64	1748.18	1697.05	1868.2
TC232378	6384.91	6742.96	6839.47	5334.61	5601.23	5428.23	6553.81	6447.41	6380.91	5358.16	4888.85	5263.27	8588.93	10187	9631.33	7325.9	6510.57	7172.75	9629.11	9688.43	10127.9	7025.2	6198.99	7276.74
TC225576	4440.61	4326.28	4409.99	7249.73	7581.65	7454.26	4077.44	3612.74	3979.26	7703.44	7788.15	7393.49	4091.62	4189.84	4036.85	9297.81	8663.47	8756.22	3837.44	4611.53	4259.79	9371.09	7932.8	8199.54
TC234650	5572.35	5693.38	5464.76	9855.87	9685.02	9915.95	5230.29	5130.59	5159.24	10379.2	9770.89	9914.84	4682.52	4683.34	4844.6	10489.6	11167.2	10013.3	5171.01	5210.81	4973.03	11346.1	8847.85	10445.8
TC234521	16221.2	15646.7	16526.8	11376.7	12489.3	12044.5	15731.6	15583.4	17346.5	11090.8	11160.9	11646.9	18406.9	18257.1	17406.1	12908.4	13345.9	12458.1	17193.4	16861.1	16918.6	12312.1	13063	12296.5
TC221118	1460.26	1247.86	1599.16	1371.43	1287.17	1371.23	1514.29	1666.4	1425.47	1158.62	1124.01	1109.52	3441.89	3277.15	3497.47	1245.96	995.458	1055.2	3200.72	3127.83	3445.22	1048.05	1214.39	1012.29
TC236301	432.685	460.569	409.775	298.883	390.713	411.294	361.834	431.17	464.785	410.972	394.484	391.971	1057.3	1274.55	1136.71	280.654	195.176	312.431	989.06	1122.93	1185.3	224.919	131.974	252.763
TC230116	2359.98	2728.93	2549.15	2665.95	2240.69	2565.7	2377.54	2691.55	2299.31	2481.87	2447.59	2803.9	4327.45	3912.65	4541.04	5161.11	5459.66	5371.78	4241.88	4277.11	4677.81	4652.51	5871.97	5590.93
TC227001	31.042	33.3678	32.5308	31.4686	33.2411	30.5378	30.7018	30.0881	28.3797	29.5364	24.4336	25.1895	34.7988	31.1079	31.6325	27.6874	28.3785	39.7549	30.6864	29.2889	32.9584	28.0935	36.5473	30.0112
TC228064	12006.4	10949.6	11261.5	13891.5	14976.3	14166.9	11225.5	10269.5	11137.2	13878.8	13222.7	13695.6	15919.7	17092.2	15566.7	17847.9	15890.8	17572.9	16268.1	16503.7	14614.2	16171.7	15459.4	16391.9
TC235324	2243.47	2302.2	2407.34	3028.92	3102.47	2959.65	2474.34	2516.09	2307.44	3154.46	2986.2	2847.32	3923.02	3660.78	4131.42	4073.55	3821.99	4005.12	4001.17	3692.26	3902.51	4012.31	3897.57	4077.22
TC245144	3320.23	3297.32	3365.83	5611.99	5230.99	4839.41	3286.32	3386.01	3418.6	5195.81	5283.49	5548.85	2582.44	2233.33	2247.65	1736.85	1776.53	1578.36	2362.66	2525.46	2370.32	1335.35	1192.71	1364.13
TC219263	1152.04	1113.76	953.316	1824.52	1622.53	1631.56	1044.62	1116.69	1097.95	1748.66	1652.85	1692.41	2406.54	2219.66	2394.86	1820.04	2003.42	1798.12	2417.87	2215.25	2197.02	1788.53	2320.27	1892.88
TC225813	3166.89	3217.62	3259.26	3651.93	2976.05	3372.91	3081.18	3817.08	3318.09	3610.56	3581.49	3492.67	5639.83	5460.77	5985.39	4752.65	5024.73	5166.62	6219.42	5701.93	6226.95	4465.47	4759.86	4667.61
TC241928	79.2405	95.4684	72.2451	117.147	107.337	107.148	76.9805	95.0098	87.7668	154.454	177.917	174.268	123.918	138.833	137.783	143.568	138.557	184.166	156.302	171.37	159.034	97.3769	70.052	97.3611
TC225542	1385.24	1381.11	1444.8	2080.38	2675.94	2582.33	1349.1	1247.47	1230.42	2882.05	2765.11	2541.74	1257.81	1392.36	1384.81	2369.38	2490.52	2688.63	1419.21	1567.73	1486.31	2477.05	2792.68	2420
TC224633	8193.72	7531.84	8283.34	7641.89	9022.2	8734.37	7644.65	8170.89	8285.79	8728.69	8649.89	8893.68	5123.65	5867.73	5345.29	5538.79	5780.25	5946.64	5378.09	5695.45	5881.16	5013.09	5657.32	5214.21
TC219295	1615.61	1420.79	1373.29	1615.59	1536.4	1560.28	1868.06	1456.59	1576.01	1566.39	1750.74	1215.75	2071.26	2094.22	1797.84	2405.03	2505.88	2288.57	1894.29	2069.1	1748.63	2442.18	2418.02	2636.35
TC221952	10688.8	10128.8	9949.78	11298.5	11082.3	11128.3	10924.8	10243.8	9932.66	11650.6	11901.5	10822.7	11618.9	11546.4	11758.7	13263.6	13344	12120.3	11842.5	12001.2	12081.8	12995.6	13521.9	12515.8
TC222041	13738	13951.3	13331.3	15545.9	15734.2	15570.8	13329.1	13326.9	12890.2	14648.6	16296.4	15316.5	16502	17416.4	16694.6	19081.8	17373.8	19090.8	16549.8	16986.3	17154.6	17670.3	17614.2	17608.8
TC231381	10162.1	9907.22	9314.47	11017.3	11961.8	11579.5	10329	10499.9	10688.3	12753.2	11900	11974.1	12692.9	12552	12146.5	13783	14747.1	14365.5	13229	12623	13367	13888.7	14254.3	13569.2
TC218480	3492.73	3321.34	3784.41	5613.75	5229.75	5282.17	3533.58	3216.81	3668.02	5207.69	5283.54	5811.99	4443.98	4158.85	4551.25	4214.66	4425.97	3914.19	4928.17	4819.11	4854.36	3946.48	3959.24	3820.81
TC235027	81.187	88.6892	103.321	197.643	115.575	163.172	53.0226	65.5753	128.167	225.256	282.178	316.051	108.11	203.185	216.389	139.755	94.2775	207.164	205.228	250.282	270.22	89.1204	47.7091	101.016
TC224888	817.174	1077.51	969.458	991.953	843.99	1013.95	773.976	1314.8	872.785	842.278	807.894	933.798	2755.21	2636.34	2634.46	2137.02	2467.97	2616.73	2386.52	2431.83	2344.05	2874.82	2059.08	2552.61
TC231478	1199.83	1397.01	1331.49	1216.37	1344.73	1330.09	1181.29	1643.23	1399.75	1236.14	1156.27	1237.22	3214.69	3390.62	3455.84	2903.25	3148.22	3302.05	3261.4	3359.36	3343.31	3421.77	2536.67	3179.59
TC222966	1924.26	208.728	1163.78	436.425	531.011	162.562	2850.8	99.3885	672.862	62.3615	348.05	68.7803	491.234	541.331	871.444	302.735	333.831	239.889	2194.21	908.479	567.568	419.118	486.207	603.997
TC230486	40.9129	37.823	43.7027	51.9121	39.8059	40.1694	50.5097	42.1568	46.0893	41.1094	39.1694	46.1995	1376.57	1815.73	1422.65	2857.55	2932.81	2942.98	1576.84	1746.14	1553.04	3445.9	2851.69	2903.8
TC220536	910.973	1140.62	845.643	500.146	722.684	679.926	846.407	957.929	848.444	452.091	536.93	480.419	187.537	293.258	188.559	852.75	664.977	727.041	251.166	284.864	217.235	772.327	432.719	786.259
TC235232	35.996	28.4824	34.9357	28.4848	26.6311	26.6798	21.9795	30.1729	31.9749	32.3948	48.0668	52.6833	22.52	24.6179	27.0496	31.4301	29.2274	34.234	29.0216	29.1553	33.2442	23.8751	25.3885	24.6019
TC217306	25.6232	21.2057	22.5623	21.5722	23.717	21.748	22.2449	21.137	22.9531	22.2791	24.083	22.1407	21.2049	20.1593	19.5645	21.1719	23.3079	23.5951	21.0703	22.1066	23.7446	20.9207	21.5074	21.5927
TC229427	22.3672	24.1095	23.7745	23.3458	21.2023	19.925	21.9449	21.2648	24.7232	23.5859	32.1915	28.1711	19.7884	19.7957	20.8379	22.1659	20.9631	24.8192	23.7772	25.7717	21.0315	18.9828	21.2532	19.0748
TC229630	27.4166	32.3818	29.7367	27.2591	26.1061	25.4826	28.2264	28.8931	30.1796	28.443	27.5945	28.4538	30.8132	31.1992	30.8402	27.907	25.222	27.6184	27.2904	30.2894	27.4358	32.0717	32.2951	28.6909
TC223768	863.959	927.93	850.653	1255.4	1361.88	1356.34	925.33	825.43	874.985	1331.73	1477.18	1481.5	1455.61	1582.55	1507.98	2402.73	2318.12	2457.84	1559.63	1726.19	1505.8	2610.61	2435.32	2477.21
TC232674	7992.42	8139.8	7389.75	5811.13	6472.56	6840.09	7429.52	7324.21	8023.81	5872.24	6155.66	6084.68	5210.24	5521.53	5055.34	4339.78	4433.03	4846.46	5078.05	5302.79	4876.83	4840.55	4512.2	4620.1
TC239015	7143.23	8419.91	6886.95	5422	5755.09	5674.8	7274.62	8210.68	7247.32	6502.13	6152.37	6104.61	5318.77	5364.46	5860.42	4412.27	4390.94	4488.64	5684.77	5580.33	5874.32	4458.05	4031.96	4120.96
TC233718	9788.06	10226	9812.07	11083.2	12315.5	12085.9	10140.5	10042.9	9527.94	12925.5	11367.9	12144.1	1989.79	2131.63	2092.06	5797.47	6121.52	5841.45	2471.69	2503.95	2341.72	5247.36	4488.93	4438.86
TC233287	6410.32	6945.64	7108.85	5858.46	6219.5	7050.5	6224.36	6058.57	7030.12	6202.84	5350.01	5320.36	891.276	1189.78	1037.79	435.462	411.56	453.861	1146.11	1083.06	1058.22	505.372	299.67	392.464
NP000609	769.762	720.763	677.947	976.134	1176.87	1149.58	742.914	775.876	747.75	1201.28	1228.44	1175.23	906.504	1050.85	851.246	856.12	832.032	696.115	1070.9	1037.75	936.306	974.692	514.556	839.882
TC236720	1703.04	1932.37	1816.16	2341.03	2971.62	2728.4	1995.64	2014.03	1905.44	3060.61	3174.64	2944.83	2584.38	2892.47	2773.24	2550.21	2020.78	2027.33	2910.63	3496.46	2778.59	2830.76	1906.8	2298.2
TC235233	5762.32	6080.71	6624.29	5909.93	5834.87	5996.63	6637.88	6014.71	6003.35	5066.1	5623.23	5921.86	7807.89	8065.12	8136.74	12311.6	12348.3	12764.4	7795.43	7645.2	7524.21	11370.2	14603.9	12845.8
TC244310	3078.45	3448.6	3190.01	3168.94	3193.71	3001.59	3373.02	3018.75	3132.4	3025.32	3455.33	3078.07	4339.88	4174.35	4590.09	6887.8	7162.95	7423.28	4180.71	4702.91	4385.14	6763.14	8061.76	7513.15
TC229719	3510.26	3592.21	3571.68	2609.26	2788.86	2359.05	3810.56	3534.87	3754.47	2241.82	2770.98	2861.42	5616.3	5759.15	5528.53	3886.47	3706.84	3963.75	5196.53	5465.99	5007.93	3146.82	4044.48	3698.07
TC243065	14284.7	12994.5	14484.1	12870.8	11874.6	11190.2	13471.4	13103.1	14389.1	11129.8	12117.9	11752.1	17841	18225	17417.5	13902.8	13664.8	15244.6	17433.3	18096.2	18094.9	13129.5	15104.9	13994.6
TC225913	2417.41	2228.78	2338.24	2879.32	2920.33	2663.83	2421.95	2341.94	2176	2823.82	2703.1	2829.71	2728.43	2745.94	2445.68	2575.66	2458.49	2198.71	2741.88	2753.56	2861.01	2592.42	1782.47	2194.12
TC235911	7416.47	8189.88	7647.72	9744.04	8976.42	9081.83	7575.46	7633.76	7590.43	9500	9303.99	10437.6	8730.02	8076.29	8322.16	7561.32	6918.1	6430.2	8460.59	8522.39	8559.45	7688.83	5396.44	6155.54
TC217884	18194.7	17372.1	18151.2	15624.3	13124.7	11178.2	18286.5	16596.4	17672.4	11167.2	14066.8	12894	3405.68	4216.89	3966.62	8402.23	7169.71	7720.33	4467.19	3959.35	4163.18	8066.99	6808.09	8749.11
TC228932	5980.6	5895.83	6174.47	4857.24	3826.01	3646.52	5993.49	6690.86	6773.39	3594	4608.7	4357.09	1270.48	1225.16	1301.61	2315.76	2196.61	2286.9	1425.68	1165.87	1271.59	2152.03	1902.25	2346.55
TC223770	6984.94	7098.49	7447.53	7173.33	7307.79	7075.8	7752.48	6827.67	7175.31	6875.61	7082.92	7640.29	4316.31	4732.1	4605.88	6666.79	6443.51	6510.35	4535.61	5535.8	4805.41	6596.73	6403.94	7276
TC217292	5075.6	5183.89	5032.78	5630.37	6505.47	5891.79	5061.79	5348.9	4778.92	6854.35	6336.94	5724.51	1026.86	1029.22	984.391	1279.47	1416.97	1629.13	1040.74	1015.33	1099.19	1465.44	1528.65	1465.22
TC224915	312.742	325.781	349.09	318.596	329.866	357.548	331.067	307.286	358.348	349.733	412.269	430.342	105.435	117.235	127.427	133.135	124.961	144.483	123.293	116.025	126.072	137.448	130.832	137.719
TC237431	519.018	598.901	554.398	422.659	538.849	567.316	678.884	634.571	637.273	662.276	543.266	627.854	129.472	138.867	123.662	93.2525	75.8577	68.3554	116.184	125.013	150.841	114.114	106.652	108.947
TC217487	4366.73	3500.53	3885.05	3743.11	4171.95	3220.7	4476.53	3838.93	4148.7	3763.19	4061.71	2604.46	5989.89	5919.89	5652.2	6343.11	6339.56	5888.12	6179.98	5837.85	5003.73	6133.6	5889.29	6355.76
TC222162	17080.3	15419.2	17152.2	19925.4	21631.7	20958.7	15593.5	15110	16026.2	20320.1	20021.7	21198.5	20069.9	21465.8	18754.4	18441.3	18222.7	19676.8	19499.9	20757.5	20051.1	18544.8	17814.1	18295.8
TC230374	17077.9	17271.2	17351.5	20698.8	22349	23404.7	16562	17658.7	16475.4	23208.4	20716	21241.5	24132.9	24799.8	22879.6	21623.6	19318.3	22920.9	23668.9	24058	22596.8	19737.2	19703.1	19660.4
TC218216	17880.2	18325.9	17426.4	21971.7	20893.8	22483.8	16317.9	19414.6	16389.1	21984.2	21366.6	21701.2	23206.8	22585.6	23523.4	22800.9	22346	22202.6	21717	24302.7	23436.3	21266.8	21468.3	19858.8
TC220212	17561.6	17077.9	17354.9	19068.8	20906.4	19507	17594.5	16554.9	16586.6	19755.9	19018	19543.7	21686.6	22097.4	20606.2	21942.7	21884.6	22189.1	20623.2	23053.5	21327.2	23707.2	21225.9	21454.5
TC228066	13259.5	13244.8	13368.6	14473.2	15647.2	15513	12957.2	12411.1	12140	13747.1	14543.6	14320.3	15539.7	16725.5	16298.5	17363.5	16457.6	16028	15307.8	16607.3	15034.8	15149.2	15466.7	15901.1
TC229643	10586.7	10960.2	10643.7	13169.2	12063.5	12826.6	9693.1	11280.4	9683.62	12957.7	12390.3	13272.5	13990.5	13048.4	12980.5	13391.8	14812.4	13945.8	14193.1	13452.8	13352.1	13691	14675.7	12358
TC221718	2018.56	2041.76	1814.18	2353.58	2071.89	2082.27	1945.89	2131.6	2006.53	2131.63	2031.55	2149.21	3224.04	3095.21	3284.18	2984.55	2899.15	2972.2	2931.01	2876.5	3153.5	2670.38	2626.79	2932.38
TC218901	4076.42	4135.29	3850.37	6711.27	6912.26	7125.19	4078.42	4156.39	4058.55	7626.81	7685.37	7575.2	5488.48	5732.05	5409.38	10153.4	10531.1	11503.1	5529.05	5766.21	5909.3	10388	11872.1	11467.2
TC231599	1890.6	1922.4	1797.91	3295.2	3273.66	3407.18	2157.54	1927.4	2007.15	3565.14	3547.86	3377.79	3160.76	3106.79	3254.71	5633.61	5785.44	6435.64	3029.49	3063.84	3190.15	6113.29	6934.86	6033.38
TC241412	1395.16	1370.23	1377.4	1744.58	1922.5	1859.46	1559.25	1439.14	1487.94	2274.76	1917.85	2138.58	1857.83	1787.29	2009.94	3038.4	3288.65	3410.59	1863.95	1969.74	1830.22	3371.09	4646.33	3814.74
TC217341	8545.61	8418.66	9504.5	8554.8	8966.71	8706.38	9379.57	8928.83	9081.82	8600.99	9129.33	8925.39	1867.03	1980.15	1939.64	3003.85	3146.18	3125.28	1854.33	2123.06	1967.07	2424.95	3062.87	2737.84
TC232207	2250.58	2270.97	2230.06	3081.81	2947.2	3138.25	2332.18	2131.83	2061.42	3016.76	2973.28	3087.27	3512.42	3724.81	3686.59	4089.13	3719.87	3752.64	3588.41	3591.61	3662.77	3311.21	3302.36	3782.05
TC224139	1043.77	894.78	978.622	1532.46	1458.34	1353.89	910.65	971.55	1010.59	1598.14	1489.14	1567.31	3018.28	2685.08	2783.65	2089.24	2158.03	2090.77	3048.12	2757.77	3060.23	1763.54	1914	1990.73
TC243298	4439.52	3992.18	4577.3	5534.26	5436.76	5109.82	3864.64	3683.03	3947.71	5204.1	5011.95	4995.88	9385.26	9750.66	9490.35	6477.74	6368.4	6922.37	9684.49	9458.31	9800.5	6588.37	6051.6	6567.81
TC225491	4414.3	4283.73	4545.54	6635.78	6491.72	6665.29	4202.5	4470.47	4761.38	6681.07	7658.85	7031.54	3492.02	3831.85	3727.58	4337.1	4821.26	4947.8	3742.93	3727.14	3772.14	4911.66	5358.27	4770.82
TC221763	2744.45	3064.34	2774.48	2481.33	2354.89	2480.25	2781.85	2601.31	2690.34	2264.86	2309.3	2397.64	2922.53	2879.71	2893.73	3119.66	3037.4	3258.04	2861.57	3010.76	2830.83	3110.89	3332.86	3209.49
TC241324	7994.86	8457.78	8165.94	7284.6	7356.5	7371.63	7909.26	8315.35	8491.26	7148.18	7401.19	7501.8	9248.74	9196.28	9532.81	9664.04	9771.64	10138.9	8943.32	8991.28	9411.57	9105.3	9431.52	9917.13
TC238448	1157.63	1462.5	1273.56	2392.59	2621.46	2461.19	971.344	1257.91	1167.42	2985.19	2799.22	3070.85	1049.01	1172.52	1191.67	1784.24	1838.12	1809.77	1024.94	1239.52	1204.87	1262.79	1127.56	1255.37
TC241256	60.3326	98.6173	60.0127	50.4521	71.5038	75.1885	60.0014	55.6862	60.0876	91.4039	112.143	78.0541	113.278	79.5859	97.8264	84.4479	68.7782	76.4305	64.2651	103.165	84.0855	95.4299	78.6311	95.4851
TC228696	20897.5	21613	22488.5	11305.3	12728.1	13566.1	22619.5	22856.9	21446.5	13331	11020.2	12653.3	108.874	109.88	133.709	112.417	167.924	114.011	151.774	93.9039	133.985	136.853	220.051	140.059
TC224214	10053.9	9465.02	10633.8	10386.1	10244.3	10223.9	10582.5	9630.35	10138.4	9563.88	10541.3	10306.2	11875.8	11540.2	11372.4	12142.5	12557.3	12882.1	11083.3	11541	11177.2	12131	13114.5	12274.7
TC233971	13804.7	13110.1	13701.9	14407.1	13897.6	14470	12493.1	13272.9	13972.7	14218.8	13302.7	13811.4	15784.8	16665.2	16745.5	16806.7	16490.7	18323.7	16264.7	15499.4	16440.1	17069.8	16366.6	17555
TC217747	2061.7	1640.83	1894.5	937.3	733.855	674.907	2069.04	2113.92	2240.28	724.479	881.229	928.108	3723.26	3772.64	3755.75	1297.34	1325.11	1431.07	3531.79	3480.8	3824.39	1139.79	1133.81	1315.4
TC240292	1335.67	1751.6	1499.59	1913.05	1731.13	1889.17	1626.71	1630.41	1752.43	1934.91	1903.3	1905.69	423.029	352.142	391.995	795.905	788.599	820.298	340.782	362.353	315.246	867.451	1178.53	961.063
TC228139	134.444	154.543	119.414	169.374	131.707	141.929	154.351	140.424	132.454	145.58	107.183	114.261	435.651	380.786	450.009	334.938	352.205	348.201	373.812	428.885	463.713	743.731	974.522	1077.56
TC231044	1533.04	827.782	1392.71	761.962	617.324	569.981	1229.65	873.905	1510.99	432.078	509.366	690.378	4823.89	5105.14	5844.92	4484.89	4424.75	5003.9	5972.34	5457.52	5937.92	7207.99	9555.39	8388.38
TC223390	10725.5	10822.4	10976.8	9716.69	10333.3	10147.3	11245.4	9713.25	11134.1	9695	9936.65	9679.12	17709.1	18676.3	17166.1	18521.4	16562.9	18717.7	17928.6	18223.8	18441.3	18124.6	20212.1	19328.1
TC225180	4599.36	4898.04	4549.33	5992.81	5558.57	6048.18	4505.22	4786.87	4815.87	6050.2	5494.65	5991.83	4612.21	4498.61	4331.11	4081.48	4548.45	4128.94	4648.53	4739.46	4988.14	4066.97	4225.17	4200.62
TC240782	406.913	490.426	366.353	580.899	340.41	406.922	447.478	682.209	474.543	368.617	349.416	347.002	403.683	257.31	353.586	331.002	416.823	308.159	399.945	326.128	306.162	299.558	303.201	314.847
TC236144	5282.36	5367.24	5675	5661.43	5840.56	5519.9	5581.41	5416.35	5961.57	4859.54	5327.04	5487.86	5658.51	6801.62	5936.32	5838.76	6577.2	7365.79	5682.6	6103.56	5761.01	6386.85	7353.95	7494.32
TC241728	1907.3	2085.62	1749.04	1587.87	1692.42	1680.83	1658.6	1943.2	1780.86	1918.82	1989.62	1961.55	2342.72	2348.1	2300.39	2676.49	2471.46	3046.22	2474.72	2605.64	2375.3	2345.2	2916.3	2479.09
TC244269	7322.52	7815.32	7589.37	7076.96	6960.01	6973.44	6801.47	7682.66	7308.14	7529.64	7733.6	7579.73	8825.38	8837.24	8566.44	8771.89	9642.39	10183.2	8820.47	9224.81	8890.98	9086.85	10449.8	9425.15
TC218927	5062.45	4895.88	4518.92	5392.48	5412.71	5413.7	4754	4718.22	5004.93	5545.2	5469.13	5686.21	5957.35	5914.13	6284.41	7196.46	6716.94	7692.04	5921.77	6646.98	6227.15	7826.25	7675.3	7250.56
TC229318	2992.64	3188.52	3151.73	3572.6	3311.58	3462.78	3059.6	3189.75	3099.94	3538.76	3379.52	3542.08	4024.26	3861.64	4010.98	5010.94	4811.23	5013.88	3788.31	3783.2	3897.7	4727.71	5120.14	4894.77
TC237735	8024.7	8481.67	8047.52	6284.62	6565.83	6807.31	8132.91	8598.78	8272.54	7182.53	6898.66	6881.65	13852.8	14076.8	13350.8	6265.08	5872.31	6508.65	13239	13727.2	14149.4	5744.84	4971.38	5144.8
TC238096	357.62	406.986	351.738	153.757	209.5	236.184	323.489	272.998	373.001	199.22	228.85	297.583	629.091	622.362	493.631	218.279	192.834	222.405	631.989	623.426	653.95	140.386	58.0732	102.016
TC240798	4782.35	4484.46	4731.01	3253.21	3890.91	3699.96	5018.79	4588.27	5303.6	3650.67	3975.85	3673.21	7692.42	8764.96	6890.95	3761.23	3414.58	3965.14	7812.55	8121.92	7382.38	3890.85	3446.18	3513.13
TC220062	156.047	153.615	160.402	202.039	212.733	253.632	134.224	209.419	186.978	231.573	261.518	303.569	329.738	346.092	332.13	132.764	158.118	146.414	349.431	386.453	405.565	109.234	110.358	145.244
TC241906	9369.68	8942.25	9295.07	11561.1	12312.6	12246.7	9105.6	9629.85	9748.49	12322.5	10933	12340.4	21670.7	20562.3	21404.1	10672.4	11813.4	12033	21642.1	19369.7	21987.3	11767.1	12749.9	12004.6
TC239519	2831.7	2612.11	2708.03	4111.23	3842.72	3604.57	2744.59	2633.36	2914.43	4099.24	3953.52	3852.12	3830.73	3733.02	3364.17	3415.02	3435.27	3487.71	3442.7	3674.97	3471.75	3352.88	3134.26	3302.88
TC238878	4419.53	4371.61	4411.46	6974.5	6277.18	6268.78	4323.05	4404.22	4095.92	6602.31	6866.59	6669.2	6236.91	5604.69	5713.04	7439.66	8147.97	7805.23	6411.55	5644.23	5573.3	7177.75	8457.56	7131.81
TC222700	9005.7	8653.67	8988.62	8362.56	8221.89	8476.37	9216.37	9348.72	9514.98	7936.01	7596.07	8410.19	11284.1	10988.2	10847.3	6948.19	6578.73	6960.04	10887.4	10471.8	10963.5	6834.17	6921.53	7051.7
TC237836	3727.49	3777.63	3856.61	3249.02	3340.65	2948.66	3881.57	3627.09	3607.23	3133.68	2952.78	2907.64	5347.65	5630.84	5325.9	4346.19	4101.37	3979.17	6008.91	5598.46	5560.19	4427.73	4572.87	4843.71
TC242652	8563.11	8802.06	8366.52	7643.22	8068.03	7625.24	8401.08	9337.67	8296.71	7697.7	8100.3	7625.34	10752.1	11357.5	11037.3	6904.25	6354.41	6281.8	10807.9	10934.2	10953.9	7240.59	7128.47	6919.07
TC245054	1019.79	1025.97	844.176	640.107	624.448	643.228	873.929	1185.31	1049.35	619.551	761.235	822.206	1219.14	1392.85	1397.32	715.189	768.443	693.272	1603.22	1417.33	1588.74	713.161	702.964	707.072
TC218609	8840.23	9230.3	8652.85	6617.17	7484.93	6471.9	8603.36	8055.63	8301.32	5943.97	6544.57	6771.84	1399.17	1311.21	1447.97	2546.6	2616.31	2751.37	1634.83	1453.27	1517.55	2026.38	2669.64	2314.31
TC232047	3438.41	3593.86	3480.88	4272.68	3560.71	3480.59	3621.07	3901.91	3610.13	3597.05	3637.14	3782.02	2712.91	2975.44	2880.97	4546.96	3737.44	3933.99	2923.01	2950.87	3058.81	3144.13	4013.98	3599.67
TC232621	5526.48	6344.95	4975.19	6014.83	5269.7	5460.53	5534.07	5791.74	5432.06	5252.89	5521.7	5452.69	5603.42	5344.91	5907.07	7405.63	5845.31	6436.94	5267.52	5085.92	5474.16	5222.28	5811.44	5513.04
TC241050	8829.68	9459.2	9344.35	10482.9	9776.48	9539.93	9378.59	10350.3	9072.68	9856.5	9820.2	9655.97	7679.36	7618.62	7164.45	9700.52	8912.29	8477.8	7780.1	6883.53	7396.3	8049.41	9305.43	8792.34
TC228829	5562.65	4908.97	4560.51	2770.79	2629.75	2774.84	4556.92	5848.4	4743.33	2639.01	3404.07	3058.81	12957.7	12589.1	14592.1	4872.99	4750.58	6023.22	12117.2	12604.9	12827.1	4646.72	4885.38	5166.79
TC233512	160.07	162.375	125.547	73.8383	86.4007	68.5392	101.309	113.112	154.328	79.7364	95.5451	62.5252	124.532	178.071	143.27	91.5736	62.2075	68.9115	124.157	141.223	137.788	69.0159	50.6482	65.5514
TC225865	6212.49	6584.08	5872.87	3355.06	3795.84	3636.56	6003.5	6857.86	5982.86	3793.11	3673.31	3596.96	4336.11	5184.23	4561.31	2792.11	3005.92	3214.26	5077.44	5164.29	4998.89	2813.95	2755.18	3120.49
TC234111	15569.1	14487.8	15021.9	10737.7	10427	11480.2	14857.7	15211.6	14754.6	11155.4	10866.7	11287	20885.8	18081.3	20086.3	11313	11612.3	12345.2	18309.8	17967.8	19846.6	11832.6	11675.3	11400.7
TC239139	7692.88	7236.68	7633.21	5969.8	5591.3	6139.92	8366.57	8870.41	7798.33	5117.63	4340.21	5047.58	11682.8	10975.7	11506.6	6148.59	6319.07	6229.83	9956.03	9995.88	10705.1	6604.39	6880.97	6986.47
TC232190	121.679	112.177	113.196	121.244	85.2189	125.243	131.371	94.8942	64.3189	95.3817	48.5813	55.1922	139.526	126.066	99.268	138.193	170.778	117.507	95.54	46.1714	50.1499	214.652	449.148	196.584
TC227119	3668.21	4384.72	3794.14	1737.75	2121.06	2104.87	3872.94	4244.09	3649	2062.91	2234.86	1938.02	5270.1	5607.36	5671.96	3981.31	3432.82	3916.03	5608.58	5965.24	5768	3425.11	3480.19	4097.84
TC225018	3132.59	3313.84	3238.73	4201.1	3860.07	3629.51	3454.13	3437.27	3420.65	3955.91	3496.52	3919.39	4244.96	3925.17	4214.04	4402.85	4159.43	4175.26	3760.51	3677.66	3928.47	4161.44	3956.51	4079.62
TC226293	4252.57	3924.97	4443.41	5240.52	4980.88	5154.5	4299.7	3898.99	4143.07	5177.67	5123.6	4949.49	4791.79	5060.53	4742.28	5898.1	5096.49	5344.99	5104.88	5376.71	5112.77	4971.66	4709.67	5631.04
TC228695	604.481	276.42	511.699	624.914	353.913	294.342	715.643	282.425	457.292	233.492	334.719	293.319	237.759	268.116	209.686	271.078	273.087	246.897	303.031	238.193	194.022	238.784	115.867	226.793
TC221728	6858.02	6753.22	6782.83	8735.34	10322.3	9988.59	6954.2	6243.37	6227.21	10618.9	10208.1	9728.68	7204.82	7642.36	7603.58	11225.1	10958.5	10755.4	7225.73	7760.22	7417.53	10018.4	11960.3	10436.3
TC226344	548.276	563.385	673.402	832.756	694.254	784.813	503.453	536.564	521.224	1015.63	811.076	966.979	1006.06	1001.91	954.71	960.087	959.559	920.991	1225.95	1047.86	1347.34	1085.67	1027.67	1016.09
TC238649	339.254	403.309	346.625	182.214	181.819	229.078	433.106	445.308	326.802	236.324	190.619	179.784	1295.37	1328.24	1207.08	1066.11	1050.15	1067.11	1226.64	1330.33	1260.5	1131.94	1314.27	1090.08
TC239992	130.468	135.098	149.167	126.44	128.519	101.164	201.857	153.809	128.673	151.106	136.669	130.746	387.345	418.892	335.606	445.726	512.926	449.686	385.098	398.686	408.387	488.956	773.625	437.837
TC222898	1299.43	1089.12	1408.91	1606.24	1765.87	1596.47	1375.69	1126.79	1246.9	1509.94	1856.97	1796.39	2458.4	2616.72	2627.1	3878.09	3526.4	3674.77	2609.94	2889.15	2715.15	3529.08	4137.15	4384.13
TC237984	191.246	198.818	225.848	296.443	283.106	302.594	187.583	123.979	249.061	314.994	409.542	482.89	452.631	473.543	507.252	761.537	671.575	673.687	528.927	569.293	549.391	644.192	487.961	783.665
TC243422	4231.37	3924.41	4264.46	5162.9	5029.65	4780.54	4081.76	3765.2	4307.69	5415.77	5527.31	5420.86	3561.08	3376.01	3426.23	5872.26	5609.1	5876.56	3407.28	3752.29	3363.87	6154.68	5934.6	6819.63
TC233163	938.052	1036.33	892.825	903.545	863.321	926.551	1010.81	1069.17	885.002	986.066	832.856	955.525	1574.51	1445.46	1570.26	956.88	1051.32	870.561	1480.42	1448.61	1587.04	744.222	933.446	856.17
TC244213	7733.61	7709.74	7734.21	8735.44	8365.09	7517.25	8200.71	7276.78	7530.76	7910.97	7795.66	7574.46	7021.11	6353.44	5450.62	7406.96	8094.62	6602.41	5852.92	6358.39	5938.35	6903.36	5867.55	7203.42
TC217901	4617.41	5375.47	5217.08	6592.63	4207.8	3539.64	5479.56	4950.37	5028.72	4099.1	5526.18	5741.2	4591.78	5409.35	4920.16	6041.45	5623.67	4106.75	5126.77	5417.44	5148.83	4049.24	3044.3	3869.14
TC221809	5275.3	5304.94	4890.61	3178.99	3701.64	3793.87	4968.19	5156.9	5167.07	3662.82	3617.88	3309.3	998.76	1097.6	993.315	697.928	604.421	735.056	1030.21	1091.85	1066.96	592.954	581.579	634.617
TC221549	1311.87	1341.15	1113.27	525.546	437.601	522.21	1248.85	1866.91	1549.57	538.482	690.79	556.642	386.297	347.476	350.652	216.81	220.596	230.129	340.511	327.142	359.696	232.723	335.415	279.252
TC228807	10675.6	11326.1	9962.88	4621.17	4779.1	4933.22	10744.9	10941.8	10099.3	4687.01	4507.18	4670.48	3081.02	2856.6	3175.37	1410.21	1578.07	1648.74	2813.05	2922.21	3119.25	1302.98	1552.49	1504.88
TC239263	12798.3	12282.2	12779.5	7352.8	8212.55	7669.67	13308	12525.3	12042.1	8433.85	8526.61	8200.16	6186.44	6054.6	6480.07	2405.56	1967.72	1962.63	7003.49	7274.1	6838.35	1349.6	1561.06	1505.25
TC221397	678.345	895.451	767.227	518.015	570.035	482.598	722.54	755.687	769.55	359.523	536.545	597.015	1203.58	1377.35	1203.31	1881.11	1540.31	2011.59	1401.85	1562.63	1594.06	2054.69	2268.66	2308.78
TC229170	10537.6	11865.3	11413.3	12494.4	12519.6	12180.1	11671.7	10999	10807.3	11348	11675.7	12921.5	7908.61	7733.24	7665.03	13531.5	13119.5	13997.1	8296.69	8855.34	8319.88	13760.9	15194	14291.3
TC234360	595.923	204.901	609.106	275.865	228.52	237.626	815.993	322.929	389.442	198.983	186.512	221.438	775.334	594.674	763.756	199.492	209.809	178.441	675.217	531.322	654.628	293.142	357.847	286.224
TC232399	50.2382	73.8526	54.8131	64.3377	46.4685	50.5138	63.9226	69.8355	54.0314	54.3433	53.1207	55.6004	12699.3	13470.8	13915.2	7560.57	6863.23	7703.35	13033.2	14266.9	13834.5	8490.48	6729.57	8093.28
TC238482	37.6451	46.0409	57.4252	30.9366	48.8395	40.2511	52.4487	42.8357	50.2302	38.5908	55.7259	40.6125	1653.7	2065.32	1629.44	930.42	747.468	1045.82	1825.45	2189.65	1882.55	1022.59	570.579	1174.7
TC234908	828.376	987.718	1030.83	1582.39	1871.13	2069.51	883.43	1010.81	915.368	1778.52	1663.71	1738.11	1713	1920.13	1811	1012.31	1051.39	1465.48	1811.5	1743.81	1772.13	1007.61	1095.79	1106.97
TC238354	80.3951	107.426	99.9623	124.873	137.062	165.137	96.9321	105.596	99.4501	192.547	113.032	156.318	177.122	159.786	194.827	80.8185	78.1073	125.344	151.971	157.475	158.968	95.0304	80.0569	97.1789
TC230099	1201.32	1497.45	1275.98	1969.46	1991.01	2138	1289.79	1473.85	1298.95	2285.39	2061.76	2169.27	2076.12	2256.28	2194.82	2606.38	2870.6	2497.28	2265.95	2146.62	2134.18	1986.99	2275.08	1911.84
TC223927	4521.34	1973.25	4225.79	890.846	833.289	865.294	3877.64	2152.93	4391.07	774.199	798.311	734.524	877.126	872.195	1064.97	94.8064	80.592	96.3763	941.945	669.329	817.692	76.182	100.351	108.462
TC228148	1108.13	1171.62	986.404	775.438	861.327	912.138	1112.05	1213.51	1154.51	893.096	915.436	882.715	1867.81	1789.17	1907.8	1370	1147.03	1215.55	1910.29	1568.35	2107.79	1298.73	1131.52	1188.71
TC229417	1629.88	1545.77	1535.07	1411.4	1608.51	1632.32	1745.92	1667.8	1678.5	2043.12	1643.4	1584.83	3013.89	3200.49	3142.08	3287.85	2799.89	2878.4	3396.4	2873.84	3177.46	3037.05	3097.16	3465.41
TC226216	1320.68	1604.44	1223.35	1260.38	1262.53	1566.25	1244.39	1456.98	1433.27	1419.46	1325.08	1394.99	3144.41	3152.21	3669.59	2366.1	2292.45	2471.98	3579.57	3264.41	3818.94	2388.26	2711.05	2319.71
TC235292	7491.2	7488.02	7861.34	6517.11	7532.68	7356.33	6762.05	6681.15	6920.87	6271.19	8006.49	6361.35	16454.2	17977.3	18182	14525.4	13484.3	14319.4	16697.6	19015.9	16580.5	13379	14179.6	14738.5
TC231625	2364.09	2353.64	2615.28	944.373	1302.46	1335.12	2285.31	2887.18	2536.87	1418.81	1040.56	1195.07	12559	13640.7	12694	1949.67	1875.74	3171	13052.1	12581.1	13044.2	1986.76	2106.5	1962.7
TC245155	354.415	345.173	370.061	224.667	229.425	231.617	384.225	528.224	422.15	210	234.222	225.821	264.934	277.181	221.254	191.194	193.629	150.665	274.137	305.224	300.619	223.849	117.809	171.177
TC220099	701.697	119.089	472.141	239.449	208.435	86.1609	297.041	87.6267	472.941	83.1267	238.371	177.392	1172.47	1354.39	1221.61	1430.28	1408.43	1266.97	1105.99	1493.64	1122.44	1767.78	1428.46	1916.21
TC227473	90.2048	44.1265	52.8456	63.5129	54.4483	41.5161	33.805	45.8386	66.6739	33.5529	60.7312	50.8949	92.4278	91.7283	92.274	161.888	123.442	144.961	116.788	132.944	100.811	173.772	96.7152	188.242
TC235614	769.66	190.065	501.694	349.706	288.349	130.841	371.482	125.044	508.113	130.658	282.143	223.397	1137.9	1322.92	1313.9	1862.34	1724.97	1737.32	1074.21	1523.58	1135.3	2147.81	1981.29	2382.24
TC244663	4567.82	4739.13	4335.84	4803.1	5084.06	5165.34	4378.01	4401.78	4373.25	4392.92	5063.73	4825.93	6963.92	7133.48	7367.02	7568.92	7380.34	8313.55	6769.53	7447.16	6837.28	7441	7650.47	7614.91
TC227989	8920.24	9611.75	9261.68	11496.1	11390.2	13160.6	9499.72	8421.15	9157.31	12606.8	11297.9	11731.7	215.439	210.594	168.841	884.316	1671.49	1481.05	221.185	200.168	243.876	932.28	1298.94	1003.72
TC240559	83.2593	126.297	79.4648	145.435	137.023	148.079	92.0795	111.893	94.0924	118.269	186.817	149.199	107.73	87.8892	65.4357	122.307	151.107	151.983	89.5419	92.3761	82.2263	112.223	126.876	120.938
TC230126	39.0314	51.1233	38.9629	41.3741	31.7584	39.0265	40.7704	39.6325	46.3923	49.0372	47.4292	53.7506	39.4488	38.4896	37.4555	41.448	39.5955	44.087	51.2143	46.5659	43.4909	38.1948	37.8536	35.2224
TC245098	64.7074	85.1165	81.6444	97.8517	83.8227	84.3218	107.938	99.0302	78.3199	96.6314	70.8878	74.0842	118.448	118.26	98.592	144.636	158.256	158.403	92.2924	80.3652	95.838	134.857	203.925	118.644
TC225656	1646.73	1658.57	1771.24	2245.75	2368.72	2462	1607.07	1644.86	1697.84	2266.61	2270.77	2403.17	2247.6	2108.79	2241.96	2422	2540.65	2487.89	2142.47	2100.53	2217.85	2601.42	2547.87	2642.65
TC217732	2183.02	1872.68	1867.23	1050.83	1023.42	978.431	2027.88	2344.79	2027.47	1104.43	1259.68	1063.16	3394.6	3505.13	3479.83	1961.47	1761.76	2214.14	3244.15	3174.54	3313.61	1964.77	2026.32	2240
TC234585	6254.17	5700.89	5470.9	4703.55	4367.16	4571.89	5979.48	6623.44	5915.41	4487.52	4401.58	4635.21	10248.7	9979.41	10993.5	7096.69	7117.12	8084.61	9796.03	9483.54	9652.24	7247.41	7817.91	7569.75
TC242010	23095.5	20957.4	21377.1	19148.3	20063	19673.1	22265.3	21693.8	21163.8	18979.1	19617.6	18263.6	32362.1	31178.4	33242.9	25852.2	24229.6	27557.7	31280.1	32233.9	32836.8	24619.2	27865.9	25718.5
TC242580	24986.8	24945	26161.6	24242.7	21949.4	24002	23927.9	26113.8	24227.5	24311	22897.9	23899.9	37767.8	37498.3	42747.3	32356	33569.5	35656.6	40905.9	40126.7	42155.6	30963.1	36026.3	32373.9
TC231309	180.367	177.582	146.368	190.674	196.449	183.278	147.202	178.218	153.645	237.819	207.3	197.909	534.862	559.533	549.206	320.956	263.55	306.958	549.704	619.128	529.01	266.132	203.803	257.711
TC233719	23473.5	25532.8	22809.2	15670.6	17091.5	17161.6	23495.4	23087	25103.9	16333.6	16123.9	16002.6	5036.68	4743.03	5227.53	9192.79	9521.94	10772.8	4780.18	5118.22	4788.17	11030.6	12619.8	11158.6
TC221348	4032.46	4366.05	3835.16	7356.55	7874.03	7560.69	4032.63	4440.44	4029.62	7580.06	7853.18	8241.48	6457.1	6894.99	6564.26	7190.84	7514.66	7301.42	6535.5	6849.71	6798.24	6860.44	7415.46	6946.71
TC223746	3502.77	2722.58	3178.28	3875.12	2934.27	2787.54	3415.32	3046.39	3174.28	2724.6	3031.1	3049.92	4904.35	4301.07	4542.1	6720.21	6911.97	7375.7	4483.49	4876.59	4702.49	7284.77	8397.99	7753.85
TC232832	360.772	355.718	322.376	416.594	320.913	320.629	376.957	353.344	381.608	311.663	339.933	346.527	435.603	468.738	468.815	836.981	910.636	983.335	474.468	523.247	483.533	994.043	1101.07	976.973
TC237483	512.253	501.048	590.058	666.243	515.199	539.018	512.788	486.291	524.061	541.719	590.388	648.683	794.492	856.43	851.302	1674.48	1902.19	1757.21	931.482	882.048	957.11	1697.99	2188.17	1955.8
TC220234	437.365	455.522	452.942	543.948	609.368	566.695	461.445	481.767	441.804	520.153	553.061	611.371	103.506	74.3359	95.1986	538.785	584.868	484.904	80.2026	84.3173	91.0132	534.708	502.681	426.083
TC229586	8201.47	6988.99	8273.74	12605.9	11416.4	11436.3	7774.99	7967.24	7787.1	11328.1	10809.6	11378.7	751.388	720.141	806.034	8832.51	9338.55	7696.87	844.181	697.97	758.048	7629.78	8543.5	6989.44
TC235317	571.143	770.467	668.34	285.489	281.208	424.507	508.426	699.732	661.162	327.488	296.183	312.9	3128.72	3658.95	3307.44	4535.81	4151.03	4155.52	3048.18	3501.9	3318.44	3824.71	3160.17	3211.53
TC217553	28277.1	26552.3	27773	38846.8	39380.2	38842.4	28110.2	26744.6	27853.2	38346.1	42138.9	39656.8	36273.4	38602.5	37282	52450.5	50161	50899.4	38853.6	39984.9	38387.9	50091.4	52115.5	52340.4
TC221173	9885.35	8712.28	10079.5	9783.64	9474.08	9748.37	9667.84	10055.5	9710.37	9866.38	9782.15	10318.6	13277.7	13121.2	13241.9	11774.7	11869.7	12260	13357.5	13865.8	13818.2	10974.3	12016.4	11862.4
TC238184	577.786	746.824	622.012	3228.56	3337.58	3091.56	551.212	371.214	363.432	3078.43	3436.82	3542.2	1398.19	1343.36	1442.64	4842.63	5165.88	4148.02	1384.2	1733.02	1407.87	5081.49	5452.56	4870.9
TC235760	6415.43	6778.1	6950.69	7603.68	7925.46	7694.11	6461.78	6159.8	6383.7	7828.71	7891.59	7538.12	9226.55	9872.24	9526.25	10471.5	10492.7	10682.2	9480.42	10147.6	9565.47	10470.1	10950	11373.9
TC242463	1697.82	2062.1	1672.28	2338.85	1915.31	2129.85	1875.48	2139.53	1738.35	2107.56	1975.09	2138.25	2584.22	2820.71	2806.87	2615.39	2890.5	2340.41	2494.99	2327.99	2431.85	2902.94	2879.42	2787.1
TC225052	7293.89	7705.22	7554.64	8676.69	8541.72	8374.47	7360.6	7012.01	7662.08	8062.29	8081.05	9041.33	7168.83	6745.66	6689.2	6958.72	6829.56	6511.96	7021.42	6866.12	6825.62	6715	5720.76	5806.54
TC231907	10290.5	11226.3	10752.1	12896	11750.6	13270.6	9651.18	11584.9	10400.9	13674.1	11158.2	13382.1	11324.4	10029	10276.2	9716.96	10920.8	9865.24	11548.6	10241.3	11658.7	10031.3	9556.2	8388.12
TC235910	3425.96	3400.04	3853.58	3097.9	3494.25	2985.86	3654.24	3506.07	3900.45	3253.6	3154.06	3335.45	1884.97	1947.32	1802.85	2326.3	2318.09	2560.63	1930.88	1915.96	1935.13	2126.68	2529.36	2322.55
TC244628	4660.64	4573.14	4687.36	3993.31	4089.96	4328.32	4256.92	4539.99	4550.34	4157.09	4285.78	4071.33	2414.5	2569.84	2441.27	3029.46	3106.25	3255.73	2379.02	2588.7	2692.13	2640.07	3408.43	3013.83
TC227096	2886.46	3166.98	3183.37	4119.96	4822.61	4614.83	3375.62	2799.09	3154.65	4582.63	4405.36	4315.37	3525.15	3883.31	3447.27	6076.17	5987.47	6119.3	3560.36	3815.18	3597.89	6027.11	5938.94	6479.34
TC230956	22.7711	27.6642	23.1726	23.3714	22.4192	20.3726	19.4197	22.6973	24.5027	23.9841	29.2549	22.7668	21.1566	21.3899	22.992	23.9263	24.0998	26.9748	24.4087	25.5458	27.3383	22.0206	19.421	21.0077
TC223535	5470.84	5061.93	5157.43	5153.97	5502.81	5475.27	5087.45	4972.7	5573.69	5447.2	5598.87	5407.41	6597.86	6307.95	6421.56	5044.65	4899.68	4782.86	6344.13	6337.98	6542.9	5193.22	4429.51	4883.56
TC224451	4427.11	4477.43	4184.43	4755.24	4579.38	4435.68	4217.49	4420.46	4560.06	4788.74	4666.38	4999.69	4542.24	4408.18	4166.5	3896.99	4143.83	3870.03	4750.93	4629.7	4834.8	4033.11	3653.48	3884.34
TC239058	5700.48	5981.77	5820.38	5904.63	6010.88	6121.21	5771.93	6065.42	5987.39	5921.57	5808.7	6198.82	6893.03	6915.77	6962.33	5709.7	5647.02	5675.4	6271.09	6851.9	6756.23	5715.81	5050.89	5236.59
TC244704	10937.8	9778.12	11304.2	11372.9	11646.8	10950.1	11152.1	9817.2	10891.9	10797	11688	10752.1	11200.6	11905.2	10335.4	9571.61	9063.3	9318.78	10848.3	11869	10796.3	9976.78	8218.95	9516.19
TC238176	1285.14	1593.77	1358.18	1527.09	1385.31	1628.04	1400.67	1739.42	1360.55	1726	1612.43	1724.31	1784.8	1853.72	1954.78	1845.18	1944.76	1936.69	2118.48	1923.45	1970.63	2099.18	2894.29	2279.76
TC226864	39.5824	40.0729	38.9127	43.4691	37.7628	39.8973	46.1372	37.8401	40.9638	49.8349	34.5755	31.1714	50.4087	52.2805	50.524	32.2191	39.7505	33.94	45.5014	40.7801	55.6869	37.7063	45.6604	44.958
TC223263	73.2197	137.353	78.6032	68.1114	75.7278	76.988	64.0013	117.512	83.6354	69.7997	72.7968	63.5078	48.6257	57.7245	59.1462	44.9563	66.7528	65.7611	61.8385	57.2088	70.7853	48.4634	64.5823	55.2154
TC222380	6366.11	6191.53	6477.25	8191.9	7329.15	6668.43	6344.78	6128.16	6090.46	6792.92	6955.68	7862.9	12957	13303.7	12981.8	8258.14	8854.61	9236.73	12805.5	13279.2	12916.3	9305.02	8931.83	9316.08
TC233217	2776.99	2819.28	2356.61	3190.84	2930.94	3190.96	2440.42	2629.49	2665.73	3606.05	3894.32	3658.41	534.975	488.757	472.424	1023.62	1276.16	1195.24	735.419	710.616	643.073	1373.78	1262.47	1391.62
TC217651	14724.6	14124.1	14050.6	12599.4	13671.4	12930.3	14451.8	14055.3	14048	13009.7	12518.9	12800.5	20669.8	21366.9	20753.5	14548.1	14296.9	15326	19313.7	21617.9	20616.1	13746.7	14618	14927.4
TC236616	18263	18413.4	19695.1	18430.6	17184.1	17546.3	18961.2	19581.3	18982.9	16231.1	16311.9	18731.1	29716.8	28162	28157.6	19353.5	20523.6	19894	28620.3	27248.2	28447.4	18778.2	20795	19341.8
TC231812	3646.64	4451.77	3596.8	5191.86	5051.9	5548.27	3635.64	4135.99	3657.47	5542.95	5959.03	5470.16	4130.31	3889.63	4265.48	4722.71	5032.93	5395.22	3928.29	4333.27	4008.63	5103.52	5589.89	4897.27
TC244831	3800.37	4571.99	4002.99	5363.16	5307.71	5962.91	3693.72	4192.23	4199.07	5485.62	5152.59	5530.54	4309.49	4562.92	4746.56	4759.91	5122.88	5589.87	4458.61	4201.18	4621.02	5052.78	5943.5	5359.35
TC219803	557.079	628.49	462.31	548.852	442.818	554.36	447.557	690.308	507.896	591.818	639.441	712.992	1484.26	1416.56	1433.28	812.129	889.55	833.834	1405.18	1382.04	1403.82	764.726	807.516	751.914
TC231745	5157.74	4941.77	4826.77	4736.33	4892.79	4744.42	5011.12	5058.99	4775.51	5024.93	4435.34	5012.57	8885.2	8388.14	9126.33	5467.5	5432.05	5112.25	8113.13	7718.03	8557.37	4875.1	5690.61	5259.62
TC244011	34.1122	35.8054	32.7205	32.0362	27.3918	32.334	50.3709	26.7193	34.3292	36.2028	39.5768	28.6158	28.6895	33.2799	31.5402	31.3846	29.194	29.42	25.9888	31.7408	26.8778	39.1524	31.6429	35.2382
TC239545	4709.14	4675.14	5285.37	4939.58	5944.17	5581.76	4968.66	4760.49	4987.01	6031.54	6601.62	5960.94	6999.07	6881.22	7485.88	7731.06	6923.88	7256.7	6761.3	7460.36	7125.58	7190.98	6207.49	6552.03
TC226323	9614.37	10361	9499.22	10460.3	9904.78	11078.7	9953.07	10812.4	10028.5	11339.4	9988.44	11440.1	14615.8	13923.7	15273.9	13139.2	13281.2	13518.6	14659.7	13842.7	14947	12447.5	13945.3	13302.4
TC233423	963.04	1041.58	867.685	1069	1011.3	1007.23	1095.56	967.618	983.364	948.386	971.575	1014.96	1372.25	1349.58	1349.6	1717.62	1825.43	1769.43	1333.44	1387.37	1401.03	1554.5	1889.32	1976.7
TC223289	769.772	928.925	867.019	1317.75	1437.7	1353.83	695.833	899.575	820.92	1383.81	1486.34	1631.05	2671.04	2609.96	2357.67	3297.33	3014.97	3491.45	2618.2	2931.42	2782.76	3062.82	3087.59	3468
TC232597	4036.86	4637.04	4399.17	7210.44	7277.15	7355.06	3768.37	4568.46	4119.99	7135.03	6859	7635.64	9840.01	9423.55	9296.66	10295.9	11222.3	11480.9	10310.5	8734.05	10646.5	10573.2	10743.9	11541.2
TC243875	722.948	778.987	734.519	1239.71	1426.29	1312.92	592.242	726.247	755.42	1279.68	1423.03	1456.78	1948.01	2075.96	2003.39	2743.57	2576.92	3035.36	2080.82	2236.87	2014.81	2570.83	2594.03	2700.31
TC237217	47.9158	49.2959	44.9374	48.3792	40.8547	54.5653	52.2957	38.1886	44.1245	35.7332	64.8876	57.3502	53.6512	47.2758	46.1923	50.7117	49.8656	49.7219	62.7613	51.2211	55.8662	48.4698	56.7883	53.257
TC221368	5486.13	6502.81	5446.59	3048.09	3253.75	3599.45	6372.69	6094.98	5932.3	3400.63	3281.52	3522.53	351.023	315.466	271.26	779.466	1006.7	650.196	216.894	256.609	275.872	623.379	599.218	513.941
TC237361	5012.24	5793.77	4795.17	2455.95	2612.01	2629.43	5738.44	5410.77	5088.99	2986.05	2516.18	2876.18	249.507	258.549	219.342	621.353	732.371	552.553	177.488	223.165	215.564	472.309	372.205	386.287
TC237946	788.842	772.348	788.352	1011.48	1319.66	1190.31	895.658	823.308	758.458	1231.2	1291.02	1443.94	67.1537	49.7368	60.4193	527.827	654.322	494.25	55.0246	55.8557	59.2	579.992	587.344	515.757
TC234029	1293.1	1333.5	1312.22	1619.45	1732.58	1693.65	1226.96	1335.17	1307.18	1746.04	1723.91	1645.04	1778.47	1829.33	1664.66	1259.91	1159.46	1058.02	1674.4	1784.54	1680.03	1302.37	812.867	1013.37
TC242112	2004.01	2033.44	2066.37	2221.39	2487.61	2568.49	1637.65	1950.31	1948.72	2563.46	2700.02	2515.38	2823.52	2783.17	2743.71	1928.47	1685.25	1709.64	2682.54	2938.03	2823.75	1877.83	1208.33	1500.75
TC237558	34.5633	38.2259	40.2405	63.1441	63.0164	56.4732	35.0418	38.8481	33.0975	61.9561	50.3876	53.1163	31.1637	34.2428	38.0259	80.8997	71.569	44.5776	30.0074	37.2786	36.3984	36.7162	38.8323	38.0958
TC228677	376.764	93.2013	441.838	145.775	164.757	83.8771	354.438	107.55	300.334	81.7053	94.8241	80.5259	763.615	704.305	666.413	196.4	186.936	189.082	671.855	639.361	558.959	158.81	134.763	153.184
TC231174	2472.23	370.907	2325.78	839.918	842.716	424.4	2043.39	334.376	1871.37	360.894	584.096	316.306	5094.27	5006.24	4989.81	1859.82	1861.5	1750.64	4354.66	4889.71	4271.7	1962.76	1376.71	1720.6
TC231849	354.938	76.0196	399.296	105.442	138.704	72.2043	260.818	72.2572	271.214	76.1162	95.8849	90.6092	810.734	778.387	651.912	213.258	225.788	223.927	721.513	726.465	544.105	165.74	125.499	184.077
TC225204	6752.31	6592.41	6735.79	5272.74	5338.26	5425.56	6943.79	6888.8	6996.23	5299.89	5631.21	5299.38	10654.1	11107.5	10310.8	9682.92	9385.94	10584.4	10997.1	10583.6	11053.3	9697.06	10532	9939.09
TC241102	3945.35	4233.15	4572.51	5634.01	5939.91	5719.11	4489.21	3432.07	4389.48	5197.55	5083.49	6289.64	3808.87	4058.45	3515.27	4220.44	4199.38	3511.22	3659.37	4112.69	3733.92	4510.68	2971.12	3537.73
TC223468	55.6926	89.7897	72.5176	67.2611	93.1157	76.7848	77.9321	88.1464	83.8676	55.5134	54.3802	57.3625	21673.4	18708	22184.9	11984.5	12788.9	14142.9	20830.7	18802.6	20685.5	13243.2	14040.7	15562
TC225102	1781	1390.6	1403.11	750.62	726.327	727.104	1512.51	1786.76	1532.78	823.078	654.186	798.922	3583.15	3351.79	4049.19	982.633	1024.52	1030.31	3539.24	3357.3	3654.55	915.012	1236.92	1100.05
TC222171	6120.48	6810.08	7102.42	2471.59	2613.71	2963.7	6762.82	6536.21	7149.72	2598.29	1980.6	2280.15	88.899	89.2861	79.9657	59.3503	67.857	84.2657	95.3774	102.276	96.9763	103.147	93.1494	75.8739
TC240189	369.994	533.981	454.406	469.044	453.297	539.039	413.184	498.142	405.09	545.016	464.508	521.937	375.942	444.669	423.103	440.711	468.154	363.963	466.442	427.57	472.107	348.134	469.244	423.537
TC221277	1451.31	1514.77	1563.18	1407.84	1634.51	1762.95	1399.86	1467.29	1465.02	1675.01	1418.93	1545.49	1896.58	1859.08	1714.79	819.514	784.783	848.894	1643.64	1779.05	1723.45	891.605	610.353	849.989
TC221986	1365.91	1378.16	1359.26	1448.65	1427.74	1611.43	1374.1	1467.61	1356.07	1710.89	1336.61	1622.31	1789.65	1648.06	1678.89	810.793	885.24	865.05	1623.69	1691.65	1815.8	744.199	740.143	735.789
TC232685	778.384	827.063	818.406	745.88	769.752	853.602	711.13	841.213	781.85	831.355	750.837	732.035	1036.1	1040.16	982.354	461.144	445.942	482.112	984.297	1004.1	1013.48	481.298	392.603	466.53
TC224771	1492.1	1475.39	1692.97	2277.66	2312.2	2260.71	1500.09	1543.25	1514.45	2383.91	2390.39	2565.19	2449.64	2570.25	2514.2	2483.22	2859.18	3099.14	2496.22	2462.24	2488.48	2638.01	3190.62	2795.79
TC232796	1150.73	1064.65	1253.65	1646.47	1744.6	1642.41	1184.39	1306.07	1152.08	1736.45	1820.06	1697.02	1919.75	1875.52	1773.33	2142.12	2082.94	2089.96	1805.42	1841.15	1927.95	1922.61	2050.07	2311.41
TC237029	3225.88	3397.89	3442.28	4000.72	4135.76	4233.53	3250.8	3362.37	3468.13	4274.64	4180.46	4019.96	5775.39	5460.8	6129.7	5730.49	5525.31	6111.36	5238.67	5629.73	5502.65	5762.51	5949.84	5914.04
TC232012	784.608	915.838	765.854	821.557	716.236	852.187	803.863	787.821	821.54	720.149	654.642	753.458	983.582	968.098	863.695	760.01	773.669	851.927	922.225	918.745	982.699	743.467	995.605	868.774
TC223410	41.9796	47.6936	38.8916	41.3857	40.3581	39.6794	43.9869	48.9992	45.8265	41.8448	40.8085	50.2301	58.9818	50.9343	52.8533	43.4452	55.0676	45.5234	63.46	51.416	49.2788	44.4701	46.4102	43.4071
TC226076	9977.34	9777.92	9113.39	9457.4	8757.76	9253.99	8819.66	9624.47	9640.85	9600.46	8578.17	9278.56	13617.8	13703.3	14276.9	8668.07	8917.04	9691.38	13132.7	13709.4	14512.4	8534.49	9532.49	9083.78
TC243217	10090.4	9977.95	10490.6	9048.72	9088.97	9173.93	9847.59	10244.5	9644.81	10166.7	9677.52	9244.53	13130.5	13103.8	14412.5	9372.15	9044.48	9858.16	13980.2	13816.6	14637.9	9320.84	10418.5	9239.67
TC233697	1694.06	2305.85	1667.92	1327.29	712.288	658.888	1807.09	2051.64	1734.86	701.395	643.597	704.542	983.895	1123.72	1080.42	1287.5	1202.22	965.926	992.9	1340.45	1189.08	1001.81	853.735	995.621
TC234174	1782.83	2539.39	2226.3	790.523	978.362	870.093	2018.57	2107.24	2108.67	822.05	787.063	890.582	642.846	668.252	586.754	757.581	572.562	499.128	570.17	801.106	644.032	678.747	313.954	545.312
TC237673	2908.99	3834	3001.39	1585.65	1393.41	1454.25	3360.07	3324.1	2897.92	1360.54	1361.04	1333.92	1092.26	1472.15	1440.36	2252.16	1683.67	1605.64	1121.64	1960.75	1417.32	1679.21	1287.64	1975
TC239988	2851.28	4289.05	3183.68	1710.95	1212.41	1505.93	3242.38	3556.9	3047.84	1432.01	1317.63	1479.91	1371.44	1426.7	1612.55	2317.13	1908.92	1571.37	1488.51	1847.78	1785.8	1928.88	1730.83	1837.03
TC240479	418.553	544.92	443.844	76.8228	121.941	115.231	412.346	404.442	391.164	119.395	178.658	156.765	86.6413	148.809	119.476	173.254	100.455	112.836	139.334	241.939	159.374	90.0904	30.5126	72.8665
TC228347	26888.5	25606.3	26585.6	26050.5	26016.7	25716.3	25291.1	26221.5	28062.1	26152.8	24539	26413.9	20378.8	21552.9	21611	21092	22276.7	21310.1	21678.9	19528	19875.2	21566.9	19448.5	22762.1
TC232352	33304.1	30453.2	32124.2	31969.4	31500.3	33047.1	31004.1	32354.5	31601.6	33109.4	30841.9	33312.9	28275.5	24830.2	27197.5	27479.3	29168.6	26952	28423.7	25430.7	26761.7	27452.1	27024.2	27151.9
TC239505	24281	22787.9	23123.7	21859.9	23479.1	21834.3	23086.5	22706.4	23656.4	22225.6	24719.7	21187.6	18100.3	18994	18535	17914.8	18309.4	18806.7	17734.3	18763	17171.5	20238.9	19785.9	19307.7
TC240157	5622.07	5517.32	5339.87	5736.47	5634.75	4920.48	5103.6	5684.02	5755.52	5653.64	5732.3	5439.4	6249.01	6219.07	5720.46	5384.51	5544.81	5656.12	6347.33	6378.19	6103.05	5127.33	4948.7	5226.96
TC243845	19794.9	20240.7	20198	21031.9	22793.9	22985	15688.4	19713.5	20824.3	21324.7	19107.3	22394.6	19417.8	20408.5	19515.4	20870.8	21720.4	21721.7	18795.4	18230.3	20070.2	20469.1	21212.5	21150.1
TC228387	369.282	402.346	386.976	240.863	256.065	294.813	357.421	354.46	440.758	306.086	295.267	352.906	474.055	535.583	467.818	690.196	590.443	681.982	546.691	555.442	556.497	663.147	535.653	676.55
TC229320	1473.54	1453.3	1534.83	1551.07	1885.41	1758.56	1562.79	1524.55	1520.12	2043.77	1905.83	1903.38	1583.79	1561.12	1564.07	1622.65	1522.81	1678.91	1740.11	1900.48	1794.46	1641.95	1502.86	1596.18
TC236509	2875.88	2761.42	3089.15	2377.87	2463.43	2612.97	2646.05	2615.82	2720.05	2563.9	2499.01	2646.75	2960.89	2978.44	3148.49	3618.64	3412.06	3385.92	3340.87	3069.95	3372.37	3338.27	3287.45	3462.05
TC219397	9944.7	8838.37	10391	10098	10995	11337.8	10338.1	9784.29	10194.1	10663.1	11282.7	11076.3	15991.9	17179.3	14848	16062.8	14835.6	15900.9	15752.3	16567.5	15956.1	16667.5	16301.2	17201
TC225448	20763.4	18343.8	20275.9	22648.4	23961.4	22019.8	20117.1	20065.7	19832.6	22173.6	23235.7	23262.3	28141.2	29318.1	27161.5	30745.6	29622.1	30854.2	28782	27753.4	29575.2	27288.6	29214.8	30297.8
TC226911	20002.4	19385.2	20713.9	19792.6	22631	21182.1	20185.4	19816.5	19557.4	20509.7	21663.1	21561.8	26077	25396.9	26148.8	27116.5	26368.2	26560.1	25264.3	27282.6	25073.4	28131.6	24657.8	26538
TC233353	23444.3	25486	25342.7	28517.3	28898.2	29587.6	24170.4	25512.5	24818.8	26479.4	29813.8	30881.2	33816.1	33584.7	32777.4	35436.9	35125.8	36886.8	30077.8	34497.9	32704.9	35769.1	31797.7	34637.4
TC244016	22633.9	20837.1	22460.9	24661.4	25510.7	24299	22531.9	22654.8	22950.6	23722.9	26383.9	24948	32520.1	29419.3	28271.3	28294.8	32875.9	31054	28987.4	28190.5	29944.5	30912.3	31447.9	31007
TC222510	4669.14	4703.8	4326.25	2618.72	2822.56	3342.45	4461.18	4884.72	4830.82	3010.42	3071.66	2908.82	933.13	1006.94	1016.92	925.919	951.048	1142.59	1018.7	1071.03	1077.68	950.059	1109.38	981.752
TC218890	8485.18	8810.36	8349.65	13446.2	13761	12663.2	8667.62	8627.62	8573.48	14016.2	14589.3	13806.5	13324.6	12757.4	12842	13833.2	14226.1	14570.9	12177	13274.5	12789	13868.9	15135	13838.3
TC224040	5322.14	5394.47	5236.28	9260.71	9279.49	8632.97	5023.55	5219.56	5265.66	9047.12	9055.75	9557.14	7909.03	7814.17	7325.55	9268.69	8740.4	9387.32	7849.66	8096.68	7538.97	8329.36	8978.27	8737.51
TC223105	111.258	86.4229	79.2128	78.7391	84.9219	69.8469	100.38	109.523	123.237	55.5696	86.7191	55.1577	155.923	181.029	132.787	208.511	212.489	210.724	212.492	198.894	195.652	171.099	125.449	223.349
TC228629	3127.05	3767.73	4000.46	3517.52	3618.59	3393.04	3771.2	3432.73	3341.04	3634.78	3584.18	3609.88	4520.37	4507.94	4580.61	4697.2	4729.23	4461.46	4794.22	4706.38	4712.01	4829.89	4799.69	4865.95
TC225490	11969.7	12185.2	12298.3	8285.52	9449.19	8646.72	12823.6	12195.1	12695.7	8825.91	9503.28	8773.56	13603.6	14216.5	13561	10297.1	10127.8	11339.2	12369	13633	13691.3	10311.2	11139.7	10983.3
TC244550	3314.83	2790.81	3131.47	5802.07	4830.49	5180.04	2950.84	3216.64	2986.26	5160.73	5625.19	5339.24	5722.55	5465.63	5075.34	6876.96	6849.73	6750.46	5643.46	5674.9	5473	6423.52	5826.76	6245.27
TC224000	407.254	422.375	416.624	402.261	432.2	447.452	292.336	355.125	409.007	550.859	552.759	528.321	524.066	565.867	581.763	390.414	343.189	402.875	560.182	601.882	595.37	269.109	189.256	288.028
TC225055	2408.15	2539.29	2513.4	2070.03	2277.49	2217.27	2432.5	2442.91	2389.67	2205.76	2060.44	2039.59	2983.35	2724.49	3040.69	2447.04	2487.93	2350.08	2906.76	2667.81	2895.08	2199.82	2270.51	2266.77
TC228229	2605.43	2914.04	2721.92	3195.81	4307.69	3800.17	2312.22	2253.37	2330.32	4054.51	3458.84	4085.32	599.978	582.677	564.012	1218.6	1327.27	1257.39	524.428	526.692	536.008	1062.46	960.793	1024.88
TC223816	6584.24	6296.88	6085.29	7919.3	7289.8	7820.82	6055.97	6795.93	6438.6	7530.09	7006.42	7672.96	13402	14592.7	13877.4	13463	11595	13405.3	13884.8	15235	14664.3	12574.8	12180.7	11923.1
TC240077	18486	17424.5	17627.2	18997.1	23250.3	19042.8	17822.4	15546.5	17326.2	20691.8	21827.2	20419.9	20670.3	25050.4	23250.4	26199.6	21986.7	26258.4	23604.2	27617	23274.2	26085.5	21581.9	26702.5
TC217950	13294.8	12822.4	13450.9	15355.3	16062.8	16037.4	12805.2	12219.2	12980.1	16460	15192.2	16492.1	19220.3	18091.4	18635.2	18406.2	17562.7	19785.4	18516.6	18922.5	17662.1	17893.9	17042.2	18673.5
TC232941	1905.86	2288.77	1952.83	2194.16	2399.09	2128.27	1703.37	1929.2	1886.49	2633.85	2435.81	2731.25	1961.54	2067.65	2228.28	4063.05	3877.88	4746.92	1916.23	2239.34	2031.3	3880.43	3997.66	4948.34
TC237080	46.4718	77.4282	46.8209	215.654	262.146	202.641	50.1431	49.7527	55.0836	315.239	302.046	347.162	36.1606	37.6247	38.7065	49.6363	43.3586	44.1098	53.9567	48.7416	40.0572	48.3812	40.8069	37.5463
TC224071	5367.98	5145.37	5145.09	5488.82	5296.48	5268.1	5450.9	5302.72	5356.74	5771.31	6319.18	5741.8	7126.42	7325.12	7249.9	6685.54	6288.71	6625.03	7390.15	7444.35	7488.04	6321.76	7081.69	6750.31
TC240065	110.355	123.605	107.777	184.27	202.135	196.677	103.168	119.988	148.668	262.299	290.073	284.713	310.235	390.34	350.581	329.954	291.445	384.749	382.067	435.316	485.561	261.183	233.548	337.255
TC242591	91.9786	66.5694	78.521	91.7819	94.3091	85.949	65.9899	68.2765	88.5591	128.16	169.619	175.176	112.666	125.948	111.001	131.565	122.535	164.627	119.993	140.952	158.344	83.7698	77.7008	116.183
TC234868	870.951	1007.54	900.266	1181.8	1176.26	1331.19	871.622	933.341	827.282	1277.13	1251.89	1278.96	1232.62	1151.23	1214.31	1631.8	1811	1820.8	1279.58	1170.3	1166.19	1528.33	2085.2	1910.01
TC220947	7758.65	8601.75	8022.23	7363.52	6297.49	7261.81	8498.29	9365.27	8389.77	7384.28	7401.88	6936.67	6825.84	6809.2	7333.51	7054.2	6973.85	7325.53	6832.19	7065.43	7418.08	7086.09	7851.2	7012.77
TC231622	11026.2	12077.6	11527.6	9664.49	9430.24	9582.8	12359.5	11105.4	11972.8	9029.91	9385.21	9448.28	8283.54	8741.47	8452.18	9191.17	8335.9	9582.95	8225.3	9254.3	8682.33	8369.17	9169.58	8765.57
TC236960	1331.73	1591.96	1462.1	3685.21	3661.47	3484.07	1272.06	1437.58	1408.87	3743.9	3678.77	3823.37	2621.82	2894.84	2660.63	7873.7	8065.87	9713.83	2586.11	2900.09	2586.6	8682.02	9711.32	9773.31
TC222993	2457.22	2662.3	2469.5	2261.79	2147.89	2219.71	2480.37	2372.23	2600.81	2439.49	2511.37	2343.81	2754.45	2701.1	3028.8	2586.92	2679.78	2853.15	2920.69	2807.85	2820.09	2477.19	3258.52	2848.66
TC237342	75.9345	64.6264	69.1452	70.7463	39.5178	54.425	58.4439	60.5302	84.9247	53.9863	55.3394	67.7856	60.5166	47.3829	47.9454	53.8946	51.8056	57.3921	41.308	45.6661	39.5389	54.7241	53.3276	48.9387
TC239077	514.266	394.46	362.25	200.416	211.816	278.679	402.342	483.973	453.384	240.507	136.927	163.811	138.477	147.521	155.402	165.08	122.166	141.127	71.5955	65.8883	66.623	209.951	181.539	172.412
TC239111	165.588	211.829	157.377	113.738	75.6713	86.3092	213.268	190.418	260.197	94.2139	53.9237	84.2575	93.4874	68.7047	92.1694	87.7002	105.753	59.4056	80.4907	53.3862	57.8799	80.6487	121.618	74.9863
TC217267	2131.19	2547.12	2104.13	2241.92	2247.65	2401.56	2468.22	2316.91	2335.03	2407.39	2228.92	2413.46	1961.54	1754.62	1968.84	2522.68	2874.58	2615.62	1872.96	1842.49	1830.23	2672.86	2964.58	2633.63
TC238073	238.586	262.466	215.151	202.41	201.073	191.964	244.726	286.896	277.647	263.359	232.217	224.856	427.874	413.043	444.458	581.968	524.788	540.341	432.965	440.367	421.344	568.093	426.978	570.219
TC239627	2071.57	2231.23	1988.25	2327.36	2362.73	2505.72	1782.02	2165.55	2051.71	2680.93	2627.23	2447.93	3218.65	3110.52	3360.05	3488.06	3165.63	3215.59	2814.9	3158.04	3088.52	3500.91	2956.2	3199.83
TC242410	477.627	565.886	1020.92	1164.08	1491.85	1371.15	961.413	1080.02	939.962	1564.13	1370.53	1349.06	899.476	825.558	842.999	1056.2	1175.4	849.545	975.881	888.488	913.292	927.252	725.699	933.265
TC238743	9028.64	10144.2	9702.1	12271.9	12030.2	12625.4	8862.38	8949.75	8772.28	13920.5	12116.6	12598.4	8386.36	8037.22	7914.56	7978.82	8324.82	7949	8778.39	8162.72	8449.51	8168.18	8590.32	7350.23
TC244288	1965.76	2034.33	1862.88	2574.42	2753.58	3156.11	2005.63	2094.02	2112.73	3166.01	2869.57	2832.17	2059.81	1885.82	2034.35	2154.33	2467.77	2083.38	2051.57	1926.16	1912.24	2453.94	2161.88	2322.08
TC223764	1518.93	1621.49	1517.78	1842.97	1675.17	1896.92	1525.84	1708.43	1505.85	1923.7	1880.69	1988.06	1635.15	1529.06	1549.79	1722.91	1769.74	1622.24	1626.77	1547.95	1735.31	1816.2	2033.18	1643.21
TC241999	1955.29	2061.05	1973.91	2116.83	2313.53	2342.84	2010.1	1996.9	2131.99	2660.79	2395.4	2635.06	2239.2	2193.38	2132.22	2294.73	2166.98	2336.28	2031.43	2259.45	2243.33	2082.36	2104.15	1992.4
TC235637	7083.68	7774.16	6768.06	2410.45	2586.18	2871.35	7620.81	8064.06	7628.34	2880.84	2730.36	2614.7	2710	2868.1	2579.44	3003.97	2916.57	3328.16	3008.53	2716.66	2796.37	3604.26	3424.31	3729.62
TC226559	9200.71	10373.8	9652.49	12645.4	12725.2	12620.2	9751.25	9456.36	9026.61	13476.5	12026.5	13098.2	13118.3	12450.5	13385.1	10847.3	11489	10516.5	13189.2	12926.5	13373.7	9543.78	11089.8	9810.94
TC224340	16805.3	17529.7	17491.6	5724.94	6257.31	7419.39	17689.7	17353.5	17442.7	5868.53	5583.37	6605.76	691.168	797.409	686.626	734.438	735.895	884.486	631.695	695.377	691.808	755.14	1000.58	816.544
TC240369	518.988	433.659	549.347	564.758	628.858	655.438	522.731	547.583	491.507	590.95	861.133	778.093	565.535	593.539	472.27	523.794	462.864	485.423	520.01	705.185	651.789	450.703	329.093	450.018
TC225521	2416.03	2596.96	2534.44	3092.72	3439.27	3203	2542.08	2508.94	2593.66	3225.45	3383.32	3147.51	9048.61	9435.04	9513.12	6217.09	6044.12	6100.76	9349.57	10656.1	9645.93	5780.43	6239.04	6579.76
TC235522	174.177	212.911	209.493	178.564	163.263	126.519	229.935	295.991	204.698	119.159	144.261	141.845	878.61	779.809	867.221	212.26	164.123	201.927	863.37	801.263	867.066	213.013	252.357	214.897
TC236013	53.2958	47.9358	57.0748	4595.46	3790.71	2868.62	40.5349	47.4252	37.8975	2954.43	3641.63	3586.84	107.041	102.688	142.351	4533.69	4085.53	3856.41	98.6723	126.509	87.1165	4037.02	3752.95	4585.96
TC241279	34.2785	40.2491	34.1037	41.8769	46.7601	45.3307	35.2547	48.1077	35.7548	45.4778	65.3714	116.714	43.6171	33.9849	38.3849	46.6496	53.3661	58.0576	35.8924	28.568	50.4022	45.573	44.8166	45.0665
TC225788	5543.99	5732.06	5491.81	5245.43	5197.37	5347.69	5661.89	6067.92	5659.39	5450.5	5680.45	5107.06	4176.86	3871.85	3951.93	5287.12	5487.84	5607.6	3928.4	3780.47	3807.76	4998.09	6111.92	5603.96
TC230533	3893.78	3956.31	3576.69	3470.18	3742.07	3632.96	3861.58	4116.1	4020.27	4119.22	3977.87	3783.93	2793.61	2639.56	2591.91	3911.76	3743.84	4140.91	2709.8	2597.76	2723.13	3699.96	4533.54	4010.07
TC234128	324.681	406.523	446.584	342.722	392.963	430.148	447.471	484.891	410.662	454.715	324.753	348.686	200.615	138.885	141.805	167.486	199.556	163.247	184.896	116.292	129.343	210.264	280.311	227.617
TC226271	1597.68	2046.29	1734.57	1200.08	1361.66	1487.76	1553.85	2037.45	1861.79	1412.83	1376.61	1407.32	274.578	263.07	239.019	201.207	239.683	190.726	303.852	233.913	271.088	191.136	308.985	167.614
TC219206	12750.8	14565.1	13872.7	13922.3	14670.1	15405.9	13818.2	13314.8	14583	14124.8	14485.3	14796.4	8188.35	8489.87	8295.21	11590.8	12741.4	13479.2	8076.45	8393.43	8624.99	11710.1	14595	12865.6
TC231351	7385.31	8372.64	7296.32	6473.07	7655.87	7511.65	7662.22	7306.74	7678.56	8348.82	7674.79	7955.59	3690.24	3814.43	3716.47	5933.1	6714.51	6678.7	4045.2	4292.49	4417.88	6344	7792.28	6586.1
TC228178	1300.51	1209.71	1283.93	1231.22	1195.48	1292.14	1380.49	1130.3	1233.1	1342.83	1083.65	1291.51	2075.34	2144.6	1974.93	1688.2	1721.1	1533.55	2151.13	2242.28	2080.4	1691.34	1629.99	1735.58
TC223599	119.38	120.837	152.458	123.223	134.698	175.879	218.804	201.178	185.874	145.047	99.6883	134.069	203.21	196.716	199.387	112.9	108.937	135.574	173.914	172.517	155.872	231.779	121.492	199.312
TC233491	1922.89	1925.27	1917.01	1071.09	1119.73	1244.86	1865.35	2027.72	1926.02	1107.26	997.811	1226.67	2110.18	1911.4	1909.85	1023.72	1086.2	1040.7	1889.12	1629.37	1879.65	862.668	862.363	758.706
TC234572	4612.41	4727.06	5137.31	2495.4	3090.14	2720.9	4929.73	4820.94	5014.63	2647.28	2694.29	2606.84	4358.87	5753.46	4867.37	2992.37	2360.48	3033.24	4178.48	4825.36	4453.17	2652.33	1796.06	2346.39
TC226912	494.078	542.715	428.883	611.263	667.078	746.577	379.625	489.716	471.821	793.37	892.425	729.431	653.813	717.414	853.22	917.589	754.308	852.742	858.248	843.353	930.402	765.355	813.918	825.596
TC230449	130.545	156.076	185.872	208.302	214.263	216.891	174.216	171.102	161.528	258.567	306.771	300.863	276.74	302.56	290.567	386.541	391.152	398.037	316.529	301.357	337.463	322.497	377.156	346.827
TC238770	5701.45	5236.05	5740.3	5069.8	4558.08	4336.77	5355.1	5765.57	5768.93	4567.9	5021.46	4773.22	7320.71	7174.69	7132.55	7678.08	7654.22	7937.63	7385.3	7157.88	7333.02	7886.51	7519.79	7456.72
TC221355	151.189	116.947	176.592	35.573	31.8538	32.0662	75.9186	111.798	165.639	27.0977	39.3757	40.4895	89.5056	97.0047	90.9563	30.8563	24.125	30.2306	130.905	157.776	168.782	27.6906	21.5463	25.7396
TC227683	1730.09	1826.11	1875.1	324.214	383.835	423.857	1821.33	1909.3	1818.45	325.851	342.165	336.724	1123.02	1171.47	934.224	116.414	72.5661	130.51	1277.26	1107.28	1133.92	197.232	99.1184	183.668
TC231057	6108.5	6714.61	6032.23	1208.15	1300.31	1519.67	5819.57	7131.22	6517.2	1295.26	1211.1	1214.03	4525.73	4325.31	4607.89	441.669	312.133	466.551	5015.42	3984.39	4584.37	761.945	514.563	808.167
TC235303	4696.18	4435.43	5413.06	1063.59	1159.41	1168.47	4397.34	4718.35	5431.02	953.026	899.755	1086	2931.43	3242.93	2740.78	432.23	350.385	427.973	3321.44	2724.51	3051.01	589.389	539.163	718.15
TC242365	26.6088	23.5309	28.4966	29.8863	25.683	26.8554	25.7322	25.219	31.7133	26.6274	30.8766	27.882	29.7304	28.2612	30.1823	27.8093	28.4421	29.2904	35.0158	26.0071	25.4885	32.2478	33.6951	28.6066
TC232423	7038.48	6628.2	7022.7	5098.7	5356.54	5190.06	6510.11	6159.43	7234.74	4958.63	4913.92	5020.96	1729.81	1764.08	1763.97	1684.95	1586.94	1725.22	1646.72	1796.47	1815.79	1769.72	1466.77	1653.48
TC240789	147.534	123.219	145.882	97.3904	82.2411	77.9905	66.7838	94.4402	128.163	103.005	205.362	230.05	85.6812	102.128	96.3466	117.684	117.694	221.857	98.1022	150.836	146.445	76.8333	46.6282	111.637
TC241300	9804.07	8929.41	9810.95	8008.81	7561	7238.41	9614.75	8916.7	10523.4	6791.68	6471.55	7295.62	2134.98	2352.77	1990.21	2144.32	2153.08	2452.29	1948.59	2191.87	2157.31	2353.17	1951.47	2238.15
TC242861	5973.7	5604.74	5692.87	4818.7	4560.43	4775.63	5710.54	5605.72	6105.65	3912.34	4536.54	4304.51	1262.42	1192.96	1182.88	1188.32	1346.06	1188.7	1024.22	1181.79	1175.87	1298.68	1263.95	1155.36
TC219455	23481.5	23508.6	24152.3	15685	17243.4	16731	23579.8	23949.5	24751.8	16441.3	17173.7	16691.7	2319.36	2502.54	2614.09	2128.27	2448.11	3040.98	2204.97	2447.06	2679.4	2612.38	3178.26	2982.11
TC218387	358.906	501.5	381.843	1200.55	1109.79	1148.17	381.409	371.02	406.252	1191.23	1480.9	1446.7	992.78	969.81	1071	2693.06	2602.37	2601.71	1021.18	1230.88	1055.34	3044.09	2721.53	2709.67
TC221161	1669.87	1692.26	1664.75	2769.7	2870.9	2738.87	1645.38	1589.73	1730.88	2578.29	2720.53	2885.2	1937.37	2158.25	1666.72	3106.88	3165.89	2938.14	1936.35	2139.54	2065.35	3063.62	2982.71	3099.32
TC237369	4576.56	4282.93	4506.73	7323.52	7116.55	6892.34	4538.3	4337.61	4448.94	7344.49	7327.14	7505.94	6436.9	5969.22	6158.17	8539.23	8697.76	8240.18	6013.92	6403.37	6127.81	7666.53	8244.61	7383.27
TC240090	3149.86	2998.81	3174.27	5596.97	5469.55	5642.39	3101.67	2922.71	3336.08	5704.2	5498.77	6116.87	3898.27	4193.46	3446.39	5491.28	5869.1	5745.95	3938.06	4203.82	3888.64	5740.01	5763.34	5275.12
TC225514	123.145	144.213	107.141	157.941	212.905	173.571	84.0413	105.639	136.165	195.314	221.99	245.783	197.004	227.368	211.458	172.05	192.083	273.589	207.515	247.991	219.718	163.29	142.164	212.517
TC218865	13310.3	12716.4	13236.2	17145.1	17699.9	18005.7	12812.4	12881	13366.7	17378.6	17493.7	17209.4	10891.6	11381.9	11447.6	20025.1	18860	20966.7	11737.1	12725.9	11513.3	19685.5	18342.5	19413.7
TC222821	7865.68	8088.27	8122.33	9021.06	9062.83	9013.07	7536.56	7762.26	8006.25	8489.81	8154.22	8669.16	3098.87	2797.07	2778.92	3793.49	4228.49	4458.69	2713.72	2686.81	2968.59	4158.67	4622.61	4304.84
TC238858	47.3155	59.6056	36.0758	78.1366	48.483	49.2997	52.1393	59.1347	64.3215	47.6205	51.7845	60.1461	66.3838	51.1718	53.8126	62.0104	56.8458	54.4315	45.5718	65.8979	58.8574	53.0434	58.2024	52.6107
TC226750	60.092	62.3777	80.3936	312.589	141.405	93.1878	70.3206	67.1562	42.8197	148.299	221.609	177.471	100.127	79.8586	89.9481	2038.77	2313.88	1354.05	124.484	90.6495	110.529	1549.4	1703.1	1505.04
TC226590	10817.8	10438.9	12464.8	25264.2	25170.9	23581.4	10543.9	10562.1	10340.4	26579.5	24455.1	26620.1	6330	6735.41	7538.32	17863.4	18277.2	18057.2	6395.64	7831.63	6790.34	16844.4	18714.5	17685.1
TC241411	4384.41	4491.25	4626.59	13857.8	14087.9	14217.3	4116.52	4644.97	4450.1	16025.8	14608.5	15400.5	1972.31	2050.71	2319.2	6315.08	7395.92	5765.08	1923.91	2359.53	2188.99	5081.68	5420.88	4925.3
TC221719	1611.12	1851.6	1545.23	2350.74	1848.66	2035.32	2452.5	2376.48	1518.31	1780.78	929.576	816.418	3697.6	2714.5	3732.24	2543.07	3636.79	2250.47	2720.19	1487.94	1456.42	3987.65	6307.8	3404.78
TC243887	2977.91	3039.34	2950.33	2977.07	2690.97	2852.83	2954.92	3526.43	2990.83	2895.17	2921.31	2998.73	5118.44	4947.07	5209.93	4495.18	4441.47	4581.24	4862.38	4836.9	5118.57	3986.99	4547.19	4677.44
TC220897	2029.6	1990.93	2250.78	3065.06	3271.91	3246.01	2054.91	1862.44	2048.15	3397.97	3331.45	3296.78	2871.78	2939.67	2923.1	2038.34	1910.38	2139.07	2838.41	2882.31	3042.25	2160.99	1979.84	1751.88
TC222337	2522.83	3123.23	2607.7	8254.79	5973.34	5938.91	2755.81	3057.72	2776.3	5815.45	6618.48	7506.46	6309.11	5827.51	6702.58	10414.1	10832.7	9488.4	6493.67	6499.89	6373.59	9230.72	11360.8	9822.24
TC232327	1595.97	1818.62	1670.77	6927.74	4497.62	4417.97	1759.52	2002.48	1933.07	4182.87	5384.84	5633.95	5043.36	4829.15	4728.18	10054.3	9873.56	9463.7	4926.59	5281.62	4818.93	8707.76	9751.76	9067.87
TC244266	4992.13	5566.61	5566.61	13993.6	11733.1	10790	6235.14	6218.65	5733.26	10588.8	13177.6	12862.5	11660.7	12366.4	10906	20932.4	19288.5	19693.9	11710.4	13656.7	11915.6	17193.3	17387.2	18798.1
TC221004	2678.2	2579.38	2647.85	2839.47	2699.03	2818.95	2581.99	2936.08	2667.19	2800.38	2865.01	3015.78	3214.44	2834.3	2837.57	3278.48	3605.6	3226.22	3130.91	2846.66	3189.9	2929.32	3426.87	3197.67
TC242617	3351.22	3399.99	3311.86	3017.08	3224.01	3189.36	3729.41	3542.7	3284.34	3236.32	3752.7	3118.26	4330.25	3840.89	4141.33	3550.04	3616.24	3558.17	3972.72	4020.47	4214.18	3370.78	3268.94	3364.43
TC220963	959.689	938.639	1080.23	1016.42	1269.91	1257.13	930.813	963.695	933.052	1205.42	1187.28	1298.29	1116.97	1191.75	1167.21	1342.94	1338.08	1855.05	1024.23	1217.25	1086.41	1184.06	1229.65	1374.29
TC221980	2162.35	2725.53	2606.49	1868.87	2049.59	2183.19	2386.75	2370.22	2511.26	2130.78	1971.85	2365.33	2921.14	3139.81	2978.58	3004.49	2917.03	2755.02	2781.45	2946.06	3319.94	2208.2	2550.08	1956.74
TC233598	5223.07	5700.13	6100.47	4640.62	4776.39	5010.49	5893.78	5718.34	5670.51	4866.96	4785.17	5110.38	6888.35	7430.38	6751.6	6702.79	6459.82	6022.17	6383.2	6580.97	6705.22	5147	5306.58	4894.13
TC223171	10455.2	5611.67	9940.82	877.248	725.802	554.226	9798.93	6282	8361.98	326.836	711.441	397.052	1217.18	875.318	1028.09	803.168	950.042	863.823	1061.69	1000.43	1021.27	848.737	1276.83	1281.35
TC226776	4806.12	5395.43	4920.09	9735.48	8003.85	8501.38	4994.92	4975.95	5031.38	8447.87	7690.48	9069.38	5040.3	4997.36	5368.16	9172.99	8922.82	9383.58	5062.64	5080.74	5320.5	8560.04	10296.5	9883.5
NP000097	7810.93	8384.18	9096.49	6101.06	6466.61	6692.53	8601.69	7913.7	8348.52	6533.48	6212.54	6493.32	3348.61	3457.58	3122.94	2309.24	2450.47	2426.67	3042.64	3527.63	3400.79	1973.91	2164.95	2038.86
NP000098	7608.91	8679.26	7984.9	5794.8	6138.28	6175.97	8045.15	7909.91	8043.93	6090.53	5755.72	6493.32	3613.09	3021.74	3448.88	2194.54	2622.38	2358.57	3576.13	3378.47	3509.13	1910.72	2301.63	1927.46
NP000099	13854.2	13817.4	13796	9931.32	11364.8	10128.7	14251.5	13184.7	13139.5	10587.8	10926.7	10690.2	5084.21	5524.04	4747.57	3979.42	4179.53	4076.07	5348.25	5716.35	5143.52	3379.14	3519.31	3357.32
TC222829	11289.5	12194.8	11251.3	10136.8	9288.38	10741.7	11994.6	12266.9	12153.9	10220	10138.1	10665.3	5563.13	5340.36	4897.74	3489.62	4199.84	3645.78	5389.39	5105.33	5041.04	3305.6	3445.25	3247.17
TC220418	9522.66	9812.63	9087.17	8125.24	7782.57	8121.72	9197.95	9609.96	9943.96	7031.7	8403.95	8192.9	11661.4	10859.2	11682	11844.6	13796	11577.9	10918.3	11038.6	10833.2	10770.5	11509.7	11283.7
TC231758	15348.2	14705.9	14217.5	11692.5	11387.6	11407	14727.3	14421.1	15279.9	11095.5	11996.6	11876.3	16327.7	16029.8	15909.1	15116	15405.4	14778.1	14822.7	15176.4	14475.5	14330.2	13800.6	12640.3
TC242400	349.718	339.049	341.369	220.704	187.001	182.733	326.025	384.715	347.937	239.809	275.228	237.65	265.951	311.647	337.706	513.664	447.176	465.784	295.61	363.201	308.883	392.343	346.682	447.282
TC243096	330.788	367.87	348.77	178.644	204.037	201.469	331.58	364.15	389.93	186.594	212.877	239.589	269.185	267.909	284.851	214.154	269.705	281.693	263.826	245.666	279.988	209.851	235.553	196.578
TC224314	14756.8	13804.9	14661.3	24935.1	24151	22841.4	15019.6	14378.3	14859.1	25073.6	24815.2	24722.5	19196.2	20242.4	20695.9	27465.2	26799.4	24480.7	20421.8	19476.3	20131.1	24926.9	25430.6	25389.9
TC229336	194.953	225.436	196.577	556.439	527.504	536.2	204.404	175.969	237.158	537.048	582.609	785.448	309.309	342.334	381.719	563.211	639.4	602.799	309.693	398.128	353.034	424.414	478.211	554.777
TC218035	21346.4	12200	15506.6	13808.3	9826.42	5264.31	12980	10986.3	14850	4177.5	8748.5	4716.46	20389.6	18779.6	20453.1	17722.4	15917.3	13835.7	22502.9	19400.9	20466.3	16713.3	15336.7	16835.3
TC235039	30.9998	30.8438	30.9682	26.9275	27.7277	26.1182	40.0403	29.5015	30.1874	30.8765	32.9503	37.3964	34.8265	35.3262	31.1962	36.6638	35.1255	35.4214	36.7808	40.6739	30.2754	34.3326	40.9247	33.1443
TC242469	8232.08	4783.25	6592.78	2399.27	2950.06	1928.96	6514.57	4886.6	5761.57	1176.88	1854.68	1332.1	1039.08	1042.42	1587.71	4794.25	4136.9	4082.54	1275.38	2888.3	802.655	7215.01	4812.63	8156.2
TC245195	2628.27	2667.05	2647.94	1761.46	1781.87	1690.19	2771.07	3452.8	3472.82	1819.23	1936.61	1960.37	5553.61	5574.99	5357.32	2719.79	3013.82	3586.58	5222.65	5391.89	5293.9	2824.25	3643.23	3062.19
TC224392	4051.15	4336.67	4281.9	5552.82	5400.3	6090.42	4210.61	4532.79	4181.99	5715.1	5527.07	6124.57	6457.95	5992.27	6021.3	6706.54	6921.74	6606.25	6395.74	6642.36	6351.12	6670.62	6608.77	6972.22
TC229680	391.87	424.388	394.225	1438.45	1536.45	1510.34	342.931	368.853	349.464	1756.7	1687.47	1720.9	545.663	509.779	628.276	1371.42	1463.57	1553.98	560.404	597.277	581.775	1350.08	1587.6	1206.7
TC235795	1600.82	1754.3	1675.88	1833.23	1872.2	1881.31	1649.22	1663.02	1631.49	1880.95	1798.64	1985.42	1901.64	1867.65	1866.96	2074.44	2148.11	2117.96	1830.42	1986.96	1947.19	1882.05	1788.19	1906.87
TC219643	1844.84	1822.81	1651.06	1767.43	2067.44	1908.39	1860.21	1796.02	2103.55	1964.38	2331.95	2293.12	1926.49	2119.21	1809.81	2166.3	2301.76	2059.36	1942.64	1847.25	1750.26	1850.02	1605.24	1959.75
TC221450	3752.28	3854.83	3729.47	4782.68	4026.82	3767.88	3782.31	4167.79	4138.77	4029.39	3984.24	3939.56	4982.12	5405.89	5222.76	3667.93	3620.7	3716.14	5343.01	5249.66	5151.27	2958.86	3723.71	3594.74
TC235494	9838.64	8639.26	9200.77	10506.7	11985.7	10981.8	9291.61	8846.14	9528.55	11737.2	12717.5	10944	7889.89	8668.25	7936.46	11600.2	12615.6	12205.3	8901.95	9537.78	8704.62	13628	11552	12297.3
TC240933	8398.97	7851.44	7856.52	9484.35	9505.1	9843.44	8414.94	8110.19	8424.34	9881.13	10059.7	9375.61	8723.54	8177.73	9196.29	11721.3	11180.3	10928.4	8623	8898.15	8574.12	11522.3	10361.4	11044.7
TC244713	9497.89	9162.53	9373.76	11599.1	11804	11947.8	9724.54	9275.41	9390.23	11950.2	12233.6	12530.4	9292.53	9384.9	8969.76	13607.9	13475.8	13096.2	9424.03	10415.6	9231	13590.4	11628.3	12728
TC219490	20648.2	20205.9	19881.9	14446.2	14189.1	15067.1	21653.2	20601.3	20794.8	14527.3	14403.6	13727.1	17124.2	16831.1	16074	14411.3	14520.8	14808.7	16012	18050.9	16614.9	12861.9	15624.2	14941.6
TC223281	695.895	795.175	823.289	1036.6	1076.82	1101.87	693.505	680.986	724.772	1038.72	1058.48	1173.13	1048.07	988.655	1016.31	1058.49	1139.39	911.449	1047.25	983.31	1107.62	1039.31	1160.38	953.088
TC217934	14501.7	14227.3	14379.5	15662.3	13477.8	14713.7	13579.3	14284.7	14749.6	14974.7	14222.3	15325.8	20536.1	21306.2	20542.1	16922.8	16396.9	17561.6	21062.1	20487.7	20004.6	18010.8	19086.9	17921.3
TC220544	18862	18075.9	19043.1	20053.8	17525.6	18350.3	18217	19876.5	18973.2	19061.3	20209.4	19045.2	24354.9	23786.4	23820	20389.5	22014.7	22659.9	23422	22829.4	24810.7	21331.4	23897	20969.8
TC234209	9265.42	9431.44	8993.6	8960.82	8066.89	9161.34	9413.85	9330.84	9624.43	9111	9098.6	9511.48	12564.7	13578.2	12798	10172.1	11029.3	10968.6	12612	12594.5	13289.9	10303.4	11643.1	10853.3
TC237940	20290	22387.5	22038.4	24394.9	20853.9	22789.7	21597.2	21954.7	20892.8	23154.8	20400.3	22740	27644.3	26644.5	27675.5	21304.9	22246.4	22016.2	28904	27105.5	29459.1	21302.6	26714.4	21939.6
TC236366	1069.01	1442.06	1166.36	3261.36	3042.58	3142.56	1219.89	1313.05	1060.87	3531.87	3266.3	3754.66	1519.53	1370.63	1525.67	3174.62	3536.19	3403.86	1414.3	1363.4	1403.99	3295.75	3452.57	3391.57
TC242621	1002.25	1225.2	1095.02	3130.54	3097.17	3058.16	945.492	1063.09	1120.71	3195.73	3088.55	3573.43	1139.99	1134.38	1259.69	2896.07	2891.56	3366.34	1110.04	1174.68	1094.56	2850.3	2665.34	2792.58
TC244580	400.042	589.889	375.178	1160.38	1195.11	1184.94	306.043	385.894	419.415	1545.34	1409.26	1644.02	413.269	486.581	515.771	1440.36	1594.78	1630.25	482.31	520.229	508.989	1425.44	1347.43	1430.81
TC226286	1346.2	1357.12	1352.05	1197.93	1199.89	1223.03	1221.85	1343.19	1203.65	1329.94	1171.35	1298.7	1508.66	1671.15	1585.98	906.671	833.477	830.322	1879.78	1663.18	1692.51	683.286	643.506	601.464
TC235250	4048.06	5625.85	4267.02	1181.27	1117.84	1273.57	4466	6093.37	4264.45	1231.15	877.747	1040.93	6020.73	5697.4	6013.26	582.149	839.201	708.665	5701.05	4800.43	5762.61	831.24	1187.99	736.591
TC233526	1586.08	1792.65	1621.88	764.607	756.616	876.96	1653.49	1540.92	1665.99	695.088	721.048	788.759	2598.78	2736.21	2505.7	1584.03	1632.43	1593.99	2622.63	2520.39	2671.34	1933.76	2145.03	2128.2
TC234311	4109.55	3983.89	4170.81	1749.74	1653.6	1627.66	3813.46	4149.57	3898.98	1719.77	1803.68	1810.5	5948.82	6000.06	5801.06	3014.02	3074.84	3129.03	5835.23	5777.33	6164.75	3453.77	3576.18	4045.44
TC239618	7397.48	7272.44	7815.08	3949.92	3574.34	3811.74	7236.58	7847.1	7430.79	3491.36	4213.58	3763.22	11618.7	11854	11302.2	6566.69	6114.46	6882.15	12211.1	11359.9	11976.6	7807.71	8547.07	8452.04
TC243691	749.403	740.835	766.384	837.07	838.075	865.604	693.262	651.572	751.716	847.413	863.683	806.003	673.275	649.815	607.609	447.901	484.243	470.416	648.375	637.424	541.962	379.578	449.71	374.764
TC238128	1222.67	1333.03	1355.93	1679.3	1620.56	1664.57	1323.34	1323.69	1405.25	1506.98	1524.04	1458.94	2543.72	2530.72	2345.41	2461.77	2559.28	2637.58	2411.39	2547.26	2529.17	2432.39	2751.53	2716.01
TC229458	4614.96	3487.02	4283.6	4138.55	3811.41	3957.72	3719.84	4154.45	4142.6	3906.42	3714.51	3743.22	6980.74	6732.53	6666.85	2698.11	2356.13	2553.72	6590.62	6989.22	6862.06	2867.8	1921.17	2412.24
TC236426	4754.61	3995.01	5105.67	3969.19	3102.26	3227.63	4755.33	4284.11	4596.03	3383.81	3358.87	3589.27	3862.73	3601.05	3127.9	4409.33	3922.25	4192.19	3303.38	3704.7	3512.74	5186.41	4492.53	4467.45
TC220308	1986.21	2828.2	2304.24	69.2944	105.566	86.0717	2449.64	2272.81	2196.75	89.7735	81.232	122.018	12995.8	13027.9	11740.5	11793	10114.2	12063.7	13186.9	14132.6	13868.3	12088.2	12373.4	14565.2
TC234295	176.974	298.76	195.828	42.4863	38.2903	32.4093	156.341	200.333	172.762	43.4356	63.1753	44.3337	1119.51	1126.1	1117.19	1494.23	1340.25	1552.44	1173.28	1285.57	1126.56	2014.87	1342.73	2140.43
TC229813	773.649	825.434	712.943	1140.52	1222.11	1193.93	668.38	687.105	730.785	1114.01	1110.27	1288.23	1086.2	971.242	976.077	1794.35	2246.37	1765.13	1144.75	993.884	1028.89	1933.16	1983.04	2105.38
TC241485	2801.72	2800.51	3018.78	4333.78	4556.75	4089.63	2888.96	2666.86	2855.2	4259.21	5012.91	4371.46	4137.79	4134.44	4061.01	6927.71	6252.29	6899.4	4206.84	4372.13	4218.82	6952.94	6112.85	6308.37
TC223114	53.6198	38.8765	49.5895	55.6528	48.0567	47.0199	50.9422	54.3448	80.2306	59.4836	83.393	63.8308	107.664	155.258	120.977	195.98	126.15	276.327	171.76	235.198	233.974	129.593	117.053	192.434
TC223637	38.3862	53.874	43.9954	43.7681	38.6197	45.315	43.7422	58.7712	66.9392	52.7768	49.9727	58.3095	99.0171	111.427	105.376	136.849	102.067	121.235	124.477	143.364	117.897	71.5985	65.7435	80.0092
TC230334	939.135	846.476	1060.94	1563.12	1754.24	1631.66	959.865	910.613	970.54	1685.18	1573.68	1695.16	1386.58	1555.27	1527.87	1732.59	1650.75	2029.26	1365.57	1456.12	1505.65	1680.11	1772.79	1865.04
TC227345	5840.08	5948.46	6261.95	6818.77	6099.21	5956.08	6086.58	6413.91	6375.93	5922.89	6578.22	6508.9	9774.68	10555.2	9868.05	10204.2	10744	10931.3	10317.6	10382.6	10202.3	9958.18	12000	11142.2
TC239374	11528	12928.6	12136.9	12430.6	10918.9	12571	12142.5	12184.4	11509.7	12042.3	12465.4	12257.4	17177.4	17963.7	18394.1	18684.3	17535.6	19296.1	18007.8	19600.6	18422.7	18140.5	19839.5	18179.5
TC235903	1081.55	1186.5	1086.18	1550.13	1410.49	1578.64	1049.5	1167.54	1218.63	1794.39	1544.17	1690.38	2769.94	2896.86	3203.77	1080.95	1106.89	1230.47	2981.61	2911.19	3328.91	1053.29	1209.41	1286.42
TC222967	3154.03	2934.25	3081.33	3365.71	3486.11	3560.4	3173.08	2823.82	3172.25	3411.33	3453.33	4040.94	3655.21	3823.62	3843.99	5236.4	5471	5270.36	4214.87	3992.63	4253.82	4597.08	5574.76	4945.78
TC237556	8745.38	8861.76	8717.88	11699.2	12199.5	11432	8753.8	8994.45	8686.18	11791.9	12635.5	11887.9	14026.7	14743.4	13933	18239.9	17437.8	18302.5	13243.7	15194	13353.4	16697.7	16388.7	17993.2
TC228362	53.8011	58.299	41.0589	62.8962	42.5999	52.2663	58.3479	70.1778	60.0395	53.2498	41.4062	66.3138	56.6799	60.9906	55.2455	55.7234	63.3721	44.8263	67.2893	65.2307	63.5118	49.5886	76.6776	52.6172
TC221495	45.5982	52.1623	44.6181	85.0645	46.4405	50.7417	61.6	59.1835	50.4528	57.3683	62.0743	49.37	55.8722	44.1957	50.6623	53.5927	74.115	54.0415	56.3537	48.7235	51.9658	58.9882	67.3502	48.9478
TC226228	2149.61	1044.72	2130.91	1245.24	1214.4	916.201	1925.7	842.511	1870.88	799.209	1294.31	1302.92	1318.29	1336.25	1627.96	3331.22	3382.04	3425.59	1535.59	1493.15	1494.61	3166.91	3739.89	3802.49
TC235800	3889.57	2035.68	3636.21	2800.83	2533.45	2246.76	3554.73	1970.47	3333.45	1700.96	2804.93	2689.45	2166.38	2860.06	2752.01	6121.05	5471.71	6288.53	2692.46	2881.93	2636.21	6340.49	6745.79	7395.01
TC223737	2567.79	3160.96	2850.38	625.676	786.623	793.677	2907.4	3550.49	3003.79	682.523	586.044	743.761	1556.08	1619.16	1724.21	339.356	300.705	333.638	1497.59	1644.82	1484.28	308.914	252.518	381.598
TC240649	68.2818	56.4221	64.7435	129.438	106.296	85.5497	52.363	58.9786	70.0475	143.423	178.052	220.099	1080.52	1112.76	958.769	7191.49	6454.65	6344.83	970.662	1102.84	937.388	6055.32	7572.88	7160.24
TC244901	370.013	621.552	485.521	368.894	335.485	372.105	504.226	494.497	605.492	311.363	240.659	261.007	239.538	192.389	203.179	263.924	406.876	254.648	212.925	166.221	203.759	356.409	694.394	263.801
TC238816	5177.79	5521.66	5855.6	8283.1	8469.51	8102.52	5503.56	5532.78	5771.37	8225.62	7758.99	8226.11	5578.72	5623.45	5698.16	5111.51	5085.52	5310.85	5714.13	5690.41	5930.99	4264.83	5181.85	4618.43
TC235588	2017.03	2246.28	2088.8	4775.03	3767.33	3733.54	1992.61	2277.93	2023.12	3698.72	3859.84	4531.14	7838.52	7068.73	8931.67	11557.3	11243	10054.9	6939.73	7961.74	7112.29	12386.6	11717.9	13467.8
TC241438	114.294	167.843	118.248	177.532	155.096	150.513	175.881	119.979	94.798	116.222	100.055	101.755	282.913	267.135	255.983	221.018	158.706	161.81	317.626	276.231	228.888	207.539	257.094	228.973
TC224275	53.1953	57.6856	72.5556	254.874	156.427	148.25	56.8363	72.691	59.795	222.829	185.011	236.245	160.825	137.963	156.366	288.114	361.834	352.039	180.886	134.817	171.609	372.871	462.663	389.821
TC221756	4527.24	5111.73	5456.4	4055.24	4488.23	4518.2	5633.43	5111.05	5031.65	4813.64	4782.03	4503.19	4241.88	4365.17	4394.4	6275.92	5817.3	5868.65	4606.62	4656.42	5090.87	5473.96	6528.55	6153.82
TC221332	14116.6	15541.4	13253.3	5471.18	5777.12	5943.72	15309.9	15696.5	13107.1	5151.51	5509.1	5619.34	60.4558	63.3004	56.4677	85.435	68.3649	67.0703	49.0501	53.3728	49.6333	72.5764	75.1528	64.5495
TC221379	5716.93	5426.73	5787.56	5049.22	4485.65	4308.91	5543.11	5982.47	5748.9	4685.49	5031.31	4934.89	8145.55	8079.62	7267.38	6435.54	6753.35	6910.35	7327.79	7366.89	7584.65	6857.84	7085.93	6547.42
TC225923	294.585	268.534	247.366	409.884	330.608	248.663	246.702	241.261	268.334	341.689	454.555	436.308	696.432	780.281	846.843	2892.11	2389.9	2761.56	800.969	863.297	879.438	2993.49	2973.53	3278.98
TC238037	3934.62	5033.51	4100.82	2665.19	2745.83	3112.44	4338.95	4825.4	4257.71	2769.45	2268.27	2815.99	2361.74	2353.22	2029.29	438.099	373.803	420.214	2538.84	2442.64	2500.99	572.761	177.752	272.715
TC238825	4188.44	5514.42	4373.5	2427.42	2849.18	3035.94	4926.37	4852.51	4853.67	2590.57	2519.97	2824.89	2407.34	2151.44	1677.03	422.722	354.387	368.147	2514.5	2218.79	2300.24	530.741	95.0036	226.45
TC244352	262.359	412.965	330.995	148.812	137.225	152.888	306.914	520.335	359.051	122.359	111.108	120.856	489.134	483.373	517.359	141.481	132.975	121.511	426.812	396.046	406.897	225.081	245.681	180.434
TC227979	313.87	335.462	302.006	774.484	765.121	785.13	247.975	236.516	317.786	763.588	906.834	809.856	162.948	219.835	179.605	614.153	703.753	712.15	220.131	205.213	237.666	646.95	729.614	544.389
TC237307	150.212	122.546	135.777	182.867	132.48	193.29	162.205	145.067	111.257	151.6	166.09	148.89	107.749	112.84	124.751	476.853	611.327	418.134	122.087	79.175	105.688	435.647	657.998	370.13
TC218618	2057.53	1962.82	2101.12	2880.12	2941.12	2786.64	2014.59	2064.15	2100.77	2949.38	2916.45	2939.54	2547.06	2446.83	2394.21	2780.26	2942.51	2870.47	2419.73	2241.05	2376.65	2725.85	2631.81	2655.44
TC235534	157.697	196.942	222.395	217.501	231.436	218.267	115.859	120.053	172.566	209.636	272.397	338.565	235.686	249.991	217.328	334.699	312.082	311.07	233.296	289.28	281.712	223.23	152.773	232.401
TC236317	1592.48	1507.62	1587.94	2071.81	2295.18	2059.15	1456.48	1349.77	1489.93	2208.25	2194.19	2166.82	1910.75	1781.87	1824.3	2192.14	2158.71	2216.62	1786.71	1884.59	1842.69	2140.16	2177.14	2086.87
TC232251	17676.1	17796	17055	12564	12254	13413.6	18491.2	19349.1	17565.8	13311.8	12465.8	13178.1	23727.2	24056.3	25554.7	15075.5	14229.5	14627	23007.5	25287.3	23969.1	14369.9	13676	14525.2
TC235071	53.1119	50.113	46.9209	52.2397	57.2534	61.4408	47.2372	51.434	52.5239	54.4682	55.4605	35.3683	38.4757	41.7584	38.2706	38.1483	36.1906	35.8777	30.099	41.0961	36.2222	60.4244	49.2453	50.9555
TC237128	34.7351	32.3266	36.329	25.0535	22.9868	26.096	25.9436	34.5877	30.5173	28.8969	44.4966	38.2761	32.0965	27.6773	29.0336	26.5076	30.2815	29.9929	35.8713	32.266	33.6331	30.7447	30.373	26.2354
TC235953	615.64	801.939	803.335	420.872	463.224	492.748	768.607	867.75	749.962	479.065	448.1	607.579	1084.15	1226.71	895.587	1067.81	1144.19	1070.35	1094.37	1101.09	1166.88	997.642	860.046	859.582
TC233269	7046.32	8541.7	7555.72	4024.36	3782.3	4712.63	7212.98	7818.56	6971.23	4373.97	3853.52	3971.44	6203.41	6191.11	6323.35	5709.72	6306.1	6509.5	6860.78	6474.11	7071.44	7328.27	8114.36	7928.83
TC245092	9390.35	10195.5	9430.13	4424.32	4870.05	5163.36	9675.34	9070.57	9130.34	5130.42	5304.89	4391.49	7529.64	8801.57	8673.92	7582.32	7492.4	8903.51	8176.36	9372.04	8499.98	9663.02	9491.81	9877.37
TC236935	289.494	394.513	330.875	300.303	299.712	317.754	386.82	407.784	320.616	281.671	229.264	263.179	254.884	223.345	217.447	146.48	141.025	158.999	201.251	227.836	248.173	222.305	142.32	163.922
TC240078	1197.44	1575.75	1443.55	968.434	859.035	1027.87	1432.77	1568.04	1390.93	955.5	866.236	1015.83	3534.98	3140.02	3597.34	989.911	972.812	1071.26	2934.39	3090.88	3271.4	948.745	981.016	964.828
TC229373	276.502	288.581	220.197	90.6396	115.376	96.6911	295.059	520.626	234.554	78.9806	114.293	96.2992	3745.25	4108.03	4486.82	1696.33	788.715	2092.93	5090.7	3517.18	4794.26	2425.91	1658.19	2411.93
TC229805	2730.86	2201.88	2813.52	3345.98	2938.04	2801.02	2267.22	1886.82	2412.68	2807.36	3236.42	3157.6	7480.68	7931.07	8426.23	10067.6	9392.78	9669.18	7750.67	8207.49	7515.7	10370.2	11232.3	10864
TC226980	28.8174	29.0298	23.7046	31.1442	26.09	37.1533	31.3956	29.0612	27.6133	36.5094	34.425	33.4916	907.68	852.457	837.991	1122.61	1074.06	1472.13	892.092	1064.43	894.239	1353.75	1654.45	1682.95
TC222231	136.431	50.172	114.852	81.2209	96.5892	77.4146	75.9567	48.8786	94.1505	62.8702	107.968	78.3112	56.9824	77.5159	64.8621	111.407	82.1908	124.621	73.0747	91.2713	93.9375	96.8726	88.8704	127.638
TC230087	2067.8	534.606	1973.28	637.444	628.144	288.057	1612.1	383.029	1676.86	396.95	614.477	408.718	789.305	868.523	1004.89	1012.64	785.705	1009.24	1014.11	1095.33	808.2	1084.69	1364.66	2070.92
TC228250	346.88	298.533	441.769	435.228	543.025	463.902	359.769	350.131	407.723	429.938	453.411	442.281	595.249	576.976	617.19	438.964	358.394	500.5	525.412	593.064	539.849	448.251	400.425	548.261
TC223023	4769.35	4565.4	5059.01	4191.53	4129.74	4021.42	5074.34	5334.72	5122.39	4104.79	4029.62	4293.37	6070.13	6187.72	6543.2	5470.18	5833.49	6452.16	6974.51	6584.52	7341.09	5578.53	7320.9	6092.83
TC227023	1486.16	1333.36	1488.4	2027.49	1975.37	1719.94	1423.07	1477	1414.29	1874.12	1847.36	1998.85	2088.89	2487.15	2502.05	2214.95	2159.09	2477.27	2431.37	2389.35	2558.89	2085.67	2699.27	2227.49
TC219666	2485.59	2202.79	2608.26	3483.43	3486.87	3249.85	2771.12	2522.32	2645.19	3206.18	3353.2	3362.5	4073.34	3986.29	3696.58	5231.55	5689.38	4954.08	4133.65	3971.71	4040.1	5867.21	4456.82	5631.23
TC220834	8190.45	7691.64	8026.52	9904.26	9746.59	8996.14	8366.31	7890.53	8215.28	10401.5	9639.24	10047.9	11474.4	10444.9	11470.8	13652.1	12640.5	13161.3	12094.7	11340.3	12268.8	13822.3	12101.5	12874.2
TC237004	7983.6	7349.4	8099.94	9885.01	10087.8	9232.41	8090.34	7198.27	7770.34	9159.09	10416	10101.6	9718.22	9387.99	10213.4	12309.1	12783.4	12043.4	9797.75	10059.6	9812.73	12689.3	11363.4	11608.3
TC222760	1044.76	1297.7	1264.73	2957.79	3038.08	2802.71	1230.9	1153.48	1162.13	2931.39	2976.74	3066.48	1951.37	2142.39	2288.09	5707.85	5514.67	5945.95	2162.02	2628.63	2431.27	4805.58	5794.68	5654.76
TC222055	5109.52	5652.48	5315.25	1930.63	2101.64	2226.1	5383.34	5094.58	5299.87	2340.6	1846.11	1969.47	112.022	130.352	124.458	102.257	119.114	122.433	160.884	130.651	150.843	93.7327	98.3391	105.433
TC226996	4776.79	4989.76	4146.47	2629.75	3676.04	3568.2	5418.84	4989.5	4327.64	2554.87	3147.97	2743.67	162	83.3788	72.4233	80.0717	107.862	115.393	131.467	141.262	135.152	64.6555	130.679	80.7031
TC242486	486.105	443.952	474.98	609.364	563.085	537.129	550.207	471.985	501.741	621.559	507.263	493.116	4540.43	5636.22	5623.94	17941.4	20281.1	18171.2	5127.65	4822.3	5131.06	17195.1	23686.5	18671.4
NP482661	78.4298	70.6111	70.1644	106.741	89.6936	97.6104	93.178	89.8702	61.3256	80.1732	81.9299	125.302	2833.98	2116.12	1900.97	779.385	648.505	501.122	2988.85	2330.9	2380.98	448.524	414.596	361.936
TC222224	2110.62	2358.91	2166.16	3884.58	3643.83	3767.78	2235.15	2113.64	1928.56	3708.42	4224.17	3911.72	5127.64	5099.18	5381.63	8578.39	9158.3	8395.86	5241.06	5323.75	5349.55	8108.74	9662.06	8764.55
TC237300	77.7168	114.981	94.8464	156.42	123.508	122.5	89.5332	123.035	75.2003	116.348	170.523	172.001	211.718	205.928	210.528	495.3	535.235	553.312	236.419	243.298	223.504	453.497	464.489	570.263
TC222213	9624.15	9453.99	9284.85	10746.7	11801	11219.4	9823.77	9446.36	9779.07	11238.1	12087.9	11269	10848.1	12201.9	11240.8	11058	10515	9962.22	11689.4	12844.8	11126.1	11177.8	8612.17	10327.5
TC230253	1843.69	2087.01	1978.73	2204.88	2371.87	2310.07	1768.65	2107.78	1985.26	2292.16	2357.44	2643.44	1738.27	2662.75	1872.83	2699.47	3217.02	2465.02	2616.92	2148.62	2306.53	3137.51	2966.01	3038.46
TC234101	74.2503	92.7192	77.753	112.166	92.2479	66.0531	74.3011	99.1061	71.2699	48.3156	56.4173	54.0035	51.1375	53.1121	49.8316	60.454	50.9558	63.7779	51.7209	44.4907	44.4391	58.0005	79.9671	51.383
TC234415	1317.19	1959.75	1882.39	643.801	326.067	254.301	2255.13	1806.7	1532.91	228.639	306.377	345.243	116.936	119.675	131.404	366.398	353.986	288.246	90.6814	186.025	141.259	281.937	270.217	277.398
TC228407	2744.48	3006.08	3144.75	1513.11	1841.11	1920.89	2906.82	2897.53	3245.16	1788.15	1662.84	1518.32	1104.9	1311.29	1039.2	322.668	236.028	375.729	1122.59	1159.41	1164.94	316.349	133.901	256.321
TC226342	5290.64	6223.23	5710.36	6106.6	6100.69	6678.82	5714.91	5706.61	5663.4	6166.65	6653.23	6190.62	7426.54	7534.97	7843.11	9148.31	9406.95	9305.44	7043.71	7896.95	7619.45	9877.11	8698.28	8773.1
TC228304	4137.08	5351.28	4316.65	167.67	225.025	218.233	4236.86	5283.34	4848.86	235.633	167.869	189.401	1489.68	1661.24	1494.71	44.7538	36.0025	52.0381	1269.69	1175.75	1451.43	60.6967	53.7355	49.3809
TC231415	1459.3	1626.4	1562.53	116.91	135.588	104.081	1548.63	1919.56	1678.78	122.976	106.281	98.1358	352.862	469.601	361.577	53.9494	47.913	70.3198	327.85	334.804	395.915	65.7719	56.2333	82.0818
TC242886	6991.81	6683.58	6556.28	7848.44	8204.26	8862.24	6498.8	6793.68	6851.25	8165.56	7696.99	7998.3	5567.96	5933.52	5931.06	4997.93	5085.13	5653.17	5829.34	5399.76	5819.67	4940.91	5611.88	5211.31
TC243788	6576.7	6270.47	6282.67	7743.2	7608.3	8497.99	6417.97	7439.75	6509.34	8014.8	7424.56	7756.37	5971.52	5492.71	5664.63	4748.89	5209.51	5594.01	5558.01	4952.63	5741.68	4651.13	5667.24	4592.31
TC244745	2345.31	2136.38	2658.41	2366.62	2277.16	2078.02	2418.27	2213.56	2304.5	2278.59	2287.64	2336.95	2049.77	2038.53	1875.38	2869.85	2767.78	2811.24	2246.95	2331.49	2218.03	2973.67	2444.04	2476.2
TC236618	1058.94	1207.16	1181.24	1884.89	2414.17	2055.48	1005.54	1016.03	1004.99	2135.56	1988.47	2265.35	1615.25	1835.28	1764.82	3819.94	3323.06	3874.34	1402.12	1925.66	1671.49	3441.35	2772.41	3380.99
TC239816	817.184	1061.26	923.441	756.439	906.256	853.828	1012.9	999.156	984.401	936.817	845.121	860.144	1836.46	1834.17	1885.13	1384.07	1514.01	1348.41	1877.3	1740.77	1871.05	1386.08	1445.29	1451.51
TC224077	8782.96	8558.28	8069	8115.04	8066.87	7946.34	8275.52	8125.93	8265.72	8138.66	9251.79	8251.09	10275.9	10940	10837.3	10298.1	10147	10355.7	10033.9	10381.9	9570.31	10431.9	11207.5	10885.2
TC238676	5459.5	5528.44	5299.54	5780.1	5122.03	5328.66	5120.42	5273.22	5364.1	5378.96	5055.94	5599.42	7038.47	6928.65	7140.98	6739.83	7578.6	7405.58	7632.14	6925.63	7300.45	7044.77	8595.51	7099.65
TC233010	1968.83	2219.05	1968.05	2686.27	2631.68	2674.6	1790.86	1891.18	1864.45	2917.59	2729.91	3114.85	3131.05	2986.65	2980.8	3427.48	3502.08	3618.83	2770.92	2991.29	2953.53	3521.31	2743.62	3038.16
TC237098	9075.14	9305.93	8611.64	5524.99	5577.19	5903.98	8730.75	9705.34	9460.96	5641.75	5326.44	5652.55	2161.89	2117.17	2350.49	1726.94	2032.14	2021.06	2220.48	1877.75	2290.39	1767.21	2280.32	1875.56
TC222104	5103.86	5676.82	4639.72	3646.04	3109.07	3423.13	4656.04	5404.7	5435.82	3436.04	3407.67	3448.28	6424.09	6391.85	6354.26	5929.57	7193.64	6272.94	6304.71	6003.26	6299.16	6531.73	5696.32	5251.56
TC222424	6973.17	7268.57	6839.39	4744.33	4158.82	4640.94	6350.38	6797.78	6677.24	3962.4	4375.34	4537.49	7515.92	7322.25	7881.2	6715.43	7890.93	6840.67	6730.73	7092.71	7281.28	6606.68	5925.45	5977.05
TC217225	23850.9	24972.6	23160.7	29880.2	29203	28551.4	23543.9	22480.7	22943.7	29847.1	29470.4	30144.2	13373.1	13478.3	13149.8	20668.9	20906.8	20578.4	13679.8	15401	13534.3	23622.4	19025.4	21563.9
TC237678	485.632	547.394	449.616	657.223	775.998	754.026	470.967	468.618	457.749	763.076	835.575	750.89	148.519	172.715	160.062	388.953	294.658	409.161	212.199	236.839	208.949	258.05	115.019	365.924
TC218592	6124.32	7135.64	6878.71	8958.23	9637.51	9332.76	7088.02	7078.2	6941.37	8752.27	9653.82	9462.22	4412.1	4693.96	4667.72	7714.23	7216.42	7675.31	4541.76	4819.1	4893.47	7411.02	8184.71	7590.23
TC232390	4639.74	5609.19	4953.23	7168.8	6794.82	7124.75	5008.36	5564.45	5033.31	7831.12	7488.7	8068.18	2778.71	2884.38	2768.63	5098.61	5262.35	5269.86	3031.94	2748.52	3048.84	5179.26	6008.45	5182.11
TC235557	3918.31	4576.03	4083.3	5332.97	5936.61	5781.21	4509.47	4207.43	4395.77	5780.67	5615.83	5782.26	2313.63	2503.9	2357.59	4162.84	4258.14	4278.88	2498.39	2201.75	2612.65	4046.39	4750.47	4272.25
TC244507	226.16	367.216	204.335	310.83	343.667	347.299	238.443	280.647	266.228	340.867	293.576	288.767	327.677	207.494	250.212	219.066	270.902	243.076	213.078	154.146	176.746	299.116	510.586	279.228
TC241074	438.707	487.748	470.727	243.82	315.481	357.313	315.781	503.622	456.361	223.431	280.146	309.325	337.644	332.861	361.531	218.753	223.855	345.356	360.004	340.663	430.824	209.95	183.079	202.274
NP9243831	3504.44	3253.22	3353.3	6570.2	5694.38	4926.14	2729.5	3085.37	3480.54	3942.39	4501.34	5099.45	5129.04	8412.76	6517.4	8337.3	9782.35	9486.24	7183.13	8270.41	5750.39	8451.34	10574	9534.52
TC218991	1011.66	1051.26	918.209	1924.53	1723.93	1555.56	783.81	865.029	1133.48	1141.28	1202.4	1562.06	1199.97	2229.36	1657.01	2433.59	3139.67	2908.81	1856.37	1902.51	1643.85	2393.14	2937.33	2593.35
TC229138	3645.36	3795.99	3920.04	4728	4142.24	3979.13	3489.57	4003.1	3765.11	4495.62	4385.72	4638.27	7526.48	7027.25	7375.76	5566.39	5381.76	5080.62	7841.24	7164.01	7559.13	5679.23	3965.53	4937.56
TC232454	1919.25	2104.03	1967.2	2511.5	2135.63	2130.56	1866.87	2076.91	2055.51	2184.86	2263.02	2318.79	4027.2	3658.41	4035.27	2664.39	2725.77	2209.14	4160.23	3620.23	4157.78	2790.35	2179.64	2400.74
TC219776	9515.83	8908.29	9753.65	8889.8	9698.43	8727.27	9800.83	9370.28	9647.25	8701.16	8209.15	9124.14	13634.4	13373.6	12421.8	11213.6	11509.9	10761.6	12558.4	13118.8	13333.3	9530.96	11051.8	9889.19
TC226391	39.3486	46.061	46.6444	66.2209	56.1648	68.2663	67.7556	62.375	52.9624	62.3037	62.3702	55.7244	65.9857	50.3411	51.6889	41.2722	47.5037	34.3526	49.2964	45.9324	61.501	56.8019	64.3903	58.0563
TC217836	7141.51	5711.27	6302.65	12260.2	9416.65	7335.05	6923.07	6962.21	6832.13	8152.32	10819.5	9495.6	12518.4	13089.9	12412.8	15918.4	14204.6	15086.8	12246.2	12640.4	12253.6	14376.5	15548.6	16545.1
TC232443	22721	21958.6	22593.9	30940	28296.1	26521.5	21998.4	20970.7	21431.7	28511.5	30130.7	31084.1	33343.2	32873.4	34189.1	35465.3	36048.6	37146.2	34119	35969.4	34475.8	36277.2	40835.8	38780.6
TC238501	27.1975	26.8442	23.9329	23.9011	23.9046	24.1113	21.2906	22.1477	22.2385	21.3652	21.6337	20.8811	20.4205	28.6436	23.2369	21.8699	21.2711	23.1694	27.1076	25.5689	27.6716	20.8153	19.9062	19.9699
TC243104	22529.2	21597	22034.6	32675.6	29786.1	26863.2	21130.2	20447.8	21154.6	26814.3	30224.9	32980.9	30171.4	32606.7	30595.7	36251.1	34332.1	34379.7	29999.1	32893.1	30510	32871.1	33878.4	36477.4
TC217261	14219	15391.9	13735	7418.45	6015.27	6615.35	13982.2	15049.5	14929.7	6042.71	6557.2	6492.34	17425.5	15458.4	15878.2	13910.3	13732.3	13770	15960.8	14631	16020.4	14163.1	15079	14705.4
TC224034	15691.2	16567.5	15789.6	8285.87	7505.86	7205.26	16669.1	16068.4	17580.4	6795.44	8327.61	7640.65	18495.2	18566.3	17104.1	15926	15440.8	17066.5	17831	18369.5	17983.9	17193	17685.9	17681.8
TC225411	13824	15227.1	13870.1	7559.02	5941.04	6296.2	13456.3	14981.3	14612.4	6435.06	6742.97	7020.97	15260.7	14381.4	14838.9	12370.1	12622.4	12264	16183.9	13886.2	15474.1	13507.1	14966.9	14048.3
TC232732	410.046	484.225	420.693	226.473	216.27	192.143	417.335	414.127	451.126	224.11	297.647	307.054	380.137	410.286	387.451	678.021	611.773	885.914	361.586	478.748	442.382	669.616	559.618	1029.6
TC236356	12595.2	14065.9	12757.4	6806.12	5889.02	5996.91	13648.5	13999.1	14147.7	5391.76	6360.68	6111.42	15645.3	15306	14607.5	13112.6	13196.5	13728.3	15040.6	13954.3	14558.6	13843.6	13745.1	14877.3
TC224858	455.097	562.196	869.572	765.089	940.508	927.982	749.417	709.177	719.263	920.548	758.139	932.027	933.912	832.151	883.241	729.117	728.388	752.161	991.43	876.664	1041.48	608.196	756.719	696.581
TC236464	1970.52	1685.21	2050.62	2916.31	3289.43	2842.09	1915.02	1819.81	1692.49	3139.54	3337.12	3142	2805.88	2949.86	2703.22	4442.85	4369.11	4558.76	2753.58	3075.11	3026.32	4160.26	4877.77	4133.25
TC220481	251.92	94.5057	197.257	109.903	87.4304	137.961	204.075	114.092	187.706	118.836	103.644	130.649	5787.67	6522.35	6129.78	1057.81	917.187	1414.11	6298.32	6185.07	5650.4	1574.27	683.723	1205.53
TC228070	175.961	75.8562	110.79	69.3703	77.5657	59.3566	137.741	64.3486	112.645	63.7876	57.0351	45.3715	7865.59	9880.5	8930.15	1560.99	1526.8	1975.18	9391.38	8318.55	8079.04	2197.36	1204.86	1649.77
TC239005	59.7308	47.9787	59.9293	59.9902	44.1515	39.2734	60.0731	42.2308	58.6221	40.546	50.7745	45.3852	626.437	986.743	790.385	112.028	118.702	138.606	892.704	976.419	992.363	131.828	87.474	123.65
TC225330	28764.7	31160.5	29980.1	21195.1	22758.6	25534.9	30546.2	30799.3	31863.4	22924.5	21780.1	22875.2	8722.69	8824.69	8921.64	22121.1	23260.6	20743.1	9245.93	9322.98	9395.72	23231.1	21989.7	22090.2
TC222809	8031.13	8455.4	8494.53	3058.19	3195.15	3681.28	8362.95	7542.06	8211.97	3135.23	3110.45	3384.14	2545.95	2770.38	2573.55	1453.97	1558.23	1570.38	2157.49	2586.23	2447.19	1303.02	1671.23	1332.18
TC239841	14808.9	13394.1	14711.6	10848.3	9942.43	9063.27	14429.9	12847.6	14813.9	9353.99	10046.8	10618.3	7432.53	7394.46	7806.77	7863.2	8425.14	8315.66	7957.49	8469.78	7833.63	8436.66	8123.17	8949.3
TC237015	7293.83	6991.01	7694.51	5671.4	5646.81	5319.59	8036.25	7430.31	8488.09	5529.47	5520.7	5545.87	9642.39	10481.1	9623.91	7541.25	7509.03	8182.86	9045	8925.82	9596.87	6952.52	7676.25	7683.67
TC233938	3008.05	2844.99	3163.74	4715.3	4210.71	4312.42	3230.6	3121.49	3174.78	4038.83	4282.28	4922.59	2542.56	2911.07	2598.1	5714.72	5853.85	6157.68	2466.45	3004.87	2642.36	5882.08	6897.24	6415.32
TC225276	5324.44	5193.7	5094.21	4560.92	4798.52	5164.67	4929.8	5395.55	5422.7	5224.6	4880.36	4240.9	2554.05	2768.63	2797.72	3638.95	2987.77	3627.38	2745.5	3043.02	2719.21	3689.16	3341.49	4117.24
TC234223	177.508	210.174	231.597	210.848	251.6	228.063	122.393	165.991	189.411	290.239	364.895	295.999	169.626	228.763	246.47	302.041	245.15	384.138	240.238	311.767	287.019	186.819	144.88	296.912
TC230170	5183.88	5695.21	4981.53	4779.85	4304.08	4652.19	5390.58	5891.59	5272.08	5144.45	4793.3	4719.66	865.455	861.515	873.969	1306.12	1312.48	1406.7	1011.37	948.279	974.094	1179.87	1644.55	1491.13
TC230347	1671.23	1779.77	1708.8	1260.67	1347.09	1250.53	1820.55	2225	2021.64	1563.39	1394.85	1423.81	444.398	555.602	518.041	773.601	726.628	843.323	597.348	568.658	584.314	681.196	658.339	800.089
TC222431	205.829	184.899	244.961	319.198	325.344	382.498	390.992	448.915	220.34	318.961	90.3687	87.5765	321.35	217.343	224.801	157.373	228.034	175.239	122.034	124.113	123.943	410.765	481.072	348.356
TC230809	31.3102	29.2826	26.3647	29.1371	24.8429	26.3475	26.4082	26.9595	29.3106	25.4882	35.0413	29.1275	24.2251	25.4256	27.8332	30.7318	25.7093	31.1956	24.4987	27.8425	31.3617	25.0742	28.7898	28.0869
TC243489	129.558	151.507	122.284	159.218	126.667	136.128	153.468	212.918	108.006	122.528	82.8806	83.8525	213.83	121.632	156.789	135.603	171.215	114.05	140.746	89.6298	91.8937	197.793	398.78	214.835
TC236235	825.023	878.776	879.337	802.568	923.327	961.453	816.959	956.987	825.685	855.981	680.782	809.571	1208.5	1254.73	1265.43	612.045	656.094	866.148	1059.65	1097.9	1134.13	583.599	586.525	686.292
TC230098	1450	1596.41	1469.76	1503.56	1575.04	1519.2	1745.61	1632.02	1604.09	1698.17	1624.48	1719.37	1182.13	1202.48	1195.44	2225.64	2123.94	1931.89	1286.03	1342.49	1363.47	1914.24	1988.04	2114.26
TC221683	1253.74	1543.09	1142.27	1436.4	1403.63	1876.11	1111.7	1314.65	1189.28	1700.96	1519.7	1506.77	4634.02	7403.95	7176.17	4094.89	3243.24	4617.1	7282.4	7511.58	8135.16	4450.66	4324.45	4596.3
TC240066	430.288	554.032	348.151	330.259	308.423	568.426	305.1	426.152	314.197	432.205	404.248	469.333	2353.05	4232.61	3812.62	2022.02	1630.96	2206.1	3790.94	4094.44	4140.77	2163.84	1984.15	2199.51
TC232576	15179.2	14042	15562.2	14972.1	17197.6	15810.3	14221.3	13991.9	14424	15508.6	18618.8	15813.5	20363.1	21917.4	20313.4	22945.1	20970.1	24290.3	20216.2	23222.4	19251.3	23291.7	24171.5	23668.2
TC243793	19066	19643.4	19312.5	22071.1	21633.9	21858.4	18142.8	19608.2	18936.4	22680.7	20879	22515.9	24582	23218.6	23401.1	24559.6	28222.4	26107.7	24643.2	23960.2	24386.1	26261.4	28037.1	26212.1
TC239427	5167.56	5873.81	5282.34	1443.67	1294.2	1280.14	5801.93	6472.57	6076.11	1344.95	1165.79	1350.92	5409.5	5570.01	5664.51	1340.72	1349.27	1608.87	5635.64	4774.48	5776.1	1516.74	1794.55	1654.62
TC223376	984.44	1081.37	1179.89	1283.53	1102.88	1331.69	1342.4	1593.94	1014.94	1283.46	1085.93	1120.25	1081.95	1071.4	1149.72	874.715	943.856	833.54	1017.7	985.481	1006.78	866.41	1408.67	901.19
TC220134	2517.32	2604.55	2342.2	2403.28	2217	2553.91	2439.27	2820.38	2381.45	2371.04	2501.68	2492.97	3542.04	3458.41	3510.97	3377.22	4101.9	3498.71	3567.46	3217.34	3691.57	3672.38	4304.48	3996.19
TC229409	6404.53	6375.08	5878.11	5758.22	5614.09	5888.08	5736.1	6325.46	5773.12	6242.76	5975.61	5830.78	7603.12	6979.69	7362.7	7418.59	8011.92	7813.54	7183.46	6762.37	7348.4	7735.95	9180.57	8091.94
TC242794	1174.01	1053.83	1103.37	982.223	836.778	835.403	900.083	1031.52	1085.92	1004.33	1195.82	1075.47	1688.5	1819.12	1823.46	2073.46	1922.46	2236.68	1849.05	1797.05	1863.45	1815.8	1886.47	2028.47
TC225257	1703.54	1481.93	1628.98	2004.37	2058.47	1822.7	1036.01	1161.62	1168.56	2321.85	2216.13	2081.69	1894.65	2058.01	1860.61	2458.4	2301.02	2462.73	1725.67	1912.55	1862.57	2415.41	2297.05	2365.96
TC224327	4147.53	4339.89	4217.64	3173.39	3476.07	3235.03	4379.01	5230.65	4211.24	3409.05	2781.06	2698.83	877.022	792.092	846.024	1243.15	1316.91	1151.78	784.53	676.662	764.11	1365.66	1835.96	1400.6
TC219937	2669.85	2794.27	2729.03	2470.89	2392.1	2475.78	2732.66	2807.02	2840.98	2401.44	2519.47	2556.67	4777.75	4430.15	4149	2917.84	3202.85	2930.84	4609.81	4072.48	4762.87	2783.32	3571.87	3023.88
TC235480	6245.24	6092.29	6366.44	5465.09	5621.86	5945.64	6140.8	5827.88	6627.77	5741.89	5866.47	5388.77	9017.24	10660.1	9349.54	7568.58	6382.8	7456.04	9628.14	9452.37	9751.5	6707.51	7103.69	7405.52
TC236792	5092.57	5167.84	4908.7	4275.59	4631.67	4319.34	5110.6	4905.68	5389.97	4995.7	4569.82	4226.75	7607.08	8200.25	7994.01	6673.86	5384.74	6370.43	7386.36	7983.06	7651.48	5685.92	6390.04	5872.01
TC241619	2996.48	3255.09	3220.78	4110.39	4634.66	4624.94	3147.72	3288.45	3381.22	4552.43	4544	4570.4	3282.78	3518.73	3051.5	3819.2	3647.09	3694.86	3311.59	3431.15	3507.81	3559.83	3242.06	3872.64
TC244709	8417.75	9178.46	9058.18	12116.4	11736.6	11971.6	8555.9	8747.91	8383.81	11717.9	10609.7	11989.6	9160.16	8204.46	8641.68	8845.6	9800.97	9262.41	8964.2	9430.67	9132.92	8781.42	9083.39	8720.12
TC225709	4503.8	4674.08	4470.3	4286.57	3989.14	4077.75	4407.08	5230.5	4490.48	4140.01	3784.38	4148.21	5909.35	5938.66	5722.6	4500.94	4633.83	4702.33	5507.42	5169.58	5893.82	4044.74	4516.07	3951.71
TC225893	1898.31	1821.98	1776.68	1596.67	1588.59	1500.41	1643.76	1841.97	2130.62	1487.82	1765.61	1605.58	2291.04	2506.18	2216.38	1845.49	1801.39	1914.2	2208.01	2121	2192.47	1597.48	1432.4	1646.28
TC243248	1406.8	1294.28	1510.31	1180.51	1466.49	1341.32	1327.98	1436.65	1457.75	1447.89	1544.17	1534.39	1477.32	1703.31	1516.17	1828.2	1635.39	1762.72	1453.06	1685.01	1580.94	1817.51	1116.38	1355.84
TC237631	2692.55	3036.51	3037.49	3219.26	3483.32	3481.18	2831.12	2693.04	3046.21	2971.39	3224.88	3352.89	6948.3	8234.09	7731.56	4672.25	4495.5	5470.28	7163.82	8101.76	7800.73	4769.39	4787.77	4757.2
TC242428	191.946	208.264	213.549	218.816	231.68	205.154	147.718	196.907	206.068	204.772	269.072	335.717	672.601	760.545	698.743	415.858	365.138	613.249	763.393	781.984	756.546	358.808	268.719	426.018
TC231215	3337.51	3949.5	3508.71	4463.69	4611.44	4713.49	3119.36	3998.94	3559.47	4947.94	4661.62	5056.4	5046.38	4308.55	4641.3	3053.81	3333.35	2878.45	5023.03	4296.18	4739.85	3085.6	2608.82	2579.96
TC220896	2869.49	2725.39	3086.34	2293.9	2479.17	2503.37	2980.79	3095.13	3205.57	2446.54	2526.48	2474.03	511.854	509.342	498.892	1040.62	1008.94	1072.09	539.283	574.635	556.249	1087.89	1107.12	1089.92
TC230014	3420.14	3732.49	3509.26	2635.78	2822.76	2747.12	3452.9	3800.32	3838.65	2729.75	2675.93	2703.8	806.998	751.564	776.35	1398.93	1340.54	1508.36	708.502	754.977	752.602	1401.18	1335.77	1413.69
TC229217	3672.69	3045.41	3613.56	3206.68	3544.38	3062.1	3188.66	3091.6	3381.38	3073.83	3707.84	3443.83	4696.04	4928.9	5047.14	5038.55	4722.06	5027.76	4657.8	5033.86	4925.13	4754.73	3873.91	4695.28
TC240190	7188.66	7505.92	8189.37	8554.4	7687.86	7792.64	7290.06	7838.89	8042.63	7908.08	8065.3	8419.78	9791.23	10028.5	9595.92	9360.27	9263.93	9741.31	9174.09	9859.95	9714.85	10041	8573.36	9052.08
TC219181	1626.55	1529.54	1643.64	1622.9	1672.77	1642.13	1575.32	1564.12	1640.43	1678.54	1775.06	1768.32	2094.61	2301.57	2035.77	2969.98	3080.47	3252.9	2299.47	2356.19	2118.21	3438.84	3132.59	3389.06
TC218395	1542.68	1702.96	1514.67	2807.91	2454.36	2689.2	1658.42	1759.24	1564.52	2747.88	2454.99	2633.35	3727.34	3265.72	3676.89	3806.26	4404.81	3875	3466.34	2969.05	3470.5	4085.35	5233.87	4171.16
TC217517	33.4529	38.2002	31.5971	35.8229	32.0938	37.4689	30.6888	37.0262	43.0664	36.9338	35.6288	35.8984	73.8716	78.8142	63.1672	47.7855	39.4322	44.2493	76.589	74.9803	83.9008	49.4267	33.4559	42.3075
TC228466	26.0753	27.6291	26.3347	20.7312	24.111	25.3746	22.8306	21.9019	29.1599	23.6119	35.4913	28.9665	25.2101	31.4506	25.4478	25.8985	22.1843	25.7844	29.3962	47.3798	34.8273	23.6897	21.5925	22.1725
TC242150	4087.31	3980.4	4064.15	4215.18	4452.86	4557.24	3712.74	3609.16	3741.88	4646.11	4190.77	4550.2	12328.6	11781.4	12466.8	7739.74	6071.58	5287.13	13253.8	14763	12642.6	8038.65	4379.98	4689.33
TC243684	1695.77	1725.72	1797.76	3159.12	3121.18	3201.17	1597.9	1561.54	1641.87	3322.34	2862.68	3278.87	3534.88	3406.96	3659.05	5026.21	5023.06	5073.38	3486.93	3401.15	3741.05	4886.95	5700.61	5331.2
TC224247	99.1692	87.2766	116.419	77.7284	74.333	75.3105	94.6985	82.8197	102.634	75.3331	111.943	102.485	411.214	478.368	423.97	203.569	157.59	134.089	473.019	623.386	569.419	188.439	65.4194	105.349
TC238565	2341.11	2223.32	2449.14	2818.32	2699.08	2819.7	2538.41	2127.55	2258.45	2720.62	2368.79	2804.24	8087.83	7552.7	6700.29	4545.88	4038.39	2964.08	8164.36	8214.61	7609.43	4422.83	2209.36	2535.18
TC245145	8590.58	8862.41	8700.08	9155.22	8732.69	9732.71	8341	9077.36	9438.91	9047.47	9450.32	9761.49	11717.6	11481.8	11542	9373.27	9502.81	10356.3	10503.6	11372.5	11117.9	8792.21	8498.64	8559.82
TC221478	174.91	183.865	171.997	954.339	956.435	861.915	144.602	137.676	144.899	963.508	1060.12	1123.01	147.34	145.737	179.039	473.566	613.138	497.318	212.476	213.057	225.631	408.158	540.143	402.378
TC221765	18735	18035	16671.4	14041.6	14727.6	11994.3	18367.4	20198.8	18595.4	13961.5	13367.8	13757.5	28636.7	27624.9	30396.7	18188.9	17796.5	19398.6	26690.4	28745.8	27920.9	18055	20074.4	17815.6
TC243521	557.812	622.79	633.9	333.5	301.41	386.983	564.017	647.857	607.129	318.43	255.638	308.135	875.602	964.265	855.692	569.827	456.116	465.575	916.849	947.25	943.121	633.586	525.19	472.438
TC226924	11630.1	12712	12237.1	7993.67	9040.86	9613.73	13655.9	11940.7	12984.4	10050.7	8799.55	9521.46	5936.75	5893.91	6252.57	6570.87	6629.08	6897.49	6252.14	6150.9	5897.39	7304.7	7214.68	7348.82
TC235243	1938.4	2269.8	1726.76	721.103	932.48	993.307	1906.65	1944.57	1890.11	1124.88	1017.1	963.127	526.285	594.341	576.97	713.253	619.794	678.062	603.21	604.18	630.75	707.679	594.963	726.068
TC229065	3158.55	3588.22	3349.03	3809.36	3755.69	3784.7	3272.57	3400.59	3489.36	3764.79	3850.94	3922.33	5386.46	5266.22	5429.29	3755.97	3453.64	3578.5	5086.79	5268.44	5416.75	3539.2	2936.74	3321.02
TC225742	10844.6	10878.9	11349.4	10984.1	11446	11438.2	10769.6	11066.3	11195.5	11796.9	10631.7	11508.6	7843.13	7902.52	8215.78	9807.67	9973.2	10291.4	8357.14	7878.13	8385.47	10674.3	9683.21	10563.4
TC240259	2723.43	3186.85	2766.36	1405.62	1287.57	1608.55	2807.33	3387.55	2712.28	1608.48	1431.98	1543.24	681.972	603.931	726.234	678.444	713.823	629.55	704.236	600.552	707.752	642.332	1089.73	660.222
TC230002	72.9159	85.4193	83.5516	137.843	95.1174	90.9055	44.7706	54.61	50.3829	65.9713	119.389	108.473	1987.47	2235.49	2103.92	6761.17	5951.05	6027.14	1819	2356.14	1976.39	5985.65	4667.5	5671.54
TC221364	644.142	579.767	571.792	669.219	656.838	634.077	579.791	651.46	636.684	694.048	713.57	754.447	828.177	831.005	821.767	371.439	535.818	429.633	812.644	731.135	809.824	391.057	483.81	460.514
TC236915	12763.3	13897.8	12610.3	13167.5	13114.7	13599.8	12954.6	12960	12138.1	13368.7	13610.1	14195.2	18141.2	17054	18096.2	20602.7	21887.8	21641.6	17353.6	18233.9	17554.4	20486.1	22607.5	20135
TC238859	8699.38	9305.22	9054.57	8368.79	8552.9	8192.24	9024.87	9403.25	9161.01	8686.13	8967.6	9625.23	11793.9	11584.7	12151.3	14661.2	15723.3	14976.6	12622.7	11926.3	12802.1	13732	14912	14418.1
TC218290	832.929	1094.76	1820.24	1810.64	2675.21	2051.7	2369.2	2072.74	2042.13	3359.86	3214.95	3241.17	167.674	169.714	190.252	245.375	223.778	307.063	241.841	290.497	234.897	169.713	124.527	212.182
TC225368	365.266	434.199	429.682	680.202	765.875	765.915	526.503	504.632	428.635	885.455	830.36	845.747	97.5701	84.3663	105.198	137.965	98.4298	133.441	100.71	124.387	99.8816	108.01	122.171	137.016
TC229803	5597.13	7139.13	6281.53	6224.53	7746.32	6408.95	8532.87	7710.4	8185.06	9330.51	8987.94	9663.92	922.219	1041.13	1173.7	1865.21	1947.94	2107.59	1620.42	1820.19	1555.15	1521.1	1987.2	2141.3
TC241090	33.6946	54.8286	41.2576	70.8091	46.3641	50.0408	42.9046	51.6511	48.5413	59.6709	39.3503	82.1732	651.338	983.483	763.447	207.61	242.208	216.031	753.661	467.372	771.045	129.654	90.9397	85.4564
TC236299	4341.23	4584.41	4892.12	4273.27	5890.97	4620.69	8031.78	7762.73	7493.59	7762.94	8060.25	7921.47	2657.09	2896.94	3644.66	3935.57	5318.46	2818.63	5947.83	5656.54	6386.95	6262.4	5959.91	5498
TC244718	7081.12	6444.1	6702.21	8090.01	8601.24	8853.2	6719.02	7085.66	7084.16	8060.52	7702.73	9304.36	9301.53	9444.68	7967.17	7635.68	8953.64	8641.12	8761.02	8358.33	8781.04	7867.69	7169.21	7280.27
TC220408	11561.1	11022.1	12483.1	11872.2	13867.8	9480.48	16702.2	16053.2	18115.8	15349.3	16362.6	17321.4	14482.6	15752.8	17662.3	14073	13671.6	12025.1	21634.6	22357.6	21588.7	18974.9	19988.5	19238.7
TC223147	1347.7	1581.94	1839.47	2450.16	2138.89	1659.13	3038.11	3006.02	3088.62	3491.96	3495.04	3658.41	3450.17	2894.64	3718.42	5232.33	4849.52	4839.59	5021.38	5263.49	5043.52	5625.22	5711.95	5756.49
TC237452	180.028	179.841	163.383	509.861	387.693	369.671	139.22	131.479	134.901	210.674	319.491	400.43	650.139	634.195	763.692	1191.95	1367.71	1093.16	796.447	836.465	802.848	1221.4	1554.07	1498.17
TC227457	5125.45	4624.37	4239.41	4658.15	3991.19	4521.04	3767.94	3700.63	4047.78	3940.07	4194.24	4173.1	6912.64	6660.34	7027.25	5470.55	5323.73	5394.05	6405.55	7204.51	6686.15	5522.31	4926.66	5556.46
TC233837	12929.7	11412.7	13215.7	9475.8	9433.52	8456.11	13335.4	12274.7	13375.3	9916.59	9955.44	9581.99	21146.9	20487.8	20674.3	13231.1	11548	13079.1	21774.5	21285.2	22060.7	13846.7	13259.2	15113.7
TC228145	11593.4	12479.6	12496.1	13729.4	15836.8	15125.6	15301.5	15193	15283	17869.7	16375.6	16661.6	10400.9	9736.3	9955.32	11546.9	11981.9	10407.3	11953.5	12398.3	11879.6	13379.4	12116.7	12282.5
TC230937	250.737	30.199	130.623	97.0015	43.8108	45.7356	53.1264	34.3279	60.4026	45.2746	53.8364	43.9184	7256.7	6631	6911.36	2934.47	2643.65	2915.38	1267.05	1092.76	1030.49	724.314	512.51	958.422
TC218338	921.247	97.0155	480.896	232.075	176.46	91.7319	248.531	84.8326	316.391	101.765	135.282	117.653	4806.72	5479.57	5400.61	3535.64	3216.32	3077.65	6301.22	6041.01	5677.4	3648.58	3208.34	4004.33
TC231583	162.148	121.029	199.187	121.901	91.1311	107.962	178.545	132.603	178.11	71.5484	69.1198	82.6036	2714.39	3168.02	3856.13	1402.32	1068.72	1346.03	4837.51	4596.52	4181.28	1337.7	1062.59	1610.11
TC222694	1461.67	51.2385	1021.41	478.671	538.578	77.8619	399.087	64.758	479.095	51.0769	125.521	60.1892	390.603	395.837	422.097	165.874	142.483	134.351	766.878	642.572	616.819	282.851	153.988	284.303
TC228402	2110.24	2088.62	2129.59	1460.2	1668.86	1543.5	2115.87	1762.84	2116.15	1555.71	1452.7	1592.52	3182.61	3435.17	3223.46	2927.96	2850.45	3197.77	3402.97	3394.32	3284.12	2538.81	3064.4	2937.19
TC239422	5433.92	5768.46	5597.59	4389.63	4267.99	4421.82	5137.94	5542.2	5299.06	4528.36	4327	4471.78	8153.43	8521.64	8009.87	7317.22	6804.1	8222.76	8730.04	8469.81	8337.8	6699.29	7584.93	7363.6
TC240050	1169.45	1522.53	1426.84	896.631	993.225	1070.32	1489.36	1331.77	1696.42	1051	1169.47	1093.06	400.638	516.605	558.753	863.564	671.9	812.352	611.048	664.254	597.979	891.466	580.127	1033.62
TC223454	4937.55	5038.15	5431.93	4978.43	4740.82	5010.67	4385.39	4590.07	4777.65	4762.71	4504.69	4994.07	7074.34	7604.29	7601.95	5886.82	6021.04	6618.39	7390.81	7428.27	7728.93	5692.48	7237.08	6242.6
TC223448	966.634	1065.72	938.576	1466.9	1475.56	1582.2	907.243	1078.83	945.276	1753.14	1581.43	1629.69	1443.77	1559	1651.31	1602.72	1536.03	1674.53	1546.41	1584.03	1702.37	1619.65	1776.25	1798.88
TC233629	1945.38	2263.29	2059.66	3443.76	3529.92	3848.9	2015.21	2463.83	2215.96	3612.35	3561.26	3385.41	1972	2049.76	1956.47	2208.22	1974.15	2243.83	1961.13	1922.71	1871.18	1822.21	2170.61	1899.67
TC244617	1586.81	1722.79	1748.7	1743.32	1810.9	1795.24	1670.08	1689.54	1598.12	1686.86	1733.07	1707.68	2128.8	2118.28	1987.49	1759.39	1520.69	1264.91	2100.77	2347.95	2144.94	1659.86	1066.46	1223.37
TC230436	5969.6	6810.04	6806.35	6112.64	7022.21	6809.8	6913.74	7206.76	6419.35	6346.75	6563.28	6416.93	6375.79	6740.08	6443.12	7794.45	8081.82	7505.21	6273.27	6542.39	6152.56	8361.49	8717.52	9057.85
TC235840	1457.21	1500.11	1497.28	542.907	605.678	561.042	1892.97	1511.3	1728.36	617.636	672.67	574.151	1983.89	2132.61	2196.09	1040.14	966.15	1032.28	2096.21	2127.05	1937.94	917.357	1024.67	952.982
TC228085	7548.16	7898.46	8086.58	769.822	696.137	816.353	8284	9616.2	7985.18	727.454	589.965	696.263	13279.5	12034	13391.2	2170.77	1832.04	2292.56	13041.1	11703.2	12772.1	2060.6	2079.39	1863.94
TC238502	3812.67	4212.92	3826.05	3211.73	2990.76	3332.04	3717.03	4019.94	3927.56	3042.06	2860.67	3366.03	5859.79	5578.57	5471.95	3984.93	4085.97	4088.38	5559.48	4980.71	5568.71	4203.4	3746.43	3821.88
TC240753	6233.51	6469.65	6352.3	5501.45	4943.6	5234.56	6052.32	6888.3	6241.44	5536.47	5107.06	5306.85	9402.65	9144.29	9119.84	6627.51	6344.35	6867.24	9025.84	8288.82	8705.18	7094.19	6270.47	6408.28
TC242627	1869.35	1887.65	1842.09	1331.04	1457.19	1382.04	1827.42	1881.03	1882.39	1386.4	1438.91	1469.82	2738.33	2889.42	2439.31	2031.95	1906.75	1973.67	2792.06	2842.5	2795.05	2043.51	1739.17	1906.85
TC229695	604.736	506.299	585.718	626.573	579.629	663.328	510.359	556.386	558.375	566.704	656.63	659.44	573.147	631.272	567.234	376.366	315.636	270.959	576.072	688.432	633.178	276.77	145.267	229.049
TC234330	20373	18201.7	18978.9	20446.3	23772.1	22655.4	18593	18084.6	19513.5	22811.7	22666.3	21158.4	14851.9	15728	15740.3	4963.53	5404.68	4404.47	14014.1	13999.7	16357.4	4758.11	4578.52	3829.22
TC239391	15697.2	14582.4	13687.7	16471.8	17761.6	19253.5	15384.3	14684.8	15325.9	19458.3	16900.1	17189.1	10107.8	12155.1	11341.2	3882.74	4479.42	3523.05	10958	11480.5	12956.5	3948.53	3173.73	2837.3
TC241909	1118.05	1257.54	1211.83	1714.89	1739.94	1772.15	1208.58	1178.39	1127.43	1841.96	1860.15	1792.84	1687.8	1652.62	1471.83	1468.41	1487.4	1539.75	1493.64	1652.78	1514.81	1558.72	1506.98	1505.03
TC218256	9428.75	8947.53	9282.58	6521.77	7556.86	7513.51	9457.19	9078.89	9625.58	7110.9	6981.82	6947.53	2380.51	2647.72	2557.79	3379.22	3764.07	4036.41	2674.95	2666.24	2637.61	3327.35	4171.54	3809.31
TC222547	15852.7	17141.7	17370.7	11060.9	12741.3	12981.1	16475.1	16784.7	16234.5	9986.59	11608.3	12279.9	3676.87	3710.6	3803.87	5425.22	5778.62	6622.07	3663.42	3866.28	3919.6	5534.6	6402.37	5732.94
TC227925	4648.91	5209.68	4775.91	908.504	726.139	912.83	5772.86	6063.08	5335.96	859.387	566.018	676.568	8858.32	9047.95	9413.52	2151.24	2306.51	2236.13	8674.33	8904.88	8905.65	2302.19	2335.75	1969.78
TC232729	10554.2	10771.2	10002.8	5009.77	5050.06	5776.36	10287.1	11067.5	10355.7	6345.62	4768.33	5260.14	7302.8	7539.08	7893.56	895.096	1495.29	1080.69	7336.02	6276.91	7692.06	1610.74	1539.94	1247.69
TC232958	5093.94	5554.81	4974.49	1678.94	1940.2	2266.01	5358.72	5261.4	5219.67	2200.08	1840.06	2167.05	2484.05	3063.85	2544.59	247.683	384.824	290.904	2487.82	2598.49	2940.92	366.058	258.025	300.413
TC235981	11912.1	10732.6	11842.5	4856.49	5422.63	5914.69	11803.6	11603.7	11498.5	6748.55	5555.13	5006.68	7489.81	7925.07	8044.95	901.595	1399.48	1066.31	7462.52	7067.18	7711.34	1606.02	1494.47	1286.43
TC218352	433.729	35.3142	810.057	185.105	131.645	60.3493	427.272	43.4174	747.47	81.4979	228.624	118.614	778.853	1143.96	1208.83	1036.39	686.266	657.149	2054.64	1686.52	897.12	1094.38	1134.25	1702.7
TC226820	1214.82	1468.85	1263.19	1352.42	1359.9	1500.93	1107.72	1229.01	1180.63	1553.67	1559.38	1721.08	1084.99	1186.98	1081.46	1178.55	1208.9	1203.73	1225.08	1338.78	1200.5	1180.45	1030.43	1224.43
TC233343	5581.2	5381.26	5938.36	6500.44	6759.57	6308.43	5710.9	5703.23	5345.64	6504.17	6847.77	6645.39	4890.54	4817.23	4514.83	4980.69	5331.99	5209.62	4898.91	4757	5256.89	4827.5	5193.42	5114.47
TC237501	1665.67	1616.87	1577.17	1749.45	1921.87	1704.81	1716.3	1692.4	1606.99	1741.67	1877.41	1851.29	1710.32	1632.05	1539.37	1727.35	1796.84	1749.21	1590.87	1723.66	1736.29	1593.03	1673.26	1667.77
TC222866	9664.25	11549.9	11144.9	9300.05	9115.97	9556.31	10804.3	10928.5	11326.3	9109.91	8429.49	9126.46	1946.64	1908.62	1915.39	2392.37	2406.63	2254.31	2000.98	2120.89	2170.66	2189.19	2483.96	2240.94
TC228101	5712.37	6546.62	5955.41	5140.87	4835.15	4961.73	6214.54	6071.36	6230.78	5215.39	4534	5296.88	1002.51	892.534	939.059	1056.87	1170.3	1013.23	991.616	898.056	980.926	1110.71	1504.86	1073.83
TC220818	5421.41	5275.61	4989.39	5506.5	5466.39	5437.38	4964.86	5153.48	5091.73	5660.29	5363.93	5371.79	5225.67	4947.68	5157.1	6258.81	6596.96	6051.11	5165.89	4972.47	5363	6885.14	5782.75	6276.89
TC238661	8833.05	8106.97	8978.32	7167.92	9725.85	8016.35	8199.03	7483.04	8448.6	8389.97	8764.43	8423.3	6940.63	7810.64	7467.6	10518.4	8904.05	9314.2	7862.53	8392.88	7801.24	10061.7	7724.88	8549.15
TC223941	11391.1	12720	10762	2650.26	3139.24	3571.62	11511.2	12682.7	12605.6	2876.63	2513.37	2785.66	494.07	482.126	509.125	509.523	520.603	550.213	566.687	489.599	524.55	415.106	474.795	346.143
TC235878	17465.1	17435.2	18174.4	20571	20628	18779.2	16566.1	17269.8	17269	21572.3	19337.8	22052.6	21304.4	22837.8	23842.1	24096.6	24720.9	24999.6	25535.8	23459.8	22793.8	23875.1	24832.9	24240.5
TC224697	2594.23	1566.72	2630.48	2010.47	1403.43	1509.98	2301.29	1234.95	2307.75	1652.72	1752.89	1600.13	1388.39	1756.75	2206.64	4344.15	3650.01	2940.84	2807.04	2052.35	1563.46	5625.42	3527.71	4831.66
TC233732	215.125	283.792	260.999	516.38	481.584	465.469	216.814	231.546	266.464	600.02	477.514	534.407	256.538	312.488	323.638	720.988	617.473	714.025	268.431	347.313	311.107	560.573	624.098	627.065
TC244601	168.746	227.489	175.988	7407.3	5063.19	3388.16	193.095	199.879	188.087	4132.21	6327.01	5647.99	74.7922	60.2126	89.3448	6542.67	8192.56	4568.3	86.3983	49.111	64.0158	4310.59	4604.57	3043.37
TC234399	1233.4	1320.78	1238.91	2728.46	2576.77	2461.48	1147.14	1326.86	1340.5	2726.78	2626.67	2939.11	1819.54	1763.45	1770.97	1646.34	1946.18	1694.32	1790.3	1812.78	1993.6	1314.66	1608.85	1312.87
TC230328	335.934	287.539	389.994	588.289	535.132	603.725	382.892	359.886	356.926	560.231	497.51	493.407	793.739	782.978	653.127	227.079	179.852	210.087	672.133	754.777	707.277	308.366	202.179	252.854
TC241790	4564.03	4671.48	4799.23	4513.67	4609.85	4605.63	4700.94	4558.08	4857.44	4348.33	4645.59	4647.17	6226.56	6271.43	5833.33	5086.31	5461.54	5409.42	6334.32	5830.17	6263.76	5155.82	5344.38	5161.71
TC242403	6433.07	6368.06	6628.84	7175.28	6865.35	7093.68	6333.62	6498.31	6354.57	7155.17	7072.24	7206.61	8851.88	8848.78	8667.4	7728.87	7663.08	7548.46	8920.21	8354.19	8260.3	7535.18	7463.22	7383.97
TC229723	9196.05	10100	8735.28	8520.7	8069.55	9444.3	9362.58	9587.24	9715.92	8753.72	8455.58	8510.65	11546.2	12184.1	11183.8	8701.69	8555.34	9724.76	11707.2	11753.9	12352.1	8440.03	9351.63	8950.37
TC237529	6757.29	8382.64	6880.56	13357	13692.3	14669.6	6488.97	7564.1	6623.16	13870.3	14460.6	13842.6	10413.9	9490.3	10207.2	13390.2	14473.2	12682.6	10215.4	9807.92	9956.57	13544.7	12594.4	12869
TC238935	4955.98	6008.64	5152.32	10043.3	10384.6	11153	5129.46	5094.98	4982.7	10738.3	10763.5	11388.7	6601.78	6991.08	6747.72	10167	10072.9	10307.4	7250.38	6804.51	6490.33	10149.3	9465.23	9528.38
TC222880	970.021	1159.58	1051.9	2215.05	1886.79	1920.75	889.784	1151.02	1050.64	1825.8	2035.54	2114.76	401.454	316.064	393.46	378.073	425.226	225.805	360.313	453.719	343.659	299.17	209.794	256.238
TC237063	978.601	1065.12	1166.14	2252.33	2103.87	2055.84	981.7	1082.89	1093.3	1959.03	2115.31	2222.82	366.357	303.125	308.842	318.326	329.322	192.518	272.587	365.841	293.556	289.956	149.963	242.578
TC243165	151.57	201.908	187.871	155.344	163.647	178.226	235.912	179.581	206.346	140.942	126.011	130.488	3453.15	3452.66	3289.53	249.395	247.067	299.191	3381.98	3287.06	3336.44	297.75	382.137	303.993
TC218125	3315.29	3652.46	3379.56	4968.01	5969.15	5370.08	3371.83	3239.5	3661.52	5894.75	6314.45	5564.43	3957.65	3991.9	3870.27	3659.44	3433.44	3479.07	3823.8	4327.25	3856.33	3908.93	2641.31	3393.86
TC220457	294.067	394.105	347.804	228.282	229.222	191.827	383.132	401.27	358.765	165.831	224.92	218.114	726.202	842.164	701.424	402.742	350.349	539.382	726.524	970.615	800.677	434.992	294.528	464.431
TC240020	4551.69	4786.7	4794.23	1556.87	1100.22	1391.71	4375.4	5483.88	4766.11	1160.89	1234.55	962.522	4202.61	5305.15	5156.54	5385.15	4856.42	5341.99	4306.93	5443.09	4851.55	4094.36	4885.7	4179.55
TC225818	37.0482	43.4563	36.0609	43.2089	40.3029	34.0117	36.9186	44.8515	47.3645	32.2448	31.0942	53.4031	94.9635	102.915	116.523	57.14	50.3544	65.8979	118.269	144.32	155.833	43.0953	39.5915	47.6208
TC239228	5814.43	6360.41	4978.01	4899.8	4660.83	4938.02	5827.83	5897.36	5561.46	5281.1	4437.75	5212.76	10326	8838.7	10287.8	8273.41	9016.29	7660.77	9901.47	8801.09	10180.8	8466.36	10404.4	8766.03
TC234201	13178.7	13845.6	13179.7	12706.1	13675.1	13835.4	12952.5	13581.2	13026.9	14116.5	13621.2	13209.4	11110.9	10389.5	11889.3	10703.5	9749.44	10483.4	10921.3	11489.8	10482.9	10857.7	10276.7	10378.3
TC236375	11860.6	10611.7	10845.1	11111.2	12197.8	11597.3	11350.3	10489.4	12350	12195.2	13261.8	11048.2	8991.31	9295.95	8555.65	8639.4	8117.78	8997.16	8951.06	9813.13	8625.75	8823.24	8204.17	9100.51
TC244724	4257.66	3900.5	4147.66	3691.32	4018.43	4084.15	4527.86	3908.62	4877.73	3907.89	4295.73	4046.62	2140.19	2313.08	1899.13	2037.11	1945.67	2087.72	2289.26	2163.88	2172.52	2028.2	2317.29	2221.69
TC227376	4657.71	4523	4627.39	1445.03	2062.15	2286.44	4691.52	5017.76	4795.34	2112.04	1667.41	1649.68	30.4734	30.0538	34.7109	43.3467	56.7811	42.9803	35.0769	32.0397	29.179	46.6119	43.8374	45.968
TC217629	152.538	204.441	181.095	181.024	194.512	199.82	171.315	214.92	214.409	180.11	160.34	196.347	289.022	305.56	342.572	439.852	399.768	476.575	303.386	310.568	326.262	461.325	487.894	700.077
TC217659	8566.46	8868.98	9141.82	7746.51	7707.63	7947.95	9005.73	8655.26	8778.29	7811.99	7687.33	7832.7	14514.3	13368.7	13910	15979.9	15341.6	15822	13318.9	15340.4	13371.6	16830.9	17037.4	17660.9
TC233867	919.116	981.687	888.069	688.177	732.04	782.563	982.497	1099.77	952.669	888.892	900.342	879.18	2095.63	1943.02	2277.4	2835.67	2500.39	2555.01	2243.4	2454.92	2202.41	3086.42	3163.03	3351.63
TC219998	920.971	1119.83	973.388	958.939	849.871	970.675	958.807	1309.93	1161.87	873.388	697.586	910.856	1795.03	1499.18	1552.25	736.194	942.584	797.983	1697.97	1423.14	1653.91	855.819	948.823	853.706
TC242025	1076.98	1395.09	1135.17	760.185	746.811	908.123	1136.81	1436.17	1216.93	855.448	764.179	840.593	1500.17	1555.38	1461.7	639.898	699.76	727.992	1537.12	1443.26	1475.04	738.516	786.989	702.558
TC228053	7007.51	6550.73	6802.67	817.682	891.111	980.073	6648.3	7132.03	7100.71	997.581	778.45	875.078	7140.43	7061.84	6600.75	2251.78	1992.17	2565.74	6875.87	6469.13	6937.51	2613.8	1969.17	1970.05
TC233408	4310.63	4728.93	4267.87	4899.69	5446.34	5574.97	4223.29	4335.46	4207.62	5546.16	5884.11	5677.72	5173.01	5000.94	4962.8	5939.77	6230.09	5534.97	5092.13	5164.14	4783.52	6035.21	5219.73	5499.82
TC243073	4641.73	4863.8	4939.42	6186.56	6154.6	6310.47	4501.34	4935.72	4725.24	6482.55	5769.99	6794.64	5740.89	5378.6	5472.11	6673.39	6709.98	6689.23	5695.53	5898.53	5196.49	6066.94	5430.88	6157.45
TC244216	3606.76	3997.82	3940.46	4570.7	4829.82	4855.54	3614.89	3659.12	3632.95	4958.75	4774.17	4975.99	5097.91	4446.09	4946.22	5595.48	5508.71	5534.7	4744.21	4947.62	4980.66	5412.78	4701.89	5035.12
TC244495	3852.69	3724.02	4105.08	4532.02	5241.67	4602.54	3759.18	3292.44	3839.23	4810.55	5101.54	4977.29	3828	3883.03	3529.64	4514.46	4740.78	4938.12	3848.44	4202.94	3695.63	4444.21	3779.85	4609.64
TC243945	6591.82	7619.18	6765.65	1849.75	1614.11	2377.47	6494.85	8498.14	7421.11	1722.21	1458.24	1773.39	7153.72	8475.06	6910.25	672.332	700.182	934.695	6226.15	5709.61	6863.65	1128.26	925.233	835.524
TC229301	287.834	256.914	195.31	189.571	200.505	224.092	298.949	371.721	241.06	223.42	178.108	195.913	274.401	277.697	295.402	187.584	182.885	193.879	317.795	225.153	241.196	311.739	317.996	192.152
TC240851	6976.1	9708.47	7703.36	2906.42	2813.16	3431.05	7861.45	8694.5	7593.91	2738.37	2602.21	2958.65	4262.44	4518.23	4676.17	1971.28	1810.87	2112.1	4415.97	4716.79	4366.18	1891.07	1867.54	1930.64
TC218028	7113.23	7151.39	6896.62	12353	12544.9	13045	6894.34	6878.69	6476.56	12885.9	11777.6	12079.9	12986.5	13098.7	13442.4	15327.2	14957.3	14207.3	14014.9	13539.2	13893.2	14348.8	14348.1	14520.8
TC232372	98.1118	102.85	136.929	174.318	164.721	190.805	96.2	91.6952	92.7904	201.477	243.382	225.614	189.649	162.296	191.036	373.217	427.729	442.568	220.628	202.52	203.561	406.895	396.036	496.514
TC238390	1109.69	996.125	986.42	7920.07	4068.83	3181.64	803.047	844.849	1044.15	3005.21	5538.26	5498.51	964.023	1148.51	1014.22	1042.2	1116.63	775.443	1055.85	1174.48	1001.67	781.638	822.301	785.686
TC241360	2552.61	2265.82	2371.37	14370.8	9239.73	6158.77	2030.83	2038.93	2589.85	6421.81	11106	11005.2	2213.78	2540.94	2111.17	2311.43	2261.5	1947.2	2212.94	2586.4	2119.24	1769.4	1769.65	1907.17
TC229474	2396.08	2444.71	2464.03	2031.54	1516	1303.63	2415.17	2529.9	2614.23	1220.08	1565.58	1372.82	4628.39	5068.19	4550.65	2074.5	1987.19	2223.62	4238.19	4455.33	4468.13	2375.45	1995.76	2555.83
TC230791	5451.61	5485.59	5248.35	4804.47	3674.34	3226.67	5134.66	5556.69	4932.85	3148.48	3830.27	3233.52	10142.1	10402.2	10506.6	4841.71	4542.46	5186.86	9774.35	10018.4	10035.7	5111.95	5243.06	5811.81
TC224240	142.781	200.801	153.999	403.858	456.927	463.561	114.819	209.564	126.457	409.028	511.989	526.514	30.6895	32.346	35.2625	37.4216	32.1667	33.2813	41.5797	45.6687	37.4789	36.3724	32.4973	29.2673
TC238062	65.0706	61.3832	56.558	120.856	95.8747	149.675	55.0137	73.9233	59.0499	119.866	149.811	205.106	36.3838	40.371	36.2992	31.0213	28.0405	36.4015	33.1629	44.8722	37.8866	35.0939	33.397	34.4208
TC242075	70.0041	93.8417	64.0648	136.144	155.904	152.119	65.9716	74.7851	71.513	150.852	182.933	165.56	30.1284	28.1036	31.8455	28.0549	40.0743	29.3397	30.0058	32.8727	32.6694	30.0539	32.9285	26.722
TC218596	1796.64	1965.19	1823.5	2834.06	2826.38	2584.77	1880.79	2152.7	1922.52	2802.35	2827.03	3047.12	1389.82	1458.38	1430.19	1543.5	1536.86	1963.43	1401.5	1431.83	1375.25	1704.52	1982.57	1766.51
TC227695	1971.41	1941.37	2164.29	3350.33	3478.98	3373.63	2110.52	2326.08	2012.59	3621.07	4089.88	3787.63	2066	2176.85	2077.37	4661.28	4018.12	4544.6	2111.6	2408.64	2177.51	4771.12	4994.85	4404.42
TC234813	5312.61	5620.07	5515.87	9839.93	9644.39	9441.31	4992.55	5999.49	5396.51	10393	9934.4	10201.8	8175.49	8080.21	8756.47	10592.6	11126.6	11345.5	8629.08	8905.3	9248.86	10095.8	10479	9883.53
TC244714	3708.15	4114.72	3877.01	7052.36	7112.47	7693.23	3689.78	4076.78	3930.37	7406.01	7312.15	7400.57	6899.49	6940.58	7179.71	7789.52	8425.09	8644.43	6104.97	6778.04	6861.01	7742.26	7907.27	7958.83
TC221799	1336.49	240.766	1100.12	628.884	281.857	161.687	837.592	277.515	1156	86.8369	263.475	163.156	162.309	203.863	171.756	67.8974	65.5154	81.7375	158.409	163.438	221.953	99.4983	68.7659	98.3889
TC235663	713.382	90.7906	537.364	287.08	78.6407	65.5302	265.697	129.864	497.442	48.5903	140.257	102.548	68.3761	87.7268	94.7543	43.7703	40.6804	57.0742	126.172	102.507	140.996	42.6687	52.9579	56.4738
TC238063	318.642	42.0697	165.247	57.6676	37.8401	40.8244	78.1153	48.0158	166.881	34.6777	60.3625	43.3849	49.7205	60.9418	69.1323	37.997	38.9806	38.4218	73.9	66.1896	85.1093	45.6128	38.6092	45.8842
TC219649	4063.27	4467.51	4090.56	2689.81	2889.64	3165.4	4235.14	4595.99	4245.52	2922.47	2763.06	2823.94	5802.13	6721.35	5784.85	2541.64	2486.41	2877.57	5598.5	5972.33	5484.39	2585.01	2236.54	2530.69
TC225107	7691.47	8174.54	8028.88	5188.81	5555.88	5899.93	7935.03	8518.83	7730.81	5552.42	5048.89	5291.79	10333.4	10583.5	10108.8	4733.7	4641.95	5398.36	10291.1	10364.4	10405.2	4553.03	4136.6	4537.58
TC237848	9214.86	10124.6	9739.62	5921.21	6589.19	6891.76	9378.55	10166.3	9339.86	6532.04	5921.82	5911.22	12730	14217.5	14490.9	5850.23	5486.93	6566.67	12970.8	13014	12757	5726.41	5040.09	5566.08
TC221483	4989.88	4601.98	4875.29	8211.02	7695.96	8148.51	4724.03	4960.28	4978.12	7809.4	7470.49	8282.06	9448.8	9001.52	8955.54	7102.11	6429.36	7980.43	8932.15	9076.4	8521.4	7136.11	7114.67	6800.06
TC223646	515.115	561.058	569.554	665.256	682.518	652.604	468.537	559.914	493.862	653.06	774.723	714.432	736.881	680.705	671.799	1009.32	960.54	883.141	768.032	690.719	720.624	1112.51	911.813	971.142
TC233880	1912.44	1995.79	2126.03	2857.48	2972.61	2797.49	1982.63	1832.02	2144.78	2611.35	2984.38	3130.48	2742.41	2707.38	2426.52	4215.38	3782.42	4018.31	2673.88	2804.85	2613.8	4278.69	3308.54	4085.93
TC244145	4028.42	4073.73	4242.67	5145.64	5759.73	5235.41	3959.9	3685.97	4086.98	5350.45	5906.6	5633.34	5253.6	5215.08	4871.13	7136.27	6282.77	6879.2	5130.9	5554.59	5074.62	7255.43	6207.83	7089.57
TC221934	1584.29	1638.77	1662.83	2037.46	2089.11	2188.41	1604.06	1704.65	1734.51	2218.22	2186.89	2344.05	2356.55	2202.86	2287.61	2464.12	2782.6	2726.88	2297.77	2138.68	2221.12	2706.05	3266.53	2440.08
TC228186	9575.89	9028.62	9424.27	6194.94	6200.41	5982.69	9259.06	9071.63	8883.04	6221.6	6338.12	6205.15	11010.2	11170.1	11417.5	10326.4	9858.75	9104.28	11620.1	11556.5	11722.8	9410.27	8948.12	9089.87
TC229150	20432.1	22177.7	20478.6	7206.3	8343.05	9238.49	20761.9	21553.4	22044.9	7473.31	6209.15	7419.18	173.33	152.415	171.121	215.128	181.753	178.773	164.649	137.1	144.334	190.953	276.364	199.894
TC238193	6816.1	7417.17	7473.41	5218.6	5292.75	4886.87	7358.95	7577.54	7557.69	5291.96	5163.4	5475.3	612.188	519.996	531.917	1023.04	1129.97	1030.04	577.406	576.202	576.831	1106.66	1189.12	1020.26
TC241678	5523.16	4958.57	5579.31	9082.85	7959.8	7310.96	5372.51	5004.93	5456.66	7757.72	8093.43	8344.81	6805.74	6729.44	6916.44	6985.34	6489.27	6341.09	7554.1	7249.04	7477.84	7036.44	6876.16	7767.5
TC219142	9026.06	9433.46	9424.9	7744.04	7766.46	8417.91	9360.12	9584.54	8911.87	7889.68	6967.96	7553.48	7662.56	7548.61	7998.45	6344.87	6637.78	7059.84	7066.98	6871.01	7607.69	6512.84	7051.94	6731.2
TC218452	8085.29	8912.53	8062.56	8870.84	7305.1	8534.56	8314.81	9311.68	8368.22	8033.59	8032.5	8564.94	9961.94	9108.01	10823.9	10455.9	11305.7	10711.6	9704.55	9443.27	10194.4	10413.3	11153.6	10475.7
TC232980	1503.39	1612.77	1441.04	634.214	825.307	891.971	1486.99	1802.38	1614.64	623.193	767.031	799.438	1208.79	1342.29	1215.99	338.284	301.049	420.582	1094.34	1229.69	1163.11	231.323	192.026	237.71
TC230279	2888.74	2944.09	2930.43	4707.59	4688.49	4767.16	2967.43	3335.12	3043.15	4918.46	4440.75	4742.61	2416.62	2358.96	2448.28	3356.46	4014.99	4098.61	2422.36	2252.78	2580.46	3421.11	3410.5	3892.78
TC239400	5524.85	5610.28	5981.3	9440.81	10001.3	9843.43	6121.95	6035.79	5943.31	9625.61	9459.38	10056.4	4292.13	4424.81	4358.33	6501.55	7167.37	6802.27	4479.3	4616.73	4844.69	6253.97	6731.6	6293.64
TC217402	6969.35	6780.1	7600.59	18940.9	20586.1	18768.1	7547.73	6507.12	7382.1	20813.9	21584.9	19751.7	10955.9	10814.6	10467.4	22324.3	19579.4	20878.9	10299.5	11139.6	9797.23	21705	21360.5	21083.3
TC218087	6390.57	6549.77	6728.23	20496.7	21209.4	20020.7	6744.85	6019.25	6506.81	20607	21833.8	22805.1	10304	10159.8	10418.7	22999.4	22575.2	22163.7	10107.9	10545	10319.8	23215.8	22352.1	22192.1
TC220045	5364.83	5177.13	5523.97	17468.7	18413.4	15825.1	5470.02	5451.3	5549.75	18234.5	18524.4	18901.8	9364.28	9355.81	8346.21	21073.5	22497.1	20758.6	9440.67	9148.68	8631	23323	22708.6	20339.1
TC220294	609.332	858.174	671.918	1068.03	1384.95	1354.88	804.871	684.4	740.835	1328.08	1304.34	1391.12	158.67	205.635	189.16	1814.39	1727.99	1684.89	242.275	215.333	227.926	1848.83	1596.57	2000
TC240542	26780.6	28392.4	28193.9	38922.4	38804.7	38251.6	28717.3	26766	27490.8	37694.3	33135.6	40914.6	11224.8	13076.3	13728.8	35847.5	34214.2	36043.4	14219.1	12730.6	14701	32622.6	38247.9	33400.9
TC241557	11166.8	11539.5	10837.7	14340.4	13945.6	14397.9	11680	11052	10426	14145.8	13353.5	14372.9	5994.14	5992.43	6551.47	14934.6	15963.3	14432.6	7264.35	5830.79	6583.33	14787.5	16661.6	15406.1
TC222723	2129.98	1579.07	1497.71	618.897	307.2	273.171	1567.01	1184.24	1600.93	267.316	680.361	268.777	7029.95	9481.12	8760.87	14959.8	13339.3	15689.6	9239.84	10789.9	8739.63	19821.5	15879	22552.7
TC230299	769.487	625.019	604.508	197.525	134.014	92.3933	514.878	412.07	599.467	61.6895	267.269	118.192	3378.37	4686.1	4593.25	8581.57	8043.99	8637.22	4957.83	5454.85	4790.8	10717.3	9699.57	13078.4
TC234835	49.0315	74.0719	52.8094	64.575	48.2656	52.2761	44.5463	43.9928	39.4295	40.0737	37.3828	45.3352	61.8163	87.0932	84.0422	164.457	154.292	223.785	91.5369	116.678	79.4594	319.334	177.735	465.39
TC226500	2048.32	2208.69	2258.01	575.74	502.306	499.674	2446.49	2315.61	2631.36	578.55	498.241	466.957	837.135	1113.41	1118.22	2395.66	2163.17	2904.1	1191.78	1140.55	1071.91	4088.81	2779.36	4899.09
TC222426	439.872	431.731	540.81	237	206.495	174.873	453.229	618.511	523.786	204.336	261.157	194.638	12235.1	13561.4	11851	6874.61	6281.72	7226.8	11310.8	12943.8	12163.7	7443.3	7689.93	8710.89
TC217314	738.292	709.247	634.764	7820.26	3683.01	2384.86	420.644	344.159	471.612	2222.03	6341.76	4128.52	4203.52	5267.59	4829.56	14349.5	13706.6	12354.7	4967.31	5761.69	4810.77	14906.4	16040.3	15260.2
TC223068	1629.26	2319.99	1671.4	2511.51	2215.9	2040.66	1697.23	1723.8	1630.44	1959.41	2779.14	2520.37	2063.21	1655.94	2521.9	4716.87	4547.31	4947.96	1962.93	2448.16	2210.99	5727.52	7154.99	6848.06
TC228209	6816.93	8800.54	7605.4	10285.7	9582.45	8120.17	6707.67	7466.26	6778.14	7829.03	11027.4	10151.2	7488.42	6191.6	9558.03	14343.2	16165.4	15725.2	8158.63	9952.31	8638.53	19150.5	18699.9	19859
TC225372	350.134	394.617	358.075	453.95	475.2	485.829	309.366	309.221	321.834	513.746	486.359	478.656	493.632	567.902	544.103	986.435	1001.67	955.605	521.823	578.547	566.366	861.297	705.29	888.61
TC221636	9332.57	10779.8	9687.55	5970.95	5796.23	7452.84	9147.63	12791.5	9769.71	5410.28	4748.81	5948.4	18263.7	17524.1	18399.8	6494.68	6509.05	8273.86	17262	14986.8	17019.9	7115.33	7318.41	6753.36
TC239485	225.217	237.974	138.562	58.0596	57.6023	77.4068	81.4238	104.328	122.377	58.2745	82.5274	66.7204	507.155	543.491	406.204	148.769	123.308	144.595	480.856	358.765	312.757	95.0078	53.4382	65.466
TC220268	2377.31	2485.67	2361.15	2529.4	2677.5	2814.99	2599.43	2557.69	2668.84	2924.47	3263.6	2749.83	3277.08	3419.37	3119.18	5055.76	4954.65	5306.87	3138.19	3256.83	3163.85	5216.06	6072.53	5088.58
TC240224	6724.29	6878.69	6853.85	8111.8	7721.96	8407.4	6546.5	7226.91	7001.66	7945.1	8129.6	7983.33	9124.6	9371.83	9503.03	12521.9	11930.3	13047.5	9082.48	9148.38	9152.13	11699.8	12523	12506.5
TC226795	328.361	404.994	301.459	71.4226	80.4252	82.2205	335.079	402.378	361.88	117.373	83.2028	137.164	601.964	759.796	686.648	734.995	687.63	621.455	656.304	801.191	785.91	443.481	614.552	549.065
TC221892	1413.01	1539.12	1529.16	1163.55	1275.38	1250.68	1534.81	1481.41	1680.13	1275.46	1284.34	1319.18	1813.77	1911.35	1693.69	1950.4	1881.26	1963.52	1649.21	1770.88	1802.52	1642.8	1935.62	1940.07
TC233309	4663.37	4880.48	4695.58	4143.48	3829.71	4007.42	5138.31	5427.69	5428.59	4109.73	4027.24	4176.66	5067.95	5059.68	5371.82	4793.42	5336.14	5467.93	4944.22	5154.31	5253.32	4773.05	5685.67	5016.75
TC227521	8371.91	9224.37	8795.98	5034.99	4770.82	5230.12	8652.54	9525.47	9359.81	4553.32	4324.95	5114.21	4886.34	5023.19	4398.79	2952.27	3558.26	3288.29	4481.03	4392.13	4643.09	3116.71	3763.36	3141.54
TC221059	3044.18	3574.82	3138.77	2908.71	2568.96	2822.93	2996.13	3505.52	3310.87	2786.05	2748.91	2701.67	4246.92	4188.06	4317.2	3245.55	3584.01	3788.01	4183.64	3947.85	4074.9	3554	3957.88	3605.23
TC226464	206.709	228.167	196.515	309.194	234.702	310.101	158.181	178.967	172.764	390.303	313.536	349.386	2012.41	1837.12	1929.58	157.488	111.914	98.1762	1755.62	1896.91	2164.67	64.9101	56.2451	77.8407
TC226672	3987.3	4143.72	4093.31	4426.66	3566.15	3768.46	4051.93	3993.01	4354.12	3628.89	4347.41	4010.5	4143.1	4524.66	4073.95	5367.41	5202	5592.82	4271.59	4915.23	4269.85	5490.35	5460.82	5613.54
TC223943	1980.08	2340.01	2129.41	2605.71	2429.05	2592.68	1894.45	2014.24	2025.9	2897.32	2825.24	2858.77	3571.64	3553.05	3781.68	6882	6573.16	6713.85	3709.98	4050.87	3697.98	6855.15	7569.41	7674.84
TC233551	1923.09	2126.78	2324.93	2248.02	2542.79	2289.38	2307.15	1910	2067.35	2636.35	2510.15	2556.97	3211.49	3263.07	3575.32	6563.92	6201.9	6529.85	3520.21	3942.66	3418.11	6504.31	6774.6	7308.41
TC242740	1823.4	1916.2	1721	1468.86	1522.5	1473.72	1784.64	1639.3	1916.06	1354.28	1612.99	1479.4	970.814	930.928	848.057	1218.06	1208.99	1248.88	891.735	1021.5	950.831	1226.73	1472.36	1335.13
TC241477	5868.61	4639.76	5539.58	6408.06	7677.44	6960.47	5491.41	4024.8	4978.3	7184.92	7468.71	7354.45	12112	11410.9	11961.2	9504.55	9006.2	10556.3	10744.7	12516.5	11332.7	10742.2	10418.9	11208.8
TC219855	11068.6	11871.1	11173	8234.44	8393.96	8463.08	11860.9	10859.5	11424.7	8554.46	8675.62	9027.07	9942.81	10767.1	9853.49	9597.88	9387.97	9443.6	10292.3	10324.6	9775.83	10348.9	8731.46	10183.9
TC235653	13560.1	14857.2	14201.1	11319	11625.6	11295.2	14707	14154	14510.4	11419	12258.2	11400.8	13613.9	14263.9	13661.2	12928.7	13046.2	13327	13767.6	14777.4	14050.4	14306.8	12387.9	13886.6
TC236833	10318.1	10756.3	9563.6	7188.04	7510.94	7634.76	10530.4	10159.1	10498	7832.71	7749.39	7812.35	10093.1	9350.76	9236.3	8495.34	9417.93	8536.65	9382.58	8915.11	9448.57	9580.95	8312.5	8917.8
TC237711	17147.7	17043.7	16209.9	13480.9	14448	14174.7	16946.3	16782.2	16736.3	14947.7	14837.3	14368.4	16819.3	17294.4	17840.2	16427.5	15241.2	15958.1	17704.1	17342.6	17584	16754	15433	16115.9
TC236365	8474.67	9249.84	8333.9	8721.52	8176.22	8610.67	8642.92	9347.25	8718.9	8771.88	9910.37	9330	11451.4	10792.6	12146.9	12482.3	13899.5	13435	10712.5	10961.5	11653.2	13094.8	14675.7	13009.7
TC219056	3298.93	3121.34	2765.63	2821.3	2929.67	2997.8	2660.31	2797.95	3263.32	1806.55	2528.15	2808.77	1976.02	1746.37	899.578	1253.65	1416.43	929.971	1858.43	1632.71	1807.68	1671.58	669.101	911.385
TC221246	9201.49	8824.07	9168.16	9914.75	9781.31	9322.7	8836.99	9070.22	8582.08	10038.9	9588.95	9500.99	12156.2	12199.2	11993.8	12842.1	13242	13224.7	12654.5	12534	11625.9	14406.5	14394.5	14070.1
TC237179	4738.89	4653.9	4807.18	5038.51	5234.36	4844.45	4612.38	4442.51	4706.32	4860.14	5617.5	5081.9	6148.67	6819.49	6047.92	8345.55	7288.91	8235.54	6424.27	7177.25	6056.83	8227.67	7151.56	8807.06
TC240084	4861.97	4451.1	4818.44	4897.25	5243.66	5037.94	4634.34	4500.16	4496.59	4798.63	5489.78	5164.09	6387.52	6596.09	6324.11	7637.26	7431.93	7783.38	6899.3	6957.66	6847.48	7745.7	7615.16	7528.68
TC223276	37928.8	36821	36629	28804.2	31939.3	31829.5	38599.7	35540	39347.5	30485.6	29360.5	28349.5	16724.7	18479.5	17888.1	5202.23	4811.26	6818.2	17245.2	18905.2	17798.7	6298.13	5247.55	6504.76
TC226945	27368.9	26994.5	27388.4	12368.5	12444.8	13939.5	27106.7	26859.3	26943.4	12286.5	11211.3	11561.6	4617.9	4889.31	4610.38	704.741	761.574	1177.04	4557.41	5174.28	5150.24	1021.13	974.846	1113.41
TC237894	36147	37483.7	37233.7	28757.8	32166.8	31874.6	38135.6	37282.4	39356.6	30644.7	29913.4	29528.4	15403.1	17874.6	16654.2	5356.14	4595.58	6869.89	16088.8	17740.4	18208.2	6069.99	5197.34	6249.64
TC217570	17047.7	16845.2	17355.9	19236.6	18927.3	18225.1	17080.5	16532.7	16850.3	18835	19257.9	20414.2	21065.4	20715	19159.4	21927.1	22114.9	21596.5	20379.2	21697.6	21531.2	21721.9	24155.8	22814.7
TC235258	9383.9	9802.27	9177.97	9940.27	10720	10179.7	9788.72	10016.4	9757.12	9659.11	10884.6	10079.1	12560.7	12346.9	14141.8	14808.5	14186	14582.5	12394.3	12854.9	12745.5	14705.9	16906.2	14902.4
TC222347	1291.11	1252.03	1366.34	1532.57	1677.11	1571.03	1181.75	1041.72	1254.12	1467.21	1538.28	1661.32	2024.53	2252.38	1975.44	2887.12	2528.24	3018.14	2071.88	2436.18	2218.03	2966.54	2636.05	3029.93
TC238407	2586.76	2888.47	2729.15	3407.1	3223.55	3567.69	2695.42	2738.69	2594.97	3171.48	3089.11	3285.25	4988.54	4839.94	4959.42	6594.5	6198.65	6373.53	4722.29	5093.94	5001.99	6596.84	5929.5	6401.33
TC218588	419.213	459.604	464.792	519.891	513.753	523.732	398.002	463.806	420.876	547.125	600.64	641.804	822.398	830.472	773.13	763.847	796.878	854.762	786.005	733.538	808.15	753.737	808.115	707.55
TC236286	936.679	1086.11	943.067	1321.16	1150.43	1245.45	910.478	1005.47	934.052	1299.99	1318.92	1402.08	1692.92	1586.51	1667.33	1552.98	1726.32	1667.39	1648.58	1558.02	1639.61	1567.64	1713.9	1585.95
TC222138	3955.89	4187.74	3998.21	4733.62	5045.4	5249.92	3744.95	3993.38	3987.72	5198.97	5526.97	5199.01	4763.67	4733.96	4736.84	5745.7	6242.14	6690.97	5051.28	4928.92	5168.34	6299.23	6643.43	6151.53
TC240067	3538.81	3588.01	3519.99	4684.69	4553.61	4846.2	3589.3	3805.61	3864.88	4431.21	4750.2	4989.05	3059.37	3318.93	3013.41	4839.26	4446.72	5170.59	3124	3170.22	3241.16	4096.43	4577.43	4441.44
TC244899	2754.71	2753.11	2467.32	3708.73	3512.3	3576.42	2606.07	2734.47	2716.26	3562.11	3744.47	3555.63	2051.36	2185.62	2026.17	3518.89	3314.72	3969.17	2117.03	2198.96	2049.38	3265.74	3405.6	3534.72
TC219784	1169.61	1122.09	1116.97	1208.21	1129.08	907.946	984.37	1270.84	1123.29	1019.32	1134.16	1107.84	1881.53	1706.62	1976.33	1226.12	943.513	1318.03	1841.56	1703.16	1801.55	1161.54	958.634	979.503
TC235109	639.138	590.807	543.842	1005.04	830.54	822.56	439.834	688.53	594.791	1076.89	1227.62	1039.02	1094.57	1204.38	1520.82	1099.35	931.851	1220.7	1195.04	1152.08	1246.91	996.188	548.749	934.904
TC234413	4577.72	5509.47	4763.24	7765.11	7474.13	7645.15	4779.76	4862.3	4401.51	8683.24	7919.21	7691.73	7796.39	7069.1	7418.82	8327.63	7992.28	6510.57	8272.06	7817.8	8306.14	9454.62	6312.63	7045.5
TC223914	13110.3	13538.1	13535.6	22528	23730.9	25480.1	14254.7	11935.4	14555.1	24902.4	23062	25160	207.231	197.754	164.32	1957.42	2473.89	1700.52	170.659	163.658	172.154	2010.62	1857.21	1822.5
TC231564	792.566	837.622	853.293	1432.17	1808.82	1720.29	663.373	748.919	772.865	2389.01	2064.28	2158.6	29.2551	26.1487	28.2588	92.8665	99.6974	105.279	31.2078	42.5951	39.2281	86.7899	66.6735	75.8341
TC233188	16262.5	15990.1	15975.1	26048	27299.1	28169.9	17084.2	16184	17029.5	30253.3	27135.4	30350.5	256.082	237.24	191.241	3788.77	4034.17	3186.96	211.984	227.839	196.431	3302.31	3239.13	2851.29
TC236111	774.104	816.96	910.784	1040.04	1424.72	1185.5	869.65	650.973	915.219	1124.64	1027.58	1170.3	1015.74	1206.04	1220.27	1897.6	1775.88	2218.54	1180.03	1299.11	1181.61	2087.55	2173.42	2276.74
TC230877	217.4	255.961	230.876	762.984	819.937	693.612	250.793	263.602	217.107	829.053	763.294	747.241	1576.81	2103.7	1997.85	6654.27	6614.14	4931.87	2174.33	1772.98	1826.77	4877.66	4103.88	4492.15
TC234982	565.48	617.132	583.403	453.96	526.122	545.938	580.448	615.162	537.312	393.35	421.173	503.469	543.981	521.926	409.594	411.887	470.291	430.366	584.817	481.47	512.378	414.043	434.187	430.836
TC217757	60.4625	77.1445	64.9239	105.478	73.2076	80.0136	90.1724	92.7241	60.5073	55.5463	51.7141	53.6385	117.224	70.8281	71.8454	71.7169	72.6471	67.3536	52.8594	50.4965	49.7033	114.51	109.052	106.898
TC225896	18788	19293.8	20194	21249.6	22664.4	20619.2	20530.7	18150.2	19397.3	21375.7	20105.2	22035.3	22605.9	25290.2	23305	28288.3	26536.7	26835.1	23491.3	25484.6	23993.8	25092.1	25412	27163.3
TC228595	15020	15954.1	14997.5	16857.7	16160.1	16368.7	14812.8	14862	15168.7	16378.1	16818.4	16937.5	16108.1	15268.9	16590	16783.4	16921.8	17351.5	15311.2	15800.5	16539.8	16614.3	18609.1	16914.6
TC239675	16608.1	16495.6	16459.5	18238.2	19234.8	18835.9	18293	15973.6	16726	18949.6	18924.4	20403.1	18776.9	19869.4	18105	21749	21451.5	21679.9	19886.5	21083	20184.5	21969.5	22936.3	22359.6
TC232003	15226.8	16851	15476.4	10308.7	9245.35	10937.7	15477	15152.5	16456.5	10201.1	9475.94	9996.8	4509.94	4014.03	4336.67	4540.66	5242.49	5136.28	4590.26	4567.74	4449.19	5412.4	6495.21	5802.98
TC225782	30.5802	34.4769	30.6692	33.1308	38.9456	37.4968	37.376	37.6457	33.9325	36.1867	31.779	39.4537	46.3778	45.5934	51.5061	45.7382	39.3195	41.1617	45.4538	36.1902	44.5494	49.226	48.6073	48.9669
TC230651	2799.02	2951.39	2834.81	2798.44	2991.18	3106.97	2808.6	2841.04	2980.32	2800.12	2999.2	2843.12	6012.63	6060.42	5625.76	4195.09	3898.84	4047.13	5364.54	5493.17	5520.27	3629.65	3655.18	3862.62
TC218135	7967.37	9198.82	8594.64	7484.29	7533.22	8311.58	8970.26	8881.71	8545.14	8186.23	6686.45	8554.35	11441.3	11329.7	11503.6	14306.6	14494.3	13401	10777.8	11586.1	11910.4	12642.1	13811.3	12684.7
TC221961	7768.3	8243.87	8897.86	7186.18	8280.61	7712.73	9138.57	8592.98	8693.79	7526.84	7077.04	7817.01	10813.5	11536	11032.8	13144.2	12916.8	12827.3	9681.66	10959.9	11095.5	12403.2	12733.7	13073.2
TC240477	6213.29	6676.62	5853.79	6584.69	7228.86	8019.17	6581.51	6053.1	6025.68	8379.73	6909.79	7394.81	3327.46	2787.04	3148.39	4357.99	5158.79	3921.68	3566.19	3218.99	3473.47	4490.82	5377.84	4380.64
TC224539	3073.05	3276.09	3380.09	449.357	428.613	387.432	3702.65	4208.32	3500.92	365.999	318.864	369.719	6688.74	6792.93	6294.5	1159.53	910.363	1254.02	5509.72	6079.64	6076.12	956.118	909.209	947.785
TC223526	1902.37	1946.18	1726.65	2032.72	2149.71	2252.25	1678.19	1759.59	1950.66	1883.15	1976.21	2271.13	2014.13	1866.73	1828.99	3090.67	3435.94	3539.68	1967.94	1946.21	2089.49	3436	3858.86	3377.86
TC225387	7224.07	6923.21	7413.94	8940.83	7784.96	8084.43	7025.13	7522.59	7175.81	8943.3	9152.89	8341.81	7760.14	7953.38	7448.32	11399.1	11455.6	12327.8	8185.09	8435.71	8255.74	11914.3	12644.2	12570.8
TC232632	15522.7	14005.8	15347.3	18402.7	18306.9	17674.2	14067.6	13342.6	15445.6	18892.2	18329.8	17070.4	15066	14839.6	14402.1	14876.4	14316.3	14287.4	14898.2	14335.2	14022.2	13997	13510.9	12642.5
TC228890	1101.56	1333.61	1107.3	1136.34	1143.95	1293.93	1143.44	1163.18	1170.82	1215.41	1175.4	1192.11	967.576	1031.56	1102.82	1422.66	1378.29	1556.38	933.017	1062.69	1032.32	1523.31	1458.4	1616.23
TC231371	8061.92	8955.01	8332.91	11190.2	11186.1	12246.7	8417.56	8141.69	9061.9	11608.3	10734.3	12702.2	10404.5	10567.8	10011.7	13410.3	14748.1	14647.6	10825.5	11065.4	10571.2	13939.9	14413.8	14029.2
TC226149	56.3813	65.7124	72.0786	73.3967	62.3205	59.6021	76.3332	64.782	69.6909	65.3097	59.2136	56.4936	4191.98	4297.56	5309.5	1298.33	866.257	1275.95	4247.8	4925.18	4506.2	1106.54	1509.37	1413
TC226418	2338.38	2346.9	2343.82	3918.99	3980.36	4040.45	2155.59	1958.8	2124.46	4521.16	4022.79	4197.89	2343.51	2123.25	2497.42	3242.35	3523.57	3363.22	2220.82	2288.14	2306.68	3124.31	3878.78	3322.62
TC244488	3473.7	3580.02	3420.73	5613.83	5567.6	5690.92	3274.96	3188.31	3107.03	6137.35	5718.48	5860.89	3312.66	3412.34	3389.71	4898.78	5046.08	4971.99	3503.65	3510.47	3649.43	4661.01	5387.74	4894.22
TC225815	192.172	299.457	237.079	202.97	205.412	323.197	224.619	307.608	195.031	218.994	187.947	229.695	1887.23	1711	1798.8	134.905	136.231	119.46	1884.66	1818.68	1726.2	126.056	123.144	142.48
TC221513	2887.5	3099.81	3181.15	2487.35	2531.73	2642.97	2808.78	3482.2	2956.81	2754.41	2426.37	2646.18	3198.32	2998.97	2694.76	1739.41	1605.94	1705.52	2916.79	2747.54	3001.46	1249.97	1280.43	1239.18
TC226787	902.432	1034.32	986.112	576.949	681.007	752.8	747.855	1066.59	901.522	782.793	671.915	863.989	865.342	923.297	818.702	414.189	444.524	447.109	902.372	837.399	938.875	342.479	295.749	291.397
TC244245	5536.07	5772.92	5384.55	4514.29	4748.25	4600.53	5119.13	5649.29	5702.88	4735.8	4976.98	4726.36	1285.92	1278.5	1166.31	1639.9	1416.16	1396.91	1237.86	1348.62	1341.02	1489.74	997.301	1236.7
TC225584	163.002	212.257	147.875	83.1202	52.9366	68.9763	219.22	190.739	150.178	76.3903	80.9454	62.7243	295.623	284.158	363.003	55.4414	71.953	62.4212	448.615	291.837	326.336	51.1448	66.3996	61.8355
TC231146	103.465	93.4738	78.5648	54.9148	43.4513	51.7938	77.6802	73.5195	85.4886	46.0949	47.5488	80.0659	147.914	123.18	163.021	99.6116	74.4354	79.5177	183.552	134.706	145.584	80.6956	62.6752	80.2899
TC219386	9579.63	9880.01	9876.16	4150.55	4631.26	4490.98	9729.99	9400.8	10850.4	4186.69	4686.27	4407.61	1888.07	1987.28	1617.61	1125.75	1081.3	1261.27	1935.98	1880.9	1957.45	1261.96	1146.96	1343.47
TC235681	4537.07	4997.85	4787.4	1725.28	1625.41	1838.69	4484.75	4625.78	4624.47	1717.18	1577.27	1752.07	797.39	712.819	725.617	423.047	409.419	534.436	725.411	741.762	794.787	438.793	422.089	440.341
TC241237	16401.6	16861.5	16244.3	9420.65	9795.96	10871.4	16426.3	17736.4	16840.3	9783.79	10004.6	10330.3	4889.58	4857.88	4849.34	2924.97	2742.37	3248.07	4629.09	4796.29	4845.35	3121.74	2763.11	2881.62
TC242511	15270.7	15855.1	14980.1	8514.1	8709.63	9553.5	14937.1	15807.8	16117.7	9037.83	9181.39	8817.12	4442.25	4431.25	4730.56	2714.72	2378.43	3103.37	4274	4633.04	4447.45	2836.88	2525.91	2818.42
TC230141	3037.07	2951.01	3258.82	3274.77	3194.87	3146	3007.89	3166.44	2876.14	3132.45	3279.34	3059.59	2250.27	2080.4	2209.09	2574.88	2664.64	2709.93	2201.92	2198.42	2183.56	2856.54	2505.16	2699.88
TC235809	2667.9	3005.85	2723.5	1459.48	1779.45	1804.9	2446.32	2357.44	2558.19	1760.17	1754.98	1745.34	289.194	328.276	326.553	470.105	395.388	526.671	273.588	360.836	308.628	479.763	291.099	418.887
TC238665	21207.5	20333.2	21615.4	14505.2	16347.1	16176.7	20607.5	20342.8	22051.2	14969.2	14969.7	14849.2	2750.56	2985.23	2751.4	4411.57	3836.92	4373.52	2702.17	2994.44	2710.32	4289.81	3571.38	4128.35
TC221515	6582.16	6279.14	6381.73	7712.37	6929.83	7311	6369.68	7096.96	6685.67	6693.07	7244.41	7816.26	11342.6	10806.3	11012.2	8960.85	10020.9	9515.55	11156.2	10570.8	11467.8	8556.61	10442	8839.57
TC221754	1803.79	1920.71	1764.88	1970.83	1886.09	1926.14	1894.41	1718.09	1906.27	1851.83	2036.15	2051.12	3723.04	3782.15	3769.41	3501.15	3570.05	3472.27	3764.26	3977.1	3887.49	3238.31	3697.4	3510.05
TC238572	9641.19	9676.34	9800.61	9870.01	11063.1	10348.2	9816.14	9652.61	10103.9	10088.6	10656.3	10438.7	16084.3	15083.3	16058.9	14043	13915.1	14668.2	15794.8	16030.5	15171.7	13783.8	13936.4	13149.1
TC225261	7792.71	7224.16	7578.63	8126.82	7958.26	7630.19	7455.98	7573.87	7439.39	7478.49	7389.6	8120.17	8589.94	8484.13	8773.43	9458.58	10282.7	10294.7	9078.83	8748.19	9197.55	9537.45	11233.7	11200.7
TC223539	2026	2383.01	1631.94	6037.73	6451.58	6179.03	2102.17	1795.64	2116.35	7086.19	6660.11	7181.75	81.983	78.3224	73.5742	161.153	218.38	160.179	99.855	103.781	99.3051	158.815	167.139	139.311
TC238155	10036.1	10079.2	9821.27	6800.84	7478.78	7295.9	9656.9	9184.31	9418.39	6784.53	6442.74	7016.13	10346.7	9703.91	9699.52	6933.58	6811.1	7258.99	9423.15	9829.03	9197.82	6886.35	6806.06	6250.27
TC225124	449.443	472.88	388.172	95.681	91.5898	90.3421	400.322	469.902	493.284	97.6194	119.692	138.333	2122.09	2037.57	2163.2	578.78	558.922	646.36	1945.07	2401.82	2173.1	558.925	539.259	654.742
TC220187	2614.09	2351.18	2179.02	6146.68	5642.86	6288.57	2075.81	1985.98	2599.95	6426.36	6309.53	5505.9	816.343	692.832	988.73	3407.93	3244.78	3885.15	727.53	1034.78	690.78	3952.37	3964.59	3524.88
TC219360	729.726	882.686	842.08	1322.53	1209.49	1332.96	822.103	949.707	796.125	1383.05	1299.5	1490.83	1372.24	1356.9	1409.44	2001.06	2121.36	1904.43	1419.64	1369.53	1551.8	1958.62	2139.53	1906.87
TC225277	593.426	533.936	675.922	772.447	880.467	892.168	774.62	776.409	556.303	810.039	762.017	772.934	808.222	798.043	758.404	1014.25	994.371	988.607	706.773	789.347	702.053	992.803	1084.48	1001.24
TC239799	36.3368	47.2436	44.4758	41.042	38.2123	40.9726	44.0101	33.0321	38.788	35.6647	45.4634	59.8456	1077.92	1047.69	995.59	1061.47	1087.33	1205.12	1124.49	1099.38	1092.04	1024.18	1251.65	1067.23
TC218597	38.2902	61.6029	54.2187	112.362	44.1331	51.6853	53.3366	65.7558	40.7984	45.8842	78.2869	91.3866	48.8902	62.0596	53.469	1136.07	1032.21	582.83	60.9622	61.6275	56.7448	572.039	537.207	609.591
TC234717	136.663	227.944	160.047	292.159	335.509	315.294	76.0555	105.971	141.616	340.329	384.42	361.246	76.3156	134.36	113.983	1059.61	943.991	457.337	89.8145	132.744	162.367	429.78	372.721	299.629
TC218838	20543.8	19743.1	20857.9	23640.1	23694.2	23626.9	20983.6	20778.6	20244.7	23780.5	22924.1	24520.6	31206.7	33553.2	31147	22687.8	21343.1	23092.7	29025.4	32076.8	32176.2	23314.8	18882.1	21017.7
TC228861	5027.47	5678.76	5115.09	5674.44	5324.34	5886.2	5110.93	5132.86	5024.86	5723.84	5687.35	5846.51	6685.1	6681.1	6459.07	5789.23	5911.66	5807.8	6412	6286.01	6786.12	5707.22	5913.79	5806.66
TC244338	7477.4	7390.72	7263.03	7676.82	8134.27	8655.56	7051.23	7285.28	6896.96	8126.77	8683.83	8086.9	9246.7	9246.29	8682.26	8290.68	7600.6	8549.08	8646.27	9365.26	8346.9	7619.46	8172.12	7874.34
TC221286	5569.38	5550.1	5536.15	6443.83	6210.57	6219.07	5457.69	5304.61	5874.6	5676.54	5716.97	5919.01	8232.94	8285.29	7344.34	8018.17	8173.27	8462.88	8295.47	7851.74	8575.94	7830.33	8730.12	9112.27
TC241475	773.182	944.591	796.239	726.944	613.545	634.822	780.995	807.793	889.838	755.276	825.065	804.193	1733.39	1631.3	1871.42	1501.86	1490.01	1668.18	1613.7	1673.25	1824.64	1472.45	1485.64	1615.62
TC221530	1288.12	1224.43	1230.34	1626.05	1626	1775.42	1276.88	1339.54	1147.14	1839.01	1604.07	1793.41	2956.13	2569.57	2939.67	2508.31	2416.1	2731.16	2891.23	2903.73	3209.07	2488.12	2585.65	2663.91
TC233835	633.495	895.175	666.484	565.933	760.621	672.538	637.169	604.56	652.546	711.042	757.798	743.098	206.563	246.138	230.702	587.304	560.081	661.593	248.615	323.239	277.509	528.609	476.579	667.716
TC238508	2331.41	3165.09	2824.24	2707.33	2832.29	2821.43	2471.3	2356.09	2253.05	2893.32	3064.68	2838.35	1124.94	1374.2	1289.15	4520.14	3808.26	3832.7	1370.35	1355.26	1215.46	4078.44	3879.97	4270.02
TC227804	644.75	754.841	631.591	1025.98	1200.65	1255	561.159	639.669	669.694	1278.19	1207.29	1385.25	999.145	956.103	994.04	919.913	986.722	956.804	984.145	1005.77	1057.86	796.836	985.211	908.665
TC240152	135.439	100.568	139.237	136.074	167.029	188.458	136.276	127.345	120.97	168.988	146.415	156.267	278.896	242.282	274.038	103.685	84.5464	122.604	224.323	283.358	278.686	105.806	129.394	97.2611
TC235384	357.312	167.646	1074.28	713.615	1580.89	674.469	265.604	233.306	292.313	897.338	1015.8	1051.25	3766.03	3029.72	5808.51	3006.66	7004.05	3261.22	3169.04	3389.88	3564.5	3816.01	3761.01	5627.9
TC243427	279.64	189.91	658.131	449.379	766.736	374.993	197.263	194.287	209.673	393.87	554.381	567.02	1690.48	1303.14	4169.39	1336.47	4919.38	1382.05	1536.1	1533.1	1592.88	1240.93	1688.36	2282.59
TC228828	678.78	367.859	781.108	1260.15	1762.59	1206.47	561.32	404.124	606.093	1697.07	2069.1	1923.91	5932.91	5402.66	5838.3	5502.64	6228.12	4962.05	5694.87	6313.47	5716.53	6612.83	5480.04	7522.63
TC238337	4266.4	3611.14	4138.13	3272.91	2969.77	3464.77	3519.28	3971.64	3843.64	3032.32	2726.77	2900.51	4212.74	3997.75	4078.66	881.455	654.836	779.087	3916.05	3901.13	4087.53	838.106	447.043	665.237
TC219025	2219.05	1933.07	2038.47	3621.97	3995.36	4647.83	1593.91	1614.39	1736.52	3925.72	3882.08	4083.47	646.031	717.359	705.898	3299.69	3056.95	3482.76	667.819	680.527	699.803	3680.7	3266.55	3422.36
TC225253	2168.85	2945.8	2410.08	2207.18	2418.68	2744.99	2109.04	2415.05	2227.96	2825.49	2455.79	2393.59	601.387	694.496	611.646	999.182	893.159	1213.78	516.189	660.234	606.096	865.48	661.41	849.376
TC239180	1341.92	1362.16	1337.37	1405.23	1538.44	1512.73	1419.06	1519.51	1511.23	1533.07	1444.03	1629.66	1371.77	1211.62	1223.85	1119.39	1114.86	1102.98	1267.27	1311.83	1237.76	1068.9	930.111	957.677
TC239344	425.249	401.621	408.369	355.702	445.522	458.388	351.173	393.656	482.399	443.091	495.272	538.428	369.022	325.297	352.788	260.851	308.98	313.367	401.932	419.621	425.965	238.6	110.799	252.947
TC232019	2017.55	2132.11	1861.21	1728.26	1592.45	1844.52	1836.26	2270.25	1971.2	1795.88	1534.71	1661	3318.81	3324.99	3426.46	1596.33	1748.26	1857.8	3457.46	3139.59	3503.41	1745.98	1865.5	1772.13
TC235298	7257.36	7405.04	6979.88	7863.46	9127.17	9025.61	6866.44	7383.91	7131.88	9857.29	9547.94	9953.35	8137.6	7963.54	8011.9	8385.84	8301.49	8252.04	8123.9	8810.06	8972.04	8640.12	7367.21	7023.69
TC238713	7258.55	8108.07	7478.79	2174.14	2179.05	2600.45	7889.34	8443.17	7663.88	2194.19	2324.95	2383.31	5749.67	7207.41	6044.66	4689.78	4356.16	5387.98	5929.96	5797.51	5837.43	4126.83	4744.87	4389.99
TC219155	2816.46	2841.83	3074.99	2672.84	2671.78	2878.41	3339	3026.36	3091.49	3136.53	3111.37	3314.13	4043.86	4657.92	3992.42	7273.55	6809.42	6694.43	4591.3	4716.92	5105.57	5661.28	7997.64	5845.48
TC230124	1805.69	1836.48	1926.85	1005.19	1004.24	1056.78	1609.42	1982.77	1865.64	990.22	1007.92	1118.62	458.856	468.593	487.948	582.923	609.651	686.265	443.695	484	509.001	580.849	625.955	658.411
TC230019	3467.81	3205.15	3463.32	2562.8	2849.22	2345.47	3475.97	3510.25	3582.7	2600.82	2768.53	2509.9	2938.11	3125.55	2815.82	2322.81	2439.22	2500.57	3065.93	3006.59	3049.58	2065.25	2593.23	2403.12
TC242777	9039.68	7149.83	9391.8	3616.26	4411.54	3777.9	8647.22	8760.05	8987.06	4909.41	4242.54	4114.34	174.823	134.601	195.255	565.587	706.143	846.536	254.868	230.918	238.114	762.826	1174.75	959.351
TC226986	5099.31	6397.13	5609.09	2367.04	2556.79	2577.64	5740.94	6032.93	5529.18	2996.5	2513.86	2637.94	106.371	78.0693	95.0854	286.796	393.564	399.045	113.026	116.939	121.69	457.728	625.332	464.306
TC227769	13851	12880.7	13564.3	6827.02	7095.4	7190.12	12930.4	13602.1	14803.2	6897.62	6458.9	6575.74	699.013	820.467	674.781	1146.64	1145.49	1362.79	847.831	873.527	887.803	1353.13	1052.8	1344.48
TC231917	12949	13102	13311.4	7202.62	7196.14	7949.98	12734.3	13953.1	14158.2	7189.07	6752.01	7778.05	754.947	745.62	664.206	1016.68	1128.75	1258.86	868.246	854.615	887.645	1160.35	1254.1	1153.05
TC217302	11689.7	10866.3	11652.6	12740.4	13431.3	12546.2	12030	11237.1	11354.5	12549.8	13271.4	12667.5	12925	12871.9	13713.1	14250.3	14080.8	14098.8	13323.4	14147	13261.9	13078.8	12766.2	12977
TC232898	7280.91	7188.66	7309.49	8613.44	7475.48	8554.47	6971.58	7390.25	7236.83	8021.68	7567.7	8812.6	9794.1	8091.03	9867.24	9915.26	10176.5	9310.98	9033.52	8834.81	9653.35	8985.78	9506.52	9013.77
TC237177	1013.54	1100.06	1049.56	1424.88	1328.19	1483.09	1034.35	1080.41	954.147	1364.06	1248.27	1350.09	1541.94	1689.37	1560.63	1678.63	1749.59	2115.16	1584.13	1568.7	1583.95	1892.96	2250.67	1994.25
TC220291	4797.07	4257.97	4695.9	4458.7	4096.61	4228.95	4473.55	4729.27	4931.94	4406.49	4329.79	4137.97	7794.32	7863.85	8353.9	3594.58	3513.84	3649.86	7648.93	7724.06	7979.65	3912.95	2935.16	3831.67
TC240213	3159.18	2757.95	3006.04	3105.81	3013.95	3018.07	2898.22	3004.12	3277.35	3115.33	3339.56	3069.38	4813.47	5002.22	4722.38	2490.04	2359.88	2480.58	4923.36	5356.6	5424.09	2678.9	1860.04	2460.8
TC240348	5027.92	4065.37	5064.18	4178.2	4370.8	4054.76	4474.58	4682.21	4908.45	3834.61	4439.65	4074.93	6904.84	7053.44	6861.74	3681.05	3221.97	3513.43	6377.62	7328.79	6764.61	3501.92	2468.83	3477.78
TC238387	2970.22	2950.99	2763.04	1133.27	1131.01	1228.07	2633.58	2828.13	2659.59	1161.63	1116.93	1131.71	10425.2	9514.31	9007	2850.94	2414.96	2060.82	9299.47	10035	9104.87	2888.18	1381.8	1690.11
TC238053	13551.8	13599.4	13214	2709.38	3531.07	3923.75	13737.2	12896.8	13739.6	3235.93	2992.67	2787.29	8097.07	9591.14	8963.91	5758.62	5267.23	6214.26	8757.57	9239.24	8516.28	6044.34	5299.63	5917.21
TC238678	31.7898	39.55	34.0059	56.2057	53.9677	48.4851	41.5256	37.2753	32.9822	45.0183	38.9296	35.2785	42.3414	45.0317	28.6327	49.7543	48.5573	41.9597	38.1497	37.8576	33.8064	56.6596	36.6468	52.7531
TC234244	58.4327	67.0064	68.8087	65.7601	71.2077	60.3542	59.484	64.519	50.3244	48.917	47.9737	45.0339	67.8037	62.1192	58.0758	68.8093	61.8489	71.6319	60.4924	59.0508	61.3016	64.488	67.7581	72.5322
TC219801	3909.31	3979.43	4102.18	3356.22	2904.35	3161.15	4142.45	3835.82	3883.1	3089.31	2957.18	3120.37	1452.13	1307.23	1121.85	1796.31	2312.38	1811.8	1435.37	1266.5	1471.33	1944.13	2847.24	1976.29
TC243516	7557.47	7739.32	7542.7	6528.59	5942.52	6738.28	7419.72	7685.7	7617.28	6426.17	6503.25	6113.07	3676.24	3218.67	3111.51	4291.55	4973.08	4710.92	3328.15	3404	3454.9	5010.74	5886.52	4662.79
TC232114	28.153	33.4774	31.5552	33.7031	28.3491	28.6167	26.6373	30.5257	33.0063	27.7869	29.1803	33.0186	198.065	197.995	191.939	55.8641	48.628	66.7223	187.117	138.611	214.141	42.1188	31.8694	36.73
TC218413	448.779	514.912	356.227	215.545	129.858	159.778	366.435	487.899	395.64	135.483	158.551	117.869	2258.51	2168.27	1774.51	2306.06	2096.15	1922.58	2009.64	2100.92	2147.53	2578.73	1887.45	2419.55
TC236501	2062.89	1973.4	2113.37	258.935	413.601	286.137	1840.56	2133.8	1979.61	205.434	296.573	241.314	8059.41	8326.83	7660.53	8226.31	8005.96	7870.63	8252.36	8603.43	8360.86	9273.64	7351.98	8869.88
TC226131	4602.89	5865.72	4970.2	1249.28	1100.54	1163.72	5108.18	6675.54	6464.69	1188.14	2236.34	1190.73	11490.7	13084.2	11538.8	6272	4912.4	7165.58	11176	12095	11525.7	6012.41	6296.38	6608.06
TC227209	4052.13	5623.83	5154.54	1156.59	890.187	1095.17	4663.39	6223.88	5534.54	1032.05	2063.21	1072.91	12086.3	12978.3	12229.1	6149.38	4500.02	7077.26	11373.7	12471.7	12276.8	5635.55	5998.28	6263.86
TC240281	1950.82	2597.66	2511.39	542.349	457.996	454.447	2332.51	3079.91	2752.66	555.124	906.976	529.108	6344.53	6956.45	7060.69	3071.07	2493.44	3513.09	6310.21	6336.05	6837.35	2693.11	3367.58	3133.27
TC236900	431.763	51.9757	308.207	59.3759	58.1472	38.3684	202.12	59.8694	195.147	45.4952	67.8556	44.7338	232.495	201.243	281.487	596.771	588.753	572.578	279.234	259.666	253.124	1162.95	1128.63	1733.38
TC225902	240.197	46.8159	207.331	60.4104	54.9539	59.2361	188.433	55.5573	148.111	63.3618	91.7477	63.6742	86.5335	99.5554	93.8704	155.647	125.295	139.301	102.72	111.112	114.155	213.784	129.596	316.267
TC245158	1606.94	965.447	1500.6	1419.33	1631.12	1737.01	1342.47	931.299	1413.58	1320.33	1336.44	1369.49	2146.67	2639.89	2100.04	897.266	866.291	1091.46	2085.82	2112.75	2144.65	1041.25	800.394	1041.56
TC245240	3418.55	2319.54	3438.93	3895.4	3734.08	3782.04	3011.65	2421.36	3126	3682.49	3803.56	3762.9	6346.54	6420.78	6962.62	2415.18	2373.84	2844.02	5452.29	6543.35	6595.52	2678.76	2491.16	2561.75
TC242507	229.129	296.33	243.877	169.859	169.438	175.487	211.597	362.05	232.269	182.099	169.15	211.194	460.981	497.021	432.159	377.611	450.094	401.769	507.374	467.096	549.317	293.775	269.181	285.261
TC235567	784.386	234.475	553.288	769.917	487.944	266.09	533.994	251.305	385.838	273.747	381.564	390.087	796.11	640.65	848.275	1972.36	2231.08	1863.78	938.514	893.623	688.733	2641.91	3759.2	3294.5
TC232704	3309.38	2912.88	3303.36	3302.86	3156.22	3110.16	3283.39	2998.04	3190.92	3368.52	3356.23	3477.94	4297	4353.8	4455.83	3358.52	3399.49	3601.1	4091	4272.06	4526.86	3442.88	3349.76	3317.63
TC240502	7168.18	6658.87	7848.33	7910.79	7334.81	7413.83	7203.21	6377.54	7233.48	7710.91	7665.38	7887.09	9943.58	9511.51	10865.8	7413.99	7089.43	7583.93	8997.5	9424.93	10048.7	6756.59	7195.15	6859.15
TC235163	10213.3	9449.59	9543.05	8589.23	8693.17	9020.82	9312.42	9869.3	9972.8	7936.14	8416.99	8757.5	14054.9	13938.5	14243.5	9813.86	9555.8	9449.81	12846.6	14110.8	13759.3	9326.3	6887.87	8509.17
TC238035	10669.2	9856.67	10765.8	9693.54	9675.78	9278.96	10903.6	10989.2	11154.2	9819.68	8923	9294.22	14848.2	15260.7	13530.1	10440.9	9192.96	10235.9	14278.5	14667.2	14303.2	10348.6	7151.57	9265.49
TC245272	3032.38	2761.72	3031.26	5488.32	6248.55	6101.03	2951.62	2770.9	3173.71	6667.63	6040.23	6379.86	2382.93	2054.52	2335.35	3298.81	3459.02	3132.72	2274.8	2424.03	2407.83	3152.86	2874.54	2901.46
TC230134	1144.79	1332.85	1239.82	234.506	195.574	192.935	1590.79	1958.92	1395.42	176.38	193.693	191.507	4335.1	4116.59	4256.23	699.298	692.67	658.745	3343.23	3741.01	4019.17	460.675	381.326	505.24
TC225256	37.5777	38.3	35.7097	46.5602	42.7055	29.4277	36.0878	31.3597	34.8617	35.1437	41.7644	47.5546	40.0779	38.0501	38.3467	63.695	51.1939	46.5648	39.6412	34.6216	29.9534	52.3834	63.8213	48.8341
TC233584	3797.3	3736.48	4043.66	8366.96	7812.16	7737.17	4000.75	3932.08	3849.9	8208.24	8172.97	8495.52	9906.59	10350.3	10617.2	10445.7	10889.7	9778.08	11666.2	11418.5	10992.1	9383.8	10291	10574
TC242805	80.6574	103.694	90.8813	213.77	207.562	209.242	68.0628	65.7596	76.2537	212.127	317.442	314.732	269.624	284.134	268.566	335.967	297.669	307.689	320.264	381.467	353.916	183.09	191.141	245.342
TC235528	1711.96	1913.08	1736.95	2375.65	2289.05	2337.6	1829.42	1803.52	1814.65	2122.09	2060.88	2393.03	3326.39	3378.91	3459.51	3459.44	3698.11	3474.19	3138.68	3553.26	3647.35	3392.57	4091.4	3518.8
TC219823	5654.29	6073.53	5925.49	5626.53	5440.47	5162.43	6079.04	5130.74	5641.95	4394.69	4966.92	5085.14	5357.99	5101.74	5556.05	6629.88	6378.61	5851.74	5454.19	6259.4	5352.33	7620.7	4563.97	7580.3
TC238147	3423.79	4119.46	3504.96	3180.61	3122.71	3325.01	3833.94	3612.53	3447.41	2691.66	3201.53	3290.68	3535.64	3508.48	3922.36	4794.65	4228.94	3684.74	3670.85	4210.76	3607.31	5326.97	3168.91	5091.23
TC224611	11670.9	11932.9	11819.4	14798.6	15555.8	14949	12032.6	11834.9	11999.7	16062.5	17462.5	16503.3	15100.7	13677.4	14847.9	16150.9	17358.2	15810.3	13515.6	14957.6	14307.5	16081.6	13991.9	15416.5
TC224744	2932.13	3303.9	3308	3538.47	4862.86	4202.78	3248.38	2722.45	2746.2	4497.66	4306.95	4212.26	4364.3	4202.22	4766.38	4703.67	4817.39	4676.32	3774.47	4511.91	3948.28	4342.06	3608.17	4930.83
TC232110	6810.53	6475.96	6470.21	7735.26	9349.56	8300.09	6793.58	5934.68	6484.94	8770.54	9286.88	8618.69	7756.26	7878.06	7601.84	8985.61	8398.64	9219.16	6716.22	8199.64	7401.23	8415.71	6970.87	8333.22
TC233111	1770.4	2016.73	1851.24	2387.73	3022.96	2781.63	1833.55	1631.57	1726.25	3060.43	2824.5	3269.94	2211.02	2466.75	2429.53	2675.9	2684.04	2914.35	2057.61	2453.87	2329.28	2464.12	2010.31	2688.62
TC233363	15088.1	14530.6	15474.4	16809.4	17346.6	16218.7	14831.8	14015.4	14547.3	17108.5	16432.6	16305.2	17909.3	17652.8	17383	20463.6	19810.2	19622.9	18089.2	18358.3	17684.7	20334.8	17383.8	19443.6
TC235559	8355.47	9569.42	8898.88	10209.5	10921.8	11581.1	9583.29	8622.32	8978.28	10439.5	11244.3	12068.5	10488	10513.3	10731.8	12949.1	11960.6	12236.3	9815.15	11609.3	11124.4	12634.6	10246	12642.8
TC239195	3089.67	3581.86	2947.76	1830.04	1999.23	2199.71	2829.89	3465.11	3202.5	2266.03	1744.82	2093.34	761.386	740.796	870.435	483.785	494.361	652.78	834.727	720.194	820.311	523.495	712.365	577.76
TC219112	14980.4	16813	15252.6	2801.26	3004.09	3861.12	17096.5	17594.4	16815.1	3166.15	2536.95	2762.76	5266.01	5481.71	5259.54	227.371	324.297	289.192	5124.37	4340.92	5152.89	434.743	425.279	263.39
TC228291	5710.6	6211.03	5661.98	459.789	612.807	680.274	6104.78	6245.85	6084.19	652.171	527.314	623.675	1149.56	1150.59	1137.61	46.6123	43.8497	47.1063	1181.26	1042.07	1269.56	46.4882	33.4409	45.8749
TC229379	27115	31461.5	27499.2	9881.09	10193.7	13242.7	29351	29511.6	29619.3	10825.8	9237.45	9615.7	13558.5	13655.6	14171.1	504.513	831.17	760.095	12873.4	11871.7	14230	1286.83	521.662	597.884
TC223701	3004.13	2918.15	2649.39	2806.14	3249.28	3123.52	2764.75	2724.01	2951.77	3198.59	3404.12	3295.98	1573.35	1631.77	1552.28	2234.59	2390.44	1956.09	1560.84	1844.41	1838.9	2411.52	1567.6	1931.55
TC230805	5699.48	5619.04	5821.33	5403.38	5723.3	5636.79	5808.15	4884.24	5782.68	5923.17	5888.81	5767.48	2956.18	3220.75	2655.14	4282.87	3880.11	3746.96	2870.9	3263.62	2995	4538.22	2953.2	3434.72
TC231661	7001.39	7833.28	7607.55	7677.42	7416.72	7415.88	7499.67	6932.66	7522.08	6330.21	6878.51	8213.05	9363.4	9392.41	9926.51	9217.23	8660.19	8538.93	9083.64	9963.04	9022.01	10078.3	8522.99	9813.14
TC232634	7958.59	8085.11	8428.49	8209.78	7836.6	7330.28	8436.26	7623.53	7962.71	7188.6	6737.52	7301.32	11863.7	10460.4	11301.9	11767.5	12304.2	10513.5	11426.7	11244.9	10721.1	13276.4	11590.4	12439.9
TC221902	7736.38	7402.12	8125.85	17582.7	19068.7	16517	7875.48	6692.48	7351.6	18336.9	17842.5	18263.6	13187.9	13416.3	12725.5	24907.3	25734	24392.1	14140.4	14085.2	13959.3	23898.3	26853.4	23691.7
TC233559	1166.81	1229.35	1164.63	2729.46	2411.17	2458.36	1183.73	1178.56	1023.38	2321.66	2148.3	2527.98	2278.29	1945.68	2406.68	4539.09	5178	4597.52	2190.62	1908.71	2143.96	4836.42	5459.41	4914.48
TC221674	411.487	550.597	560.082	432.72	362.579	419.964	562.338	583.221	396.609	386.028	316.827	329.536	684.576	571.426	649.224	454.877	614.859	462.937	589.296	548.019	568.141	454.443	570.39	510.748
TC232471	2551.28	2832.46	2609.1	2655.72	2316.13	2476.56	2446.99	2799.4	2544.1	2257.71	2273.72	2589.35	3175.72	2870.4	3079.93	3604.62	3941.07	3836.69	3123.88	2904.11	3101.11	3776.13	3835.79	3826.03
TC231779	1295.24	1034.55	1088.09	1177.19	853.573	567.331	1354.05	1086.75	1323.6	536.702	758.512	974.388	6282.12	6153.55	6966.3	15379.1	16573.9	17595.3	7860.18	6898.73	8230.22	15498	18521.5	15356.2
TC219224	1415.94	1647.25	1363.28	2989.24	3215.98	2916.97	1454.45	1438.21	1419.37	3261.17	3560.79	3069.26	1628.98	1955.85	1587.41	4803.95	4768.85	4594.54	2094.77	2027.51	1783.16	5026.21	5132.21	4862.63
TC234380	4634.5	4831.22	4867.26	8732.03	9564.22	8641.12	5044.3	4749.22	4480.08	9180.96	9264.92	9372.09	6369.59	6502.12	6050.98	12182.2	12541.1	12220.6	6866.68	6772.58	6094.46	11838.3	13417.1	12112.7
TC218134	17967.6	19456.2	19148.7	10404.2	10950.3	11527.3	18705.5	17280.7	18683.8	9857.64	9837.49	10403	784.729	722.894	808.59	2282.1	2462.67	2487.84	785.505	907.622	962.262	2252.19	3270.06	2547.65
TC236944	2810.39	3063	2909.84	3705.37	3855.2	3776.06	3267.28	3068.24	2994.76	3815.45	3676.57	3676.28	3170.56	3466.14	3885.65	18129.2	16796.8	18621.9	4087.61	3699.61	3877.72	19264.5	18470.2	21786.7
TC218158	12940.7	12226.4	13313.2	13651.1	14073.2	13171.9	12464.5	12304.8	12989.2	13246.1	13242.5	13484.6	18629.8	18808.4	17687.6	14082.8	13631	15233.5	18418.4	19168.8	19375.3	14647.4	13839.7	14464.7
TC237083	9514.41	8695.38	8650.28	8110.39	8518.09	7786.11	9111.16	8857.81	9024.36	8457.35	7639.9	8465.52	12160	12351.6	12399.8	9539.59	8311.03	9479.15	11690.4	12431.3	11340.5	8615.63	8457.51	8888.68
TC234067	218.914	220.447	216.322	111.241	139.032	162.433	176.478	205.42	242.04	163.948	165.242	164.439	1113.49	1473.8	1083.37	116.767	108.727	199.52	1188.83	1072.35	1093.11	137.688	113.047	120.596
TC230286	968.446	907.657	895.773	360.402	333.587	361.347	917.696	1003.48	1002.13	404.125	367.215	338.237	4888.49	4275.57	4078.87	3652.74	3071.1	4242.43	4428.41	4725.92	4196.13	4109.94	3799.95	4033.98
TC232642	716.792	663.428	690.775	717.595	756.006	756.742	619.674	664.749	655.875	812.626	890.358	967.845	1388.97	1361.45	1237.96	1769.68	1671.88	1773.36	1396.38	1394	1408.58	1492.77	1686.16	1809.34
TC235980	15621.9	16749.7	16437.8	18296.4	18808.4	18826.5	15341.8	15505.7	16968.1	18150.3	19644.3	18756.5	23123.6	23692.8	22184.4	21785.6	21452.5	23328.2	22055.8	23221.2	21716.4	21172.7	23107.8	21378.2
TC236376	207.195	86.3907	100.833	6517.6	3932.95	2894.64	86.0282	73.2907	58.5558	2859.61	4332.06	4159.59	67.2239	49.2514	63.7263	3830.14	3686.14	3300.24	48.789	56.1681	49.5861	3566.69	4079.37	3360.33
TC225015	6132.27	5841.05	6054.95	3299.5	3743.38	3601.6	6180.9	5936.79	6408.5	3838.76	3585.98	3198.34	929.822	1047.72	926.257	1543.53	1400.8	1515.5	953.363	1023.22	1024.02	1685.8	1591.07	1694.35
TC238792	2484.17	2660.5	2506.05	2892.89	3505.36	3270.9	2611.17	2370.46	2519.25	3476.11	3353.16	3219.25	253.832	298.435	311.973	575.226	653.638	702.024	312.264	309.098	352.689	589.399	728.543	658.989
TC220325	21048.5	21234	20421.5	18550.5	18333.8	21434.2	20777.6	22573.2	22110.8	18619.5	18262.3	19541.5	28090.4	27255.6	27363.7	12986.6	14814.7	15363.8	27030.6	25544.7	28162.2	15533.1	15804.9	15138.6
TC225213	57.0493	56.3707	73.3804	55.9588	65.2363	59.4225	62.5753	66.2994	61.9737	60.1599	44.1771	42.3359	131.711	92.4775	79.104	61.1309	66.9143	71.873	55.887	64.3589	50.5151	142.298	124.414	146.91
TC227593	1445.69	1428.52	1316.63	1434.18	1512.53	1795.51	1453.85	1764.81	1727.15	1680.81	1701.48	1555.46	630.805	669.28	680.412	548.403	699.88	765.807	682.3	636.729	708.367	677.482	809.633	747.065
TC232213	24444.6	27141	25411.9	23583.4	23339.8	25864.4	24700.7	25990	24980.5	25233.9	23042.6	23801.6	36737.6	35381.9	39020.2	21731.3	21533	23230.2	34802.5	33791.2	38238.1	22883.4	23264.5	22093.1
TC220442	3272.39	3651.46	3290.33	4202.4	3547.34	3912.65	3251.79	3681.36	3417.94	3941.27	3903.94	3864.83	3299.36	3101.87	3191.11	3650.02	3654.3	4195.01	3344.96	3251.26	3350.19	3844.19	4204.63	3972.48
TC226939	1743.9	1632.43	1915.27	4270.43	4945.91	4275.97	2115.23	1676	1741.3	4702.88	5154.35	4653.43	1756.96	1763.6	1869.52	3750.09	3759.33	3533.93	1813	2216.46	1974.91	3070.94	3564.03	3129.85
TC231001	7830.94	8460.64	7895.44	22062.5	22688.7	22468.9	8630.4	8695.26	8474.29	22896	22610.3	24103.5	6805.72	7253.16	7057.41	9378.56	9721.73	9137.34	7219.56	7278.51	7093.16	10052.3	8799.51	9123.19
TC225468	18548.6	18599.9	18985	14372.8	15952.3	16110.6	19341	17077.9	19132.1	15573.5	15254	15450.2	4122.89	4296.8	3764.85	7987.14	7889.89	7580.19	4291.75	4619.7	4302.1	8571.12	7610.55	7831.38
TC226657	3845.7	4070.79	3652.87	2609.6	2809.44	3062.15	3624.38	3777.79	3968.62	3025.81	2975.67	2928.85	1364.52	1528.45	1548.62	1820.32	1797.29	2003.34	1400.81	1455.15	1424.08	1914.84	2021.81	1957.05
TC227413	10177.6	11017.1	10083.1	7324.16	7358.09	8040.93	10078	10741.4	9987.07	8504.01	7723.18	8020.05	4095.44	3958.98	3972.66	4672.88	5274.62	5067.27	4069.36	3909.74	3857.44	4569.91	6068.43	5092.15
TC232573	1668.52	2187.05	1781.78	952.794	1127.07	1239.62	1780.59	2175.2	1809.71	1387.31	1164.47	1229	331.892	368.399	412.682	506.208	488.953	650.751	381.627	401.993	407.917	428.841	483.726	454.348
TC238425	7880.05	8410.97	7109.47	6094.59	6650.33	6992.83	7338	8486.32	7793.77	6802.39	6001.17	6685.32	2990.02	2892.24	3183.56	3477.7	3923.56	3999.91	2804.82	2711.39	2725.87	3574.02	4223.79	3836.45
TC220472	1151.34	988.598	960.452	1280.73	1284.76	1176.74	986.716	1033.47	1081.8	1342.52	1404.68	1462.45	1135.2	1033.67	1099.31	1208.43	1317.23	1353.02	1086.99	988.275	1145.71	1029.19	1283.09	1098.63
TC237645	5477.55	5776.12	5787	6848.52	6881.47	7034.78	5823.47	5866.38	5620.82	7022.52	6685.89	7027.45	4837.69	5025.65	4955.77	5308.1	5380.8	5753.96	4490.14	4811.71	4824.1	4567.42	5822.29	5098.83
TC232886	3078.87	3691.75	3113.75	4194.33	4893.99	4835.59	2901.46	3131.85	2992.77	5262.31	4621.72	4768.43	4857.93	4694.98	5223.93	6949.32	7353.72	6800.11	4374.91	4890.13	4627.75	7143.87	6422.44	6995.2
TC234339	2865.09	2915.99	2869.83	4109.7	5137.95	4750.28	2597.13	2743.63	2690.99	5440.4	5435.22	4582.36	4333.79	4261.41	4092.59	6057.15	6273.61	6733.66	4330.85	4645.48	4102.28	6799.67	5415.36	6512.5
TC243846	2079.95	2264.1	2178.8	3269.72	3593.27	3420.19	2046.71	2237.03	2011.14	3949.06	3174.36	3560.16	2848.56	2914.24	2895.55	3780.39	4200.14	4070.24	2681.21	2883.3	2715.15	3855.72	3397.36	3913.92
TC224224	1981.82	2134.86	1880.22	2781.83	3304.35	3314.12	1848.34	2212.12	1705.01	3579.8	3598.41	3363.59	3870.94	3532.07	3690.12	4482.97	4620.81	4351	3366.13	3650.32	3314.83	4670.2	3588.16	4557.24
TC240770	5292.46	5312.19	5464.98	7208.49	8596.42	7703.37	5390.7	5261.35	5335.53	8624.29	9102.55	8443.55	7815.37	7224.46	7203.24	9927.77	10460	10094	6710.58	6721.51	6611.75	10072.4	8559.49	9661.26
TC233897	7925.58	7930.53	7487.14	8784.35	9560.81	9094.37	7449.28	7966.23	7329.2	9342.68	9147.4	8769.47	9016.54	9104.11	9139.93	13154.8	11699.4	13075.3	8517.52	9448.48	8500.13	12846.9	10628.4	12909.7
TC241785	7509.69	8165.9	7755.82	8572.23	8865.54	9294.4	7906.88	8288.87	7433	8474.42	8331.28	8621.45	9095.21	7947.35	9209.63	10654.7	11936.4	11257.5	8293.84	8420.69	8316.09	11763.8	10269.9	12724.8
TC225561	2376.15	2164.64	2186	2429.32	2465.99	2501.41	2341.41	2369.46	2026.7	2480.87	2540.63	2620.63	2670.1	2541.09	2435.71	3175.56	3725.8	3059.63	2746.65	2420.03	2610.65	3225.26	3352.68	3378.05
TC243686	1823.5	2040.84	1945.89	3494.82	3782.35	3377.1	1641.2	1677.12	1720.3	3200.19	3657.91	3487.79	5340.67	5490.22	6035.98	9421.94	8498.34	8114.74	5572.34	5571.83	5392.14	9013.66	8129.5	8695.25
TC221762	7366.64	6831.49	7385.74	11302.5	11441.9	9898.36	7187.84	7278.15	7768.05	11170.8	12820	11842.8	12130.3	12134.9	11018.1	16599.4	15784.3	15739.9	12976.4	13489.8	11939.5	18303.5	13283.8	16244
TC237583	6217.06	6098.71	6718.67	9873.69	9798.61	9536.8	6410.73	5884.59	6351.47	9328.24	9556.23	9523.74	11516	10993.1	11160	15345.4	14265.9	13714.2	11488.4	12161.7	10689.6	15735.7	12045.3	14628.4
TC242737	3044.21	2546.93	2855.34	3968.8	4174.41	3943.3	2326.99	2308.04	2551.91	3902.22	4333.77	4446.08	3967.21	4475.68	3804.44	6432.5	6215.95	5660.36	4565.81	4600.67	3633.78	7392.63	5338.37	6691.14
TC230610	1264.98	1799.98	1632.79	889.591	1452.66	1586.31	1540.69	2354.86	1543.95	985.69	954.771	1274.94	7399.43	7509.9	7267.39	579.866	464.787	582.267	7152.36	6765.44	6613.28	595.209	255.921	400.35
TC224232	4370.06	4883.7	4397.65	1926.44	2035.97	2429.14	4882.07	4882.34	4860.4	2345.57	2388.91	2305	411.042	483.566	500.33	527.754	500.682	490.278	494.503	565.682	573.19	417.76	256.191	448.252
TC241862	32.2842	26.4883	24.3759	31.4805	30.9228	26.4755	22.8354	24.482	31.478	32.0744	33.6007	45.7944	193.908	231.707	229.655	123.133	88.4496	166.74	249.431	273.128	315.058	89.5068	50.1709	88.5447
TC223476	3359.53	3165.61	3174.61	3548.07	3223.48	3215.27	2980.78	3362.17	3288.74	3205.89	3672.87	3315.34	6797.18	6937.01	6575.53	6998.74	7412.7	7881.22	6778.35	6592.36	6272.68	7797.88	8580.07	8951.12
TC233927	3253.86	3059.53	3232.34	3404.91	3444.31	3236.92	3245.21	3271.32	3188.28	3221.35	3439.53	3262.92	6200.94	6188.45	5910.58	6990.51	6849.44	8174.53	6210.53	6265.89	5878.01	7387.86	8102.68	8618.45
TC224787	11105.9	12029.7	11293.9	5650.94	7070.47	7004.32	11624	12725.3	12056	7333.86	5888.88	6222.67	10847.3	13712.4	12269.4	1598.93	1384.01	1630.04	11341.8	9988.93	12226.5	1424.8	1367.62	1164.06
TC222457	3143.33	2977.76	3254.03	4403.89	4807.98	4493.85	3141.55	2886.09	2973.56	4850.69	5316.24	4718.39	4472.93	4792.45	4643.74	6068.61	5747.16	5338.79	4620.95	5046.79	4473.31	5586	5148.83	5604.44
TC229273	866.236	1000.46	993.641	1517.54	1466.31	1425.99	949.427	841.554	931.859	1650.36	1565.28	1801.64	1643.01	1535.6	1602.19	1964.71	1950.32	1958.43	1621.92	1702.03	1580.29	1880.65	1437.37	1917.17
TC226182	10872.5	13311.9	11262.3	2596.96	2745.56	2850.19	12395.9	13213.4	12557.5	2929.98	2901.83	3262.84	14921.9	14845.2	14306.6	13194	11810.8	15132.5	14862.3	15933.9	14828.8	13349.6	11884	14439.9
TC237649	4405.98	4402.21	4416.06	1718.15	1638.8	1512.48	4843.06	5860.11	4464.79	1509.92	1517.13	1384.15	4956.72	4732.59	4864.82	1450.6	1657.44	1580.45	4735.53	4883.02	5079.94	1754.28	2304.68	1854.12
TC230135	321.01	361.915	321.285	436.411	270.328	305.978	331.344	418.9	299.219	288.486	245.83	309.275	281.302	216.891	234.866	217.43	221.119	198.688	191.36	219.592	195.613	309.421	272.282	253.964
TC241601	1666.82	1908.24	1729.66	1565.53	1295.12	1222.35	1467.47	1738.01	1719.87	1328.69	1382.85	1393.57	784.268	805.112	917.388	1038.33	991.775	943.238	687.97	917.806	747.058	1050.58	744.048	863.352
TC220329	4417.75	4795.36	4442.07	3647.93	3671.44	3857.01	4692.5	4935.52	4671.73	3604.83	3667.14	3810.53	5684.91	6305.62	5076.86	2852.28	2734.72	3102.74	5733.78	5792.23	5994.63	3009.12	2421.82	2650.14
TC237792	3464.12	3688.62	3531.48	2870.86	2912.53	3113.26	3484.08	4009.14	3743.63	3060.12	2919.6	2995.64	5094.93	4944.41	4588.45	2305.79	2214.54	2549.9	4385.61	4870.46	5034.74	2412.68	2021.99	2072.89
TC220016	5995.24	6253.19	5958.72	5660.34	5802.14	6436.82	5961.86	6372.29	6159.96	5771.56	5320.61	5763.26	6453.66	6017.82	6187.31	5176.07	4769.21	4920.15	6352.66	6551.08	6589.49	4953.42	3889.7	4552.82
TC230242	642.466	684.125	512.597	504.092	509.438	618.228	575.213	648.405	663.337	485.666	559.871	579.938	1043.81	937.471	951.204	687.075	616.569	723.397	1045.08	1104.94	1091.36	681.404	436.13	622.914
TC240415	2292.48	2638.43	2244.18	2117.96	2006.87	2311.4	2074.36	2673.48	2421.58	2119.6	1860.05	2274.75	3128.35	2542.49	2749.73	2017.18	2018.47	2012.45	2862.78	2638.42	2910.15	1870.84	1475.36	1788.88
TC221918	484.719	508.507	550.584	417.093	380.701	368.973	415.726	360.209	461.585	346.972	501.119	541.126	523.335	537.273	534.402	536.584	473.378	552.225	441.784	538.757	544.552	464.568	317.651	541.242
TC231846	39.8442	42.8246	30.4439	50.5034	36.0335	31.5093	32.4332	30.7612	34.2381	32.7565	49.5115	62.4145	31.4805	34.0451	31.8768	47.4205	49.5466	69.6198	42.0052	51.6929	37.7986	44.9237	31.0611	59.0926
TC234793	9262.92	9677.84	9223.91	9162.63	9158.24	8775.03	10071.6	8372.4	9171.29	8901.79	8036.21	8374.6	13000.8	11525.8	14272.7	13317.6	13228.3	11274.1	12226.6	12652.1	12742.5	12366.5	13295.9	13125.6
TC217546	3306.45	3448.04	3309.45	4793.68	4367.02	4921.57	3136.98	3458.82	3345.28	4718.65	4730.63	5029.42	3319.71	3239.81	3635.52	4460.06	4726.98	4786.03	3391.81	3345.75	3646.51	4401.78	4801.15	4654.45
TC220459	1253.57	1562.97	1385.03	1414.52	1124.36	1359.08	1341.27	1677.63	1431.96	1260.05	1303.97	1439.23	1878.62	1632.24	1901.07	1468.07	1617.31	1604.24	1859.18	1466.18	1819.44	1793.1	1814.41	1738.76
TC223019	8079.06	8628.43	8540.85	8668.03	7874.38	8170.76	8134.13	8691.43	8809.39	7920.39	8003.18	8324.73	10840.2	9326.86	10239.7	8427.73	9139.8	9641.26	9984.15	9087.87	10040.6	9349.16	9708.32	9568.73
TC220121	2492.3	1726.52	2358.82	2690.94	2783.7	2803.21	2053.18	2038.03	2423.59	2645.22	2663.69	2803.7	4991.79	4875.21	4755.81	1937.68	2012.2	2225.46	4832.18	4608.54	5035.5	2043.89	2037.27	2174.98
TC229982	2407.9	1911.42	2112.84	2694.27	2462.46	2707.98	1928.12	2057.95	2275.98	2720.98	2589.03	2598.19	5685.94	5038.66	5782.68	2047.41	1953.33	2402.18	5060.19	4854.92	5311.8	2173.82	2089.09	2101.86
TC218254	100.999	112.751	92.4556	140.446	205.354	164.843	103.097	97.8566	157.024	263.28	300.554	312.743	46.4886	62.6116	55.2119	215.868	287.68	289.915	87.6947	87.7393	92.5963	102.881	70.241	111.719
TC224513	12145.2	12406.1	12466	15425.1	16628.1	16222.2	11973.2	11700.5	12476.2	16431.3	16161.7	16408.7	2149.62	2159.66	2515.43	6502.08	6562	6537.33	2406.01	2504.1	2351.68	5927.97	6659.62	6248.81
TC234171	2391.92	2773.23	2242.49	3367.13	3729.25	3692.05	2610.82	2748.99	2656.07	3735.49	3607.9	3869.69	472.887	460.268	526.281	1335.16	1434.53	1360.7	546.433	529.672	530.09	1188.31	1612.23	1336.29
TC238032	3554.08	3482.32	3251.34	4558.54	5052.71	5179.23	3614.14	3612.56	3707.97	5217.53	5024.51	5164.4	529.946	557.164	581.258	2044.3	2007.68	1927.34	554.168	611.454	572.794	1637.42	1937.08	1828.58
TC218348	3063.78	4120.28	2816.83	1232.71	1134.77	1208.56	3421.7	3649.57	3599.16	1421.94	1127.55	1208.71	234.013	189.805	218.887	575.618	612.281	590.916	242.117	210.159	265.061	514.767	592.771	554.359
TC227420	318.429	682.301	460.554	122.311	103.459	115.735	320.393	485.514	551.158	113.348	119.822	121.181	54.5274	51.4416	48.5197	63.709	80.4984	70.193	51.7803	56.8417	47.9644	72.8893	91.3189	73.9895
TC224026	3523.92	3720.53	3376.72	3658.51	3861.46	4084.67	3468.22	3854.95	3456.16	3956.47	4108.11	4121.15	3990.72	3725.29	3927.45	5379.7	4688.75	4466.56	3789.67	3978.43	3734.47	5499.65	3625.83	3935.75
TC225415	6272.54	5840.87	6555.4	6320.51	7261.37	6945.78	6157.53	5725.94	6227.16	6732.2	6812.66	6811.92	6222.78	6229.59	5471.2	7504.83	7117.73	6867.22	6155.94	6324.68	5707.53	8432.74	5637.18	6358.8
TC240056	1132.19	1279.91	1142.86	1299.07	1240	1428.46	1173.85	1160.2	1131.38	1399.98	1352.56	1418.44	1323.93	1309.15	1211.39	1782.61	1751.9	1491.59	1261.51	1319.04	1277.57	1942.51	1353.73	1485.43
TC241327	1011.84	1199.8	1162.01	686.07	577.124	646.981	1058.63	1020.42	866.88	689.536	727.586	710.842	5236.72	4488.41	4497.72	402.154	315.696	369.158	4672.19	4137.14	4305.58	308.555	300.187	307.575
TC227662	22150.9	23062.4	26024.1	7860.31	8285.49	8634.39	23643.8	23253.3	24954.7	7736.25	8548.53	8378.75	403.207	374.953	418.116	203.522	233.815	311.076	440.063	422.924	398.67	268.385	445.965	327.736
TC242881	5923.57	7437.2	6570.72	3193.87	3090.87	3540.95	6532.14	7172.5	6496.59	2816.49	2915.39	2892.26	383.612	303.203	296.368	284.356	343.975	200.024	290.663	229.354	242.946	300.314	478.58	311.603
TC234367	7461.59	8160.64	8016.92	9104.98	10334.3	10611.1	8019.09	8911.01	8695.75	10461.1	10751.2	10523.8	61.4929	75.6542	67.4925	120.27	149.133	134.018	83.1864	80.5431	72.3609	135.804	181.564	137.681
TC234838	377.818	471.05	474.91	1189.25	1412.94	1469.09	431.866	529.803	547.368	1722.04	1594.8	1503.11	37.0057	34.5223	33.6464	35.9072	44.7961	89.9775	36.8871	42.8723	38.1154	38.4649	68.9321	45.5823
TC229034	1734.3	1417.48	1383.88	1750.99	1992.15	1718.68	1480.44	1320.07	1490.79	1971	2133.39	1806.46	625.139	553.608	504.673	675.625	737.124	578.18	547.295	530.742	505.756	714.353	621.044	601.123
TC219041	2224.02	1955.55	1577.86	11161	11518.3	12355.6	1924.03	1690.81	1739.44	12133.2	10692.2	9627.31	3921.36	4473.98	4056.87	4838.2	4644.72	3677.67	4325.11	4165.95	4162.79	4615.07	3404.71	3706.3
TC224664	426.981	489.952	377.415	1459.59	1126.2	1230.37	417.806	328.354	300.148	1337.9	1180.95	994.035	1308.74	1467.82	1301.14	868.224	937.596	831.78	1466.34	1525.39	1380.43	842.627	831.092	721.875
TC217184	530.278	411.276	336.791	329.967	469.687	475.741	531.346	558.51	416.578	384.038	165.845	160.159	564.783	456.243	427.803	584.43	642.918	434.285	283.551	252.287	218.457	901.499	1168.78	665.007
TC239526	152.835	162.221	205.111	181.124	150.206	187.261	181.526	167.614	141.571	170.344	137.506	140.314	219.525	140.78	176.574	126.71	188.913	138.087	202.821	146.028	189.377	169.886	243.163	176.386
TC237401	733.268	679.199	684.749	524.598	568.092	479.796	724.433	741.137	749.408	522.606	493.562	508.837	1473.96	1500.71	1449.87	551.414	526.539	520.597	1420.4	1386.64	1385.93	536.435	500.706	600.998
TC223378	726.362	1034.79	945.635	1329.81	1224.01	1235.26	910.895	1138.11	901.689	1292.7	1218.59	1475.87	675.255	528.396	539.243	557.306	803.35	513.347	610.124	505.857	544.96	646.562	1235.43	649.996
TC232895	3681.72	4098.26	4003.12	7113.57	8682.06	7479.33	4007.45	4201.2	3911.39	8487.15	8523.7	8184.11	1927.93	2034.4	1825.13	1874.56	1943.31	1729.42	2218.25	2136.55	2047.39	1660.03	2167.12	1828.79
TC235771	64.0138	82.9094	60.6718	75.4509	115.065	130.242	70.5078	59.6803	61.5493	139.387	101.023	182.344	45.4857	49.7435	56.9555	52.3492	61.1688	50.7939	58.0563	66.9111	60.5546	46.1601	60.8558	41.4066
TC241147	1635.78	1870.56	1595.2	2443.47	2636.82	2723.05	1582.6	1884.24	1765.51	2872.24	2736.62	2758.23	798.555	794.088	792.717	684.363	700.481	678.011	827.597	919.565	824.074	537.946	745.195	691.463
TC227754	7501.33	7598.88	6953.07	7600.95	7863.96	7434.34	6824.8	6936.41	6652.72	8057.33	8287.16	7712.88	11900.3	10618.5	11814.2	9894.79	10610.6	10334.1	11545.7	11014	11763.9	10771.5	11557.7	10568.8
TC238136	2709.02	3049.79	2893.93	5228.6	4711.61	5032.6	2866.38	2944.41	2977.19	4834.44	5014.63	5187.9	3146.47	3080.24	3002.32	5917.76	5871.63	6304.45	3033.09	3135.33	3021.05	6381.36	6060.54	6689.72
TC240296	40.8908	50.6721	40.9452	48.2632	37.9172	42.7006	46.4581	44.088	31.6667	36.834	26.9695	37.1564	37.1074	28.8648	32.0061	27.9677	28.8401	27.479	37.6804	27.2539	28.6323	30.8715	35.7576	31.354
TC230558	4623.35	5298.71	5125.1	314.512	324.991	317.673	5181.36	5538.68	5483.34	304.158	390.78	388.525	1505.99	1763.28	1339.67	121.198	62.1705	104.032	1372.24	1702.61	1438.73	97.4424	54.3155	157.578
TC221898	4971.95	4725.13	3969.77	3685.28	3638.93	3402.79	3774.61	3796.6	3807.13	3117.63	3476.82	2961.91	2982.86	3486.04	3008.44	5346.44	4741.83	5119.59	2938.03	3275.24	2741.64	4674.43	4842	5046.88
TC224992	5768.11	5570.87	4747.2	4332.48	3781.28	3973.65	4030.9	4181.03	4508.28	3802.95	4038.13	4187.25	3238.98	3641.62	3396.39	5768.7	5424.89	5596.44	3727.74	3653.21	3154.28	5810.75	6826.62	5427.01
TC240939	3338.79	3268.78	2766.17	2432.71	2424.22	2107.45	2704.21	2617.08	2483.59	2247.85	2176.06	2121.64	2257.51	2200.65	2167.67	3437.83	3422.56	3151.56	2256.43	2238.76	2187.94	3696.11	4173.69	3495.64
TC234648	12964.6	14014	12592.2	14555.1	12785.4	14640.3	12552.9	13593.2	13442.4	13706.9	13739.9	13655	21880.7	19194.7	20561.4	15577.6	17363.9	16195.5	20521.8	17014.9	19769.1	16198.8	18963.7	16570.8
TC234967	24577.2	25058.7	24521	28470.3	25211.4	27182.2	24038.1	24814.3	24595.9	26955.4	26024.2	28437.4	35195.3	35661.9	36648.9	30450.1	32221.9	33113.8	37423.3	35288.1	37895.6	30432.3	33604.1	27797
TC242619	6692.7	6574.49	5730.75	6098.69	6518.6	5747.76	6512.77	6530.45	6883.45	6042.19	5675.2	5813.18	11195.4	11107.8	9751.85	8551.63	10013.8	9718.81	10387	9120.96	10111.7	9245.04	10193	9571.84
TC235736	941.952	1203.54	1095.65	1504.57	1443.71	1536.13	1077.68	1196.34	1143.99	1519.78	1678.64	1476.74	646.602	840.025	645.94	969.655	888.525	934.285	724.218	801.245	739.767	828.255	726.729	804.16
TC219010	14054.3	12665.9	13524.5	12813.8	11625.5	12952.9	13068.1	14306.1	13364.5	12362.2	11264.1	13199.7	22692.1	22683.7	23821.2	13831.6	14434.3	15903.3	22116.7	21466.3	23781	13645.2	13432.1	14088.5
TC222427	7677.59	6691.74	7299.9	12938	13087.1	11315.9	6542.9	6043.86	6979.76	12985.1	15057.9	13748.7	810.334	744.134	912.744	2890.01	3428.76	3090.92	894.404	1023.08	867.651	3239.7	3715.13	3301.12
TC225611	9221.72	10924	9602.48	7549.09	8299.22	9625.52	10446.4	10764.4	9569.55	10194.2	8395.7	8987.83	10173.4	9837.35	9095.64	6621.81	6518.77	6015.1	9486.92	9147.98	8959.46	6247.14	4997	5214.4
TC217780	1270.28	1479.58	1329.14	1203.39	1467.67	1482.78	1366.07	1294.06	1247.59	1541.22	1474.99	1474.47	1875.07	1852.36	1859.77	2015.76	1849.73	1831.43	1823.56	2121.42	1926.43	1781.9	1841.47	1728.97
TC241797	223.867	215.089	202.662	237.766	238.921	220.034	174.374	192.491	227.336	260.278	337.975	332.441	193.325	220.267	203.263	237.603	215.293	257.401	235.235	275.901	265.007	165.104	102.649	186.845
TC217128	11690.9	9595.63	12316.9	8491.29	9263.19	8395.84	11641.8	10956.4	11952.8	8480.05	9042.8	8399.51	6999.61	7271.45	6128.32	8226.7	7411.04	7720.98	6038.04	7319.58	6574.45	7714.06	5987.26	7415.23
TC232216	3480.77	4044.04	2967	3969.46	3204.18	3634.56	3132.3	3583.05	3284.9	3954.98	3335.83	3432.59	6512.52	5683.4	6375.81	6928.53	7803.87	6764.72	6433.79	5569.71	5699.03	7961	7498.86	6969.24
TC233536	4287.93	4496.75	4430.04	5795.84	4847.19	5116.43	4626.08	4411.95	4300.36	4688.41	4454.63	5050.52	4555.91	4276.3	4621.58	5790.74	6208.62	5956.66	4126.46	4021.12	4244.96	5694.57	6953.23	6128.55
TC234159	3169.88	3434.73	3217.23	4945.48	4038.04	4118.22	3600.83	3880.23	3223.92	4341.85	4806.51	4640.18	3619.22	3253.98	3606.84	4912.93	5102.98	5164.22	3085.86	3591.41	3267.86	4809.5	5435.99	4909.07
TC234544	1889.83	1986.98	1896.81	1104.63	1424.57	1425.07	1970.67	1932.33	1982.53	1522.45	1380.07	1461.48	101.169	124.233	95.3748	41.4602	32.4993	42.0878	134.475	152.193	156.153	34.0961	26.1252	32.7191
TC240822	5585.03	6109.11	5386.23	3446.88	4132.34	4244.28	5709.66	6063.64	5315.05	4516.81	3948.03	4021.97	516.336	445.903	419.512	108.724	94.0319	105.449	563.806	555.892	523.653	144.053	108.455	102.254
TC217492	355.736	542.316	349.992	202.187	226.879	285.284	294.685	546.856	309.644	228.328	237.432	263.849	31.4708	30.0071	34.0659	40.9404	39.5161	42.1348	41.1025	35.8807	37.7073	38.522	53.6363	41.0578
TC217873	1027.67	1314.91	985.871	544.034	814.269	845.817	919.804	1268.21	900.396	565.361	649.36	673.514	64.7516	46.0358	47.4225	101.174	105.427	105.565	90.3658	75.1615	77.3017	71.3163	145.05	77.4032
TC227050	2286.37	2406.48	2273.78	1308.17	1330.61	1364.78	2421.87	2667.33	2780.42	1552.7	1253.43	1415.16	4245.26	4620.65	4537.79	1046.6	1021.26	1209.47	4953.67	4572.33	5110.1	1098.02	987.608	1068.66
TC228888	1759.25	2030.38	1917.66	1615.12	1702.9	1707.03	1921.4	1842.27	1844.15	1716.74	1526.82	1610.95	2962.26	3069.02	3193.46	2418.25	2337.69	2358.28	2661.67	2981.44	3191.85	2181.72	2413.79	2204.89
TC225341	20018.1	18947.7	19471.6	21584.1	19042.9	19579.5	19293	19298.7	19890.2	19996.4	19612.3	20092.5	26380.2	27245.3	27214.1	19299.2	19555.3	19510.7	26366.2	27300.5	26933.7	19456	16998.8	18905.1
TC229283	4451.53	5587.31	4012.67	3534.42	3812.02	4032.18	4389.8	6729.63	4580.19	3485.8	3233.34	4068.82	3603.49	3118.4	3086.33	925.673	993.348	1027.17	3343.88	3229.14	3404.42	854.731	765.049	764.415
TC223079	854.338	1322.02	682.866	597.997	856.989	938.079	749.991	984.002	728.558	686.523	880.521	776.655	81.7162	78.1665	85.6984	86.3191	88.383	81.6464	77.8064	65.3526	74.9116	98.4613	98.4575	71.7287
TC236017	212.056	173.646	197.669	137.518	180.969	142.591	134.272	178.872	103.522	117.041	127.827	114.88	53.4096	50.0559	50.0641	48.5622	42.8036	59.8455	48.784	46.5097	48.815	57.0846	49.9208	55.0989
TC239970	1893.92	2358.92	1674.51	1435.77	1944.27	1951.3	1935.09	2393.34	1744.95	1500.16	1542.42	1481.24	605.373	518.426	524.153	194.092	220.888	199.754	552.976	522.704	583.502	221.799	159.137	244.244
TC241433	3693.52	4375.7	3324.79	2941.6	3566.46	3352.09	3996.23	3900.65	3454.16	2952.95	2835.87	2544.95	2113.98	1834.53	1842.3	806.452	782.018	878.059	1963.29	1747.75	1797.31	884.14	644.975	835.16
TC242120	658.604	984.484	618.959	563.752	744.861	832.043	714.485	902.378	624.888	600.157	575.584	581.226	89.9178	85.2982	79.0275	75.9168	77.6865	55.1593	92.9559	84.7338	70.1876	81.8252	91.3705	76.9734
TC242987	282.057	329.519	199.025	110.636	264.875	219.583	177.778	224.151	219.655	125.636	267.546	237.821	26.227	29.3808	30.5846	32.4752	34.5342	33.2458	36.2576	36.0559	32.9808	26.5999	27.9108	28.9262
TC230987	1342.93	1561.23	1426.67	630.408	506.394	623.278	1340.85	1653.24	1432.36	704.449	603.591	719.782	2373.71	2315.95	2451.73	2429.99	2578.21	3144.13	2256.41	2429.65	2463.09	2785.05	4135.75	3393.42
TC224218	1341.94	1647.99	1469.7	1111.92	1306.48	1349.9	1287.11	1591.97	1398.95	1324.93	1219.62	1385.71	367.536	357.573	386.409	252.279	303.778	357.712	377.55	425.975	462.321	131.607	123.18	191.524
TC228512	389.732	556.076	394.726	251.839	400.109	381.584	324.928	406.741	423.947	401.738	374.996	421.174	86.8916	97.5851	113.834	79.3637	56.578	102.767	102.639	154.639	149.069	39.8667	39.5699	57.4904
TC242970	4671.24	5506.87	5134.05	2667.55	3308.22	3176.14	5140.48	5319.49	5186.83	2905.4	2591.32	2841.04	836.495	837.747	800.992	578.249	551.544	695.357	722.094	837.288	827.535	451.206	400.142	481.866
TC221000	1125.96	1209.21	1107.35	447.703	418.867	454.998	947.97	1261.58	1109.32	479.091	586.511	576.927	2754.62	2780.76	2861.29	891.868	725.585	1077.55	2935.17	2815.18	2934.01	832.807	879.148	817.971
TC243014	5354.25	6004.23	5566.23	4806.29	4932.6	5372.99	5632.67	5658.58	5433.38	5186.02	4380.19	5043.6	4348.28	4583.37	4135.52	3442.8	3313.02	3758.4	4807.85	4764.59	4568.34	3335.84	3145.21	3581.53
TC225890	6540.49	6261.17	7397.36	3042.99	3197.89	3181.13	6886.78	6522.61	7383.91	2915.11	2951.95	2998.29	3799.68	3845.73	3807.95	2545.3	2468.31	2792.21	3266.62	3909.58	3895.77	1752.67	2336	2208.16
TC236990	5528.76	5169.02	6051.73	2176.72	2439.85	2229.4	5698.31	5775.45	6037.91	2309.03	2392.15	2279.33	3077.08	2924.83	3113.59	1938.84	1993.85	2267.21	2815.16	2813.69	3111.17	1444.09	1778.29	1591.55
TC237903	8856.24	8051.92	8314.31	9886.78	9234.09	8825.26	8741.55	8492.63	8824.27	9977.13	9086.67	9234.55	12413.4	11561.5	12005.4	7587.3	7155.79	7563.77	11174.3	10636	12000	6675.74	7849.02	7360.04
TC238787	4438.56	4729.75	4259.09	5282.99	4617.43	5106.11	4827.1	5291.11	4952.09	5143.1	4995.39	4886.37	7415.06	6727.27	7724.37	4414.78	4519.86	4212.47	6946.61	5824.46	6936.34	4318.99	5036.58	4656.78
TC223492	3621.71	4216.42	4027.26	3848.93	3735.74	3963.27	4234.2	4460.95	3856.52	3912.6	3222.95	3851.15	6520.98	5786.45	6548.92	3153.28	2982.35	2845.75	6172.79	6121.3	6482.82	2514.86	2775.29	2751.33
TC231635	78.6787	79.3215	129.738	94.8921	132	98.6527	88.2727	105.026	88.4035	130.426	135.817	193.536	179.764	238.204	204.204	324.965	313.258	237.273	190.572	224.201	223.428	238.12	165.046	220.515
TC224607	7395.14	7800.05	7343.29	2673.61	2830.99	3267.99	8105.5	8485.45	7730.55	3167.17	2603.77	2933.26	2831.54	2657.05	3119.1	1009.03	1040.25	1025.54	2735.26	2511.8	3028.41	959.568	1112.27	931.208
TC231989	10362	10606.3	9679.89	7035.93	7281.14	7967.83	9713.58	11358.8	10934.9	7382.47	6974.44	6963.9	3277.22	3087.44	3328.06	2118.86	2434.05	3021.32	3117.85	2982.46	3375.53	2356.55	2847.44	2353.14
TC240016	7064.58	7452.83	7064.07	4981.91	5156.37	5561.78	7084.02	8482.37	7841.35	5209.72	5047.6	5284.11	2170.39	2093.49	2277.13	1566.15	1565.8	2048.71	1932.17	2197.65	2045.89	1642.21	1973.65	1863.94
TC243499	988.897	1043.16	954.082	1597.55	1833.17	1658.51	970.153	927.938	963.153	1670.55	1805.51	1705.29	2041.24	2067.52	2037.96	3909.26	3531	3766.4	1913.6	2334.08	1862.51	3884.22	3572.83	3969.66
TC222635	3161.74	3031.9	2876.61	8583.99	11526.8	10287.4	3060.34	2783.9	2651.42	10505.4	9189.98	9630.9	10780.5	10602.3	11099.4	10790.9	9770.61	8482.89	11952	11124.9	10927	9413.38	6796.08	8027.82
TC234854	73.2542	69.2189	93.3402	433.937	677.269	625.616	55.865	75.2943	64.5908	692.485	610.509	681.066	510.765	536.284	588.434	594.963	606.466	518.38	626.814	586.361	574.878	451.945	207.508	458.028
TC225021	19178.5	18485.1	18703.3	21640.7	21239	21102.8	17549	18613.9	18576	21015.2	21041.7	21777.8	23309	23139.1	21883.3	23053.4	22246	21422.2	22890.3	23831.4	22793.2	21479.9	17423.5	19613.4
TC234501	16565.9	15843.2	17201.9	19001.1	19486.8	17946.1	16006.4	14981	16505.8	18249.7	19169.8	18805.9	18821.4	20818.8	17979.5	19066	17640.6	16928.9	18710.9	20937.2	18545.3	18293.2	16041	17224
TC235021	9369.6	9012.6	9271.1	10544.1	9803.92	9451.46	8801.56	8889.96	8709.22	10411.9	9577.65	10238.5	12958.2	11735.1	12607.5	10794.3	11695.6	9867.76	12976.7	11383	12452.7	10454.4	10682.8	9600.56
TC241354	13511.6	12518.1	12904.3	15363.8	14629.1	14440.5	12574.4	13706.5	12612.2	14965.6	16537.9	15254.4	15468.6	13382.2	13383	13147.3	15454.4	11333.6	15266.2	12783.8	14349.2	13560.7	12529.2	12160.6
TC243876	9609.56	9394.48	8945.15	11445.4	10818.1	11942.8	9643.85	10366.5	9813.99	11935.9	12175.3	12415.6	12504.4	11455.3	11102.7	10136.4	11889.2	9682.02	12690.5	11260.6	11793.6	11162.8	9533.97	9200.81
TC218926	3827.86	3981.07	4034.07	4676.42	3727.21	4085.69	3633.7	3660.08	4131.37	4036.49	3923.05	4233.16	6740.31	6846.94	7210.73	5591.85	5491.79	5901.92	6814.19	6435.24	6960.66	5386.97	6964.8	6316.8
TC219244	2478.58	2954.18	2682.14	2487.97	2126.14	2434.94	2447.85	3109.92	2613.78	2498.5	2476.32	2382.12	2828.54	2718.98	2674.11	2652.44	2940.25	2736.24	3084.62	2789.24	2791.08	3481.43	3107.35	3089.47
TC220092	567.416	673.088	648.293	937.2	962.424	901.59	585.237	596.006	635.497	853.433	1077.88	1160.23	846.106	942.861	935.959	1453.07	1237.92	1357.95	871.441	1008.14	950.925	1347.34	1070.85	1387.04
TC220610	2173.91	2314.24	2125.94	3454.63	3337.69	3667.48	2377.23	2410.72	2250.12	3268.99	3587.18	3758.55	2677	2666.98	2643.29	3493.52	3035.65	3429.48	2702.94	2841.26	2423.95	3950.51	3025.2	3720.24
TC229566	1187.04	1209.93	1150	1093.68	1040.02	1145.67	1094.65	1163.88	1159.51	1093.19	1217.75	1139.22	1982.53	2087.15	2009.33	2047.3	1819.02	2096.21	1905.24	2027.56	1958.98	1847.43	1963.32	1915.62
TC239736	886.722	946.926	925.136	392.907	536.003	493.577	968.316	1131.39	883.483	505.5	371.728	462.941	971.415	1137.08	1077.1	146.219	168.626	147.152	976.946	934.3	1112.11	169.172	191.162	176.96
TC225545	11212.8	10107	11237.9	14305.4	14127.5	13616.1	10777.6	10480.1	10630.5	12990.6	14952.3	13947.8	15694.8	13792	14844.4	17440	17183.7	16391	14454.3	15205.1	14456.6	15929.1	15691.2	16270.6
TC244435	7378.8	6941.33	7607.75	11146.6	10660.8	9633	7400.44	6908.37	7495.68	9834.49	10356.6	11768	9998.71	9285.88	8559.12	10470.2	11127.7	11589.6	8891.09	9047.1	8941.25	10264.9	10495.5	10160.9
TC223783	3109.55	3322.61	3164.4	3043.81	3049.07	3300.3	3444.54	3496.72	3116.48	3499.21	3205.31	3066.9	6635.85	6151.21	7036.4	7651.93	7589.94	7419.54	6597.17	6507.71	6738.31	7561.87	8321.25	8349.26
TC238144	10217.9	9608.04	10118	7085.78	7824.16	7417.72	9678.26	9793.32	10645.7	6989.02	7461.81	7211.9	1886.96	2086.9	1738.02	1483.17	1232.01	1600	1580.4	2013.61	1708.71	1576.31	1160.5	1515.67
TC225373	2175.1	1502.88	1847.2	1261.68	1741.45	1569.97	1858.76	1560.54	1710.65	1590.63	1450.13	1391.69	457.147	603.167	536.378	257.555	286.349	289.896	637.942	532.417	492.542	415.033	401.978	589.648
TC222530	1630.97	351.953	1086	893.824	617.613	490.293	916.67	533.662	1125.47	673.556	556.861	477.723	714.953	791.785	891.893	566.391	596.678	564.189	884.8	704.236	674.034	661.371	836.517	1080.88
TC232742	1241.45	1393.4	1392.03	1842.54	1594.36	1553.84	1137.76	1389.61	1322.73	1554.38	1646.08	1783.46	1942.31	1939.44	1795.84	2282.93	2193.77	2388.59	1859.01	1956.25	2061.52	2089	2327.72	2187.79
TC235400	671.664	701.809	689.086	795.346	772.493	712.073	728.787	707.982	724.254	667.24	707.051	755.855	844.588	746.973	790.93	1040.15	1023.82	1115.59	718.461	860.402	767.861	934.274	969.237	927.783
TC217730	10340.2	8636.6	8694.13	6474.64	7350.03	6977.25	9834.32	8224.78	9044.72	6491.1	7142.17	6812.29	13521	15320.9	15988.6	11804.7	9726.28	12414.5	15075.3	15889.7	15254.4	11726.8	10142.7	10980.9
TC242496	163.54	160.616	226.4	212.341	211.259	255.116	223.653	230.326	156.452	162.511	107.764	99.6052	161.05	152.155	172.575	136.227	158.094	146.418	141.081	110.068	105.949	196.689	210.369	162.088
TC231721	1832.58	2802.65	2182.06	1340.09	1295.44	1579.49	2339.63	3125.17	2241.72	1572.5	1419.09	1652.41	2339.1	1906.8	2570.46	4090.13	4638.71	4220.83	2498.61	2113.99	2610.38	4259.47	5052	4676.57
TC241630	5463.51	7848.31	6743.52	5223.42	5341.01	6443.23	6266.93	6719.03	5994.93	5186.82	5142.88	6270.42	5688.95	6156.95	7255.39	11878.9	12838.5	12833.3	7257.22	6439.89	7166.79	10984	12223.5	11718.3
TC222307	368.443	409.367	347.177	537.849	616.635	625.476	284.27	304.722	367.43	774.749	851.573	864.401	644.708	694.091	796.191	818.854	699.678	860.74	696.175	869.627	828.257	610.466	374.11	575.347
TC243353	191.141	206.835	195.261	504.351	671.936	667.177	152.583	228.415	214.555	718.319	687.15	722.203	667.307	529.942	723.477	638.821	617.914	732.748	596.301	797.657	717.08	504.538	295.536	496.833
TC225095	751.716	796.963	758.382	701.102	785.1	830.987	687.962	879.853	743.167	756.761	541.954	732.254	17862.6	17532.5	19582.4	6993.28	6687.83	6922.7	18188.3	15415.5	17432	6990.4	8365.93	8801.02
TC242958	261.431	336.807	249.54	283.8	259.656	346.075	316.309	338.569	317.41	293.89	310.855	405.032	10207.9	11443.5	11460.5	3180.87	3165.95	3593.18	10394.1	10095.7	9503.37	3523.66	4371.05	4811.96
TC219912	1924.48	2239.12	1880.33	904.203	698.238	919.447	2213.89	2506.11	2252.66	781.939	821.185	711.544	2255.34	2060.22	1916.09	916.936	992.396	819.02	2222.25	2223.06	2344.38	702.469	1008.61	678.389
TC242831	1522.8	1419.81	1525.11	1610.08	1288.97	1431.2	2085.74	2123.1	1234.01	1193.39	875.063	752.841	1977.35	1491.05	1810.65	1057.13	1193.3	1032.51	1660.67	1565.14	1501.16	1034.84	1310.49	922.277
TC223948	3577.98	4051.83	3629.65	2918.46	3310.31	3107.15	3418.21	3447.48	3553.17	3627.32	3485.25	3487.22	3031.51	3237.66	3087.28	3226.69	3292.3	3812.73	3506.04	3708.74	3909.84	3266.92	2953.7	3647.41
TC240744	4658.7	5309.1	4058.94	4409.34	4714.98	4929.38	4559.14	5215.28	4906.21	4870.32	4408.27	4835.33	4880.32	4761.88	5054.79	4284.32	4614.05	4580.68	5055.3	4720.25	4930.94	4280.83	5243.05	4401.56
TC245247	5673.23	6050.91	5524.53	5049.4	5209.81	5101.59	6355.65	6313.53	6203.03	5781.8	4972.82	4978.92	6490.7	5929.42	5935.81	5692.25	5881.9	5734.77	6131.48	5669.48	6423.52	5291.16	5771.49	5653.76
TC219275	5849.09	5670.36	5483.1	3543.16	4388.63	4394.73	5298.06	5825.91	5858.66	4235.01	4347.75	4311.13	1492.49	1737.98	1841.95	1709.56	1711.81	1928.04	1838.94	2017.13	1843.96	1988.82	1568.8	1944.78
TC231684	12722.2	12963.1	12920.7	8357.25	9510.77	8829.83	12273.1	12023.4	13149.8	8422.95	8708.7	9034.47	3785.5	3643.17	3810.78	3503.99	3240.44	3777.48	3705.82	4709.79	4160.39	3724.4	3227.9	3839.35
TC239967	12211.1	11553.7	11630.6	8550.68	9539.88	9433.7	10871.5	11918.3	12787.9	9124.47	9097.17	9069.69	3601.19	3954.47	3752.11	3574.54	3313.37	4040.23	3939.92	4502.14	4312.81	4037.21	3436.52	4354.83
TC220371	1883.49	1948.41	2024.59	2585.64	2455.12	2039.12	1964.32	1898.33	2007.56	2195.86	2297.7	2540.12	1677.44	1709.35	1445.69	2015.23	1971.93	2019.59	1655.59	1728.18	1536.83	2229.81	1722.58	1889.14
TC220196	2524.33	2599.26	2744.33	4763.23	4487.2	4401.22	2740.94	2585.31	2820.11	4484.31	4365.79	4775.41	6333.3	6317.98	5937.42	7820.32	7976.88	8547.46	6819.64	6195.08	6435.6	8421.65	8409.13	8935.24
TC225649	1587.35	1842.9	1650.07	3243.71	3018.62	2972.69	1602.5	1640.41	1673.91	3079.27	2880.54	3295.05	4467.33	4182.64	4218.79	5176.51	5473.63	5657.89	4706.33	4051.75	4632.7	5976.78	6778.03	5750.13
TC222630	3086.42	3490.31	3158.72	2012.49	2136.51	2399.43	3278.63	3296.66	3282.5	2410.65	2245.49	2022.74	4540.69	4445.89	4024.95	2366.49	2033.43	2539.95	4494.57	4171.06	4627.58	2217.26	2386.87	2355.14
TC237202	7316.25	7296.6	7082.56	4428.55	4744.46	4995.03	7462.16	7438.32	7373.68	5128.81	4660.99	4683.51	5068.72	5196.16	4954.76	3614.94	3732.48	4151.9	4696.24	4376.09	4803.77	3335.16	3903.98	3459.66
TC239197	2084.87	2214.25	2271.31	1165.6	1314.32	1501.19	2367.13	2331.07	2448.45	1400.65	1149.97	1300.1	1203.7	1290.91	1172.21	929.065	1059.69	1012.05	1449.29	980.028	1333.52	837.495	1121.86	928.956
TC243327	2875.84	3002.55	3453.43	1952.09	2284.91	2386.52	3487.8	3735.43	3347.25	2260.77	1983.67	1990.63	1985.55	2100.05	1892.17	1477.35	1632.56	1527.44	1992.37	1646.38	1805.17	1441.61	1976.91	1584.99
TC221453	5470.46	5849.27	5578.05	5467.44	5764	5419.59	5774.47	5654.33	5859	5579.36	5673.91	5185.7	6857.96	6903.27	6777.41	7370.93	7406.35	7746.07	6973.75	6804.93	6774.49	7480.58	7848.31	7594.2
TC230986	2661.56	2731.16	2846.15	2674.74	2645.1	2518.39	2926.29	2849.7	2846.27	2524.91	2481.94	2423.9	3217.27	3518.62	3127.19	3741.64	3698.19	3783.15	2847.69	2973.88	2996.48	3741.45	3561.6	4139.62
TC235436	4318.41	4599.15	4465.89	4404.72	4030.52	3856.34	4089.49	4544	4493.91	4201.07	3929.83	4032.12	5371.21	5726.08	5796.65	6142.79	6445.78	6803.44	5008.5	5465.03	5545.28	6089.91	6213.26	5897.47
TC223199	5359.42	4996.2	5596.86	6139.27	5726.68	5502.57	5333.23	5400.52	5728.72	5433.83	5951.35	6074.9	8410.57	9105.14	8365.35	8243.38	7630.3	8366.95	7714.7	8503.91	8417.86	7763.2	7659	7699.77
TC223586	183.078	66.8	59.45	70.2479	83.2056	48.3913	53.521	43.2273	76.9365	39.0279	78.1697	63.2089	44.8345	41.1436	46.7471	44.3974	45.8873	42.4339	36.5703	48.6574	41.4435	48.9359	41.9207	36.8608
TC225324	34.3401	38.887	38.2637	30.393	36.8258	43.8435	51.4583	51.4324	39.4346	40.3765	36.5861	36.2144	35.2209	31.7969	36.2464	29.7251	32.7361	29.6655	36.2352	40.0171	38.5694	32.8852	42.5108	35.796
TC226431	53.6807	52.4568	53.8465	46.1401	48.2763	40.9114	55.0823	43.7047	64.8319	49.908	49.2666	43.2512	49.2679	46.4006	46.2545	74.3911	105.814	69.4323	43.3965	47.8173	48.6812	74.0869	66.1034	66.8427
TC226485	522.889	675.375	689.01	743.055	817.331	870.224	710.896	686.128	699.796	798.854	646.448	755.754	566.842	565.048	545.679	803.551	925.393	974.086	586.624	503.536	544.542	765.804	1136.68	867.846
TC241172	192.898	223.399	224.664	160.436	177.012	206.004	201.501	265.051	211.312	175.374	211.49	251.812	101.709	101.662	89.6485	154.995	141.936	167.161	104.65	136.182	115.141	124.895	102.693	146.536
TC233029	2341.64	2821.61	2221.46	3892.1	3334.14	3300.31	1903.79	2170.93	2115.03	3343.76	3005.62	3204.46	89.8457	99.8795	86.4122	135.404	173.049	135.499	102.552	94.1971	97.0007	129.111	128.727	112.278
TC242812	2969.52	3008.82	2869.89	3606.9	3563.15	3645.25	2819.19	3047.46	3034.6	3806.92	4312.61	3904.6	2740.47	2529.2	2548.97	3198.59	3149.39	3563.16	2433.93	2451.47	2631.57	3183.54	3436.38	3445.83
TC225622	810.416	736.108	824.038	627.768	527.67	453.848	829.6	756.302	847.41	487.113	603.629	600.004	1455.17	1456.88	1364.51	1164.12	1018.57	1224.32	1433.3	1588.46	1373.89	1197.26	1029.26	1080.1
TC237833	1799.95	2057.83	1844.53	2089.02	1975.89	2073.44	1843.82	1879.89	1793.83	2205.08	1990.06	2173.81	2263.05	2257.32	2456.02	2417.5	2425.27	2170.01	2466.05	2257.52	2523.66	2147	2257.84	2337.89
TC230916	710.518	972.95	764.371	1027.89	1248.01	1393.37	758.249	971.031	768.774	1050.36	955.837	948.961	942.168	973.254	1006.67	2662.55	2234.58	2760.36	862.559	948.106	966.75	3082.61	2863.27	2617.17
TC220861	3655.46	2776.3	3605.37	3805.1	4203.49	3641.63	3237.23	2790.42	3501.86	3476.97	3246.25	3698.84	4129.06	4467.29	4260.46	2405.29	2111.19	2105.06	4053.08	4169.89	4356.38	2320.14	1649.82	2087.33
TC224483	2650.74	2886.11	2884.77	2873.64	2895.19	2824.31	2687.41	2801.7	2675.17	2910.72	3040.2	2939.44	3233.76	3192.11	3186.37	5443.1	5146.87	5935.44	3426.6	3409.7	3409.23	5469.43	6306.42	6000.8
TC226188	1146.75	1016.76	1134.79	1164.13	1346.69	1234.43	1087.9	988.932	1034.27	1286.04	1235.9	1341.83	1511.48	1848.55	1867.76	2495.2	2416.79	2764.45	1856.23	1984.75	1943.23	2539.98	3058.9	2809.43
TC243273	30.4142	36.9387	29.5226	29.9607	34.115	30.4448	31.9455	36.3967	38.6196	35.1094	35.1526	41.9581	42.6233	53.9208	39.4077	36.7094	28.7803	43.3633	32.0539	42.8224	41.4625	45.5836	38.7839	43.7741
TC241447	181.291	216.088	163.089	280.037	232.049	213.482	283.603	415.265	212.612	275.551	201.54	189.749	319.804	218.504	280.312	280.396	358.658	160.089	226.666	138.443	177.922	353.184	584.472	343.678
TC222141	160.017	120.592	90.1257	255.098	266.829	293.665	92.0849	100.716	111.961	318.624	297.807	306.291	150.063	190.601	173.929	945.729	890.188	1006.56	146.472	210.31	203.665	916.716	1022.81	985.325
TC229599	2130.9	2285.16	2007.97	4942.34	4507.32	4746.31	1794.12	2341.02	1867.13	4606.94	4585.43	5006.48	2662.35	2486.18	2452.33	7432.22	7223.35	6559.89	2552.11	2584.97	2528.16	7672.69	7654.27	7526.91
TC222251	3174.01	2791.13	3332.02	5012.09	4659.46	4313.08	3253.63	2938.66	3120.45	4260.49	4967.18	4781.14	4143.52	4396.18	4273.69	10153.3	10179.9	10524.7	4055.2	4452.11	4150.37	10264.9	10939.5	10221.5
TC233462	2837.28	2467.35	2913.51	4705.35	4286.96	4025.89	2692.04	2656.35	2702.11	4209.33	4447.59	4703.21	3764.82	3477.5	3397.83	8558.83	9872.76	9661.94	3690.54	3658.28	3363.28	9159.65	10696.5	9203.63
TC219619	126.277	112.507	83.2442	130.554	97.2052	119.882	131.253	157.136	105.825	111.352	49.7837	78.3824	84.3173	75.0987	57.3648	68.739	88.2723	73.9522	66.888	44.0077	56.3959	110.633	95.163	97.1399
TC226294	31.1032	27.89	29.9571	31.6062	30.7297	25.5292	27.1672	27.6548	30.9293	32.9149	39.213	29.9427	8294.32	9347.75	8906.66	2806.28	2199.28	2755.99	9380.74	9615.74	9053.77	2383.57	1772.06	2236.42
TC224525	112.589	139.846	125.102	196.041	185.587	177.842	150.593	135.076	136.773	224.489	168.576	183.405	4255.61	4512.36	4853.03	5111.38	4375.08	5352.37	4566.8	4051.31	3889.55	4567.03	4014.21	4504.61
TC227556	185.219	210.802	207.574	261.028	180.766	205.174	331.577	300.055	152.351	157.757	136.778	158.011	722.091	782.644	776.705	1019.28	956.238	1075.25	665.632	657.932	682.238	820.395	841.202	875.815
TC229118	4505.24	4213.28	4348.83	3547.17	3877.36	4040.48	3926.09	4192.12	4659.81	3972.24	3270.99	3397.18	7148.85	6598.46	6204.83	2670.94	2625.65	3440.04	6314.02	5860.74	6482	2936.6	3543.49	3216.9
TC242678	1537.16	1424.36	1439.87	1307.62	1314.57	1683.77	1266.33	1964.26	1685.64	1664.54	1556.45	1159.49	2737.03	2917.03	2887.9	1133.94	1115.4	1557.8	2928.4	2531.37	2891.57	1428.33	1577.76	1500.58
TC224609	2243.17	2834.09	2419.64	4273.56	4889.71	4804.87	2304.83	2275.49	2090.45	4669.09	4891.56	4868.88	3235.42	3222.14	3534.2	5148.41	5333.86	4843.43	3795.15	4192.22	3555.2	5014.93	5932.94	5191.13
TC218498	13432.2	11224	12560.7	17778.5	19063.6	16494.4	11882.1	11588.7	12607.9	18024.9	17898.4	18298.1	22634.9	23377.4	22029	17633.7	18167.9	19536.9	22909.2	21476.7	22976.1	19444.9	18971.5	19021
TC220528	3444.31	2966.76	3096.3	4820.91	4908.73	4469.07	3223.67	2826.77	3463.36	4581.33	5057.17	5399.17	7069.1	6918.26	6975.01	4444.7	4944.56	4842.81	7150.26	7097.08	7944.19	5056.98	5433.05	5163.41
TC225525	626.764	784.148	615.834	809.739	1079.13	1095.1	562.789	605.795	627.676	1112.55	1216.82	1183.04	959.432	1056.65	1185.35	2123.33	2054.33	2295.31	1070.52	1364.72	1142.43	2160.18	2583.7	2597.46
TC220109	3534.42	3348.97	3436.45	9890.65	8664.49	7614.57	3615.44	3867.41	3856.27	8215.3	9344.72	9462.68	4630.72	4634.45	4694.7	10209.2	11868.8	10611.5	4842.09	4630.81	4591.58	10005.2	9893.62	11608.6
TC220745	4449.28	5534.52	5222.98	10739.4	9215.74	8406.76	4844.79	4897.89	4564.03	9805.48	8764.59	9885.93	5717.74	5694.49	6255.64	10201.6	10973.7	11160.3	5275.27	5230.65	5522.03	11847.8	11371.9	11187.7
TC217389	750.756	939.587	806.043	877.308	815.71	862.167	785.112	966.274	785.78	902.905	815.307	963.568	1079.29	993.453	982.562	1185.81	1351.07	1390.91	1093.6	944.162	1070.34	1080.6	1421.74	1086.13
TC220198	1510.16	1498.18	1409.28	2135.44	2326	2249.33	1334.9	1462.86	1355.77	2481.34	2212.64	2345.58	1391.06	1528.5	1522.54	2308.37	2444.42	2639.31	1384.95	1456.73	1508.38	2284.21	2077.27	2634.07
TC227864	1749.33	1895.71	1681.08	2322.89	1809.32	2022.08	2368.82	1985.75	1459.45	1714.87	1182.5	1345.7	2968.93	2282.76	2565.54	2935.6	4404.72	2661.55	2308.11	1787.36	1860.68	3323.88	4648.89	3343.58
TC235603	732.189	1021.83	952.768	595.9	662.126	710.524	889.297	981.127	921.545	758.155	615.277	620.445	77.848	64.8301	60.0201	81.6748	71.3323	82.9253	53.4384	57.0262	61.6693	88.422	118.419	94.9196
TC236661	33.3965	47.9675	48.9142	30.0591	30.9516	30.5002	39.4701	42.1954	47.4937	37.7948	59.1958	51.9242	20.6509	21.8187	21.8508	21.1319	23.0157	20.7068	22.2968	23.6297	25.8709	20.7664	22.7075	21.9203
TC234581	512.718	405.815	487.304	3072.25	3092.76	2967.24	566.693	606.122	508.92	3172.58	3546.17	3536.22	300.922	260.103	244.024	531.022	557.663	444.096	229.106	206.697	203.752	631.118	869.115	592.87
TC221001	3751.34	3326.02	3557.18	4596.83	4643.45	4860.23	3577.73	3271.39	3773.85	4563.49	4464.67	4352.73	6842.05	7136.2	6751.16	3751.37	3773.58	4086.85	6695.68	7013.79	6894.58	4268.88	3604.51	3712.57
TC233157	9421.12	8511.58	9517.7	11178.7	11627.1	11474.5	9299.88	8944.19	9392.17	10939.6	10191.3	11440.9	16347.7	15008.3	15894.5	9868.1	10599	9515.3	14327.6	14647.9	15225.3	10124.2	9467.26	9148.55
TC234928	9129.59	8204.09	8376.07	11480.9	11131.5	11628	8119.77	8917.92	8268.1	11510.6	10893.7	11287.1	16477	16628.4	16188.2	9671.09	9983.57	10252.8	14688.2	15494.7	16387.8	10027.5	9947.98	9243.22
TC223244	248.821	406.263	322.167	530.268	560.743	570.539	280.651	322.484	307.253	586.071	521.543	658.686	3625.25	3510.08	3580.01	1418.91	930.884	1660.84	3739.23	3365.01	3798.98	1364.64	1559.09	1194.45
TC241510	4335.55	4862.13	4175.36	4862.51	5020.95	4941.6	4656.22	5288.39	4623.9	5057.95	5367.64	5147.81	6930.41	6681.86	7074.49	4370.1	4304.34	4468.57	7016.94	6991.74	7260.55	4303.78	3906.42	4020.31
TC244373	9357.95	9650.61	9140.93	11463.1	10481.3	11008.3	8883.12	9359.68	8795.43	11040.9	12041.2	11123.4	12932.5	12957.7	13231.5	13673.5	13444.4	13523.4	12725.1	12411.4	11949.5	12925.1	13465.2	13046.9
TC230403	299.623	307.08	280.689	41.3005	40.726	49.5544	218.1	304.681	285.753	53.8902	42.8428	55.9665	378.315	398.932	410.521	51.414	48.2621	80.5453	424.441	380.942	446.821	49.1456	36.1142	43.2103
TC218708	54.9722	83.751	74.0965	252.524	583.222	344.783	67.0883	83.588	83.8044	616.25	331.015	426.433	3247.69	4562.5	4536.23	117.023	214.408	88.8316	3714.26	2649	3978.48	153.888	181.664	115.174
TC225382	9172.84	9397.63	9527.87	9120.81	9317.61	8734.43	9238.77	8755.63	9383.87	9339.88	8811.53	9085.75	11367.7	11913.7	11973.5	12229.8	12030.9	11981.5	11881.4	11600.4	11539.1	12118.6	11710	12079.1
TC220496	5305.21	5631.41	5094.36	6258.12	5464.4	5939.77	4970.26	5431.87	5171.42	6011.93	6367.47	5944.85	6072.43	5430.35	6031.5	5430.21	6352.16	5096.71	6138.66	5466.61	5962.01	5482.75	5680.86	4947.23
TC229874	10270.8	10980	10666.2	10166.2	11482.5	11196.9	10917.9	10033	11219.7	10321	10465.3	10318.3	2895.36	3256.57	3046.88	5413.18	4942.34	5874.65	2737.1	3132.93	2677.3	5288.58	5671.83	5658.47
TC239027	45.338	54.1966	70.9467	47.7091	50.2114	42.9558	70.0586	61.4159	58.7606	45.3422	41.7601	54.8875	40.1996	44.4516	46.3166	41.9766	48.6149	47.3946	43.1093	39.6	47.6772	39.239	37.1561	36.2637
TC236871	6393.42	6286.58	6471.38	8345.21	8286.29	8141.59	6491.35	5872.48	6213.95	8723.73	8622.98	8534.09	3404.6	3383.62	3310.46	4686.38	4517.76	4754.92	3370.54	3407.54	3511.9	4331.43	4909.96	4531.47
TC222096	7519.99	7926.54	7631.75	7706.43	8287.74	7786.08	7391.91	7406.08	7477.47	7929.37	9366.39	8723.6	11800.6	11750.2	12516.9	17273.7	14424.6	16432.1	11923.1	13757.1	12091	16888.6	14090.1	15231.6
TC243805	4290.68	4794.89	4208.71	5346.27	4623.9	4861.5	4379.93	4498.46	4135.54	4799.11	4097.14	5366.61	8335.45	6988.04	8760.69	10015.3	9940.52	8962.72	7681.35	7616.02	8302.05	9643.69	9735.16	10060.2
TC223371	9664.55	10495.8	9880.7	9998.06	9506.3	9441.26	10034.8	11509.3	10219.3	10531.7	10244.8	10480.1	4984.14	4977.09	4738.18	9129.44	9456.51	10479.9	5148.71	5231.14	5027.44	9507.37	10762.5	9972.29
TC238715	8931.84	9369.91	9454.47	7982.94	8502.73	8122.94	8820.35	9224.66	8758.45	8355.28	8883.6	8051	4530.45	4571.56	4908.94	7810.76	7796.66	8368.19	4858.43	4686.54	4639.51	8231.82	9837.33	9118.68
TC232432	1750.01	1622.4	1790.24	1411.81	1259.68	1316.67	2040.86	1916.4	1866.8	1287.73	1381.65	1301.07	1947.24	1910.75	1544.56	676.198	777.276	779.642	1908.91	2007.52	1737.06	668.855	835.89	733.082
TC243055	24203.9	26842.7	24198.7	1732.65	2463.51	2949.87	25837.8	25541.7	23896	2020.48	1466.04	1755.44	70.9322	72.1995	90.5298	70.8514	66.5202	69.1969	89.3705	77.4633	85.7499	46.1798	41.2035	70.6546
TC233214	1748.32	2125.9	1678.57	2086.52	1633.62	1772.68	1492.35	1786.86	1625.6	1776.7	1709.37	2117.26	3798.87	3341.49	3958.66	2431.67	2488.42	2369.4	3627.43	3115.58	3597.86	2435.35	2757.73	2351.3
TC225135	647.935	1283.66	899.347	548.535	729.348	881.513	802.668	1490.41	733.75	600.87	589.295	729.833	99.2771	58.4085	70.6404	67.9852	70.022	48.8944	86.286	67.7612	87.6244	78.7568	134.02	82.447
TC217529	1363.05	1428.22	1507.07	1183.93	1061.2	1127.41	1396.98	1563.77	1387.63	1223.02	1071.65	1194.51	2124.04	1942.52	1981.39	1759.83	1886.66	1774.83	2098.42	2032.42	1982.14	1683.78	1781.11	1748.02
TC229257	2266.67	1727.18	2052.39	1628.17	1794.41	1642.36	2273.23	1746.56	2206.84	1614.54	1639.95	1808.53	1675.5	1660.97	1750.16	2923.1	3028.8	3488.14	1589.21	1894.67	1837.72	2708.55	4154.47	3518.58
TC227187	1648.06	1664.3	1494.02	980.432	1146.13	1027.29	1363.92	1403.44	1592.28	1091.45	1019.74	1092.35	2575.67	2977.72	2615.05	2190.95	2161.44	2494.58	2338.63	2539.92	2719.88	1981.28	1964.16	2130.25
TC225013	1459.85	2089.43	1301.95	649.942	1190.89	1027.02	1722.25	1459.12	1573.45	779.237	829.899	893.046	134.282	150.896	123.788	2941.55	3011.95	3491.93	151.45	187.368	137.765	5029.23	3757.94	5833.13
TC238755	1584.27	2040.33	1383.06	693.951	1045.18	1037.71	1758.44	1822.59	1635.85	834.367	912.22	877.511	146.571	155.472	164.964	3142.34	3206.76	3871.82	202.441	225.017	215.343	4627.23	3426.09	5319.16
TC219996	12639.1	11431.3	12119.7	14354.4	14171.5	14722.4	11649.4	12073.6	11952.7	14166.2	13611.8	14480.1	18741	19537.7	21042.5	21073.7	22181.9	23976.8	19066.7	19505.4	19805.6	20288.7	22850.3	21656.1
TC222264	1117.57	1385.42	1254.18	1494.54	1645.79	1644.49	1226.41	1426.79	1125.51	1922.05	1740.29	1762.44	2354.41	2082.67	2035.67	1028.81	995.01	915.72	2173.13	1964.54	2213.95	867.66	736.928	855.218
TC223445	8212.98	8485.14	8365.18	11927.8	10346.8	11417.6	8221.27	8693.62	7796.26	10917.5	10787.6	11436.6	11922.9	10816.7	11463.6	12618.5	13155.3	12569.8	12026.9	11493.5	12393.7	12095.3	12746.9	11436.3
TC237284	6103.39	6907.72	6585.08	8877.67	9351.34	9145.32	6642.22	6501.63	6747.38	8989.69	8891.62	9621.2	8530.82	9552.44	8693.62	10595.9	9464.68	10157.6	9062.16	9625.88	9131.05	10331.6	9396.77	9400.11
TC224886	4376.6	4285.63	4259.58	3430.43	3643.77	3659.73	4282.52	4062.12	4279.68	3655.72	3649.32	3477.97	2485.48	2593.5	2266.37	4199.52	4306.79	4263.41	2471.97	2359.25	2326.72	4509.25	4572.92	4621.96
TC217287	1368.3	1177.34	1217.93	4849.48	4452.28	4523.28	1068.28	1187.1	1160.02	4299.69	4749.07	4298.12	4979.16	4564.08	5771.52	10766.6	9969.99	10258.3	4811.4	5416.51	4223.34	10777.7	10971.6	11629.2
TC217322	2432.17	1370.71	1369.27	4376.93	2026.81	2110.75	1406.23	2185.6	2114.84	2371.49	4222.73	1818.42	1334.94	1198.31	1597.03	3516.78	3794.74	3037.35	1354.19	1460.79	1289.94	3410.39	3761.01	3541.74
TC239164	1167.52	734.442	734.108	2460.27	1773.99	1706.2	837.95	1075.94	1095.15	1803.8	2080	1758.15	1762.57	1504.45	1784.91	3636.28	4005.52	3320.95	1615.72	1344.57	1403.24	3500.34	3445.36	3649.94
TC232362	13699	12377.3	11754.4	9757.88	9666.18	9391.64	12330.9	13053.7	12712.8	9574.8	9540.34	10088.7	16456.3	16530.6	15581.3	10310.4	9286.94	10182.9	16453.6	16249.9	16476.4	9353.57	8631.94	9438.18
TC219945	3584.6	3656.74	3759.97	5060.9	4979.28	4680.2	3494.04	3291.89	3657.25	5018.71	5173.44	4915.18	2624.66	2777.55	2784.04	5323.66	4879.55	5617.36	2668.74	3138.36	2863.48	4939.33	5281.95	5821
TC220579	1488.29	1357.01	1477.38	1056.23	906.269	994.797	1490.64	1745.16	1453.14	1094.4	1046.97	935.668	3767.03	3475.2	3907.38	1886.21	1957.93	2035.42	3624.76	3316.13	3746.18	1874.69	2372.2	1987.02
TC235622	1392.58	1420.76	1486.89	909.502	957.88	933.958	1356	1474.6	1353.42	1057.46	1008.71	878.519	3842.32	3635.7	4093.51	1886.27	1778.29	1947.37	3501.15	3371.71	3356.39	1841.17	2407.31	1964.3
TC229869	227.694	290.483	206.382	113.792	140.163	180.679	234.34	290.54	245.803	144.56	140.498	138.96	92.2005	86.0575	83.5468	41.5484	70.2932	47.4578	78.3109	82.3621	93.2529	62.2053	66.1413	63.6292
TC217475	5061.47	5066.3	5394.89	5826.42	6656.33	6322.19	4061.23	4046.46	4281.03	7121.6	5032.54	5940	2206.13	2225.75	2202.76	4866.92	5293.21	4752.55	2022.23	1808.99	1959.91	5013.61	4158.02	4663.81
TC221973	378.465	429.405	415.672	801.66	992.674	985.511	233.595	232.431	244.429	1321.79	887.833	1084.23	233.88	300.279	263.691	827.287	802.68	1139.43	254.607	269.678	261.69	1052.44	525.792	1088.39
TC217929	815.026	848.765	811.26	3769.51	3099.56	3242.35	810.113	888.91	723.167	3319.95	3865.81	3784.07	986.402	948.782	1097.32	7288.47	6640.51	6389.33	918.373	1030.46	941.851	8434.24	5927.1	6852.58
TC227291	1172.63	1216.02	1152.64	6988.66	6256.54	5935.63	1054.71	849.454	985.139	6460.71	5754.15	7027.28	1327.11	1355.17	1376.14	12526.3	11664	10776.8	1408.36	1443.08	1397.06	12079.6	9149.34	11011.2
TC228453	3653.04	4085.9	3754.2	4911.35	4690.54	4939.4	3718.84	4069.72	3557.79	5334.72	5642.04	5261.85	6486.98	6365.77	6958.79	7742.08	8357.27	8583.04	7373.75	6786.54	7295.21	8304.01	9806.28	8883.39
TC219681	3740.72	3504.95	3615.8	4766.7	3967.02	4577.51	3747.61	4194.7	4105.86	4276.14	4488.3	4465.99	7507.42	7157.55	7230.49	5997.84	6058.58	5910.01	7000.12	6527.59	7122.86	6515.02	5382.31	5873.96
TC224889	5036.88	4776.7	5056.03	6262.55	5431.03	5430.02	4699.92	5350.25	5407.15	5573.54	5961.21	5753.03	9390.7	9146.27	9067.1	7510.14	7672.47	8075.8	9446.31	9074.95	10330	8215.19	7186.41	7118.74
TC244340	3488.36	3282.77	4191.4	4629.47	4331.5	4171.88	3526.91	3858.29	4007.99	4237.29	4185.41	4243.32	6180.51	6943.38	6279.57	5626.84	5483.98	5362.47	6055.76	6630.76	6474.29	5690.98	4698.41	5225.33
TC225302	13111.5	11330.2	12673.6	9159.79	9416.92	10452.8	12260.3	11313.9	11992.5	11067.9	10059.8	7186.17	3225.33	2599.31	3395.53	169.31	148.493	190.734	3472.86	2762.75	2969.22	118.384	66.1305	125.552
TC243465	9635.86	8935.61	8890.04	7457.08	6588.66	8605.24	9737.22	8603.37	8740.41	8362.45	7851.7	6324.47	2694.68	2338.13	2834.74	154.35	143.376	165.458	2786.41	2590.79	2538.43	134.369	65.8341	97.5108
TC241481	1578.86	1364.45	1383.94	728.738	756.88	795.365	1440.99	1555.21	1403.31	871.469	800.516	702.932	2691.6	2315.07	2522.15	722.752	640.171	631.432	2661.24	2316.8	2567.83	789.437	442.887	609.597
TC219765	1165.47	1290.71	1350.38	1564.17	1567.72	1778.79	1107.34	1197.38	1113.58	1830.86	1621.83	1957.79	1186.97	1002.15	1050.16	899.681	901.215	727.351	1160.55	1101.9	1113.91	879.251	526.704	484.218
TC243896	612.569	622.767	690.545	888.123	839.712	960.807	545.066	539.415	574.112	849.046	996.653	907.567	681.926	601.444	586.183	555.173	428.097	381.418	641.403	644.001	616.434	591.736	303.026	373.681
TC235167	5842.91	6718.15	6231.88	2734.62	2780.77	3276.74	5825.54	7011.31	6060.32	2923.84	2391.16	2786.32	1164.3	1160.07	1270.01	163.451	151.535	165.462	1190.03	1230.42	1127.37	140.413	159.956	149.205
TC228469	294.844	357.096	311.894	232.295	227.183	266.743	325.962	397.031	348.802	269.27	183.658	244.307	2900.08	3417.81	3409.9	1976.34	1764.71	2308.21	3180.28	2789.1	3100.48	1778.24	2006.26	1899.65
TC243528	105.446	93.0277	121.996	134.052	140.408	133.826	146.154	182.748	91.3531	101.969	87.7898	65.8573	162.918	149.515	151.709	117.201	149.754	142.388	129.744	103.138	106.759	222.026	185.456	185.956
TC243827	90.7914	112.083	121.784	85.7057	111.361	104.072	96.5712	139.914	122.539	87.0777	81.0688	84.9054	1376.8	1580.88	1510.68	980.198	783.101	1083.01	1316.03	1213.37	1420.19	906.948	862.846	879.482
TC228577	4485.96	4528.71	4473.67	4894.22	5447.13	5601.25	4653.93	4125.7	4491.89	5499.24	5910.72	5202.21	4605.5	4994.13	4582.19	5979.22	6463.07	6234.82	4844.86	4839.12	4536.13	6264.89	6377.07	6362.34
TC229482	1997.78	2125.29	1962.28	1011.81	1209.96	1256.3	1944.27	1868.94	1926.75	1191.88	1185.55	1179.5	314.446	305.619	318.248	302.223	350.384	399.311	326.733	355.198	344.599	215.893	198.537	243.268
TC240034	7414.05	7558.46	7238.41	7416.64	7165.62	7154.34	7078.75	7376.08	7368.52	7414.47	7244.22	7227.16	12772.8	11932	11808.9	8898.65	8572.5	8766.46	11824.7	11756.2	11636.9	8955.42	8042.47	8021.87
TC231484	125.877	119.068	110.948	484.474	299.157	237.186	85.1577	100.105	93.5956	224.07	287.832	321.304	59.1656	57.9596	60.7467	45.3092	41.185	36.7768	80.4892	50.1453	72.8932	46.7599	44.2234	43.9586
TC224750	7160.65	8451.69	7109.61	5222.78	5485.78	5882.01	7729.36	7365.7	7800.12	4978.5	4522.13	5168.91	2067.71	2076.79	2033.68	4388.97	4326.42	4857.37	1890.49	1807.92	1974.63	4630.55	6499.66	4948.48
TC219205	71.7782	120.276	81.2461	85.3137	92.4501	108.462	123.296	104.963	133.058	86.0877	78.1648	97.6903	81.99	80.5769	78.5051	65.4585	108.095	62.684	97.6497	80.2322	77.2984	67.8097	88.585	63.8659
TC222545	4106.62	4374.61	4007.8	3504.17	3976.21	4242.38	4066.58	3957.62	4050.3	4178.44	3676.18	3825.29	2179.09	2118.07	2144.02	2059.16	2079.37	2155.55	2168.26	2441.17	2112.33	1702.08	1901.19	1802.92
TC223616	941.78	1124.87	1154.26	922.302	931.029	1005.74	1197.53	1291.19	1111.42	1288.54	1128.72	1242.41	4137.47	3860.46	4188.03	3688.87	3821.02	3589.78	4383.98	4318.14	4327.33	3627.7	4059.31	3889.24
TC239838	542.428	745.948	673.231	486.95	516.04	633.783	619.809	649.698	769.064	766.238	746.992	790.815	2354.81	2346.17	2617.35	2146.78	1879.36	2228.78	2534.32	2580.88	2534.39	1980.03	2013.3	2197.06
TC222781	13570	13431.6	14138.9	9477.91	10516	9908.95	13582.3	14513.7	13566	10475.4	10361.3	10170	1473.3	1665.49	1530.53	5106.63	5315.95	5230.62	1595.67	1498.3	1576.32	4053.47	4570.3	4361.79
TC223661	10374.2	11065.6	10571.4	7963.35	8004.93	7733.85	10532.2	11312.5	10811.1	8325.34	7657.4	8156.13	1180.82	1237.08	1246.78	3830.48	4342	4115.51	1267.65	1201.4	1277.37	3200.73	3209.46	3651.12
TC238192	1895.55	2039.07	2096.33	1189.02	1289.96	1262.92	1971.72	2412.27	1962.32	1332.88	1375.66	1416.31	127.79	150.018	177.6	672.067	635.018	655.772	154.018	186.103	187.289	311.12	399.085	433.976
TC238704	79.3411	80.3129	94.3226	72.8305	78.6479	80.4887	123.395	106.903	106.019	111.145	79.684	90.0658	103.68	88.9404	84.9611	108.163	125.025	77.9959	60.9844	65.2223	74.3539	107.704	108.617	129.925
TC219576	484.175	92.2971	575.098	116.716	100.35	73.4269	338.188	118.762	405.629	48.6853	95.4889	72.9339	129.35	169.673	206.902	387.93	421.827	383.693	180.582	191.896	155.894	234.179	332.475	330.976
TC221712	2397.42	2518.79	2715.48	3445.48	3454.43	3399.59	2392.6	2252.73	2473.01	3382.28	3451.77	3485.24	2963.55	3304.91	3076.24	4584.22	4758.61	4690.18	3171.83	3336.07	3396.45	4293.11	5330.64	4359.98
TC220412	12172.8	11213.7	12720.8	10818.5	11882.8	11129.6	11906.6	11312.1	12138.2	10795.1	10796.8	10712.1	12091.7	13454.3	12384.7	17616.6	16947.6	18880.7	12311.3	12205	12221.2	17653.4	17289.9	18949.6
TC236254	6970.53	7579.19	7491.59	6912.97	6328.89	6246.07	7260.67	7844.63	6921.12	7024.95	5955.99	6819.22	8609.67	8301.94	8671.65	11643.1	13040	11713.9	9198.04	7724.08	8711.06	11770.1	13725.3	12845.2
TC242317	1167.34	951.45	1127.07	1394.23	1022.67	1163.88	1470.44	1450.37	1002.87	1145.57	868.115	733.349	1302.41	1103.17	1051.45	1362.51	1428.92	1267.34	1044.47	892.934	971.377	1787.68	1768.62	1775.96
TC243170	10706.2	12779.4	11006.4	7933.23	9092.51	8113.82	11744.7	11588.8	11330.4	8373.04	7666.58	8437.22	2321.32	2053.85	2471.78	2937.92	3023.91	3566.57	1980.08	2116.8	2186.69	3106.86	3046.04	2837.35
TC243368	11509.5	13182.3	11526.7	9915.43	9492.82	10204.4	12093.8	12171	10858.2	9822.43	9138.68	10441.3	2116.7	1959.39	2199.11	2658.08	3316.05	3274.45	2108.62	1847.92	2251.06	3323.67	3283.24	3050.3
TC244464	13373.2	13742.8	14693.5	9668.55	11992.8	11265.7	14272.9	13674.8	13731.7	10450.2	11081	11277.9	2656.24	2513.94	2581.36	3424.69	3709.17	4185.1	2299.88	2441.71	2288.73	3737.66	3676.19	3641.8
TC223247	4865.56	5604.55	5757.16	3443	3466.91	3996.55	5221.76	5213.76	5795.76	3565.15	3051.92	3653.72	5627.71	6217.97	5865.65	1586.28	1775.81	1933.4	5944.99	5620.77	6703.58	1575.67	1982.71	1646.29
TC241660	806.719	848.863	749.091	431.269	522.788	473.668	817.581	944.857	827.632	604.692	521.032	568.354	955.318	910.094	945.35	311.208	267.858	329.172	1007.84	878.708	1024.89	247.914	219.603	249.256
TC244233	6110.67	6698.55	6599.15	4101.64	4574.92	5143.31	6088.17	6947	6751.55	4743.97	4013.29	4481.55	6621.02	6690.02	6504.58	1706.21	1940.55	2278.4	6394.07	5994.41	6804.87	1627.51	2292.26	1821.99
TC218990	9967.42	8815.65	9872.98	8066.85	7188.59	6620.08	9111.16	9245.59	9643.52	6350.7	8282.52	7560.87	10390.6	11176.2	10414.8	9139.91	8959.41	9305.37	9989.78	10699.7	10759	9864.96	8615.22	9988.06
TC225345	366.77	463.817	238.34	194.266	341.588	344.663	243.232	311.058	272.379	255.464	288.528	284.555	1305.14	1473.61	1642.44	117.56	174.894	205.664	1557.33	1491.25	1408.27	117.917	89.9703	118.601
TC229145	430.019	532.306	406.4	292.492	511.407	453.751	477.416	517.518	390.192	330.413	298.271	308.151	1290.78	1411.17	1325.78	182.553	208.687	256.738	1315.57	1334.3	1301.8	183.85	217.69	210.199
TC224281	42.0229	43.2657	36.0214	56.7762	69.1639	48.2349	36.4192	54.7061	47.0578	58.8906	67.7403	65.1969	241.922	275.998	246.857	235.699	245.165	295.464	268.577	272.092	282.006	269.291	321.962	336.912
TC231582	1811.8	1958.86	1595.25	4140.54	3033.34	2844.36	1462.55	1730.87	1684.34	3110.61	3481.86	3223.89	10959	10400	10598.4	9091.91	9981.94	10199.4	11605.2	10074.2	11178.8	10635.4	11818.8	11245.8
TC240169	2068.59	1866.14	2041.19	4542.39	3572.11	3061.11	1828.12	2086.5	2015.84	3670.06	4064.27	3615.46	11577.1	11940.8	11523	10430.9	10547.5	11117.3	11744.3	11284.1	11487.2	11164.7	11978.5	11789.8
TC226421	451.229	1048.63	579.589	293.989	302.059	273.496	622.358	776.771	616.552	210.277	371.164	417.408	3047.52	3211.77	3278.96	3313.79	2878.25	3652.4	3149.13	4134.92	3638.1	3916.25	4218.25	4542.89
TC231218	609.761	650.616	642.514	619.654	901.32	691.721	805.271	771.616	619.191	985.899	843.457	577.384	1036.72	694.989	688.038	1054.2	1363.71	729.89	952.32	663.035	627.328	1043.57	1130.63	947.91
TC229693	3119.92	3064.71	3230	1860.51	1930.42	1851.39	3275.09	2707.91	3248.41	1675.76	1913.15	1779.27	2913.57	3116.91	2663.26	2070.48	1834.76	2215.05	2752.91	3093.84	2977.18	2157.11	2248.75	2198.16
TC232548	4276.83	4101.27	3947.93	2615.23	2750.44	2758.1	4103.35	4282.66	4100.75	2596.58	2586.89	2809.78	4176.54	4000.39	4103.95	3410.67	3619.59	3687.35	4207.3	3863.81	4606.34	3115.11	3496.64	3552.91
TC236828	3653.62	3668.5	3447.23	2149.29	2144.09	2341.09	3470.03	3270.05	3709.03	2042.59	2003.69	2265.58	3276.68	3124.04	3239	2457.57	2246.82	2611.04	3229.47	3050.92	3191.99	2432.52	2912.8	2600.85
TC222642	599.527	757.639	653.66	610.398	811.043	773.275	630.922	679.922	605.83	838.201	827.906	814.068	1420.14	1464.69	1360.52	2392.99	2176.07	2502.19	1275.39	1555.25	1433.73	2515.28	2308.76	2439.98
TC227393	688.928	806.354	724.662	707.871	761.338	822.374	682.095	752.052	673.571	908.921	845.891	877.286	1169.05	1339.08	1249.46	2271.71	2027.82	2625.07	1335.74	1445.92	1308.16	2593.51	2203.8	2528.91
TC236902	815.561	1070.56	795.393	923.203	914.581	974.174	811.564	959.514	891.933	1065.79	977.534	1078.09	1538.63	1369.37	1577.01	2476.68	2474.51	2694.38	1471.51	1538.62	1498.26	2500.37	2455.76	2666.92
TC220706	11465	11169.4	11563.2	14042.8	14235.8	13099.3	11324.1	10996.6	11076.5	12970.9	13295.5	14629.7	7851.34	8489.87	8934.62	16960.7	15370.7	16399.3	8476.75	9648.69	8578.02	14841	13978	17745.4
TC221766	14796.7	15023.6	14646	19151.6	17823.3	18409.9	14513.1	15436.5	14241.6	18693.5	19066.6	20118.2	10305.9	10752.6	10655	19151.5	17593.8	18321.2	10114.1	11229.4	10956.9	17378.5	20231.1	20431.1
TC230516	9124.16	8908.8	7996.27	12119.3	10249.3	10760.5	9016.29	9127.78	8797.02	11434	10817.7	11951.9	6513.2	6094.19	6831.44	11584.7	12233.6	10567.4	6435.34	6321.4	6572.08	11141.3	13067.4	11659.4
TC235788	5343.82	4797.35	4999.83	6528.55	6210.83	5308.4	5392.7	5347.44	5296.81	5455.98	5463.69	6042.75	3038.61	3107.97	3119.58	6668.3	6419.48	6538.21	2969.91	2844.9	3092.12	6016.84	6578.91	7156.82
TC218586	3027.35	2797.48	2698.07	2306.6	2429.88	2654.99	2498.13	2880.45	2771.76	2622.48	2346.33	2636.4	5042.17	5134.52	5009.99	7363.24	6494.92	7307.91	5032.51	4842.63	5129.64	7656.78	7807.88	7424.3
TC230104	7848.12	8112.33	7264.11	6853.49	7412.42	7881.52	7509.25	7974.36	7788.93	8048.67	6691.68	7347.91	11847.6	11998.9	11984.6	15306.4	14108.2	16643.8	11115.5	10995	11317.4	15828.1	14181.5	17123.2
TC227784	213.157	316.86	236.866	310.94	443.736	411.12	175.733	205.501	234.623	440.767	399.893	486.174	206.147	269.472	235.31	345.978	348.704	425.128	240.768	289.526	286.318	189.269	198.522	285.745
TC230068	5417.83	5285.05	5552.72	5225.07	5726.11	5376.6	5606.36	4839.27	5717.22	5024.15	5398.12	5116.81	7313.79	7992.13	7365.1	7510.3	6455.42	7830.48	6868.26	8109.19	7205.96	7819.6	7259.66	8126.87
TC240778	4284.44	4746	4457.12	3287.3	3361.31	3796.39	4751.35	4630.39	4400.11	3809.82	3521.3	3530.84	1321.54	1208.41	1353.59	1211.78	1280.12	1276.06	1439.69	1320.87	1460.4	985.923	1258.23	1139.33
TC225807	6943.16	7912.27	8035.16	4901.35	5109.01	5159.27	7528.34	8436.25	8408.23	5022.4	4574.33	4820.35	1262.22	1208.34	1186.11	1809.23	1673.05	1994.28	1297.24	1218.58	1326.89	1895.4	1953.6	2006.73
TC229317	361.523	384.936	462.021	647.722	737.088	684.264	413.08	440.45	395.024	712.673	800.868	731.866	374.63	359.908	334.497	649.514	550.004	516.602	379.205	419.115	390.049	670.03	353.676	544.715
TC221616	60.558	50.0084	64.6519	81.3804	64.1305	71.3655	56.4862	77.4692	53.1785	77.1814	66.0031	75.4614	48.0093	48.6248	51.7515	47.0745	45.7291	53.9738	48.723	50.899	38.6046	52.301	51.0077	43.6669
TC224300	217.748	290.644	227.043	289.125	201.791	280.932	291.171	317.111	291.081	218.904	216.988	257.334	246.042	237.073	226.272	239.093	252.776	222.231	178.713	224.521	234.878	260.567	318.841	258.07
TC231500	3348.04	3503.99	3082.54	2875.97	3234.59	3972.52	3161.45	2913.8	3351.81	4443.32	3656.12	3118.11	1950.27	2293.39	2145.13	945.036	1145.58	1233.06	2382.66	2888.87	2090.3	826.913	651.25	944.698
TC218402	7939.6	8156.58	7806.6	9531.92	8545.5	8751	7720.73	8251.39	7762.08	8836.55	8861.75	9086.07	9881.54	9221.06	9226.62	7187.76	7665.84	7070.66	9595.13	9307.91	9862.3	6345.17	6847.32	6798.43
TC229713	30.0214	40.2148	36.1406	39.6475	36.3773	34.3871	38.8547	28.1163	25.9742	31.3273	25.4359	32.7935	35.5034	36.0856	37.1974	31.5311	35.3564	30.5072	41.8674	30.6588	35.809	35.8256	41.4699	29.501
TC228450	1495.74	1781.26	1628.14	2530.9	2152.05	2699.13	1583.35	1790.79	1449.47	2699.84	2135.34	2645.19	2254.04	2197.44	2223.15	2160.88	2394.3	2216.86	2262.73	2061.51	2260.78	2005.07	2748.08	2122.62
TC231394	2446.71	2817.78	2616.78	3836.45	3546.45	3648.01	2515.75	2766.89	2770.51	3553.82	3631.78	3977.35	2873.88	2697.3	2829.91	4378.75	4756.21	4745.5	2896.97	2854.01	2902.19	4316.95	4971.55	4816.36
TC228368	1851.01	2041	1662.37	1558.3	1479.5	1535.24	1891.1	1956.75	1593.37	1758.04	1443.68	1453.72	1751.63	1587.16	1658.84	1909.89	2166.45	1977.34	1824.2	1791.19	1681.89	1710.65	2155.35	1648.76
TC228794	4076.32	3987.71	4094.5	3899.28	2992.5	3344	3969.03	4308.95	4195.91	3397.35	2856.65	3036.56	6604.04	6026.6	6777.62	6067.97	6381.98	5481.09	6173.07	5929.45	5892.58	5741.41	5534.92	5509.9
TC233231	694.704	697.053	697.686	638.084	624.42	719.937	662.067	744.313	679.377	621.296	641.542	733.253	2352.04	2132.47	1854.44	1156.4	1212.52	1232.22	2311.24	1970.75	2171.32	1222.25	862.721	1086.9
TC232846	1152.16	1333.56	1175.71	987.672	1004.13	1095.99	1107.75	1359.58	1296.33	1078.56	1053.92	1178.85	1429.28	1252.95	1218.44	931.019	1137.73	1165.67	1259.85	1247.13	1293.66	968.08	1243.46	1051.29
TC218262	2268.13	2621.15	2514.57	4507.63	5187.28	4542.43	2512.21	2320.25	2502.42	4647.09	4715.08	5103.42	2950.95	3686.38	3217.92	6396.7	6686.49	7066.09	3525.52	3828.23	3374.35	6734.26	8404.65	7806.46
TC227502	6169.24	5963.72	6111.99	9945.98	11104.2	9791.15	6081.73	5965.27	6056.7	9941.86	10464.2	9661.77	8708.35	9192.23	8687.44	15121.6	14710.5	16319.2	8485.12	9282.09	8644.63	13847.1	13927.1	15377.6
TC236087	11020.9	10999	11958.6	18446.9	19351.3	18655.2	11734.5	10726.7	10923.7	19271	19833.2	20064.3	13941	14771.3	14883.6	23066.3	23124.2	24791.8	14715.2	16413	15574.3	23957.9	26288.2	23732.7
TC230272	5352.97	3894.95	4849.22	2598.57	3961.81	2942.91	5724.64	4211.88	4621.01	2929.92	3787.6	2749.92	8512.7	7050.77	7534.59	7419.92	7684.79	7026.03	7972.41	7639.18	7777.44	7592.38	7667.23	7449.59
TC228443	106.526	116.984	106.616	111.043	89.1162	94.6196	94.518	121.764	102.046	102.406	94.353	106.849	73.5936	64.4469	68.3839	45.3312	60.9036	52.5116	68.2951	62.6208	63.8387	64.8731	96.3525	71.6405
TC237757	1665.32	1702.59	1607.42	456.518	469.9	569.913	1777.42	1725.46	1875.04	467.14	649.723	500.389	3334.82	2704.27	2815.71	1784.48	1960.67	2150.66	3189.54	3085.71	3456.68	2076.33	1898.45	1932.36
TC230752	4667.53	5373.04	4802.56	2890.47	2798.3	2962.71	4512.42	5008.26	4985.28	3030.41	2455.21	3020.36	5407.3	5009.97	4820.82	2039.45	2069.93	2109.87	5367.84	4720.63	5223.94	2131.39	2062.17	2068.69
TC233375	1184.61	1456.95	1337.28	817.816	691.432	834.19	1334.81	1623.42	1341.47	826.977	875.44	911.882	1880.23	1795.35	1672.92	696.925	799.774	722.39	1888.78	1676.61	1847.33	685.957	674.517	588.905
TC239697	5574.93	5809.97	6478.23	3341.88	3482.8	3357.14	6023.12	6071.27	6155.57	3588.94	3386.88	3633.07	6783.93	6984.49	6353.47	3132.27	2956.39	3111.16	6625.31	7011.58	6749.85	2988.04	2570.55	2737.57
TC218578	82.763	47.2312	56.8049	68.6017	64.9832	58.7073	81.4169	86.3752	49.0023	67.1542	64.3819	60.6516	64.6599	63.3481	56.221	80.8507	76.0844	56.6253	57.6733	51.7757	44.3677	72.8236	57.3398	73.3772
TC235621	3049.28	3166.1	3153.87	1070.8	1142.35	1206.12	2813.9	2885.4	2986.07	1020.87	877.783	920.358	761.311	726.661	719.357	562.939	600.495	616.23	616.611	619.037	669.663	648.585	805.432	632.109
TC236143	5073.35	4611.86	4766.91	7583.26	7665.73	8172.27	5012.05	4926.82	5061.32	7754.04	7224.83	7378.11	5604.56	6471.49	5789.97	7304.31	8317.62	8339.74	6273.24	5726.51	5756.53	7179.08	8338.85	7648.16
TC242250	4068.87	4451.37	4315.05	6514.05	5800.32	6761.8	4013.89	4208.2	4033.13	6738.46	6309.33	6920.66	4921.81	5576.86	5480.28	7097.55	7033.11	8046.62	5833.84	5825.13	5687.76	6738.91	7745.47	7234.79
TC229414	3298.87	3651.28	3578.21	2186.32	1618.93	1543.97	3776.68	3878.98	4123.06	1677.6	1759.24	1612.08	520.118	793.761	730.008	329.04	418.894	442.014	789.856	826.116	927.75	277.02	456.154	320.667
TC240037	2112.71	2938.98	1904.23	925.198	888.471	1130.25	1981.62	2375.35	2158.13	989.71	894.131	849.139	3309.82	3057.26	2895.71	1680.92	1669.44	1900.89	2911.83	2726.63	2847.32	1333.17	1406.98	1296.56
TC227717	4656.68	5162.75	5169.67	6756.35	7377.92	6878.59	5735.74	5234.25	5428.04	6619.21	6725.76	7086.67	5230.38	5167.26	5064.44	5785.96	5942.3	5257.6	5213.56	5222.65	5252.59	5203.07	5398.97	5460.56
TC230863	10616.4	12050.5	11059.3	14255.8	13402.2	15091.2	11162.5	11263.5	11372.8	13675.4	14507.9	14399.9	9932.45	10670.3	9813.53	10514.5	10114.8	10206	9037.34	10532.8	10290.1	9743.04	9323.93	9869.31
TC236137	5165.93	5634.43	5794.05	7855.79	7834.49	8339.84	5966.65	5690.83	5681.77	7379.79	7438.04	8259.36	5512.81	5798.98	5504.05	5999.1	6321.49	5492.51	5563.73	5929.43	5615.81	5665.2	5495.91	5750.58
TC217699	5118.6	4650.13	5155.46	5747.49	5124.68	4323.58	5271.65	4846.67	5288.91	4574.73	5609.14	5355.95	7537.99	7088	7577.23	9917.63	9738.74	11774.9	7567.9	7676.61	7621.5	12613.9	14210.2	14508.3
TC234956	94.2349	81.7239	88.2745	112.564	119.654	99.2918	61.0061	66.0292	93.39	112.737	163.352	185.929	71.6814	93.5656	96.9423	196.758	188.331	261.274	92.4427	111.999	116.893	170.297	170.649	239.242
TC226812	314.682	504.741	351.552	147.041	206.865	217.445	278.564	325.331	325.552	140.153	168.464	200.467	45.4356	48.3331	53.6071	37.1089	39.8594	34.8317	37.5848	39.9011	46.24	37.6709	38.8345	39.6424
TC230542	33.0124	40.276	35.3873	30.244	33.3562	26.4217	26.445	31.1804	28.0323	35.4779	33.6879	34.8069	24.9706	29.2795	23.2041	30.0337	33.4244	28.75	26.1426	27.8691	29.5866	23.8359	23.2778	24.3949
TC225347	220.541	236.313	208.608	110.793	118.155	149.616	224.134	288.112	249.574	135.182	168.254	123.153	48.2268	50.2309	58.6773	52.3968	51.008	56.282	49.7031	58.4173	60.0032	46.4581	40.289	42.0221
TC240890	2674.96	3311.49	2770.44	1617.51	1925.08	1775.53	2408	3308.96	2734.18	1509.06	1350.14	1269.39	314.98	312.365	348.262	485.057	623.061	467.417	313.637	328.714	454.855	422.324	486.921	526.685
TC220261	3987.31	3946.99	3775.23	6063.87	5301.43	5872.75	3441.23	4103.58	3645.51	5464.87	5384.51	5927.14	4417.8	3864.11	4218.76	6338.74	7360.31	6277.09	4378.91	4129.45	4270.35	6491.06	6802.74	6301.09
TC244599	2071.72	2107.93	2067.83	3001.63	2946.37	3073.42	1984.63	1831.52	1904.34	2814.5	2960.83	3101.64	2201.01	2112.39	1996.41	3535.8	3475.32	3498.76	2096.26	2245.22	2196.07	3750.28	3492.84	3458.07
TC230835	245.882	292.021	248.473	409.584	493.99	440.793	212.451	232.893	189.212	441.109	380.71	477.684	2534.49	2663.8	2619.01	5255.22	5333.76	7442.95	2737.57	2423.76	2675.3	7629.95	7005.71	8564.39
TC233324	606.182	512.751	542.982	777.758	800.149	793.941	601.465	469.32	477.843	732.555	799.475	693.37	3091.48	3500.79	2935.63	7042.69	6771.35	10221.8	3170.52	3375.96	3109.17	11067.6	8708.98	11285
TC229850	1825.22	1896.32	2043.36	1433.11	1653.79	1620.24	1933.71	2216.94	2039.06	1728.63	1553.63	1484.71	1155.48	1194.6	1095.72	538.796	571.184	592.85	1059.51	1171.25	1241.4	476.846	604.037	558.598
TC226112	3594.01	3163.36	3730.78	4095.52	4559.24	4813.6	3781.69	3262.48	3792.56	4969.49	4715.85	4799.34	3983.13	4537.28	4070.58	2742.36	2894.17	3060.72	4291.34	4541.54	4644.64	3002.49	3220.5	3175.38
TC226341	7496.41	7011.83	7485.77	9035.77	9296.93	8824.09	7017.99	6904.54	7334.49	10552.4	8689.75	8596.46	9728.43	9627.27	10183.9	6617.34	7250.2	7210.41	9556.16	8858.49	9613.72	6564.45	7666.94	7355.59
TC233974	10134.4	11320.7	11245.4	14506.4	14278.1	15277	10664.5	11655	11658	16631.1	14900.1	15716.4	13604.8	13960.6	13981.2	9059.72	10041.4	9993.22	14036.4	12496.6	14313.9	9723.3	10952	9732.22
TC225121	9402.07	8881.45	8635.37	3850.95	4810.52	4578.85	9538.38	7881.25	9004.45	4909.27	4213.26	4112.42	3699.66	3475.65	3936.97	1717.16	1861.66	1586.5	4024.07	3887.47	3951.4	1603.8	1344.34	1697.49
TC218641	2430.07	2397.08	2614.54	3415.74	3778.25	3629.22	2391.09	2105.9	2328.7	3513.73	3461.52	3635.04	1146.88	1217.99	1155.41	1807.57	1731.31	1783.09	1104	1387.67	1278.63	1701.69	1610.61	1725.37
TC227088	115.91	95.3542	119.254	1081.15	570.881	420.794	159.406	68.4345	92.9717	512.563	683.174	497.884	648.716	590.688	634.421	190.304	208.01	241.708	604.465	606.462	606.121	238.923	154.424	229.448
TC228520	117.725	54.3637	139.145	1916.84	1065.9	522.001	213.846	51.1935	59.7978	798.343	907.397	897.975	1413.16	1419.03	1412.41	435.22	346.49	464.998	1454.12	1258.86	1613.93	426.17	251.374	450.934
TC236281	2975.97	2219.34	2778.34	2082.03	1982.79	2052.85	3008.82	2738.16	3065.3	2077.04	1970.73	1866.7	3386.15	3507.07	3290.33	816.6	924.03	1149.81	3141.78	3096.79	3318.49	849.712	1145.96	1023.5
TC219314	11548.3	12129.1	11667.7	9236.93	9703.56	10126.1	11543.4	12374.6	12148.9	9332.53	8991.33	9858.08	8779.93	8317.79	8673.56	5435.97	4978.54	5639.12	7701.9	8379.76	8081.9	4786.08	4282.8	4348.66
TC245265	14838.5	14019.6	15386	12215.1	12741.1	12842	14745.2	15222.3	15385.5	12337	12820.9	12871.8	10301.8	10487.3	9380.9	6357.24	6513.81	6725.32	10286.6	9258.24	10394.4	6294.42	5597.79	6062.22
TC231894	34.5785	35.0642	42.3737	33.97	44.661	34.3322	41.055	39.0182	37.9863	34.6565	35.8143	29.9326	28.5877	43.8566	30.4641	63.423	63.4877	77.938	34.1562	32.2582	35.0949	70.8773	38.6253	64.2335
TC232158	886.291	779.546	900.197	1627.7	1212.25	1064.07	609.995	706.358	786.686	1073.63	1426.21	1177.35	1038.93	1142.22	1154.85	2792.3	2115.99	2365.63	959.423	1238.39	1062.08	1833.13	1810.73	2002.21
TC228158	6885.97	8674.41	7458.74	10000.4	9574.34	9995.44	7567.58	7691.16	7185.67	9849.54	10140.6	11241.6	1377.45	1658.16	1501.71	3135.67	2835.6	2697.55	1490.13	1837.53	1616.51	3493.67	2388.55	3086.94
TC232999	7204.27	8989.73	7875.54	9466.58	10209.5	9871.71	7852.34	7803.32	7645.58	9210.04	9953.6	10481.4	1536.17	1657.33	1827.01	3236.82	2872.52	2906.29	1471.59	2049.85	1641.59	3324.78	2424.47	2938.14
TC243701	8805.07	11703.6	9432.14	13199.9	12322.7	13584.5	9153.86	9490.74	8735.34	12455.3	12854.5	15172.1	1674.62	1748.5	1597.49	3232.5	3071.25	2840.2	1640.55	2009.84	1702.88	3745.58	2906.2	3183.34
TC239272	9513.82	9225.65	9544.73	8896.07	9276.56	9579.8	8746.58	8638.46	9022.66	8961.65	8751.16	8798.69	13750.8	15711.9	14142.5	10352.7	9863.72	10124.8	13794.9	14770	14494.5	10251.9	8466.98	10534.3
TC245082	9181.64	8596.17	9284.17	10214.1	9964.65	10051.5	8985.29	9176.33	9211.41	9614.22	8711.73	9897.81	14830.7	14010.7	14066.7	10447.9	11001.4	10215.1	14416.6	13052.2	13601.1	9706.97	9461.13	9630.64
TC224943	421.993	410.578	394.58	338.08	323.559	309.873	398.734	515.673	458.649	273.215	349.24	481.658	130.993	129.825	122.643	115.602	114.85	107.758	119.973	139.109	135.998	152.949	89.1482	112.797
TC219762	1352.81	1468.43	1425.85	2488.87	2957.7	3059.45	1439.84	1246.93	1479.65	3066.93	2778.61	3060.91	2930.52	2669.3	2680.13	1557.49	1487.55	1236.46	2353.46	2740.85	2612.29	1297.84	1003.53	1176.61
TC232083	30.8615	37.2971	39.2646	38.0537	37.0003	36.8672	38.485	37.529	36.065	28.7083	39.506	40.884	36.8912	37.9873	36.2788	34.2423	38.4443	44.795	39.9259	43.9394	42.2909	34.9088	35.7011	34.8175
TC220323	7523.85	6603.69	7124.38	7187.4	7214.78	6615.38	7135.19	6359.84	7136.07	6929.12	6934.42	6994.57	7827.52	8249.12	6368.69	9027.73	8940.65	9090.65	8029.03	8092.95	7367.85	10599	8995.98	10267.2
TC233113	14972.3	12732.4	15407	14338.4	14927.5	13575.2	15225.3	12650.8	14097.3	13478.8	14646.9	13780.1	14853.8	15444.3	14641.7	17646.8	16252	16800.7	14711.1	15777.5	14130.8	19109.6	16407.9	18115.4
TC239371	11143.4	9901.6	10878.2	11089.4	10966.3	9901.73	11003.9	9714.31	11333.2	10849.5	10841.6	11466.7	10625.3	11189.7	9148.93	13007.9	12517.4	13409.8	10892.6	10858.4	10445.6	14114.8	12232.4	13470.2
TC231819	8658.92	8291.91	8884.71	9068.83	8175.98	8839.33	8298.62	9055.82	9121.59	8294.48	9131.41	9289.97	9293.46	9024.88	9249.48	9681.57	9565.69	9880.89	9334.38	9276.12	8581.37	9782.69	8602.43	9832.59
TC240908	4854.76	5162.27	4964.87	4958.51	4435.53	4783.17	4616.1	5284.67	4706.62	4575.09	5002.67	5247.89	5896.6	5940.94	6145.06	6094.98	5863.59	5822.93	6038	6047.09	6112.46	6237.06	5782.29	5807.19
TC235685	10376.7	12683.1	11323.7	5681.86	5786.92	6160.64	11395.2	12381.8	10901.6	5376.95	5543.74	5603.36	957.216	1005.79	1012.31	445.736	533.081	525.17	973.429	1044.95	1064.59	483.738	851.478	634.634
TC233425	7691.18	8168.12	7571.87	9986.16	9632.13	10245.4	7321.94	8005.51	7308.28	10160.5	9408.16	10579.8	8002.9	8023.4	7952.85	9668.35	9517.36	10092.2	8087.21	8110.39	7736.2	9966.38	9057.34	9777.26
TC227146	1684.65	1663.78	1639.97	1650.68	1735.85	1827.95	1717.83	1959.12	1930.7	1795.56	1761.64	1673.84	1760.23	1746.91	1790.03	744.031	616.45	864.213	1608.7	1803.36	1712.86	721.907	721.853	694.083
TC240180	3288.34	3914.2	3773.58	4038.81	3941.67	4222.15	3612.26	3751.95	3776.46	4299.04	3910.83	4023.25	3785.96	3828.1	3786.59	3771.73	3753.38	4462.47	3986.74	3754.76	4089.32	4214.53	4686.03	4517.69
TC241512	974.502	1164.74	985.462	1148.8	1196.92	1208.51	889.31	1142.65	1108.8	1463.17	1334.23	1360.2	1416.18	1260.83	1308.01	1414.79	1329.28	1440.14	1434.97	1225.22	1435.37	1442.12	1471.11	1472.45
TC225887	1870.38	1879.14	1876.34	3500.79	3281.14	3307.61	1816.97	1759.37	1851.72	3398.94	3360.7	3339.93	2647.19	2825.19	2588.18	4552.44	4738.74	4808.34	2650.98	2843.44	2727.34	4479.2	4310.71	4309.99
TC231061	4291.38	3631.13	4407.65	6272.41	6040.62	5538.76	4376.79	4193.57	4287.96	5838.4	5889.93	5751.05	5020.7	4959.87	4512.15	7515.88	7300.03	7390.27	4723.35	5025	4585.89	6860.3	6726.85	7517.88
TC232011	6720.09	6025.33	6270.86	4912.41	4152.7	4620.66	5975.59	7704.18	6925.9	4759.88	4679.58	4825.85	7316.17	7927.5	8085.17	3921.3	4229.51	5019.88	7390.91	7468.67	8054.98	4265.96	6058.01	4666.17
TC221258	573.231	547.341	493.492	696.928	601.874	608.785	479.949	491.221	504.486	598.465	712.158	741.339	413.098	463.949	449.337	749.81	657.784	738.745	430.129	503.359	416.187	658.786	603.792	729.982
TC226126	1884.15	1750.23	1810.08	1567.37	1546.62	1489.28	1835.99	2104.61	1810.33	1707.94	1721	1751.22	3933.01	3729.27	4238.33	3058.73	2855.41	2995.71	3805.74	3592.75	4040.46	2474.56	2748.12	2755.6
TC225456	447.088	450.093	457.353	526.631	594.343	572.17	477.768	505.663	456.348	579.931	506.613	558.776	515.321	584.973	485.86	544.616	557.833	606.518	446.848	554.75	530.032	536.952	581.318	564.58
TC226639	2715.81	2421.56	3160.61	2378.94	2929.21	2352.37	2522.97	2401.62	2727.22	2479.17	2657.49	2496.56	3545.58	3904.28	3598.99	3464.05	3288.99	3932.84	3684.19	3856.83	3653.52	3448.09	3803.55	3649.32
TC239788	5111.46	5376.55	5238.27	6437.92	6259.65	6804.62	5064.08	5893.03	5337.25	6178.09	6425.91	7167.22	9380.58	9538.56	8278.42	7786.1	7456.56	7478.44	8391.47	9259.61	8924.12	8634.12	5586.73	6502.36
TC222189	2138.21	2149.89	2411.92	3839.7	4096.67	4147.72	2151.93	2057.4	2166.56	4790.84	4148.44	4360.61	4005.19	3777.87	3935.75	4792.5	5168.45	4894.51	4254.55	4312.45	4000.13	5567.09	4918.26	5175.68
TC229943	2667.79	2440.51	2746.96	4309.79	4913.35	4799.02	2456.6	2240.91	2499.61	5299.49	4914.4	4766.27	5329.62	5023.95	5016.71	6039.76	5964.41	6172.09	5244.98	5520.4	5179.82	6425.06	5533.15	5974.3
TC222507	2185.97	2338.68	2321.03	2320.91	2620.55	2508.2	2275.96	2187.25	2407.81	2388.7	2272.77	2342.56	2247.13	2435.48	2287.44	2815.9	2516.4	2555.78	2160	2428.11	2248.63	2697.08	2493.97	2452.91
TC242272	10098.9	9730.9	9822.21	11193.6	11280.4	11992.8	9111.4	9587.58	9170.22	12139.5	10624.3	11302.6	12823.6	12680.6	12480.9	9516.86	9866.74	10120.1	12523	12390.4	12553	9254.28	9804.91	9695.06
TC242523	394.313	460.194	416.749	459.755	525.824	556.762	444.336	445.623	456.78	559.151	502.021	546.994	726.173	719.619	752.496	508.967	552.971	541.975	749.784	814.793	718.747	452.585	588.206	521.498
TC219782	13629.2	13752.6	13875	8699.69	9541.82	9911.76	13710	15263.7	13953.7	9473.25	9376.79	9106.46	25029.8	23842.6	23544.1	20604.8	22328.4	21423.6	23944.2	22469.7	23338.9	20128	23451.4	19911.9
TC240671	6616.91	7331.07	6405.52	3948.87	4066.76	4230.93	7084.48	8612.29	6798.24	4066.42	3563.36	4237.45	13088.6	12795.1	12402.8	9371.12	10932.2	9858.51	11334.7	11337.6	12750.3	9641.29	10520.4	8917.25
TC230472	15189.4	15738.4	13851.7	10567.9	11285.4	11616.9	14999.1	15147.2	15366.2	11826.8	11561.1	11540	1391.35	2842.73	2196.84	19643.7	20265.8	18708.9	1214.11	1556.19	1831.11	16678.1	19125.4	16569.9
TC221860	10072.4	9525.33	9387.46	4620.5	5433.86	5652.18	9500.32	9732.04	10201.9	6211.23	5192.53	5363.37	1110.98	1152.97	1239.17	2765.71	2729.17	3330.6	1359.06	1225.45	1340.39	3213.57	3594.29	3512.35
TC229959	13827.1	13871.3	14520.6	8791.74	8978.61	10119.1	14199.8	15356.3	15923	9083.05	8988.23	8259.45	2355.81	2542.11	2405.74	4895	4823.31	6379.06	2252.86	2494.67	2442.24	6095.28	6382.91	6466.7
TC232080	876.479	1291.42	964.618	95.1521	124.06	121.95	916.086	1116.02	1094.18	126.111	140.384	160.572	49.9915	55.4286	50.2698	1359.15	1214.18	1545.39	48.1141	63.9583	65.6216	1118.96	1542.01	1184.11
TC241734	1153.83	1106.18	1274.47	303.912	393.765	416.349	1201.33	1341.98	1372.79	378.637	366.28	341.577	1398.21	1597.02	1356.06	550.035	417.019	612.936	1297.54	1401.55	1423.18	539.173	211.391	394.663
TC226462	11057.6	12681	11964	6394.46	7184.3	7266.59	12491.1	11383.1	11600.1	6329.59	6027.02	6480.18	3794.66	4220.49	3306.11	1346.8	1128.61	1153.23	4101.28	3910.04	3801.52	1340.66	911.539	1191.48
TC231602	10574.5	11234.9	11829.1	16204.6	14899.1	16254	11257.9	12833	12094.5	15632.6	16449.9	16500.6	13547.3	13342.9	14190.5	13660.7	12492.3	12505.9	13230.7	13674.1	12453.2	13192.5	10901.6	11353.2
TC236400	9827.09	10764.1	9974.91	12481.1	12397.9	12736.1	9806.75	10011.4	9737.69	12940.7	13149.9	12079.9	11153.3	11906	11389.9	12722.7	11661.6	11017.3	11206.1	12521.3	10518.1	12443	10140	10760.3
TC240889	9972.1	10157.8	10370.7	12439.7	13088.1	12629.8	9528.83	10292.1	9996.38	12974.6	14492.2	14052.5	10811.3	11279.1	9984.37	11673.7	10870.3	10338.8	10808.8	11345.7	9641.64	11566.8	8820.03	9604.91
TC221229	63.9569	44.7022	67.49	56.0816	74.9595	68.9225	62.5085	64.6572	40.3936	56.0803	53.3954	57.9018	72.4217	54.3577	53.7443	58.6022	59.1509	76.9912	64.5821	59.9101	59.7614	91.9082	87.2559	86.1952
TC225971	853.586	1011.47	668.615	593.62	577.082	494.656	904.617	1000.04	811.709	690.362	630.353	750.789	1600.13	1565.68	1856.2	1670.76	1462.77	1706.18	1720.53	1908.22	1960	1678.62	1783.82	2017.32
TC236817	2802.86	2771	2776.96	2058.33	1998.46	1857.68	2662.92	2793.41	2649.67	2009.74	2141.8	2162.55	3948.2	3879.54	4115.83	3727.54	3994.8	4116.48	4420.67	4011.72	4194.7	4159.08	5103.06	4515.32
TC241005	629.383	629.337	636.883	666.015	643.726	616.173	595.656	512.166	592.006	672.418	778.183	779.97	1156.91	1149.96	1188.16	987.485	1057.77	1113.28	1065.49	1231.35	1167.07	1076.06	1051.37	1054.39
TC244613	2122.84	2196.71	2268.14	1868.77	2375.19	2193.22	2147.76	2091.28	2331.28	2257.08	2423.7	2243.68	2640.89	2940.82	2742.02	1983.17	1772.82	2393.48	2573.11	3065.15	2653.49	2076.74	1811.15	2109.97
TC222901	6115.45	5677.33	5774.76	5008.23	4897.08	5978.17	6482.21	6434.25	6705.62	5714.43	5841.69	5684.29	2800.31	2920.2	2679.62	2669.39	3522.86	2361.27	3093.68	2820.96	3148.41	2835.62	2425.45	2374.21
TC232206	11052.3	10571.4	10631.4	9943.73	10594.5	11443.6	11193.5	11347.9	11327.8	11212.7	10508.4	11118	5696.36	5240.61	5095.97	5197.91	6453.76	4796.58	5757.18	5413.33	5399.58	5146.22	4460.85	4380.03
TC217180	7948.52	5908.69	6950.11	11787.2	12560.5	11618.5	7430.13	6264.68	7281.28	12033.2	12272	11375.2	20260	16656.2	12117.3	839.451	591.952	533.633	16549.2	16593.5	13580.7	556.607	397.705	495.78
TC218825	7934.96	7183.94	7890.48	5275.87	5053.03	5635.97	8272.53	7857.84	7481.63	4806.99	4907.3	5362.54	9242.96	9188.43	8670.47	9384.65	8854.69	9189.8	8384.21	9000.93	8508.03	9694.94	10396.5	10702.9
TC231051	11337	10872.8	10520.7	8196.59	7800.39	7763.1	11841.5	11050.4	11648.7	7945.75	7828.7	7523.63	13297.2	12739.6	13189.8	13055.5	12871.2	13361.4	13260.6	12551.1	13239	13858.3	14648	14504
TC243276	12710.1	11791	12687.5	9642.93	8723.56	9467.59	13021.5	11737.8	12683.5	8756.11	9144.99	8827.73	13034.3	13056	13088.1	13426.3	12855.6	13567.5	13095.8	13747.3	13230.4	13527	14824.9	15795.7
TC218212	10579.5	9834.86	10118.5	9786.99	11061.6	11161.3	10144.5	9547.21	10477.5	11409.3	10695.3	9965.77	13573.9	13897	13427.4	11466.7	10997.7	11792.9	14206	13659.3	14088.1	10146.5	11821.9	11125
TC238553	8329.44	7506.39	8133.49	8292.75	8885.48	8233.38	7960.11	8239.14	8249.78	8461.88	8806.46	8053.38	11774.5	11793.9	12295.6	9478.12	9016.28	9595.96	11889.6	11994.5	11660	8470.88	9508.15	9440.98
TC224832	10234.7	12644.3	10992.9	9888.93	9521.67	9715.26	11066.1	12863.1	11258.5	9851.63	9028.42	9948.63	12625.5	13069	12082.2	10209.8	10190	10835.1	12108.4	11774.1	12157.5	10336	10548.2	10715.9
TC233607	7570.14	9795.87	7949.59	6558.26	6724.31	7078.43	7933.28	9482.18	8415.55	6857.24	6915.96	7296.3	7962.33	8878.02	8606.98	7677.08	7477.29	8637.6	8646.02	8609.17	9212.5	7915.55	7299.11	8007.98
TC217998	16148	15241.1	15970.7	18396.6	20176.5	18456.5	16386.2	14852.9	15290.1	19537.9	20104.2	18246.9	22263.3	21776.4	23118.1	28918.9	27293	27199	22960.9	22175.6	22684.6	28807.7	27496.1	28703.1
TC221535	12202.9	11723.5	12331.5	16257.6	16386	15277.5	12983.4	12346.1	12436	15764.3	15307.7	17024.2	17556.8	16949.4	17432.7	22398.7	23557	23031.6	17041.7	17094.1	16920.6	24233.5	23004.4	23415.2
TC228747	13282.7	13488	13669.3	16765.6	17865.6	17820.1	13227.3	13259.1	13936.4	17705.7	16991.4	18951.8	19234.3	20284.6	17347	23326	25364.3	25516.1	19048.1	20811.1	17958.5	28082.6	24430.3	26597.7
TC235224	1538.54	1594.17	1692.59	2105.4	2638.11	2276.53	1487.75	1456.6	1616.29	2075.23	2363.49	2621.44	2192.28	2255.33	2241.86	3563.5	3458.16	3936.83	1940.3	2511.14	2321.41	3823.94	4168.12	4925.54
TC235855	11136.3	10570.9	11154	13534.1	14554.7	13278.8	11958.9	10329	10703.6	14701.9	14130.6	14865	15136.5	15013.3	15212.2	20924.2	21456.2	20159.2	15686.5	16342.5	15978.9	20664	22375	21017.1
TC225633	2979.32	2721.46	2918.8	1581.66	1882.98	1818.98	2861.07	2728.42	2887.46	1873.77	1884.09	1745.88	4184.36	4152.47	4405.17	2296.71	2153.68	2645.18	4586.42	4468.89	4683.83	2867.97	2984.92	3200.2
TC223442	12456.2	12515.3	13104.9	10007.5	10335.8	10643.2	12886.9	11740.9	12641.8	11168.2	9615.87	9826.69	781.044	739.482	732.398	1525.1	1516.72	1406.82	786.986	851.765	806.008	1657.2	1537.82	1593.05
TC227709	2304.63	2577.97	2363.88	3802.26	3628.94	3931.01	2237.32	2703.51	2484.42	4084.79	4138.84	4207.01	2029.69	2043.64	2017.17	1843.75	2026.67	2004.32	2109.23	2002.17	2152.93	1754.01	2456.59	1925.5
TC230380	9275.64	9316.66	9039.64	9917.6	9649.6	10581.1	8810.75	8571.1	8485.44	10391	11297.5	9547.27	9519.07	8977	8972.83	12112.7	11241.1	11075	9359.66	9236.91	8752.63	11040.8	10300.3	10214.2
TC234165	698.959	820.327	692.187	820.532	669.857	751.802	798.122	917.114	764.09	787.053	726.993	760.193	773.088	583.497	585.236	1129.26	1278.27	1018.05	621.032	514.099	549.86	1345.67	1380.94	1237.37
TC234862	4509.52	4661.35	4512.92	4957.76	4889.51	4837.73	4486.81	4650.34	4641.96	5030.51	4784.98	5211.92	4939.46	4622.21	4605.81	5986.32	6806.05	5704.18	5534.89	4634.62	4517.72	6346.74	6415.31	6206.68
TC238034	3903.42	4275.52	3779.98	4450.41	4130	4222.17	3992.31	4105.13	4124.06	4467.82	4812.97	4569.39	5327.01	4747.31	4777.61	6776.64	6510.46	6434.05	4961.74	5255.95	5156.17	6348.9	5771.82	5720.73
TC234610	4017.52	3953.11	3647.72	5522.73	5810.82	5943.77	4126.43	4117.36	3545.21	5730.99	5892.56	5570.4	2488.64	2229.71	2498.19	5861.69	5991.49	5465.4	2346.64	2436.02	2464.3	6364.43	5491.6	6030.29
TC235822	7657.34	7198.7	7647.27	9580.28	11054.5	10185.9	8065.46	6593.5	7164.73	10484.3	10264.1	10114.8	4868.58	4936.87	4406.75	10171.9	9594.76	10032.4	5167.76	5011.19	5165.79	9605.25	9054.23	10733.7
TC223039	6531.81	7372.15	7401.88	8417.91	8281.38	8937.51	6869.84	7097	6945.76	8006.84	8233.42	8273.17	8533.36	8645.52	8033.7	7268.38	7475.21	8387	7885.87	8549.57	8439.08	7610.52	8273.61	7717.32
TC234153	6773.19	7195.97	6208.36	7446.97	7228.92	7321.59	6301.54	7320.15	6711.62	7592.13	6687.56	7632.05	9369.89	9289.16	9396.72	7129.56	7383.69	7981.67	10081.7	8943.39	10204.5	7655.32	7719.09	7070.56
TC242719	973.928	788.205	995.207	1268.17	1280.36	1125.58	877.404	925.697	940.585	1305.23	1436.67	1517.61	2005.71	1861.78	2074.26	1354.58	1647.63	1572.77	2381.76	1850.07	2245.8	1365.47	1463.57	1510.27
TC226689	275.556	335.226	379.934	461.854	515.82	464.817	313.571	379.512	345.193	499.454	453.741	566.297	335.283	326.385	355.958	638.141	635.669	590.09	399.857	445.88	421.152	682.273	1072.78	828.231
TC233654	4186.24	4001.34	4530.24	824.534	851.395	778.803	4885.03	4420.36	4630.92	760.742	775.562	805.458	4406.26	4746.77	4017.81	2952.39	2476	2602.32	4569.11	4729.43	4613.2	2896.38	2541.99	3142.53
TC236221	8717.17	9280.77	8760.6	2436.78	2165.32	2033.5	8484.17	9731.15	9141.93	2329.72	2797.03	3163.45	10414.9	9033.32	10253.4	6221.97	6183.55	6061.07	11743.3	10320.2	11188.6	7041.38	6002.03	6436.81
TC217246	633.293	128.855	346.419	311.959	300.516	201.643	210.292	130.649	357.302	110.839	200.072	99.419	131.975	134.39	159.976	160.115	158.144	164.351	140.381	143.218	121.278	188.715	169.638	200.785
TC218894	1585.27	79.4716	871.26	677.417	680.722	134.439	409.812	87.1185	814.028	82.1585	299.649	117.76	122.95	145.036	196.982	195.666	208.764	215.244	203.953	200.479	129.343	303.78	141.719	325.095
TC225984	193.442	41.0157	176.787	71.637	83.9425	44.4404	69.1003	50.5298	121.28	39.0921	64.9587	41.979	38.8186	40.1669	52.4335	44.3164	47.2554	53.5595	59.0457	57.8095	40.1296	57.005	46.5614	53.5587
TC224238	1174.36	1089.2	1195.71	445.342	548.848	572.575	1097.79	1071.42	1096.25	515.248	496.828	478.166	3781.62	4077.67	4174.29	3571.41	2949.81	3296.02	4181.57	5133.19	4113.51	4568.96	3343.81	3982.45
TC242129	505.819	550.178	419.99	358.369	344.122	352.795	360.278	431.408	441.377	283.766	339.428	352.475	1090.24	1198.62	1067.64	350.9	426.536	509.518	1055.44	1014.32	1152.32	362.609	367.641	388.701
TC224436	5429.71	5054.01	5634.22	5721.73	5824.3	5648.91	5436.77	5816.36	6207.35	5397.62	5357.02	5537.22	5309.12	5993.68	5107.24	4360.82	3937.96	5010.36	5532.35	5686.3	5208	4477.3	4527.22	4798.38
TC217796	474.638	134.222	481.76	2964.46	884.469	345.079	274.898	296.314	577.457	498.343	899.674	881.419	847.642	1058.92	1110.67	638.67	480.031	384.731	585.177	1574.44	701.299	624.105	1151.07	1322.2
TC241541	965.48	190.81	827.772	5057.5	1565.69	646.753	562.057	580.546	1080.78	868.448	1494.24	1245.27	1397.82	1844.04	1939.63	1129.11	840.933	705.144	938.48	2665.97	1035.81	1046.44	1663.38	2435.64
TC217764	4189.35	2458.94	4152.78	11037.8	8116.77	6244	3681.47	3516.54	4524.88	6919.19	8472.73	8128.79	10831.5	10600.1	11160.2	7475.05	6296.26	6252.24	10547.1	9775.41	11547.9	6744.18	6519.3	8195.89
TC222186	55.5883	52.2043	89.3677	73.023	198.732	358.665	39.0057	49.9868	98.2467	98.7043	118.531	843.138	66.5938	76.2554	148.94	68.1815	58.1371	77.7126	84.8917	103.659	127.207	52.4671	43.0573	74.8854
TC230706	68.7333	62.0052	61.8369	96.4582	107.462	85.91	57.7264	62.3745	66.0801	105.533	79.2067	111.235	93.5185	104.088	78.4775	49.9242	54.2053	60.6645	105.03	140.293	107.587	51.6544	53.6334	57.739
TC238646	6451.77	7248.93	6095.81	6923.31	6274.72	7351.36	6699.22	6953.49	6722.9	7147.43	6762.53	6673.44	3401.39	3105.17	3408.32	1730.91	1888.99	1912.48	2887.97	2719.16	2679.83	1826.35	2377.59	1955.59
TC218687	9205.86	9486.58	9104.63	14169.3	14427.9	14651.1	9696.94	9448.59	8784.71	15260.9	14310.4	14534.9	14250.5	14599.8	15939.7	14332.7	14143.4	13189.1	16174.9	16233.4	16249.7	13237	13692.3	13452.4
TC235040	120.72	130.055	100.538	368.366	542.814	455.31	91.9911	80.2018	146.355	688.24	710.355	712.232	192.404	263.662	227.717	192.715	196.444	261.601	262.657	353.966	348.603	85.2593	79.8571	125.361
TC241569	827.457	909.279	919.878	2212.6	2395.51	2287.94	1303.66	1360.06	897.229	2528.68	2014.43	2262.18	1626.49	1287.68	1468.63	1232.16	1292.02	994.432	1422.81	1347.95	1366.22	1373.98	2055.29	1366.9
TC229340	1449.63	1592.46	1433.45	1058.83	1129.78	1173.19	1372.63	1492.37	1678.5	1128.39	1269.27	1284.83	1529.05	1554	1396.76	1197.82	996.856	856.578	1553.46	1732.66	1645.57	1167.17	622.104	820.516
TC231283	396.655	459.192	426.677	203.923	241.864	180.916	376.668	423.813	390.058	227.687	238.965	233.738	484.089	663.32	522.016	298.6	191.587	316.432	485.54	579.646	590.157	135.776	135.685	199.393
TC223626	792.759	907.072	799.898	789.973	764.159	827.992	825.339	733.759	796.773	858.01	799.851	812.994	607.464	745.298	563.274	583.759	397.035	434.874	561.357	622.274	583.076	436.599	319.426	396.348
TC245006	1788.15	1964.1	1960.65	2004.5	1964.97	2026.71	1753.37	1767.31	1880.82	1879.91	1998.68	1977.62	1374.66	1769.9	1422.38	1235.72	866.434	956.307	1217.73	1452.58	1355.1	897.625	714.446	782.755
TC223041	986.022	1087.7	970.521	1849.76	1811.01	1819.17	992.872	961.058	1031.49	1758.27	1766.43	1999.65	633.44	637.856	661.648	2273.62	2251.97	2403.59	731.083	775.928	760.471	1958.39	2879.17	2411.78
TC238074	2438.91	2677.18	2525.4	4590.77	4474.09	4725.59	2735.84	2352.35	2717.99	4462.97	4625.65	4897.88	1784.68	1719.75	1713.8	5055	5024.25	5580.46	1941.1	1880.04	1862.88	4770.7	6577.74	5418.49
TC223471	3978.55	4765.4	4222.97	2766.35	3242.57	3177.27	4873.81	4493.12	4832.64	3309.41	3012.74	3195.92	3714.93	3921.16	3561.24	3106.43	3144.27	3510.82	3650.3	3508.58	3998.62	3093.41	3362.03	3157.68
TC240005	7240.21	8393.86	8304.78	4691.63	5305.99	5533.41	7775.74	7901.89	7238.03	6182.36	5298.24	5462.26	6771.06	6992.32	7155.62	5469.78	4799.33	5810.94	6694.35	7046.2	7141.95	5576.83	5272.84	5511.52
TC230290	2212.88	2436.29	2245.58	1484.9	1444.32	1689.98	2231.12	2406.26	2315.44	1615.47	1616.57	1719.95	2369.99	2324.55	2149.48	709.784	822.404	890.342	2250.97	2157.58	2457.8	603.058	803.423	610.573
TC219787	7654.18	8673.93	7486.01	5736.57	6169.28	6559.24	8225.11	8705.6	7737.91	6611.47	6298	6829.67	6269.43	6423.9	5891.28	4279.06	4214.08	3942.63	5851.8	6485.17	6355.16	3953.83	3623.36	3429.33
TC234157	7514.12	7699.45	8019.12	6324.33	6741.82	6505.23	7825.89	7602.48	8194.4	6525.11	7314.15	6821.51	5919.96	6449.05	5876.51	3778.26	3885.32	4065.48	5591.97	5986.63	5781.28	4211.14	3423.86	3998.75
TC242088	5138.63	6134.04	5545.67	4522.46	4816.84	5204.73	6008.7	5966.49	6271.17	5084.79	5244.04	5387.84	4145.26	4462.21	4025.79	2803.13	3164.71	2828.41	4390.24	4037.11	4508.33	3213.7	2810.17	2797.07
TC237811	4052.14	4867.92	4257.77	32142.7	37843.9	37215.3	2739.65	3264.67	3106.67	37120.1	32489.2	36955	680.087	1068.19	835.355	32219.7	33876.3	27301.6	704.271	706.414	775.521	37375.9	22486.3	28374.9
TC237846	4045.88	5633.18	4256.07	35500.9	34705.2	37371.2	3228.8	3610.27	3130.55	36784.4	32702.1	41017.7	858.857	1181.93	838.107	33142.3	34870.5	29146.6	799.423	782.767	841.573	38686.2	27406.4	27803.1
TC241582	5622.97	6667.31	5846.12	30787.9	35498.1	34020.6	3861.57	4766.4	4035.49	33972.4	35054.9	33013.7	1145.19	1599.8	1244.54	36547.8	33857.6	31040.9	1090.54	1141.61	1146.3	37985.5	27086	31045.2
TC241602	97.5132	146.718	141.573	2029.31	2531.45	2706.42	137.494	182.535	111.08	3279.5	2363	2549.27	87.5498	111.549	93.2228	3272.41	3153.39	1943.12	80.404	100.12	71.0953	3344.96	1882.68	2207.81
TC232658	3291.87	3703.79	3531.77	3151.87	2933.92	3179.79	3178.03	3640.01	3505.08	3055.77	3300.7	3246.91	9192.2	8720.78	8602.38	8579	8417.78	9778.96	7728.62	8289.52	8363.51	8123.75	9557.5	8604.26
TC235299	4636.16	4925.58	4998.64	4212.76	3982.11	4331.95	4689.95	4875.71	4709.35	4331.58	4436.44	4389.44	11620.2	13306.7	12103.7	11601.8	11192.3	13238.3	11522.4	12365.9	11574.4	11506.9	12123.2	12507
TC243413	958.928	998.823	855.913	663.208	727.374	730.933	829.859	1082.57	1025.82	917.244	854.686	853.772	2800.28	2936.67	2782.88	2766.57	2572.5	3194.47	2652.96	2893.7	3021.72	2753.61	2860.48	2791.52
TC219089	7730.29	7689.5	8889	12873	12432.6	11872.4	8603.8	7889.99	8563.6	11439.8	12730.4	13851.1	10359	11516.3	10527.6	19398.4	18810	18557.1	11195.6	12186.3	11662	17925.8	18756.9	18489.9
TC231610	8650.14	8328.35	8181.75	12665.8	12257.6	10841.5	8655.97	8512.88	8770.48	12141	11632	12175.9	11786.9	11000.4	11725.7	16943.1	17943.8	17439.7	11926.8	11612.2	12536.2	17037.3	17426.7	15997.2
TC244086	512.164	525.417	473.185	533.977	575.89	578.151	520.83	490.316	532.481	654.594	776.925	690.543	790.206	785.414	899.079	1563.27	1498.59	1579.86	840.978	854.91	807.313	1316.92	1493.11	1550
TC219844	5820.63	5448.3	4793.37	8164.66	6316.29	7514.93	5527.06	5264.19	5231.7	7792.75	7027.74	8258.68	7862.28	7190.52	8590.03	11125.2	12287.9	9314.77	7745.5	7233.25	8225.79	10410	10418.6	9941.89
TC238013	6170.33	5519.92	5594.91	6974.36	6854.04	6660.68	5748.34	5295.21	5366.66	7083.96	6523.28	6247.15	6383.9	6114.26	6554.55	8407.37	9578.82	7767.68	6411.88	5995.49	6007.6	8177.65	8765.13	7985.91
TC229981	4112.25	4107.17	3990.43	5197.02	4948.17	4609.45	3681.27	4378.84	3936.88	4547.32	4345.77	4567.32	6739.46	6366.37	7017.36	3170.53	2705.2	2957.84	6182.21	6549.63	6324.24	3349.58	2141.56	3101.58
TC229756	39570.6	38423	40588.2	31780.1	30394.1	33111	39264.7	39305.7	41578	31730.1	30454.7	32182.8	2471.11	2064.34	2540.75	5232.11	5669.8	5664.71	2500.06	2212.91	2522.27	5488.92	7612.78	6022.32
TC237551	24881.6	27321.8	24291.6	18153.7	18411.9	20881.6	25882.9	26178.2	21324.2	19501.3	18370.1	18655.2	1157.11	1112.38	1292.89	2933.13	3269.17	2930.9	1200.28	1100.64	1277.11	3225.2	3761.12	3223.11
TC224371	1716.46	1466.3	1751.38	11708.2	10821.4	11294.6	1758.09	1470.38	1684.76	11267.7	10641.9	12656.3	3197.73	3660.03	3131.8	10471.1	11129.7	10451.6	3538.77	3900.35	3586.43	11109.2	9986.54	9778.26
TC240804	2963.81	2384.09	3061.6	12225.6	13692.3	12108.3	3140.89	2280.98	2915.5	12816.6	13195.6	12544.4	5172.01	5845.52	5287.24	13677.1	12932.2	12738.8	5424.45	6448.63	5590.42	12460	11632.9	13754.4
TC230307	7978.01	8679.71	8792.32	21760.2	21017.7	18898	8826.82	8915.54	8822.47	20302.4	21616.4	20810.5	9089.68	8815.16	8625.07	7479.25	8754.56	6530.62	8643.14	8844.2	8837.38	6724.35	6706.65	6058.32
TC230928	1913.92	2177.98	2220.92	9029.04	7990.1	6632.58	2134.69	2397.19	2389.62	6914.75	8834.86	8648.51	2157.04	2508.38	2246.7	2540.97	3008.18	2048.32	2199.92	2320.42	2350.66	2013.99	1796.9	1967.08
TC228537	3058.81	2904.66	2861.5	4287.37	3776.27	3558.16	3083.59	2850.07	2739.55	3826.9	4022.34	4801.8	5838.11	5084.58	5643.93	9033.58	9778.65	8546.39	5631.58	5468.89	5821.02	7817.03	9034.82	8298.54
NP000222	2106.62	1715.36	1703.85	3133.95	2712.93	2847.17	1893.73	2026.77	1824.26	3353.61	2681.87	2742.79	735.456	661.777	666.141	1312.09	1575.06	1418.6	746.659	683.262	718.12	1358.02	1578.89	1310.4
TC237710	3264.35	2429.22	3026.94	4549.63	4941.75	4526.17	3259.66	2762.76	3097.48	4771.32	4862.54	4574.39	986.27	1029.95	900.746	2153.38	2197.27	2193.1	953.886	1007.63	924.384	1756.89	2218.42	2105.11
TC237021	15206.2	14982.3	14299.7	5219.7	6114.54	6789.09	16044.4	15120.5	14952.5	6586.68	5197.34	5229.82	1337.68	1188.67	1502.63	1326.29	2591.08	848.444	1387.19	580.985	1222.05	3000.16	2915.81	1266.5
TC223159	2476.96	2828.09	2451.32	1921.55	2262.89	2379.33	2472.57	2610.24	2523.29	2489.12	2338.7	2293.81	2721.52	2800.48	2769.16	1917.54	1820.35	1737.84	2637.62	2574.91	2767.45	1883.04	1672.94	1522.63
TC227338	16099.7	16141.5	16300.7	9060.31	9074.79	10266.8	16264.4	18354.2	16298.9	9574.87	8820.95	9462.25	14686.4	14320.8	14767.9	7856.15	8154.48	8433.04	14078.9	13445.3	14712.7	7251.49	8753.95	7633.77
TC218571	6676	7643.02	6132.14	3686.94	4108.38	4360.79	6746.18	6929.52	6873.96	3906.76	3917.58	3849.72	3561.86	3364.77	3568.66	2631.9	2516.73	2575.12	3994.86	3680.71	3822.44	2602.08	2386.08	2898.54
TC240011	9666.95	11030.8	9417.42	5446.57	5935.81	6308.29	9871.01	9796.89	10308.5	6078.01	5750.16	5815.71	4845.74	4708.24	4789.17	3798.25	3272.96	3843.03	4708.62	5328.42	4648.77	3961.51	3831.88	4221.42
TC241801	8342.86	9441.47	7846.39	4972.09	5637.43	5624.49	8981.19	9044.39	8784.52	5494.72	4715.95	5023.46	5792.48	5055.37	5433.86	4005.4	3838.79	3967.09	5326.69	4808.87	5079.24	4129.2	3918.25	4339.02
TC231966	2133.24	2327.19	2117.93	904.069	1011.04	1046.27	2224.81	2311.26	2122.09	986.304	908.529	1024.75	2756.77	2614.82	2924.69	1852.31	1560.4	1707.21	2978.33	2876.34	3174.14	1679.44	1532.03	1632.4
TC237575	883.877	866.802	844.367	317.317	428.663	456.219	803.196	801.432	948.036	400.694	447.563	430.869	886.296	954.314	814.127	544.206	444.532	532.705	892.164	996.921	1026.69	488.612	284.038	500.088
TC231904	3670.95	5144.73	3790.88	1681.77	1946.26	2043.53	3974.85	4121.97	4127.38	1423.94	1537.49	1576.66	998.401	1014.38	913.356	888.98	891.25	1081.7	1025.23	1047	997.001	1083.48	789.43	1023.18
TC230807	16932.5	18325.7	18368.9	15100.1	14646.8	15414.5	18195.9	17806.5	18463.9	14185.4	13852.7	15629.5	7331.98	7501.85	7600.05	19114.3	20244.7	18772.5	7166.85	7304.41	7173.51	20475.1	22577.6	20893.4
TC234678	2794.99	1229.67	3143.66	1359.44	1570.9	1282.29	2882.48	1168.28	2568.93	1244.9	1370.57	1398.77	2617.75	2652.61	2571.35	3735.45	3299.98	3213.46	2886.74	2504.48	2540.91	5530.85	2886.91	5414.95
TC219338	11132.1	10618	10595.2	6490.08	6958.75	6986.15	10827.7	10588.7	10418.4	7516.04	7147.68	6761.96	555.517	637.546	591.945	1502.75	1685.17	1728.85	639.139	580.22	678.664	1879.66	1903.09	1713.78
TC218792	8677.13	10704.4	9122.11	9996	9387.13	11112.4	9853.23	9383.29	9213.06	9869.18	8891.8	9790.67	13376.8	13206.6	15031.2	18995.8	17464.4	21348.8	14369.1	13313.2	14997.2	21434.4	23248.5	23088.7
TC244088	2751.56	2779.52	2711.77	2910.53	3013.05	3162.95	2409.54	2719.47	2635.44	3152.51	2975.64	3146.48	3010.51	2825.16	2796.01	2803.58	2844.49	2523.44	3043.6	2783.76	2817.87	3058.09	2337.62	2626.11
TC238902	545.768	630.405	584.319	3957.92	4474.74	4543.48	581.722	595.725	645.214	5527.96	4480.52	4963.99	1471.28	1539.47	1335.97	2652.87	2486.34	2443.22	1495.07	1450.18	1581.58	2729.57	1993.01	2071.87
TC243056	7917.86	8837.35	8214.33	9922.26	9525.65	10174.8	8898.31	7939.98	8399.58	9126.96	10082.8	10265.6	7720.22	8110.9	7075.81	8490.5	9109.14	9326.9	7504.29	8130.08	7460.3	8785.55	8577.1	8871.02
TC236313	10064.6	9377.08	9507.47	9641.83	9914.47	11256.1	8911.61	9440.7	10246.8	10389.3	9967.58	9215.2	9246.53	9472.93	9422.97	3708.9	3831.03	4296.97	8248.95	8565.8	8395.69	4464.78	3764.17	3824.4
TC238358	11067.1	10504.5	10247.6	11288.2	10776.4	11575.9	9210.07	10409.6	11577.6	12128.8	11646.5	11231.9	10039.8	9990.89	10206.8	3669.11	3608.16	4752.82	9420.62	9594.23	10086.9	4099.29	3809.24	4017.42
TC242744	2552.36	3369.1	2793.38	2722.22	2325.68	2685.71	2727.09	3030.76	2646.26	2509.57	2536.18	2731.12	1440.77	1613.79	1627	1805.98	1948.39	2024.75	1581.25	1417.05	1521.53	1948.07	2030.87	2083.72
TC244650	4572.4	5374.92	4607.19	4793.77	4778.45	4776.15	4631.7	4919.98	4790.37	4452.1	5241.36	4772.56	3970.07	3795.11	3641.77	3512.13	3633.44	3242.63	3546.07	3577.64	3216.05	3712.11	3123.76	3530.85
TC239909	38.8366	36.6601	37.4762	50.6782	37.019	50.2671	44.0454	39.2429	40.2492	54.1966	52.7462	49.5831	42.9155	49.2382	43.532	47.9421	47.3367	47.2771	33.3123	54.3219	44.1987	45.5893	44.614	41.0024
TC220483	51.95	41.6818	46.0778	1196.35	1566.87	1444.47	46.875	42.1289	36.5525	1648.59	1701.56	1718.72	33.9595	30.8031	33.6201	35.3526	35.2044	39.7333	33.2089	36.141	41.9837	49.16	31.1471	34.8789
TC235704	40.5289	35.4486	56.0244	2915.08	3699.7	3503.19	36.8146	42.3965	42.817	3648.36	3768.48	3847.59	35.0873	35.5171	35.9708	37.9619	47.2	45.5822	37.0613	46.071	38.7128	44.235	34.6008	37.7284
TC244874	77.2096	57.9462	65.7431	6279.07	7057.14	6981.48	66.0113	53.8958	42.4234	6872.12	6691.2	7076.46	35.4582	40.0856	44.0395	34.9296	59.1852	38.1405	40.8512	41.2436	52.824	57.456	42.4727	35.4279
TC243968	80.5368	56.2899	66.7041	125.197	135.412	135.818	67.9192	118.125	55.199	140.311	83.819	68.8899	49.4936	38.4818	46.5643	46.0108	43.9514	49.2038	43.2939	52.5099	36.8875	57.209	53.8194	50.7027
TC222136	1003.05	901.126	927.712	1052.06	895.086	875.773	901.543	925.723	1045.39	822.366	1004.62	998.936	3341.95	3238.43	2918.89	1567.29	1509.18	1618.12	3373.75	3041.59	3199.57	1499.07	1539.8	1776.12
TC221749	4118.18	4377.25	3962.68	1262.36	1314.08	1558.29	4194.51	4163.51	3871.41	1550.92	1181.15	1403.92	275.947	283.961	282.982	96.6261	125.352	118.16	268.389	258.674	305.983	73.4084	91.1854	102.141
TC222575	2854.19	2233.35	2797.6	2174.2	2487.05	2183.41	2908.82	2255.22	2953.68	2182.2	2484.51	2517.04	3596.71	3889.28	3124.78	4002.47	3671.18	4232.88	3630.51	4035.8	3532.15	3865.57	4713.5	4648.87
TC223302	14246	12576.1	14246.5	13390.6	13418.5	13346.6	13780.8	12750.8	13983	13240.2	14595.5	13772.6	17991.9	18772.9	18496.1	18279.2	18338.2	18271.3	18753.9	18991.9	17842	18442.6	19499.3	20808.7
TC226926	9002.64	8604.54	8690.04	7902.13	7888.54	7818.82	9213.82	8966.1	8468.38	8830.15	8188	8740.16	12496.9	11141.2	13015.6	12134.4	12797.8	11552.5	13532.9	11289.1	12600.7	11537.2	13618.2	11929.1
TC223009	1724.93	1880.49	1944.65	4161.77	4146.73	4571.16	1831.32	1735.19	1791.34	5008.54	4203.57	5099.99	3042.1	3313.06	3309.2	2325.41	2094.9	2538.23	3040.09	3154.97	3158.03	1977.14	2504.25	2282.29
TC220640	4357.03	5081.86	4785.61	6970.7	5442.65	6055.12	4900.58	5276.81	4668.3	5898.48	6015.53	6719.98	10960.4	10525.1	10818.8	9432.81	9484.26	9551.9	10382	10660.5	11148.2	8980.74	9594.13	8971.68
TC218388	3675.84	4168.61	4069.12	4037.35	2848.4	3302.44	3605.98	4541.1	4165.87	3040.02	2735.96	3837.79	7637.84	7706.66	7122.13	2275.52	2629.28	3076.79	7743.76	6465.67	7911.72	1878.31	2681.31	1929.45
TC221957	7928.51	9162.99	8954.88	9296.84	7290.1	7513.82	8489.65	9362.8	9061.52	7199.24	6843.63	8180.26	12905.9	14926.1	12918.4	5189.32	5589.67	6907.21	13542.3	13574.3	12626.7	4551.17	5521.37	4615.53
TC223477	7948	9023.33	8439.62	9363.49	6778.77	7118.24	7398.88	9441.9	8347.33	6820.88	6726.19	8423.24	15708.4	15746.4	15067.9	5263.98	5851.25	6700.18	15864.7	13726.8	15494.9	4972.5	6213.6	4777.99
TC229334	22.2394	20.2718	20.3391	22.4087	20.1881	20.7709	19.4355	21.557	22.1849	21.3689	20.9408	26.2688	24.3352	24.0243	23.4535	27.3048	26.616	26.3702	23.1857	22.2401	22.9454	24.8972	29.8413	23.4269
TC229356	7211.5	9263.22	8076.26	8991.84	6375.27	7339.92	6814.57	9059.46	8141.65	6816.7	6152.02	8416.5	14473.3	15056.3	14694.9	5504.89	5621.93	7080.28	14549.3	13770.2	14623.7	4828.66	5732.52	4729.16
TC231891	3142.69	3841.08	3688.53	3699.57	2656.11	2858.72	3218.3	3634.61	3767	2876.83	2517.97	3360.57	6402.65	6890.68	6247.79	1987.59	2030.62	2778.99	6538.14	6004.77	6238.36	1641.89	2218.29	1752.57
TC242146	749.785	912.117	743.808	762.14	500.337	585.221	770.95	1173.77	725.654	630.487	532.301	651.185	2186.52	1826.89	2322.11	664.005	727.453	723.607	2157.82	1725.66	2064.09	638.416	1050.34	584.521
TC242352	6995.16	7857.42	7507.56	9865.54	8801.61	9053.1	6981.12	8004.33	6992.59	8877.88	8999.93	9237.47	3065.23	3142.75	3239.12	4163.14	4264.17	4240.69	3441.16	3306.13	3070.38	4763.94	4536.23	4295.21
TC245132	3291.11	3317.96	3723.04	3814.3	4185.06	3736.52	3242.29	3155.46	3572.23	3594.35	4015.66	3848.14	1104.41	1290.17	1131.96	1921.74	1804.07	1726.29	1273.49	1343.79	1257.73	2041.05	1852.93	2017.79
TC236573	7635.26	7514.18	7709.74	5919.29	4866.08	5400.5	7168.79	8357.22	7830.27	5746.28	5799.58	5800.95	10915.9	10348.5	11216.4	6088.84	6390.87	6495.09	11198	9955.59	11722.6	5622.97	6214.98	5686.73
TC238181	1847.2	2446.79	2024.37	1345.74	1384.45	1567.6	2062.09	2384.09	1904.97	1649.53	1480.39	1360.44	2608.54	2505.95	2459.66	1529.37	1372.36	1697.5	2649.96	2703.96	2577.46	1252.63	1244.8	1438.65
TC219008	476.329	508.704	459.721	265.2	253.151	256.555	393.396	445.217	490.73	261.071	241	248.083	163.584	163.492	171.089	326.581	301.813	277.762	170.288	197.241	177.443	333.262	336.922	380.5
TC233291	3586.25	3977.55	3632.78	2864.26	3003.72	2966.53	4156.49	3756.73	3639.27	3038.6	2741.69	3170.87	5199.5	4974.68	5215.74	5099.73	4861.51	4746.83	4946.75	5426.04	5370.84	4683.9	4958.01	4635.47
TC218521	6796.77	8722.6	7858.75	6926.93	6785.39	7487.51	7640.47	8426.31	7226.57	7454.4	7155.59	7880.81	6770.01	7214.62	6680.58	15789.8	18030.7	15529.2	8265.3	7319.78	7000.46	18161.4	19001.5	16200.7
TC222474	6538.53	8139.07	7148.43	6295.18	6659.84	6655.76	7457.75	8331.91	7434.88	6672.22	6708.08	7140.33	6307.11	6058.42	6162.52	16755.8	16216.7	18124	6719.09	6673.94	6385.03	18667.5	17351.3	19551.5
TC236606	8651.45	9410.56	8997.39	6596.26	8195.32	7619.76	8852.98	8930.06	8636.38	7542.03	7979.69	7931.25	7372.67	8498.5	7618.14	21672.1	19307.8	21569.5	7952.87	9100.8	8171.21	25193.2	20490.8	24897
TC237497	506.294	675.039	650.217	596.76	668.772	683.557	783.187	772.814	567.653	598.762	412.884	520.109	983.102	671.056	736.642	3288.59	3667.9	3891.68	702.409	597.785	657.48	4091.17	4221.55	5045.66
TC233427	999.538	1029.13	879.631	995.899	1084.75	1117	760.636	895.465	860.741	987.227	1032.48	1002	1210.17	1233.32	974.485	1137.12	1287.79	1087.68	1175.8	1099.88	977.749	1011.52	990.638	1002.13
TC241196	7946.89	8255.76	7796.13	9998.35	8799.17	9638.57	6771.3	8692.72	7339.96	9246.93	9338.83	8776.96	12808.4	12008.6	12835.3	11744.3	12803.9	11676.4	12683.8	11447.1	11474.1	10044	10886.8	10169.3
TC233779	751.391	1118.28	862.178	1094.89	893.756	1120.1	826.377	1015.39	994.705	1248.33	1205.65	1271.89	5012.82	5623.56	5479.78	7696.89	7526.87	8669.17	5342.96	5987.82	5442.63	9018.11	9459	9575.35
TC220447	4243.35	4423.32	4463.73	6302	6382.93	6500.84	4689.61	4127.83	4238.53	6707.4	7479	6786.68	5386.16	5667.88	5753.99	10452.6	9674.01	10388	5520.24	6380.42	5457.93	9793.52	11031.7	10805.3
TC244243	38.7459	39.7891	34.8806	52.1067	37.9641	39.1067	34.7267	34.2809	39.0492	36.9917	28.3059	36.662	8334.41	7658.58	8182.53	5927.12	5300.35	6119.64	7919.61	9271.18	8044.69	5595.29	4068.13	5772.27
TC220673	1555.57	1359.19	1489.18	1932.96	2078.21	1994.52	1532.3	1302.31	1399.8	2109.16	2276.39	2052.01	1591.96	1522.81	1643.68	2779.81	2538.03	3042.84	1494.72	1581.32	1561.42	2679.71	2884.03	2908.21
TC231847	1234.34	1231.47	1262.45	1892.45	2001.7	2043.34	1234.31	1202.68	1154.82	1855.76	1778.53	1822.93	2227.79	2355.44	2203.36	2311.32	2093.95	2789.44	2213.54	2218.6	2279.63	2099.68	2757.08	2460.59
TC233642	4039.06	4279.21	3996	5853.86	5886.24	6194.09	4089.1	3809.84	4053.02	6032.54	6362.36	6595.24	5022.97	4865.63	4956.64	7233.58	6898.28	7583.22	4685.08	5353.73	4679.24	6190.82	6914.33	6301.5
TC244556	124.7	109.195	152.28	266.597	393.153	315.606	123.337	129.632	121.083	369.232	358.829	371.049	114.396	117.207	94.0468	153.32	150.744	167.359	112.766	131.361	108.586	178.195	152.356	179.636
TC224195	3725.18	3350.8	3965.19	3631.47	4284.05	3975.56	3812.57	3314.72	3440.61	3872.14	3824.34	3715.05	3547.81	3609.81	3656.2	4696.69	4557.72	5339.85	3453.23	3939.98	3693.59	5210.21	5958.85	5621.18
TC217137	12830.3	13444.1	13151.8	5277.73	5106.59	5927	12471.5	12388.6	13031.4	5374.81	4904.08	5247.46	10183.5	10240.9	10457.1	4580.54	4309.68	5119.29	10594.6	9943.02	10367.6	5576.41	5840	6730.85
TC231446	76.147	75.7051	81.3652	82.0429	93.7936	79.2814	86.3396	74.0277	76.0074	97.5974	97.7322	113.544	100.39	96.8523	95.0679	66.4312	77.2717	74.8483	126.05	172.924	124.604	64.8957	62.0959	60.5758
TC239325	576.883	466.267	567.217	681.832	776.053	599.264	598.135	506.065	605.111	620.237	740.176	682.96	491.364	546.728	589.982	698.942	583.294	641.641	571.327	602.753	543.335	761.659	606.287	654.664
TC244346	3870.5	2834.29	3891.55	4098.93	3712.8	3281.02	3624.79	2719.59	3538.57	3301.58	3988.11	3655.12	2785.52	2706.1	2536.14	3308.73	3358.24	3246.89	2689.16	3078.9	2721.97	3715.9	3039.1	3788.89
TC228339	2836.71	3174.41	2762.81	2593.29	2505.53	2788.78	2990.52	3048.56	2798.46	2805.88	2712.07	2324.19	3782.28	3822.68	3502.7	4141.78	3876.58	4112.61	3904.59	3660.82	3643.84	4589.52	4597.05	4513
TC240767	3912.83	4002.26	4040.86	1177.54	1334.86	1630.83	3997.39	4310.25	4418.88	1759.25	1118.19	1416.64	6059.11	6595.88	6078.24	562.22	568.008	738.703	4930.92	4948.53	6524.26	688.189	571.801	559.868
TC225511	1799.16	1522.77	1563.66	1367.59	1323.4	1312.8	1566.45	1409.78	1488.84	1337.69	1428.14	1452.45	5552.75	5643.88	5776.85	3828.44	4060.42	3428.08	6060.27	6022.22	6007.64	3250.71	3569.11	3330.57
TC243592	1859.1	1968.5	1890.72	1554.43	1566	1478.5	2161.41	1756.43	1827.54	1525.57	1515.65	1584.78	6930.5	6930.68	6178.74	4644.23	4363.19	4048.38	6673.54	7201.86	6827.22	3843.01	3689.68	3677.33
TC218939	20607.2	21013.6	20718.1	10336.9	12124.8	12417.2	20493.1	20505.2	22134.6	11469.8	11426.5	11321.6	1276.89	1761.5	1482.15	4271.29	4913.38	4689.3	1450.37	1541.39	1549.64	5158.63	4445.08	3992.59
TC226450	18381.8	19541.3	19315.4	8537.21	10031.8	9827.73	19169.2	17772.7	19675.3	9134.83	9142.01	9494.2	1260.87	1384.27	1314.31	3533.45	4652.51	3969.25	1342.6	1219.73	1505.46	4080.43	4728.54	3514.07
TC219708	8942.16	8113.06	8165.91	10301	10496	10880.3	8568.85	8289.42	7614.59	10595.3	10070.6	10406.4	14887.9	15004	15041.3	15994	15685.3	15295.9	15002.8	14622.3	14635	14463.3	16212.8	16000
TC221795	81.0976	45.2461	70.5981	63.481	63.935	53.4292	52.3778	41.4213	79.5416	66.452	111.201	106.037	248.834	300.947	278.451	428.803	364.961	377.886	302.942	333.196	335.729	270.645	303.901	335.343
TC222622	8764.79	7438.99	9021.81	9520.11	10645.4	9999.72	9092.07	7538	7572.12	9739.74	10051.6	9635.91	13295.1	15385.6	15190.3	16930.2	15912.1	15526.6	13684.9	15320.4	14288.5	14106.5	15962.1	16534.6
TC223260	8661.65	8346.48	8574.63	10372.1	10145.2	10038.2	7935.62	8262.2	7818.34	10784.6	10118.3	10237.2	15442.7	15345	15251.1	16920.9	15463.3	16377.7	15304.1	15065.2	14657.3	15570	18071.1	15782.2
TC225017	7846.36	7352.39	6665.12	4389.32	4768.77	4583.15	7453.01	7867.03	7047.68	4443.49	4578.09	4411.2	11637	12081.8	11628.3	7163.66	6622.29	7203.46	11230.7	12074.3	11314.1	7195.74	6897.95	7005.84
TC229185	849.336	911.042	920.91	1895.85	2253.53	1984.37	823.68	796.887	862.682	2104.5	2260.67	2177.31	691.899	807.503	716.234	1379.98	1603.84	1379.21	677.745	748.562	691.808	1098.11	1409.39	1181.95
TC219189	202.864	84.7007	116.614	9957.18	10296.8	9949.81	140.855	126.196	120.734	10449.3	12119	10876.3	115.597	110.669	114.211	1590.4	1854.77	910.196	102.845	122.553	97.237	1101.73	495.586	702.154
TC232747	705.477	267.226	535.464	24977.1	25747.9	24322.6	365.819	169.986	303.908	26300.1	25824.7	26166.8	244.884	260.076	277.399	5506.38	6206.93	3926.19	266.057	353.68	264.352	4334.55	2759.82	2976.99
TC219165	3140.35	3117.04	3380.93	9098.39	10416.5	10312.3	3805.1	3374.68	3289.25	11908.6	11634.2	11134.7	1176.45	1013.49	1049.45	3353.73	3243.69	2876.11	1100.35	1262.31	1146.12	2475.34	2952.12	2193.11
TC218709	1236.18	1164.95	1273.52	1376.95	1405.21	1309.28	1225.01	1203.42	1447.76	1243.5	1229.1	1474.56	3271.77	3569.16	2845.1	3601.95	3886.81	4286.8	2974.4	3092.66	3114.32	3735.09	4540.11	3976.27
TC241161	12646.7	15425.9	13219.1	3029.81	3567.27	4378.72	14339.4	14678.3	14785.1	3694.25	2981.86	3321.18	1935.48	1957.57	1661.03	361.296	261.544	454.314	2047.27	1864.34	2040.74	418.915	269.613	323.152
TC221413	1951.73	1914.19	1943.9	867.479	851.926	1041.76	1692.71	2232.96	1802.08	1012.62	897.353	759.984	365.966	359.84	404.825	240.315	283.359	276.03	426.276	444.907	485.678	271.601	319.252	258.612
TC233533	3908.11	4252.23	4709.3	1481.98	1527	1956.49	3251.84	4169.93	3701.95	1653.77	1259.16	1149.35	418.303	407.171	410.004	297.582	266.483	378.025	536.452	543.073	529.11	290.67	387.681	237.744
NP9243692	1141.68	949.417	910.654	989.296	1180.68	1315.62	924.114	909.768	905.613	1133.75	1210.07	1164.14	1119.59	1097.18	864.546	770.713	689.363	719.092	976.88	907.988	947.053	737.743	535.612	651.161
TC226469	1014.87	217.322	692.852	591.928	513.464	552.515	667.73	189.25	704.145	574.13	671.27	430.896	3843.28	3820.5	3696.24	1259.69	1158.92	1368.09	3586.29	3452.34	3818.95	1582.28	1671.82	1686.79
TC224479	967.491	663.227	983.028	636.006	618.555	595.156	833.144	679.318	766.419	640.027	559.142	599.436	4977.51	4520.62	4296.99	2176.1	1912.03	2288.64	4683.02	4761.8	4235.1	2033.76	2622.86	2548.1
TC224299	16058.9	17816.4	17405.7	3276.24	3902.93	4604.69	17211.8	19311.5	18078.5	3553.23	2682.87	3280.41	23620.8	26936.4	23276.4	1541.53	1127.04	2242.92	26124.1	24954	26978.6	1985.77	1659.51	1402.83
TC227185	1175.93	1418.1	1238.06	1540.45	1370.56	1425.95	1091.81	1175.41	1233.92	1474.48	1323.82	1543.75	3329.12	3169.15	3525.01	5678.02	6040.11	6336.26	3983.39	3517.73	3845.74	6971.2	8309.79	7353.6
TC238151	4747.53	5229.53	4633.62	3205.02	3190.26	3535.53	3926.94	4427.55	4268.42	2995.18	2433.92	2427.09	3506.93	3946.87	3589.36	3133.82	2982.69	3102.29	3800.51	3975.88	3574.29	3174.76	3214.08	2804.23
TC242148	11939.7	11853.2	11018.6	8824.14	9261.52	8987.65	10463.3	10922.3	10804.6	8276.03	7278.25	7011.11	8557.97	9498.03	8169.48	8003.02	7101.67	7523.85	8497.72	8932.35	8126.06	7822.38	7667.19	6659.8
TC219405	6593.48	7175.15	7035.04	5227.6	5286.99	5611.6	6550.32	7502.71	6488.48	5599.56	4637.67	5423.11	1356.66	1400.67	1450.02	1432.82	1400.08	1900.23	1395.89	1462.39	1473.3	1397.75	1649.99	1619.15
TC224120	4254.75	4416.58	4720.62	5221.72	5228.83	5161.27	5199.15	5004.11	4403.94	5485.32	5230.4	5187.66	4393.72	4399.03	4286.22	6736.83	6604.84	7558.01	4536.72	3889.68	4459.73	8411.81	8866.93	8260.63
TC241010	5494.91	5542.11	6003.63	5950.77	6300.09	5977.95	6016.43	5279.97	5588.4	6119.78	6452.83	6220.13	6593.41	6505.99	6281.48	8554.75	8254.96	9152.52	6571.31	6735.28	6517.09	9507.08	10307.3	9895.67
TC244689	10651.3	12242.7	11343.4	12546	11620.2	12690.7	11082.5	11793.2	10647.2	13277.1	12373.9	13988.5	14510.1	14240.6	15100.6	17028.8	17273	18858.6	14782.4	14116.5	15144.7	18929.2	20444.9	19252.9
TC236124	1277.18	67.6796	1042.11	383.881	386.887	123.949	929.486	50.9513	764.343	117.215	246.613	270.25	91.7343	112.615	174.59	903.063	630.979	1004.72	136.361	194.893	112.071	1340.23	1067.54	1354.96
TC219067	395.663	369.621	375.162	372.085	390.381	336.477	397.43	392.389	436.415	358.061	379.566	365.016	347.131	436.169	407.805	361.599	301.059	367.437	402.873	541.313	488.532	304.469	276.265	323.428
TC236492	5075.77	4691.55	5434.53	4791.13	4733.04	4711.56	5207.28	4835.8	5171.8	4825.63	4563.77	5103.29	4944.99	4992.33	5281.48	4088.78	4268.12	4468.54	5151.05	5186.34	5501.88	4449.34	4883.86	4778.81
TC217851	1796.04	1798.75	1590.82	3113.16	2603.4	3136.58	1863.3	1795.06	1703.13	2818.55	2820.51	3042.48	4432.67	3992.86	4734.89	4621.5	4560.45	4462.1	4002.97	3969.4	4185.82	4180.14	4946.46	4708.18
TC241925	195.126	168.286	198.029	307.07	379.599	369.347	164.477	165.411	187.548	427.891	420.61	396.136	369.685	320.717	334.178	374.304	323.51	392.256	341.015	394.659	358.46	292.253	180.226	261.797
TC239530	910.26	492.903	883.367	570.666	584.746	575.159	744.611	627.508	843.138	539.568	562.047	570.145	2163.88	2061.51	1984.2	393.771	391.185	467.909	1916.73	1799.55	2144.23	429.255	321.206	446.817
TC220106	4004.4	3913.77	3686.95	7332.96	7202.71	8079.73	3696.07	3865.25	3926.76	8344.43	7916.02	7533.32	5376.63	5838.61	6009.66	7744.35	7535.69	8317.99	5473.2	6124.59	5638	7717.68	8078.61	8072.81
TC228615	8262.1	8047.49	8350.67	13857.9	13628.6	13781.5	7491.51	7638.67	7761.58	15235.1	14047.8	13834.5	11541	10544.1	10879.7	13591	12932.3	13230.7	11912.3	11153.1	10514.3	13790.4	15084.8	13579.4
TC233315	1414.28	1462.03	1603.54	3126.64	3154.29	3259.05	1455.35	1360.47	1559.67	3143.02	3446.44	3064.92	2153.46	2541.62	2301.66	3812.01	3276.35	3384.61	2350.21	2394.38	2286.35	3123.61	3356.23	3448.44
TC236923	5885.52	6779.73	5754.66	11345.3	10718.1	12092.5	6089.65	6612.7	5923.13	12817.4	11683.4	12023.9	9439.08	9091.88	9378.41	11957.7	11281.1	11949.2	9472.18	9117.51	9498.01	11396.7	12479.1	11827.8
TC226065	19746.3	20394.3	19435.2	16807.1	15905.7	17260.2	20328.2	22574.9	19300.7	15503.6	15743.6	17171.7	29554.6	29368.2	28427.5	15815.1	16992.1	17343.1	28242.4	29016.5	29278.6	15451.1	16768.5	15279.7
TC241876	132.685	119.839	118.262	147.783	166.419	155.3	145.21	126.507	128.899	145.147	141.546	110.647	117.519	130.094	114.502	98.308	95.6878	106.368	108.322	115.593	101.469	122.516	139.477	135.367
TC223814	20776.2	19584.1	21903.1	15995.8	15710.1	15643.9	20809.8	20802.6	20343.5	15525.8	15182.9	16453.3	28602.8	31556.9	29998.2	17312.7	16850.3	19381.4	28919.7	31066.6	29940.6	16921.7	17154.6	16970.1
TC238767	32009.5	29998.2	31053	23353	26468.1	24780.7	31991.3	31654.8	31028.2	23707.9	23487.1	24458.8	11493.3	12673.5	12329.9	15345.8	15352.3	16520.2	11204.8	13035.1	12313.2	16230.4	15752.4	15980.1
TC219653	4826.27	4882.97	4640.21	4974.9	5051.33	4914.96	4722.56	4761.53	4894.39	5058.21	4579.96	5194.19	5588.24	4935.92	5200.68	4582.35	4693.2	4262.06	5306.7	4941.77	5198.48	4912.32	4557.96	4355.59
TC235749	4215.82	3811.08	4179.78	4262.56	4377.44	4114.55	3770.52	4004.29	4084.52	4288.65	4450.54	4050.95	4507.08	4313.65	4361.92	4052.46	3917.01	3915.05	4209.12	4584.7	4709.47	4171.35	3683.12	3863.66
TC238666	3061.04	3290.51	3301.36	2795.77	3157.43	3046.39	3084.39	3141.78	3089.04	3478.42	3487.55	3210.14	3334.54	3468.41	3562.63	3387.91	2937.28	3031.5	3340.49	3746.15	3676.27	3431.22	2628.5	2873.14
TC224900	2378.88	2415.84	2418.29	2809.24	3002.95	2572.04	2330.61	2341.59	2172.02	2919.2	2941.03	3189.34	2636.11	2499.8	2641.57	3148.86	3663.66	3441.89	2708.71	2564.15	2767.71	3148.05	4072.11	3591.19
TC222976	8616.09	8843.04	8745.59	8547.46	9493.23	8533.02	8911.83	8486.54	8819.92	8990.34	10275	9252.3	5271.58	5443.16	5437	6829.74	6580.39	7552.16	5357.55	6843.49	5537.57	7659.44	7419.31	7296.81
TC219312	30016.6	32265.2	29877.6	22831.5	22978.3	24776.5	29325.8	32687.2	31893.9	25752.5	22038.1	25426.4	2005.48	2086.96	1888.34	5639.7	6058.64	6993.89	2373.51	2038.34	2173.18	8245.55	8817.34	7611.38
TC226292	5957.9	4281.14	4803.12	4547.17	4050.98	3929.85	5008.41	5080.69	5317.88	3737.89	3674.48	3395.63	17347.8	15346.6	15526	13523.3	15175.1	15146.1	16363.7	14285.3	16513.8	15748	17020.6	15556.3
TC239224	12576.9	11246.7	12662.4	12509.8	10737.5	11100.8	12046.8	12707.2	13003.2	11213.8	10793.9	9920.86	30712.2	30705	27784.9	27791.6	26328.4	31210.2	28899.4	28629.8	28988.9	31555.5	30229	31432.5
TC224629	4361.55	4688.37	4561.33	5485.29	6167.82	5974.58	4694.49	4878.17	4444.78	5997.07	6368.6	6200.81	6118.89	5731.96	5724.53	4422.22	3742.73	3547.94	5583.86	6138.2	5838.67	3924.53	2629.59	3189.45
TC226706	16859.6	18056.8	16967.5	22564.2	23063.4	23326.5	16830.7	18610.6	16066.7	23388.5	21035.8	22450.1	21399.6	19601.2	20014	15176.6	16058.2	13222.9	20972.1	20259.3	21438.5	15100.2	12925	12314.4
TC231808	15954.9	16354.3	16650.3	19623.3	21571.3	20995.1	15621.9	15144.9	15411.9	18664.3	20676	20300	20130.8	19059.9	19595	15564.6	14951.8	13573.9	19619	20146.8	20053.1	14383.6	12379.8	12982
TC236285	1372.32	491.503	926.151	1863.05	1274.2	896.437	894.402	470.516	752.664	775.884	1852.79	1126.84	3128.82	2767.84	2890.24	4420.92	5151.91	4794.62	3138.43	2786.45	2941.73	4446.27	5598.74	4707.45
TC235103	1522.82	779.125	1543.25	3602.24	1809.9	1271.49	1409.47	768.071	1115.68	1084.03	2647.24	2116.86	2160.56	2093.77	1947.57	6108.42	6512.64	5835.27	2163.4	2236.26	2270.63	6215.11	5966.31	6986.49
TC231360	1119.55	1057.81	1075.94	2095.43	1798.91	1652.61	898.449	849.073	1125.88	1791.15	2218.37	1901.66	7208.14	7447.78	6564.41	8804.71	8618.11	9550.87	7020.81	7367.13	7119.39	8682.45	8670.5	8977.92
TC236567	1686.94	1341.96	1591.8	3121.36	2579.13	2188.34	1424.71	1264.61	1499.92	2353.36	3011.33	2650.36	8367.85	9332.16	7956.53	11237.5	10612.2	12203.8	9124.25	9153.14	8691.34	11627.2	11768	12311.2
TC218128	3072.23	2933.94	3036.81	2832.23	2593.57	2542.06	3015.66	3038.74	3184.13	2357.18	2279.19	2634.64	4766.96	4844.35	4869.3	3771.91	3597.25	4035.8	4411.58	4652.49	4711.91	4085.81	4079.71	4111.27
TC222387	3372.91	3400.79	3395.73	2838.42	2549.81	2651.97	3481.57	3490.71	3711.18	2242.48	2437.14	2647.5	4280.48	4482.58	4122.7	3068.03	3266.04	3312.74	4346.94	3727.19	4327.32	3037.35	3623.18	3353.11
TC244808	10547.2	9872.2	9917.48	8332.68	8407.18	8027.64	10433.8	9318.9	10285.4	8268.42	8540.5	7534.29	12116.3	12038.7	11825.9	10204.3	9864.71	10305.8	11654.5	11584.1	11649.1	10066.1	10223.2	10296.8
TC241521	30.975	27.9244	33.0464	36.0248	29.5073	35.7117	31.4248	42.3488	35.1846	36.9177	34.6715	42.8298	173.195	164.004	176.628	128.283	120.874	120.464	203.383	191.147	200.474	105.23	65.1314	133.41
TC222855	1029.57	655.793	1103.35	818.97	805.514	736.446	963.545	819.678	1052.4	821.234	851.342	822.046	2076.17	2358.28	2030.91	563.781	579.211	682.015	2084.73	2227	2501.74	627.109	574.29	668.471
TC243620	611.46	337.318	568.123	421.839	411.193	348.135	485.157	401.082	533.808	383.065	502.879	402.584	1370.42	1297.04	1291.67	346.925	358.596	415.262	1173.98	1323.45	1299.39	347.84	201.972	393.436
TC222118	6715.66	5918.68	6871.86	12333.1	12777	11276.6	6821.83	4968.85	5728.53	11232.6	11785.1	12317	9034.06	9057.11	9373.97	16883.2	15596.9	14697.9	9631.03	10902.6	9348.18	15474.7	13911.5	15832.5
TC243118	11819.2	10944.7	11515.5	13799.4	13044.6	13006	10865.8	12546.5	11848	13336.3	12754.1	12821.4	21368.6	19793.7	19743.5	15834	16227.1	16431.1	19601	18968.9	20697.3	15773.6	15898.3	15913.3
TC219525	1010.23	1271.94	1177.56	1462.76	1579.25	1662.1	1008.44	903.964	1057.5	1610.4	1370.04	1661.1	932.854	1012.6	966.168	1073.88	1195.65	1080.21	993.352	1113.94	1073.5	929.039	857.266	970.887
TC233374	132.221	168.113	143.764	93.2681	108.592	112.206	138.743	183.315	169.329	114.41	100.247	85.0868	1488.67	1496.66	1541.76	885.475	729.808	837.783	1395.97	1710.31	1501.23	739.963	498.014	401.486
TC225461	8113.3	8858.23	8001.06	4870.37	4993.35	5435.23	8041.71	8933.63	8530.22	5480.37	4672.56	4855.62	2274	2219.6	2228.72	1774.88	1761.73	2018.16	2205.41	2085.34	2221.05	1758.09	1849.99	2011.7
TC229103	16172.9	14439.8	14996.3	8857.88	9684.94	9758.69	14633.5	14701.1	15584.7	9408.5	8764.55	9591.16	4122.84	3604.47	3798.23	2958.65	3160.16	3373.86	3641.25	3710.18	3729.3	3204.3	3485.25	3136.25
TC220617	4436.38	4704.69	4347.47	3145.54	3110.72	3033.33	4274.71	4642.43	4484.33	3076.26	3641.61	3796.68	605.849	685.531	580.671	7366.81	8803.81	7317.33	589.188	654.565	641.504	7727.2	8852.07	7017.98
TC240257	1571.25	1809.16	1780.46	1962.85	1559.68	1628.79	1495.08	1659.81	1640.88	1617.35	1730.31	1745.73	2161.99	2269.69	2108.17	2683.6	2414.8	2616.03	2237.31	2503.5	2229.57	3084.13	2142.64	2789.65
TC239284	4694.21	3978.73	4743.36	5077.01	5655.25	5914.37	4303.25	4273.14	4735.2	5433.66	5040.27	5402.62	4885.09	4873.5	5008.8	2363.34	2240.47	2690.26	4868.04	5027.61	5151.43	2341.68	2188.69	2300.99
TC240942	2462.38	2392.3	2377.76	3221.1	3382.38	3631.39	2494.03	2619.05	2927.44	3165.98	2885.93	3076.55	3108.74	3280.55	2807.62	1491.93	1630.77	1816.22	2692.34	2819.29	2861.51	1718.91	1532.27	1673.84
TC239975	2420.48	2607.83	2578.73	3111.48	2924.81	2986.22	2486.18	2502.26	2616.51	2974.12	3003.27	3133.78	4368.91	5028.91	4450.17	5326.83	5392.96	6308.63	4613.14	4865.27	4481.08	5528.21	6138.21	6572.11
TC242118	1635.96	1959.22	1772.03	2009.19	2098.42	1930.24	1728.8	1664.58	1672.26	1886.87	1907.29	2056.81	3327.74	4088.7	3384.34	4619.49	4220.77	5072.25	3436.17	3660.28	3590.25	3992.03	4901.89	5018.62
TC224399	927.904	604.949	841.261	1097.05	1120.51	1257.95	776.567	677.897	812.56	1052.27	1108.04	1152.76	1422.2	1404.76	1367.61	716.797	700.081	655.107	1468.17	1423.23	1467.71	854.083	523.326	665.731
TC230616	4573.23	4837.97	5121.72	1799.61	2040.4	2344.26	5004.68	5783.57	4849.87	2001.83	1754.54	2010.17	2461.51	3177.21	2863.29	654.481	544.484	1120.2	3125.94	2195.09	2923.91	814.405	564.03	883.119
TC225771	1001.19	947.757	928.898	1106.84	1140.49	1262.43	956.371	1097.81	1168.21	1146.46	1221.06	1164.08	1731.46	1682.83	1707.13	1049.11	1135.1	1252.87	1628.02	1591.76	1596.58	1139.55	1355.41	1248.27
TC228631	1373.1	1707.53	1449.16	1569.37	1369.24	1463.38	1580.2	1679.38	1538.65	1326.43	1362.63	1705.56	1860.16	1991.88	1647.88	1617.12	1488.16	1265.1	2025.61	2199.85	2156.15	1791.33	1103.76	1084.87
TC228769	2612.83	2642.04	2693.74	4519.58	4017.83	3799.29	2519.16	2764.71	2688.16	3836.6	4017.17	4275.37	4791.55	4685.26	4385.71	5804.84	5424.78	5438.34	4715.46	4717.41	4473.43	5706.38	4463.73	5128.9
TC237702	1229.43	1339.28	1196.43	2174.92	1816.18	1999.26	1132.37	1273.71	1232.25	1983.03	2029.56	2189.08	2034.41	1874.24	1944.87	2513.72	2376.14	2391.03	2241	2175.52	2237.62	2862.44	2197.37	2342.13
TC228364	2410.88	2948.74	2670.9	1432.26	1673.84	2106.75	2262	3039.59	2739.09	1874.17	1314.97	1520.05	4665.57	4256.47	4923.85	405.959	385.077	457.619	4124.85	4136.95	4291.18	405.887	522.226	385.4
TC244756	1486.99	1751.66	1474.16	864.649	963.718	1221.52	1339.44	2034.56	1549.39	1181.26	765.828	1049.5	2488.79	2332.1	2293.02	212.635	239.953	275.439	2385.69	2261.05	2528.84	241.621	403.43	194.421
TC224496	10843.5	10266.5	11189	12099.6	11275.1	11468.7	10736.2	11045.2	10634.8	11383.1	11786.4	11336.5	10568.8	11330.3	10501.1	11809.8	12480.7	12383.9	10907.6	11032.5	10434.5	12425.9	12240.5	12230.7
TC226536	8887.38	8724.09	8777.36	9537.67	8677.02	8968.95	8895.93	9287.33	8867.75	8782.12	8617.07	9197.6	9592.45	9442.63	10115.5	10949.7	11271.7	10885.8	10260	9486.47	9881.64	11311.4	10135.1	10275.5
TC236951	163.081	195.364	179.234	132.603	117.562	139.044	155.765	203.722	178.456	214.683	237.112	214.612	374.995	293.971	334.84	177.323	171.359	167.635	390.162	361.994	408.324	128.806	110.755	138.457
TC237187	3253.04	3163.85	3199.25	3441.41	2739.39	2525.97	3171.14	3210.98	3166.68	2483.2	3104.47	3191.55	8726.47	8615.18	8314.42	7103.76	6666.48	6805.08	8976.52	9152.01	8526.18	7092.86	6147.1	7022.92
TC232713	2167.88	2433.98	2145.16	1462.72	1516.94	1534.5	2288.49	2361.01	2356.33	1518.81	1625.32	1638.54	3101.25	3209.62	3105.76	3273.19	2738.29	2712.89	3061.01	3370.89	3176.11	3194.78	2207.29	2653.57
TC236187	11315.2	11648.3	11042	9294.68	8836.89	9362.25	11859.9	11768.8	11547.9	8921.33	9812.23	9502.96	14081.9	14183.5	13716.7	13416.6	12372.4	11766.4	14730	15265.4	14964.4	14971	10327.5	12003.3
TC243286	976.041	1314.28	1090.86	1315.54	1171.93	1338.56	1501.41	1406.66	1263.13	1246.43	956.774	1111.74	1525.24	1216.87	1271.63	1031.82	1288.85	761.024	982.406	884.147	934.926	1313.28	1868.39	1178.29
TC221470	6549.75	7347.11	6871.84	5598.49	5726.41	6317.27	7003.76	7552.79	7536.01	6392.45	5925.27	6405.24	666.024	707.003	722.231	1488.88	1663.92	2026.69	762.474	736.267	766.692	2178.56	2060.15	1939.5
TC227597	8326.97	6833.28	8233.34	8470.25	9507.83	8513.8	6983.78	6144.15	7130.27	8622.78	8442.69	8424.9	12630.5	12821.4	14214.3	14626.4	14917.7	15602.5	12508.9	12659.9	12944	15045.4	16669.9	14998.2
TC228032	3979.61	3121.56	4145.55	5934.62	5311.54	5728.8	3890.23	3648.38	3991.29	5779.56	5987.53	6168.84	9131	9085.84	9144.45	10948.8	11459.3	11240.4	9037.06	8769.97	9360.69	11739.2	11543.7	11533.8
TC236227	1867.01	1825.86	1832.43	1530.74	1592.05	1275.08	1927.04	2109.37	1934.11	1087.24	1483.89	1191.76	1873.24	1934.25	1763.99	1701.47	1538.83	1762.55	1696.34	1959.91	2056.33	1584.57	1884.34	1825.73
TC223627	648.301	83.8889	432.895	1950.53	2503.46	1068.03	491.532	64.435	288.418	1285.27	1506.12	1346.04	70.7386	69.5852	159.118	417.909	569.9	294.447	235.849	95.4267	94.6195	353.389	666.624	287.202
TC219133	2718.81	3032.26	2658.23	2260.77	2282.42	2233.89	2812.38	3068.1	2997.89	2277.86	2204.33	2229.08	4120.41	3949.8	4129.01	3512	3220.44	3194.24	4013.9	4346.55	4214.46	4005.72	3331.34	3171.75
TC229121	328.353	365.416	288.617	193.39	251.065	165.083	259.558	238.196	262.908	203.498	284.432	215.963	150.948	116.801	106.924	164.328	216.87	190.822	136.004	134.274	120.861	184.425	273.941	246.219
TC222038	9243.14	10122.1	9329.06	5274.69	5409.53	5939.3	10146.1	9605.7	9311.7	6277.72	5385.16	6075.85	5369.36	5686.9	5904.31	3534.73	3394.54	3589.6	5292.41	5110.33	5913.33	3139.26	3212.68	3018.46
TC231663	1255.53	1386.37	1198.33	798.774	929.014	976.866	1278.56	1411.95	1256.62	1032.75	935.087	929.113	2202.68	2203.27	2418.53	1144.19	1095.73	1135.29	2177.69	2159.93	2288.18	1168.98	1110.39	1205.4
TC220183	851.815	694.787	771.115	606.83	608.288	644.218	757.205	636.583	738.17	570.13	615.02	602.21	465.923	386.264	417.57	348.322	355.209	375.017	445.79	463.358	401.748	352.596	378.5	368.466
TC220908	14629.8	15366.6	14463.5	10380.2	9927.96	10698.6	14563.1	14968.1	15036.9	11083.6	10044.2	10260.2	7762.16	6860.57	8024.03	5179.66	5132.46	4899.68	8194.29	6993.74	7494.78	5206.97	5935.92	5405.04
TC226822	3491.97	3868.39	3791.07	2384.67	2319.4	2256.24	3921.07	3619.51	3728.46	2224.1	2302.99	2306.09	3636.46	3624.77	3631.34	4268.7	3932.15	4846.37	3528.3	3861.31	3511.97	5509.89	5508.48	6149.87
TC231718	2564.71	2927.52	2791.52	1709.7	1665.17	1599.5	2468.26	3082.04	2651.83	1737.83	1756.12	1912.94	2803.92	2803.34	2856.09	3545.5	3422.74	3930.24	2933.12	2794.56	2693.72	4206.53	4029.74	4697.03
TC219918	16210.5	15370.7	15092.8	3964.86	4168.49	4961.62	16209.6	15807.6	16722	4312.29	3503.85	3419.45	4698.43	4316.75	3541.85	1245.38	920.223	1418.62	4091.62	3314.34	4093.49	928.539	876.339	838.786
TC242359	6932.19	6405.57	6220.96	1599.55	1554.65	1882.72	6452.14	6775.46	7174.09	1774.59	1552.18	1493.29	1720.36	1820.5	1723.1	623.71	510.268	780.109	1741.12	1627.82	1898.31	693.677	577.295	536.359
TC218400	113.724	59.5082	92.444	67.1745	56.7253	47.1798	80.306	63.434	85.4947	49.0202	51.0607	49.3115	83.672	78.6778	71.0689	65.5146	59.3272	62.2404	74.8161	88.1588	77.4304	58.507	42.6056	57.9319
TC219877	1677.35	1230.12	1621.4	1515.98	1397.03	1264.35	1712.01	1195.93	1667.02	1283.28	1149.17	1332.71	4213.9	4136.55	4042.42	3976.28	3754.43	3746.84	4359.17	4276.25	4033.14	4195.09	3550.41	4259.9
TC227427	1840.81	1881.93	2029.38	2340.37	2131.84	2243.13	1957.81	1937.6	1863.91	2075.63	2069.14	2225.56	3255.56	3023.05	3143.95	3484.52	3246.69	3349.03	3077.27	3370.27	3372.85	3309.4	3886.81	3423.91
TC231235	705.477	449.292	590.622	202.453	152.291	184.913	444.316	381.615	524.218	129.424	207.014	138.32	183.079	238.984	188.212	453.376	417.697	567.74	184.174	217.245	229.329	545.859	566.772	643.002
TC222325	7231.88	7490.87	7167.5	8071.79	8789.82	8545.29	6548.6	7023.91	7221.19	8399.05	8168.76	7748.55	4200.28	4420.94	4264.89	6162.66	6053.65	5861.18	4027.88	4601.13	4474.95	6100.23	4953.93	5975.4
TC228290	3330.17	3559.03	3658.42	3897.89	4245.63	4250.26	3300.91	3641.82	3537.48	4147.77	4200.6	4247.66	1991.47	2058.44	1980.41	3047.98	3191.66	2844.48	2043.12	2166.16	2184.85	3056.89	2769.59	2859.28
TC238206	7586.17	8063.3	8299.13	8800.78	9271.54	9285.05	7693.77	7750.17	7690.01	9631.76	8974.12	9270.81	4480.07	4554.66	4437.13	6352.39	6099.14	5926.24	4298.71	4467.78	4123.12	6173.64	5463.41	5845.97
TC220145	924.038	925.295	922.317	1507.73	1539.71	1567.64	1000.99	1047.91	1023.56	1838.54	1689.91	1881.3	1624.42	1492.1	1530.66	1725.13	1783.16	1591.87	1429.49	1552.6	1567.03	1804.72	1907.54	1777.56
TC230760	35500.3	36502.5	37678.9	21830.2	22420.9	21657.7	35349	34078.4	35779.4	21153.3	20027.4	21657.4	12447.4	12177.5	12933.4	15137.7	14453.4	15432.8	12564.3	11843.8	13421.5	13838.9	16729.9	15202.7
TC219409	117.333	143.977	107.934	139.723	106.882	120.373	153.353	132.828	108.771	139.217	115.568	123.906	170.503	148.857	194.918	2801.18	3346.72	1742.83	288.346	138.657	154.773	2165.25	3368.15	1891.16
TC236765	111.767	95.6454	87.5885	85.3362	112.096	84.2122	100.846	81.7532	108.834	62.9733	77.2679	80.3552	225.836	248.377	274.457	7818.66	8945.7	5667.36	645.8	226.848	226.155	6680.53	9393.64	6253.04
TC217894	5409.37	6406.97	5553.16	4461.21	4989.36	5646.5	5325.7	6055.23	5524.59	5002.1	4309.41	4716.04	5686.19	5490.43	5217.92	2913.24	2672.25	2969.73	5208.28	5170.2	5129.19	2917.72	2143.04	2691.52
TC227095	826.393	1061.7	974.221	800.987	860.552	937.42	908.377	1181.99	879.305	938.562	760.644	894.259	1011.17	1026.57	967.226	474.992	527.107	480.174	1074	1032.48	1015.59	527.594	421.747	472.178
TC225016	1346.11	1260	1256.5	3079.23	2983.37	3095.03	1314.5	1113.77	1198.76	3484.45	3237.71	2881.83	1102.07	1008.6	1037.37	2433.04	2442.87	2164.08	1032.46	1187.69	1012.8	2549.38	1862.1	2090.9
TC227720	1207.26	1154.27	1166.47	2197.27	2143.81	2229.26	1176.69	1122.12	1218.64	2231.77	2173.34	2018.3	1571.14	1715.86	1415.7	1983.53	1784.93	1817.45	1511.66	1889.4	1747.36	1827.1	1500.14	1710.74
TC235437	225.938	195.146	219.947	110.688	144.912	111.441	183.354	198.423	191.887	107.696	138.272	126.136	640.157	514.68	491.94	180.129	176.106	154.585	590.423	645.673	574.143	154.263	170.488	153.392
TC222449	775.095	704.815	719.657	755.934	733.886	741.851	737.009	766.508	767.085	746.831	782.681	768.914	1240.66	1209.9	1253.75	450.26	401.033	429.439	1172.97	1274.5	1196.73	460.234	273.238	421.655
TC239119	2644.85	2065.55	2593.09	2573.75	2606.7	2584.32	2310.47	2370.51	2449.92	2592.28	2453.34	2452.54	3645.97	3922.7	3700.7	1566.79	1315.32	1493.51	3322.24	3849.33	3597.12	1404.59	1073.6	1446.79
TC220205	2447.32	2873.74	2708.46	3376.1	3090.99	3409.77	2694.26	2947.84	2567.04	3430.99	3397.78	3443.22	2768.23	2466.46	2823.59	3309.32	3714.7	3569.26	2875.25	2486.77	2839.89	3391.89	4136.28	3569.33
TC230802	469.513	530.101	496.824	937.967	760.296	770.707	436.472	524.619	557.171	984.857	898.309	1091.82	666.646	664.692	725.136	1692.78	1591.12	1974.64	763.716	778.645	761.823	1976.31	2241.28	2097.81
TC233117	2109.53	2531.23	2476.4	2022.83	1562.12	1593.9	2209.34	2663.29	2355.76	1769.41	1960.32	2200.86	1965.09	1926.1	2018.18	1319.69	1366.72	1325.02	1894.11	1827.58	1987.25	1113.18	1341.59	1182.12
TC243603	326.091	427.993	437.829	342.322	278.769	316.735	438.122	459.867	424.115	338.421	352.734	446.1	368.073	399.598	367.767	187.279	208.747	197.653	347.646	407.671	404.855	196.8	275.89	198.431
TC219914	5442.32	5015.51	5671.1	3428.62	4195.1	3714.96	5320.7	5431.06	5852.8	3932.06	4123.18	3886.9	8360.52	8689.81	8630.95	6426.32	5505.54	6699.17	8350.23	8558.43	8345.09	6109.93	5346.16	6068.91
TC228198	626.88	689.408	516.129	487.832	498.999	577.051	600.276	684.966	594.487	655.122	524.017	568.926	1175.75	1007.98	1212.78	971.428	1286.92	1030.87	1138.44	1042.44	1142.01	867.033	856.483	987.575
TC238295	659.735	775.15	707.884	670.543	511.261	597.173	698.327	718.259	776.767	551.259	585.133	661.967	1456.48	1181.15	1099.65	1146.59	993.175	1228.84	1318	1246.85	1309.8	1230.47	1050.46	1094.54
TC218105	14165.9	13498.2	13080.5	9832.66	9989.65	10101.2	13950.4	14193	14556.7	9537.19	10298	9428.68	21783.2	19835	21222.4	12061.4	12164.6	12964.3	18686	19215.3	17461.4	12101.1	11582.2	11323
TC240751	21301.8	18723.2	19869.6	17002.8	17789.7	16743.7	19571.4	19141.4	20340.9	16682.6	15635.8	16097.7	25117	26831.2	27740.9	18933	18520.6	19364.6	28258.5	26649.7	26606.9	19076.2	18670.7	17895.5
TC217143	24852.1	25969.2	24348.3	23545.4	23946.9	26147.6	25796.4	26161.5	25455.9	25252.4	25568.3	25423.9	534.515	465.935	524.8	7323.54	7092.68	7357.29	494.331	370.466	395.069	8865.53	6146.61	6942.77
TC230209	1170.3	1381.68	1023.11	1135.05	1232.5	1268.87	1274.22	1429.23	1268.54	1302.02	1569.65	1458.7	1261.64	1324.4	1272.22	2069.24	2171.5	2095.28	1156.96	1258.68	1296.82	1877.2	2172.66	1920.58
TC219047	1639.43	2107.51	1957.99	2923.85	3158.4	3153.3	1786.92	1713.56	1910.79	3198.18	2566.12	3199.18	72.7609	56.8548	60.4372	94.9563	93.7676	86.0772	73.8876	56.0563	70.89	101.751	109.865	80.5704
TC217229	22680.9	20252.9	23042	23595.3	26185.6	21837	22702.5	20661.8	22631.4	23587.1	24102.7	23497.6	9143.42	10001.2	8866.17	21415.8	21762.2	24221.8	9903.18	10622.2	9462.84	23232.7	24024.6	23351.9
TC233202	3012.19	3505.96	3153.72	4312.51	5252.92	5324.89	2959.93	2898.17	3261.7	5371.35	4545.07	4998.2	2770.58	2929.51	2709.49	5548.08	5502.23	6034.4	3130.89	3095.77	3076.2	5712.79	4865.12	5129.06
TC222158	1123.29	1283.5	1131.23	1398.38	1529.38	1509.65	1222.01	1259.25	1266.57	1462.03	1547.02	1588.57	1641.87	1583.06	1525.9	2253.37	2231.43	2032.03	1684.86	1556.29	1495.28	2176.38	1875	2113.11
TC240238	1413.86	1689.42	1492.86	1813.97	1959.96	2080.82	1400.35	1782.91	1566.31	2053.92	1899.9	2084.49	2419.81	2198.03	2343.85	2827.54	2834.32	2627.01	2335.25	2233.34	2271.86	2721.74	2366.11	2546.68
TC220233	28144.2	30207.5	30119.6	22629.2	22008.9	26020.2	30285.5	31064.3	31340.6	24820.8	20147.5	23091.6	4435.76	3836.16	4457.94	4854.97	5475.7	5168.87	4240.25	3707.73	4103.34	4890.34	6197.04	5161.48
TC234830	16006	16744	16170.1	8430.93	10647.2	10361.2	17469.1	16795.6	17930.1	10512.7	9486.62	8466.2	1036.44	999.71	987.698	1538.5	1435.22	1510.42	1029.35	1015.43	1021.25	1469.14	1493.33	1495.67
TC218108	5669.01	5416.44	6147.2	4352.41	5032.27	4856.52	6524.47	6382.88	5770.61	4727.87	4611.21	5011.94	11031.1	11765.5	11894	6055.83	6324.59	7113.03	10886.6	11468.8	11664.5	5909.55	6434.7	5993.15
TC236258	1912.53	1892.28	2386.68	1607.62	1649.42	1500.68	2342.5	2185.04	1973.34	1449.02	1213.29	1404.43	3143.57	3302.09	3322.47	1444.15	1476.35	1400.13	2648.92	2930.8	3066.18	1445.46	2010.25	1691.78
TC217906	7984.14	8530.93	8543.35	16116.5	11190.7	10734.8	8062.03	7934.88	7613.4	10604.5	14505.8	14810.2	14210.7	13957.6	14305.5	20249.4	19363.4	19730.4	13725.8	16303.5	13314.7	17944.2	20209.6	19059.2
TC242438	5957.39	7366.51	6328.61	16806.2	13463	13462.4	6586.96	6704.13	5958.98	14226.8	14850.8	18629.7	11814.9	10850.6	12715.9	19913.1	23031.4	19323.9	12460.4	13487.7	12662.1	20452.3	23894.9	19733.1
TC223622	394.483	487.121	406.128	562.067	495.913	624.804	340.957	427.197	390.984	486.215	505.307	502.875	662.768	731.427	707.29	1185.47	1252.65	1466.33	689.636	710.898	640.31	1356.24	1893.56	1395.63
TC242259	2881.89	2600.81	2667.03	2990.99	3108.82	2874.74	2263.3	2392.74	2239.94	2744.04	2704.04	2713.65	4169.96	4151.52	4196.51	6600.69	6769.06	7186.39	4407.89	4226.7	4220.47	6999	8273.19	7333.9
TC230638	3729.07	4180.94	4015.35	2336.04	2739.88	2475.03	4200.77	4164.47	4127.74	2594.53	2686.35	2582.06	225.977	267.742	231.394	497.13	409.96	541.08	325.066	375.875	335.592	506.49	402.527	510.844
TC222926	4426.72	4157.08	4043.68	2401.72	1822.37	1844.77	3929.16	4075.76	3899.95	2077.62	2416.37	2360.26	6466.01	6003.06	5973.58	6205.72	5657.72	6449.09	6208.74	6433.17	5899.97	6567.46	6975.28	7156.25
TC217154	4657.47	4726.32	4843.1	7746.18	7856.03	7604.21	4991.22	4729.07	4576.6	9060.97	8702	8097.59	6775.54	7332.78	6967.02	7712.29	7653.14	7971.83	7546.83	7729.68	7375.38	8433.02	7886.47	7669.92
TC219596	6729.91	5981.18	6354.89	4289.82	4767.22	4337.39	6493.06	7896.58	6434.25	4545.76	4816.49	4919.5	11279.5	12477.9	12283.9	4417.37	4788.04	5260.84	10990.8	10201.7	11317.5	4417.57	4564.02	4676.18
TC223957	2118.15	1940.21	2028.83	3078.14	3207.53	2654.77	2293.59	1898	1936.64	3032.04	3091.23	2859.62	2962	2941.2	2818.3	3493.75	3570.29	3543.53	2797.38	3140.56	2916.41	3412.29	3869.64	3797.7
TC219315	5389.84	5893.85	5273.56	5365.15	5398.93	5737.9	5464.01	6235.68	5552	5711.68	6097.99	5772.26	6399.81	7430.29	7092.24	5677.99	5514.7	6145.5	6429.92	6326.69	6861.18	6055.71	6471.12	6109.66
TC228264	2399.16	2922.89	2622.96	2207.28	2324.8	2554.43	2364.44	2606.6	2645.17	2444.29	2178.64	2508.39	2769.66	2880.22	2887.16	2283.56	2197.18	2535.3	2597.22	2788.45	2695.25	2098.79	2469.16	2290.16
TC219182	5143.93	4725.3	4887.53	5702.13	5471.31	5437.7	4964.35	5399.09	4959.55	5449.49	6788.28	6580.36	5884.19	6184.91	5598.01	6214.38	6462.13	7000.2	6259.46	6232.14	6388.53	6492.17	6766.69	6324.87
TC223221	9515.19	9456.34	8911.62	10867.1	10665.9	11193	9561.56	10289.2	10224.5	11080	12477.4	11839.6	10833.7	11156.6	10512.4	11984.9	12617.8	13119.1	11783.6	11610.1	12195	12490.5	12320.8	11965
TC229410	8861.58	9073.06	9031.78	10514.8	10125.4	10312.2	8872.96	8987.02	9093.81	10439.2	10532.6	11229.6	10975.5	10871.2	10750.4	11364.1	12333.9	12724.5	11364.6	11162.4	11195.8	11740	11792.5	11606.5
TC235838	10302.3	9761.47	9903.64	11122.5	11324.3	11016.4	9480.83	9217.2	9770.58	11092.2	11937.1	11511.2	10853.5	11592.7	10567.7	11892.9	11841.3	12795.4	9823.58	11657.5	10706.5	12119.8	12174.2	11889.3
TC221170	2271.5	1780.43	2289.54	998.937	921.421	923.432	2152.93	2167.32	2277.75	885.71	990.412	1077.21	3712.22	3704.33	3669.82	1142.4	1118.51	1276.84	3418.3	3493.25	4203.75	1006.11	1108.31	1181.42
TC223871	6191.92	6294.49	6272.11	4703	4618.66	4950.51	5828.29	7556.45	7419.34	5892.34	5058.83	5593.34	5165.42	4943.72	4876.17	3244.95	4087.3	3714.75	4988.16	4871.88	5359.02	3805.7	4890.03	3966.85
TC227715	818.622	983.316	942.64	519.34	667.504	684.383	890.37	986.503	1116.65	739.528	705.704	907.461	715.929	808.763	752.078	268.999	272.517	355.618	832.771	954.544	1001.82	253.425	249.602	304.754
TC230197	4711.06	5366.49	5273.51	3393.43	3268.81	3868.8	4674.26	6049.17	5721.21	4240.93	3450.59	4042.02	3958.01	3750.1	4020.24	2475.53	3009.98	2759.23	3958.11	3908.37	4328.6	2907.37	3945.75	2937.96
TC234417	4700.1	5170.72	5502.87	3656	2848.93	2845.02	5312.22	5355.68	4809.37	2555.1	2863.9	3702.22	841.732	785.391	831.029	737.844	751.553	606.012	864.933	905.173	782.431	531.981	747.245	517.244
TC244702	16548.2	18630.4	17976.2	15717.3	13041.9	13234.9	17210	18531.7	16686.3	13251.7	13718.2	13850.6	7280.97	5928.47	7438.95	5435.37	5959.02	3855	6805.27	6113.26	5721.45	5221.2	5768.66	4884.86
TC244725	385.28	287.624	311.724	202.102	320.279	274.86	251.005	165.01	317.874	230.553	227.621	247.779	149.385	179.995	227.093	680.934	909.478	913.044	233.736	246.241	235.34	888.628	1160.78	1023.98
TC233623	5993.28	6251.16	5982.36	3349.98	3608.95	3395.21	5195.46	6332.97	6029.48	3465.04	3427.85	3343.72	1126.68	995.876	1073.86	846.658	1003.45	1029.87	1087.63	1041.01	1078.69	1076.33	1180.56	1058.29
TC220468	11705.6	11773.1	11644.7	8951.88	10743.5	10355.3	12069	10326.9	11830	9523.15	10122.3	10102.9	11842.8	12949.8	12753.1	11151.4	10857.1	11486.2	11969.1	13062	12612.5	11559.5	10376	11383.7
TC242858	9013.45	8782.05	8895.08	7717.64	7761.11	7392.28	9084.23	8641.92	8744.08	7844.94	7568.36	7774.76	9894.65	10542.8	9855.08	9296.53	8108.48	9229.86	9087.47	10536.3	9150.06	8958.26	8349.95	9335.05
TC239719	3449.28	3461.57	3718.53	3361.53	3675.31	3626.76	3449.64	3502.52	3436.02	3720.78	3384.14	3729.27	4153.74	3802.74	3776.35	3164.38	3218.67	3290.92	4005.25	3720.97	4217.52	2763.81	2777.49	2617
TC220637	5036.55	4380.28	4628.45	6418	6083.92	5694.68	4507.12	4711.23	4836.51	5233.91	6775.51	5971.16	7356.08	6953.02	7172.27	7111.13	6687.15	7167.29	7078.65	6789.19	7157.48	7437.03	6239.42	7228.13
TC240256	2684.08	2600.39	2616.45	3585.25	3074.9	3209.36	2442.49	2831.48	2538.43	3282.11	3677.39	3715.51	3924.57	3996.21	3959.74	4566.21	4051.48	4354.09	4129.41	4032.1	4216.63	4509.26	3570.32	4198.42
TC220209	5736.72	6126.84	6204.64	4771.92	3091.02	3101.96	6581.95	5955.23	6621.85	3296.02	4411.7	4174.93	539.16	480.46	485.905	2967.09	3738.93	3126.17	502.356	381.568	528.518	3117.36	4232.8	2939.8
TC223056	8882.22	9530.25	9424.26	8675.81	5782.28	5421.61	9375.5	9502.23	10692.8	5601.73	7788.87	7923.49	630.922	660.869	616.176	4658.7	5177.53	5262.34	628.712	563.822	656.798	4796.58	5816.47	4322.01
TC220285	809.588	814.202	817.532	285.34	404.824	345.253	763.161	832.213	836.309	300.351	308.665	356.83	1336.07	1430.88	1250.48	488.14	314.069	460.215	1360.79	1457.62	1413.81	420.91	156.288	391.788
TC224644	4797.09	4929.34	4889.1	4177.2	3848.51	4082.42	4288.82	4986.93	4735.41	3998.08	3720.16	3743.7	5731.51	5396.65	5866.69	3546.31	3296.17	3217.37	5548.27	5420.37	5474.5	3808.01	2790.67	3253.24
TC225162	1586.26	1511.21	1531.84	1287.06	1239.77	1195.26	1564.04	1763.7	1518.22	1383.78	1490.63	1295.35	1917.36	2006.52	1889.68	1417.19	1305.72	1167.2	2052.79	2120.4	2075.64	1406.65	920.983	1349.51
TC239659	198.159	310.209	157.066	237.618	232.344	270.842	296.476	328.659	220.732	252.832	171.076	168.288	280.346	201.653	189.514	247.27	284.429	179.079	167.507	156.214	140.878	362.796	632.565	335.365
TC232429	578.399	539.028	597.808	1706.16	1977.13	2221.01	521.423	562.366	569.64	2002.27	2217.92	2178.36	670.258	722.364	614.784	1163.35	1133.08	1119.89	683.199	802.577	778.817	899.197	874.145	953.861
TC239441	2888.52	3006.7	2874.75	6334.06	7237.19	7488.97	3100	2859.67	3040.65	7580.86	7630.17	7223.78	3234.64	3082.91	2775.43	4444.82	4564.19	4352.13	3188.42	3191.92	2853.69	4287.01	3962.48	3708.07
TC220966	2322.11	2250.48	1975.86	1621.96	1676.28	1763.22	1818.28	1841.58	1711.14	1760.93	1988.27	1640.49	1938.81	2099.2	1800.08	1815.78	1535.88	1185.16	2139.49	1993.14	1764.21	1612.02	988.065	1167.91
TC245022	8134.67	8326.67	7009.84	6383.42	6818.14	6818.25	6880.69	6464.85	6304.4	6481.96	5911.62	5929.44	7039.32	8020	7256.06	6242.66	5617.09	4472.79	7509.97	6897.02	6743.09	5766.26	3981.56	4464.37
TC230573	6910.22	6951.65	6497.99	4448.29	4626.97	5356.93	6429.01	7626.56	6997.12	4988.15	4365.25	4573.46	7236.57	7475.03	7601.98	2202.9	2089.16	3037.17	6885.94	6709.51	7421.07	2445.95	2563.59	2559.99
TC235503	5251.84	5384.22	5116.51	12480	13318.2	13121.3	5163.28	4954.12	5162.32	13091.6	12681.7	12520.4	5705.57	5558.58	5993.73	9145.46	9360.34	9775.38	6083.6	5932.96	5749.52	8131.33	9599.69	8741.11
TC236070	4662.41	4959.76	4742.52	12540.1	12438.7	13260.4	4787.15	4677.82	4313.33	12212.1	12037.9	12908.7	4816.3	4814.76	4871.69	8168.67	8888.78	8226.72	5195.98	5187.68	5166.84	6797.41	8818.06	8120.68
TC226547	64.8333	86.2321	70.4022	844.73	890.039	902.825	73.2996	101.343	80.9959	875.528	1047.73	984.945	168.275	184.422	207.484	255.286	262.614	208.409	195.157	152.213	191.496	188.276	195.676	195.99
TC221030	5148.31	4927.77	5160.79	3732.45	4004.35	3907.37	5591.15	4160.54	5160.5	3885.57	4036.73	4001.73	3896.44	4268.26	3629.7	5537.44	5125.87	4975.58	4121.21	4288.22	3860.4	4716.03	5053.14	5357.19
TC232640	7154.31	6840.43	7107.21	5581.62	5799.73	5080.26	7922.29	6305.43	7404.72	5541.87	6262.64	5540.03	5718.26	6567.82	5842.72	8234.64	7065.64	8114.51	6341.09	6917.75	6030.97	7879.8	7241.83	8002.95
TC240004	9826.98	10561	9499.97	9869.82	7994.05	9281.17	10062.7	10564.9	9752.36	9207.69	10038.5	9881.64	10501.6	9872.76	9859.22	11354.3	11443.1	11360	9936.66	10261.4	10014.3	10975.4	11775.8	10827.2
TC244324	2124.3	2446.94	2228.91	1760.38	2059.81	2029.75	2053.69	2159.09	2098.52	2166.49	1994.3	1980.91	1043.74	1019.33	1058.8	1624.55	1674.16	1883.36	994.162	1170.5	1075.47	1524.16	1772.42	1599.91
TC218909	2313.27	2726.41	2387.23	4161.19	3737.47	4216.33	2197.35	2832.75	2350.7	4709.97	4227.89	4490.99	1689.47	1699.88	1891.88	3059.89	3567.89	3526.54	1886.6	1703.5	1807.03	3011.67	3766.63	3040.8
TC233674	2970.14	3382.6	3133.42	5469.27	5646.54	5406.73	2978.44	3112.63	3113.69	5410.67	5776.64	5781.97	2450.64	2524.47	2083.32	4442.09	4420.46	4885.52	2073.07	2531.35	2294.67	4017.57	4043.04	4356.77
TC241401	10289.8	9848.01	9136.37	2681.68	3366.76	3268.8	10754.7	10569.1	10514.5	3080.54	2701.7	2685.7	7852.11	7439.24	7645.82	1520.88	1547.49	1830.7	7246.27	7600	8028.18	1505.86	1620.86	1391.55
TC225172	9041.52	8542.17	9187.66	4917.52	5497.1	5863.74	8680.67	8894.86	8798.48	5382.55	5088.65	5453.95	6606.06	6900.23	6408.6	4172.09	3639.33	4232.11	6276.86	6775.07	6629.53	3866.84	3759.73	3953.92
TC240295	10243.8	10138.7	9212.62	6211.29	6180.04	6844.91	9032.93	10635.8	10072.7	7053.07	5766.66	5985.11	9170.2	8848.85	9267.86	5766.17	5416.4	5804.1	8473.51	8630.32	8341.51	5599.22	5182.29	5482.24
TC221694	4199.03	3638.87	4206.46	1429	1972.24	2158.61	4391.47	4365.04	4589.07	1876.5	1764.15	1674.04	190.879	207.462	219.871	1299.87	1431.66	1377.44	181.075	227.983	220.496	1371.82	1621.3	1269.56
TC241469	2502.21	2643.79	2502.7	1103.48	1156.37	1538.52	2707.38	2844.67	2945.13	1366.35	1053.97	1128.37	128.194	146.934	167.938	879.482	1040.61	968.911	134.145	161.334	172.203	867.326	1166.73	944.188
TC227000	1205.05	814.926	1590.05	1723.37	1905.12	1842.13	1741.47	683.508	1317.07	1681.28	1492.61	1864.45	530.058	659.001	735.965	648.187	607.715	470.505	1021.54	746.801	491.626	809.997	1096.5	1292.59
TC232480	194.075	195.752	194.887	204.636	201.91	222.329	184.232	194.505	178.416	191.649	186.034	215.052	224.585	255.545	224.695	141.221	151.79	155.138	226.129	254.243	249.725	129.75	176.428	147.262
TC234256	1112.53	1470.19	1228.32	1073.55	1343.14	1489.59	1210.44	1292.35	1239.48	1297.2	1118.15	1338.22	1800.45	1879.53	1913.12	902.114	911.3	960.676	1736.74	1743	1792.4	651.918	780.327	780.451
TC218025	10167.8	9158.75	9798.06	5456.2	6097.9	6170.85	9492.11	9726.28	9942.71	6171.11	5250.03	5710.37	6611.55	6568.21	6057.5	4413.37	4137.63	4145.05	6309.76	6514.06	6519.36	4259.67	3206.52	3987.26
TC244033	7681.11	6899.72	8001.23	4203.42	4658.48	4244.43	7351.83	6573.5	7987.56	4393.22	4063.18	4120.44	5118.66	5466.06	4553.45	3943.98	3278.88	3624.59	5194.11	5672.09	5203	3894.54	2748.58	3533.4
TC224458	105.568	82.6177	86.2681	119.122	110.058	94.9822	75.1618	87.0273	100.202	87.5834	126.855	150.678	324.642	309.319	317.838	88.9578	69.5401	106.681	337.869	338.809	361.76	88.976	61.6184	80.621
TC245118	1779.73	1734	1877.68	1492.96	1274.09	1335.25	1959.89	1670.7	2050.24	1290.91	1220.79	1286.81	2898.84	2746.36	2825.92	649.938	600.571	856.588	2541.73	2688.83	2979.63	718.742	540.995	695.387
TC219900	3674.53	3589.08	3801.29	4136.15	4119.01	4625.29	4167.61	5049.88	3080.34	3670.82	2104.44	2362.58	1128.94	795.679	947.986	989.641	1200.38	961.752	772.505	522.94	537.585	1848.44	2050.93	1664.07
TC233590	12437	13992.4	12217.4	8806.11	9654.97	10394	13527.7	12707.3	13271.3	9608.15	10050.9	9214.53	595.786	433.348	550.282	1073.42	1160.18	1008.04	509.36	462.624	493.817	1142.35	1298.49	1079.32
TC223773	2006.1	2620.12	2076.27	2054.19	2053.36	2247.34	2183.5	2148.44	2198.06	1876.1	1827.68	2228.2	3177.02	2925.05	2807.07	3803.87	3895.62	3580.16	3296.4	3007.17	3494.33	3310.29	4468.53	3319.83
TC242363	151.669	103.876	72.2519	84.8247	108.665	72.226	83.2105	98.4401	93.951	85.0905	149.357	161.401	154.796	153.107	158.881	192.332	140.626	191.053	166.255	169.05	179.747	112.348	76.644	159.051
TC220798	194.551	105.421	171.473	203.646	197.579	226.968	111.727	88.6198	151.329	195.949	245.487	233.089	785.015	875.538	780.648	412.433	329.35	406.932	790.334	1086.68	830.321	314.682	161	307.542
TC244146	67.6911	61.6614	60.8682	68.2918	78.6021	72.5035	65.5572	52.3205	58.1617	80.6215	106.677	87.8639	237.263	276.727	273.223	126.502	106.28	123.105	286.256	477.262	363.817	101.297	66.9855	94.6762
TC220935	3724.13	3842.37	3271.72	3034.13	2951.63	3341.86	3559.1	3856.17	4075.4	2976.96	3320.86	3123.61	6341.88	7080.9	6512.47	5985.74	5277.82	5766.39	6413.96	7339.36	7224.42	6075.64	4874.12	5891.99
TC229969	3381.4	3210.7	2589.82	2189.3	2445.52	2475.08	2735.63	3013.53	2882.15	2346.09	2450.91	2195.94	4998.83	5153.6	5094.99	4134.15	3847.4	4056.86	4987.87	5208.45	5668.46	4562.16	3723.68	4504.97
TC243063	187.044	216.965	197.67	158.361	165.867	137.573	164.549	211.5	203.024	166.682	180.249	153.171	381.372	461.855	441.166	351.127	283.553	375.864	459.381	489.944	477.1	270.072	180.36	293.406
TC237332	967.084	856.763	1022.26	665.503	795.465	734.161	1020.49	951.804	898.739	711.245	624.323	655.24	2701.53	2539.72	2607.45	1907.11	1923.84	2242.13	2685.04	2375.9	2582.24	2154.42	2358.06	2383.87
TC240126	1004.47	896.592	1030.37	872.721	812.604	789.073	1079.78	887.519	1084.85	701.853	734.502	649.031	2494.34	2454.48	2294.11	1989.72	1997.8	2206.61	2264.74	2299.7	2371.52	2090.65	2280.55	2440.07
TC235609	29.8824	29.5204	29.039	32.0442	35.64	31.1565	28.2261	33.3792	34.5747	32.4818	37.6455	39.2558	36.7452	40.6617	44.5746	28.1136	28.0102	35.0169	40.5569	39.5464	45.5698	29.8002	29.3949	28.3284
TC241030	5540.77	4747.7	5918.5	3518.32	4196.37	3504.67	5934.01	4465.47	6079.86	3838.25	3720.74	3507.53	4509.26	4856.72	4203.57	7687.87	7233.81	8176.68	4901	5125.77	4465.45	9307.48	8945.59	8992.57
TC239450	4342.24	3916.12	4346.13	5185.41	5050.51	4878.41	4457.22	3557.06	4028.07	5138.03	5063.16	5093.61	5973.45	6056.81	6154.43	9199.48	8732.28	9631.8	6045.2	6146.5	6050.6	9242.83	10397.7	10652.8
TC218869	12754.8	12493.7	11435.4	8669.84	11131	10846.7	11162.9	11268.3	11220.7	10199.1	9117.5	8330.65	13997.3	16348.3	13285.1	16683.1	13835.9	14686.7	14185.4	14416.5	14006.1	16309.9	10767.2	13925.2
TC238025	12551.8	15141.4	13385.3	11649.8	12479.6	13442.4	12696.1	13923.7	12411.1	12147.3	11237.5	12012.4	18406.1	19149.6	17698.3	16563.1	14840.3	16105.2	17218.1	16599.9	17700.1	17992.2	12668.5	15110.6
TC221648	1836.81	2063.47	2119.85	2161.49	2138.67	1966.59	2143.55	2168.64	1999.05	2071.39	2159.16	2077.96	4467.81	4499.89	4863.51	4035.44	4106.24	4096.07	4703.43	4670.21	4900.96	3599.04	4247.65	4214.7
TC238839	53.189	51.4559	66.1954	81.6053	62.5652	72.981	46.0148	41.4268	56.1925	73.1315	128.558	121.276	46.5978	65.4425	64.2324	74.1643	53.2826	74.3524	58.5042	78.5307	58.9697	52.2626	48.7809	65.0476
TC241109	3143.22	2990.79	3101.41	3126.85	3146.21	2921.61	3164	3018.46	3325.53	2971.51	3193.48	3170.38	3591.87	3961.07	3632.65	3172.01	3055.72	3527.42	3359.78	3677.71	3722.4	3237.12	3597.68	3476.82
TC241705	166.439	142.777	172.094	161.152	218.54	220.101	159.66	138.142	122.653	243.361	204.798	263.212	210.519	170.759	150.853	157.834	196.711	96.9995	248.279	156.202	157.885	120.644	111.51	122.753
TC226011	2885.01	2785.45	2998.57	2870.2	2609.73	2182.89	2900.27	3185.77	3100.25	2607.53	2639.17	2906.71	4513.26	4731.74	4524.95	2199.7	2456.08	2902.72	4607	4601.82	4815.1	2303.09	2951.34	2704.38
TC221696	1509.89	1469	1370.38	1528.83	1228.52	1463.95	1393.84	1610.63	1486.51	1609.28	1584.46	1399.83	2185.72	2082.29	2138.66	1586.46	1657.09	1642.09	2266.96	2161.18	2334.23	1632.68	1587.45	1815.07
TC243122	11094.3	10877	9960.44	11529.8	9625.35	10648.7	9009.35	10668.8	9799.76	12045.2	10814.1	11132.2	12026.2	11891.7	11883.8	8455.73	8750.29	9010.99	12822.1	12318.1	12276.3	9467.16	9822.41	9151.75
TC238587	80.6775	61.5964	69.0814	457.732	107.565	96.2706	59.8752	69.2062	64.315	101.532	232.473	407.857	69.5719	69.7794	63.317	85.8641	101.227	77.3126	78.5084	79.7358	84.9479	88.5247	134.079	84.0587
TC219799	133.976	145.304	136.048	187.618	108.253	142.008	125.942	149.458	136.605	135.325	138.416	216.403	89.3369	101.655	85.9333	117.959	131.946	146.209	100.793	101.782	98.6674	119.732	135.87	122.464
TC220178	5084.11	5023	5244.02	3414.3	3651.63	3666.76	5241.88	5138.32	5598.27	3840.13	3999.97	3503.63	5584.82	5970.33	5621.94	4134.53	4136.73	4289.03	5668.42	5093.22	5702.68	4180.12	4117.71	4398.74
TC225630	119.515	129.533	121.712	82.4258	95.7846	87.5155	89.9245	95.6703	104.214	88.3163	90.4772	112.178	112.721	119.939	122.398	88.2822	80.6224	100.364	126.895	153.474	143.965	57.0968	61.3021	74.3257
TC240633	6744.94	7619.03	7081.46	5002.6	4492.08	5078.58	6887.29	7307.63	7328.41	4625.42	4629.7	4621.79	10604.3	10532.8	11278.1	5324.64	4885.76	5480.18	10154.3	10264.1	10553.9	4963.44	5774.09	5505.08
TC225928	313.695	392.479	222.836	897.034	582.134	477.555	372.646	437.529	352.964	502.358	462.423	602.506	952.907	842.692	848.611	816.534	951.694	691.412	801.664	460.685	542.658	1133.07	1214.75	1180.51
TC219376	10917.5	9846.28	10062.6	15354.8	15678.6	15691.1	9779	9808.85	10151.7	14203	16697.6	16261.7	18500.7	16294	17253.4	17988.2	18873.3	19602.4	17201.1	17743	17910.6	16998.3	19289	17631.1
TC232663	10219	9758.6	9902.24	16527.3	16380.4	16511.1	9887.28	9837.03	10023.3	15503.4	15613.9	17053.5	17915.4	18882	20208.4	19175.7	20763.3	21978.4	18509.3	18887.1	20645.5	20234.2	20997	19030.7
TC232978	6126.73	5710.48	6104.23	10291.5	9708.78	9776.53	5801.62	5884.49	5781.06	10076.5	10022	9781.05	11321.4	10798.3	10478.6	10810.7	12184.8	11912	11428.7	10836	10547.4	11080.1	12755.6	11157.2
TC235341	20962.4	21467.2	21892.2	14023	15827.2	15968.6	21725.4	21135.9	21968.5	14517.3	14887.3	14884	1922.06	1987.55	2364.46	3271.31	3550.33	4046.27	2202.63	2140.13	2133.59	4161.16	4682.6	4279.47
TC226599	1049.33	1137.93	773.053	445.543	402.985	488.388	1071.79	1049.08	1153.11	545.389	586.637	591.822	364.701	355.969	391.187	217.637	194.73	183.404	464.009	392.183	467.449	142.41	156.515	156.808
TC224614	20258.3	21830.3	22015.7	8860.69	9085.81	9644.03	21830.9	22177	22656.5	9495.09	8607.48	9261.66	412.07	464.247	524.726	1048.34	894.348	860.685	465.745	393.117	479.989	574.32	537.573	561.577
TC224942	5211.93	5942.24	5868.17	5523.97	5725.7	6008.44	6039.04	5967.14	5742.83	5100.37	5985.98	6438.99	4373.29	4674.46	4417.34	3330.69	3285.68	3332.24	4397.37	4652.28	4766.62	2898.92	2822.82	2931.96
TC222081	2042.1	2192.18	1928.21	4909.9	4806.51	4730.19	1817.28	1650.16	1999.25	4640.88	4067.51	4944.35	3235.23	3105.46	3055.15	4061.8	4770.19	3728.68	3213.59	3024.41	2937.3	4764.94	4913.49	4235.72
TC237598	5973.17	5964.72	5931.86	15500.8	13183.7	13214	5760.22	5434.71	5583.84	14001.1	13348.3	14843.9	9119.01	8566.84	8988.24	12555.1	12424.8	12404.7	9206.81	9174.06	8176.8	11312.2	11231.8	12290.5
TC220809	9405.36	10676.2	9633.55	9996.4	9888.16	10538.2	9030.71	9331.71	9750.96	9404.32	9985.57	10810.7	3085.96	2909.84	3132.87	4559.29	4780.03	4492.8	3061.37	3249.08	2957.88	4544.46	4739.11	4650.05
TC222591	10364.7	10059.8	10333.9	9840.09	10413.1	10491.9	9964	10231.9	10193.9	10372	10457.7	10443.3	3375.99	3423.23	3325.57	4880.35	5283.07	4977.46	3226.62	3683.96	3542.96	5082.37	5220.51	5252.68
TC230963	13586.7	12920.1	14203.7	12752.3	15353.7	13462	13473.1	13091.6	14334.4	13836.9	14231.9	14079.5	4186.95	4575.56	4265.82	6245.01	6238.47	6896.96	4536.96	4853.67	4542.33	6500.36	6204.14	6649.84
TC235752	9431.53	10458.7	9773.15	9909.87	9822.91	10625.5	10151.1	9205.83	10005.4	10257	10253.7	9547.08	8430.96	8559.82	8726.15	19384.4	16867	20409.5	8917.75	9505.76	8632.76	20597.1	22586.5	22423.8
TC224801	3350.31	3458.13	3341.88	3803.34	2731.18	2144.99	3449.05	3456.55	3480.25	2290.68	3412.33	3033.48	2391.98	2688.86	2246.91	2480.49	2478.46	2718.79	2489.13	2752.21	2662.79	1927.07	2699.56	2445.7
TC219098	68.0432	84.9872	87.0292	60.1903	46.6605	54.4833	74.42	59.3651	85.7766	37.7837	57.1603	52.5981	138.964	132.552	178.734	43.1319	48.808	59.0353	179.774	193.914	206.692	36.694	38.37	41.3508
TC217507	3241.53	2764.64	2870.89	9598.71	8509.57	7946.39	3640.08	2422.12	2626.71	8315.84	8941.19	7196.49	5418.82	5034.88	5459.96	22088.7	23543.3	20921.5	5126.73	4828.03	4670.65	23870.9	23183.4	19818.2
TC237118	2581.19	1782.65	2287.1	6812.01	7517.48	6173.45	2733.9	1432.09	1888.76	6125.51	6856.96	5542.7	3747.32	3796.01	3492.39	19372.3	17775.7	17478.1	3554.87	3449.08	3573.54	18928.7	17365.6	18484.7
TC217168	809.421	747.865	719.606	1560.84	1278.81	1094.25	956.673	676.544	769.776	1068.74	1196.87	955.18	852.298	794.314	721.817	3084.46	3401.45	2746.35	713.063	667.009	612.361	3197.88	3350.37	2900
TC217585	40.5528	40.954	39.7791	43.3805	46.3779	43.9326	47.3681	39.9824	45.235	35.2989	44.5367	45.7977	33.6476	36.5552	49.1034	40.4009	39.3461	33.4941	32.9491	49.2162	43.1457	34.7467	33.6276	30.9241
TC236797	47.911	32.7094	40.026	49.8214	45.1715	51.4573	37.1604	50.329	39.6963	51.7057	42.4898	56.4445	830.072	987.838	822.935	205.006	192.132	214.125	939.021	1020.71	1044.15	240.784	91.4944	171.066
TC226040	6699.32	6769.33	6329.5	6258.65	5878.98	7035.1	6839.84	6663.26	8515.05	6377.64	5881.39	7323.49	6153.19	6047.8	6402.59	6696.58	6624.9	7281.36	6665.21	6309.91	6489.58	5680.55	6867.25	6425.9
TC220570	6282.32	6978.86	6586.45	7530.4	8160.66	8129.67	7210.62	7250.55	7035.49	8851.97	7504.65	8576.85	80.5659	100.288	97.6641	225.119	188.315	252.04	115.801	99.0829	106.888	158.566	164.591	158.333
TC228528	651.072	948.122	789.495	1038.16	1436.96	1526.84	764.702	745.848	822.301	1639.88	1473.73	1636.28	35.3679	36.1103	38.5524	39.0458	30.2641	42.5377	34.811	37.0924	40.1162	40.5544	31.8107	38.9316
TC232871	9479.98	10353.8	9027.38	11632.6	10155.3	11136	9661.82	10799.8	9923.75	11047	10816.1	12163.8	10779.2	10537.4	11286.1	9808.99	10934.7	10792.3	10560.9	10494.2	10790.5	9555.05	11110.6	9777.09
[truncated: 26,192 more rows]

## Sheet: raw Solyc
SOL_ID	L_T_C	L_T_C	L_T_C	L_T_P	L_T_P	L_T_P	L_M_C	L_M_C	L_M_C	L_M_P	L_M_P	L_M_P	R_T_C	R_T_C	R_T_C	R_T_P	R_T_P	R_T_P	R_M_C	R_M_C	R_M_C	R_M_P	R_M_P	R_M_P
[truncated: 16,654 more rows]

[truncated: 1 more sheets: TC-SolyC IDs]
