# Supplementary material for: Transcriptomic analysis reveals the gene regulatory networks involved in leaf and root response to osmotic stress in tomato
Source: Front Plant Sci. 2023 Jun 2;14:1155797. doi: 10.3389/fpls.2023.1155797 (PMC10272567; doi:10.3389/fpls.2023.1155797)
Supplement: Supplementary Table 2 — List of differentially expressed transcripts (control vs PEG) in the four considered comparisons (Leaf M82, Leaf Tondo, Root M82, Root Tondo). [file Table_2.xlsx]

## Sheet: Leaf_M82_CTRLvsPEG
SOL ID	SOL Description	TAIR10 ID	TAIR10 Description	logFC	AveExpr	t	P.Value	adj.P.Val	B
Solyc10g005400.3.1	Inositol oxygenase (AHRD V3.3 *** A0A2U1PDJ1_ARTAN)	AT1G14520.1	myo-inositol oxygenase 1	-6.75546	8.67856	-132.421	1.24121e-11	2.06711e-07	16.3243
Solyc03g123410.1.1	Germin-like protein 1 (AHRD V3.3 *** A0A1U8G802_CAPAN)	AT5G20630.1	germin 3	-6.24653	11.5853	-56.6104	2.02888e-09	1.00837e-06	12.7598
Solyc02g092110.3.1	Phytosulfokines 3 (AHRD V3.3 *** A0A2I0WHI7_9ASPA)	AT3G49780.1	phytosulfokine 4 precursor	-5.56889	9.25898	-18.3708	1.67086e-06	2.04299e-05	5.69316
Solyc02g089350.3.1	Gibberellin regulated protein (AHRD V3.3 *** A0A2U1PE48_ARTAN)	AT1G74670.1	Gibberellin-regulated family protein	-5.41058	10.2102	-37.4536	2.40615e-08	2.48894e-06	10.3329
Solyc03g121900.1.1	Bifunctional inhibitor/plant lipid transfer protein/seed storage helical domain containing protein (AHRD V3.3 *** A0A2P5DNS6_PARAD)	AT5G48490.1	Bifunctional inhibitor/lipid-transfer protein/seed storage 2S albumin superfamily protein	-5.33006	10.1453	-13.8162	8.92131e-06	5.88185e-05	3.78837
Solyc07g062710.4.1	Basic-leucine zipper (BZIP) transcription factor family protein (AHRD V3.3 *-* A0A1I9LST2_ARATH)	AT3G58120.1	Basic-leucine zipper (bZIP) transcription factor family protein	-5.23167	9.33837	-31.2079	7.15689e-08	3.82022e-06	9.1803
Solyc10g079350.3.1	Glycosyltransferase (AHRD V3.3 *** A0A0A1WCT7_NICAT)	AT4G34131.1	UDP-glucosyl transferase 73B3	-5.22021	9.49711	-30.3053	8.5273e-08	4.18919e-06	8.99168
Solyc08g078900.1.1	Bifunctional inhibitor/lipid-transfer protein/seed storage 2S albumin superfamily protein (AHRD V3.3 *** A0A2U1PU47_ARTAN)	AT4G12490.1	Bifunctional inhibitor/lipid-transfer protein/seed storage 2S albumin superfamily protein	-5.02467	8.96358	-38.6124	2.00531e-08	2.3192e-06	10.5216
Solyc03g096760.1.1	Protein RESPONSE TO LOW SULFUR 2 (AHRD V3.3 *-* LSU2_ARATH)	AT5G24660.1	response to low sulfur 2	-4.81114	10.2451	-30.431	8.31914e-08	4.1697e-06	9.01834
Solyc05g005870.3.1	WAT1-related protein (AHRD V3.3 *** K4BWB4_SOLLC)	AT1G70260.1	nodulin MtN21 /EamA-like transporter family protein	-4.80763	8.66537	-31.7537	6.4531e-08	3.71869e-06	9.29135
Solyc11g006250.2.1	GDSL-motif lipase/hydrolase family protein 2	AT5G33370.1	GDSL-like Lipase/Acylhydrolase superfamily protein	-4.75793	11.3425	-38.8238	1.94087e-08	2.29243e-06	10.5553
Solyc10g083170.2.1	NAD(P)-binding Rossmann-fold superfamily protein (AHRD V3.3 *** A0A2U1QER6_ARTAN),Pfam:PF13561	AT1G52340.1	NAD(P)-binding Rossmann-fold superfamily protein	-4.74103	9.75217	-42.1257	1.19099e-08	1.93537e-06	11.0536
Solyc04g063245.1.1	Cytochrome (AHRD V3.3 *** A0A1U8F0H8_CAPAN)	AT3G26330.1	cytochrome P450, family 71, subfamily B, polypeptide 37	-4.67802	9.31906	-48.2162	5.3066e-09	1.38088e-06	11.8543
Solyc09g065780.3.1	3-ketoacyl-CoA synthase (AHRD V3.3 *** A0A2U1NFY7_ARTAN)	AT2G26640.1	3-ketoacyl-CoA synthase 11	-4.58136	8.1386	-25.0834	2.63257e-07	7.25875e-06	7.76032
Solyc07g005370.4.1	Bet v I domain (AHRD V3.3 *** A0A200PXK2_9MAGN)	AT2G26040.1	PYR1-like 2	-4.56858	10.6927	-73.5619	4.22025e-10	7.23369e-07	14.1021
Solyc07g042400.2.1	Unknown protein	AT5G20790.2	NA	-4.51852	10.1791	-18.1824	1.77582e-06	2.10046e-05	5.62429
Solyc03g119910.4.1	Le3OH-23b-hydroxylase	AT1G15550.1	gibberellin 3-oxidase 1	-4.50565	9.83715	-33.401	4.77066e-08	3.18769e-06	9.61362
Solyc03g095500.3.1	Thioredoxin (AHRD V3.3 *** A0A2G2X4X1_CAPBA)	AT3G08710.2	thioredoxin H-type 9	-4.48022	8.24211	-49.9124	4.31407e-09	1.26347e-06	12.0539
Solyc04g017720.3.1	Gibberellin regulated protein (AHRD V3.3 *** A0A2U1PE48_ARTAN)	AT1G74670.1	Gibberellin-regulated family protein	-4.43687	10.9744	-29.9598	9.13116e-08	4.24156e-06	8.9178
Solyc01g067510.3.1	receptor-like protein kinase FERONIA (AHRD V3.3 *** A0A2I4F2T3_9ROSI)	AT3G26700.1	Protein kinase superfamily protein	-4.42252	9.45944	-28.3697	1.26417e-07	4.98898e-06	8.56489
Solyc12g010980.3.1	HXXXD-type acyl-transferase family protein (AHRD V3.3 *** F4JBC7_ARATH)	AT3G26040.1	HXXXD-type acyl-transferase family protein	-4.28277	11.2656	-21.3551	6.85099e-07	1.19466e-05	6.69639
Solyc09g090680.3.1	Cysteine-rich repeat secretory protein 3 (AHRD V3.3 *** A0A2G3CR65_CAPCH)	AT1G04520.1	plasmodesmata-located protein 2	-4.27681	9.63556	-24.1404	3.30677e-07	7.99288e-06	7.50806
Solyc09g097890.2.1	Cytochrome b561 and DOMON domain-containing protein (AHRD V3.3 *** A0A2G2YQA7_CAPAN)	AT3G25290.2	Auxin-responsive family protein	-4.25916	9.59992	-28.6704	1.18715e-07	4.79178e-06	8.63329
Solyc05g007830.3.1	expansin12	AT1G69530.2	expansin A1	-4.13094	10.8363	-38.643	1.99584e-08	2.3192e-06	10.5265
Solyc01g058720.4.1	Calcium-binding EF-hand (AHRD V3.3 *** A0A2U1NQC6_ARTAN)	AT5G49480.1	Ca2+-binding protein 1	-4.12133	10.8988	-13.4956	1.0232e-05	6.47183e-05	3.63171
Solyc07g045080.3.1	2-alkenal reductase (NADP(+)-dependent)-like (AHRD V3.3 *** A0A2I4GX13_9ROSI)	AT5G16970.1	alkenal reductase	-4.12031	9.96565	-39.5258	1.7436e-08	2.21663e-06	10.6655
Solyc04g076190.1.1	Eukaryotic aspartyl protease family protein (AHRD V3.3 *** F4K5B9_ARATH)	AT1G09750.1	Eukaryotic aspartyl protease family protein	-4.08634	10.2082	-15.8565	3.97916e-06	3.55139e-05	4.70898
Solyc10g052470.1.1	Protein RADIALIS-like 6 (AHRD V3.3 *** A0A1U8FNU6_CAPAN)	AT4G39250.1	RAD-like 1	-4.08309	8.38129	-36.9269	2.61877e-08	2.54419e-06	10.2448
Solyc01g065700.3.1	Protein phosphatase 2C family protein (AHRD V3.3 *** A0A2U1N538_ARTAN)	AT5G27930.2	Protein phosphatase 2C family protein	-4.07184	8.24698	-47.7193	5.64625e-09	1.40878e-06	11.794
Solyc10g080690.2.1	Patatin (AHRD V3.3 *** A0A2G3BI67_CAPCH)	AT3G54950.1	patatin-like protein 6	-4.00432	8.18465	-49.7214	4.4143e-09	1.26347e-06	12.0319
Solyc09g074300.1.1	Histone H2A (AHRD V3.3 *** A0A1U8GAC7_CAPAN)	AT1G08880.1	Histone superfamily protein	-4.00195	9.96836	-41.7257	1.26096e-08	1.96832e-06	10.9958
Solyc08g068860.3.1	Eukaryotic aspartyl protease family protein (AHRD V3.3 *** A0A072U5I5_MEDTR)	AT5G10770.1	Eukaryotic aspartyl protease family protein	-3.9976	9.69981	-18.7195	1.49506e-06	1.90503e-05	5.81876
Solyc07g008240.3.1	Non-symbiotic hemoglobin like (AHRD V3.3 *** A0A2R6R1Q2_ACTCH)	AT2G16060.1	hemoglobin 1	-3.98015	10.5893	-12.5644	1.55148e-05	8.59558e-05	3.15548
Solyc08g078940.1.1	Bifunctional inhibitor/lipid-transfer protein/seed storage 2S albumin superfamily protein (AHRD V3.3 *** F4IC43_ARATH)	AT1G12100.1	Bifunctional inhibitor/lipid-transfer protein/seed storage 2S albumin superfamily protein	-3.97591	10.0274	-12.2199	1.82318e-05	9.64155e-05	2.9707
Solyc04g014510.3.1	glutamine synthase	AT1G66200.1	glutamine synthase clone F11	-3.97425	12.225	-50.1179	4.2092e-09	1.26347e-06	12.0775
Solyc11g066950.2.1	Stress responsive A/B barrel domain-containing protein (AHRD V3.3 *** A0A2K3N653_TRIPR)	AT5G22580.1	Stress responsive A/B Barrel Domain	-3.95602	8.5837	-33.7219	4.50582e-08	3.10082e-06	9.67424
Solyc07g041720.1.1	Germin-like protein (AHRD V3.3 *** S8E4K0_9LAMI)	AT5G20630.1	germin 3	-3.94603	12.8608	-20.7943	8.02247e-07	1.29589e-05	6.51947
Solyc01g079830.3.1	hypothetical protein (AHRD V3.3 *** AT5G19190.1)	AT5G19190.1	NA	-3.93113	9.26267	-17.3423	2.34797e-06	2.50982e-05	5.30807
Solyc07g042995.1.1	Unknown protein	AT3G22142.1	Bifunctional inhibitor/lipid-transfer protein/seed storage 2S albumin superfamily protein	-3.93013	8.83711	-23.3206	4.06104e-07	8.91075e-06	7.27996
Solyc01g099630.4.1	xyloglucan endotransglucosylase-hydrolase 1	AT5G13870.1	xyloglucan endotransglucosylase/hydrolase 5	-3.91974	12.24	-27.7704	1.43582e-07	5.24388e-06	8.42608
Solyc10g078580.1.1	arabinogalactan protein 14 (AHRD V3.3 *** XP_004249150.1)	AT5G56540.1	arabinogalactan protein 14	-3.90158	12.2547	-57.7997	1.7912e-09	1.00837e-06	12.8729
Solyc01g087970.3.1	Carboxypeptidase (AHRD V3.3 *** A0A2G2XQG5_CAPBA)	AT3G63470.1	serine carboxypeptidase-like 40	-3.90117	10.4513	-45.3071	7.70279e-09	1.64957e-06	11.4892
Solyc03g080190.3.1	2-oxoglutarate (2OG) and Fe(II)-dependent oxygenase superfamily protein (AHRD V3.3 *** A0A2U1QGX7_ARTAN)	AT5G24530.1	2-oxoglutarate (2OG) and Fe(II)-dependent oxygenase superfamily protein	-3.87838	10.0918	-61.1252	1.28098e-09	9.70277e-07	13.1719
Solyc02g070950.1.1	Chlorophyll a-b binding protein, chloroplastic (AHRD V3.3 *** A0A2G3A7J8_CAPAN)	AT1G29930.1	chlorophyll A/B binding protein 1	-3.84116	10.7945	-34.0517	4.25126e-08	3.06495e-06	9.73586
Solyc04g077140.3.1	DUF1005 domain-containing protein (AHRD V3.3 *** A0A1Q3BZI1_CEPFO)	AT1G10020.1	Protein of unknown function (DUF1005)	-3.82697	11.3907	-31.6826	6.54004e-08	3.73006e-06	9.27701
Solyc10g085310.1.1	Abscisic acid receptor PYL5 (AHRD V3.3 *** A0A1U8EIS0_CAPAN)	AT2G38310.1	PYR1-like 4	-3.82128	10.1027	-62.5259	1.11831e-09	9.70277e-07	13.2908
Solyc01g090965.1.1	Bifunctional inhibitor/lipid-transfer protein/seed storage 2S albumin superfamily protein (AHRD V3.3 *** Q9FJS1_ARATH)	AT4G00165.2	Bifunctional inhibitor/lipid-transfer protein/seed storage 2S albumin superfamily protein	-3.80198	12.6512	-33.2552	4.89702e-08	3.20204e-06	9.58584
Solyc06g035580.3.1	Glucose-methanol-choline (GMC) oxidoreductase family protein (AHRD V3.3 *** A0A1P8BHC1_ARATH)	AT5G51950.1	Glucose-methanol-choline (GMC) oxidoreductase family protein	-3.77537	8.79075	-34.846	3.70407e-08	2.93751e-06	9.88141
Solyc01g005590.2.1	Unknown protein	AT5G56540.1	arabinogalactan protein 14	-3.76206	11.8301	-53.8415	2.74001e-09	1.06121e-06	12.4828
Solyc02g065000.1.1	Calcium-binding EF-hand (AHRD V3.3 *** A0A2U1N7Z6_ARTAN)	AT2G15680.1	Calcium-binding EF-hand family protein	-3.75955	10.9771	-17.0827	2.56635e-06	2.64345e-05	5.20723
Solyc01g089850.4.1	cyclinU4_1	AT2G44740.1	cyclin p4;1	-3.75112	10.0009	-44.4104	8.68197e-09	1.76329e-06	11.3705
Solyc03g113250.4.1	Major facilitator superfamily protein (AHRD V3.3 *** A0A1P8AT47_ARATH)	AT1G69850.1	nitrate transporter 1:2	-3.73191	10.4701	-36.478	2.81744e-08	2.58226e-06	10.1685
Solyc10g052530.1.1	Small auxin up-regulated RNA72	AT1G29500.1	SAUR-like auxin-responsive protein family	-3.7271	8.14233	-21.7951	6.06987e-07	1.11453e-05	6.83184
Solyc07g009380.4.1	xyloglucan endotransglucosylase-hydrolase 2	AT5G57550.1	xyloglucan endotransglucosylase/hydrolase 25	-3.72092	11.6114	-49.742	4.40335e-09	1.26347e-06	12.0343
Solyc10g008910.1.1	Histone H3 (AHRD V3.3 *** B3TM40_ELAGV)	AT5G65360.1	Histone superfamily protein	-3.71811	10.3318	-34.7773	3.74802e-08	2.95827e-06	9.86897
Solyc08g079090.4.1	Monocopper oxidase-like protein sku5 (AHRD V3.3 *** A0A1J6IJ65_NICAT)	AT4G12420.2	Cupredoxin superfamily protein	-3.70286	11.5791	-45.0933	7.92398e-09	1.64957e-06	11.4612
Solyc06g084140.4.1	Sulfate transporter (AHRD V3.3 *** Q70BL1_BRAOL)	AT3G51895.1	sulfate transporter 3;1	-3.70044	12.0432	-36.3982	2.85458e-08	2.58226e-06	10.1548
Solyc12g011023.1.1	Xyloglucan endotransglucosylase/hydrolase (AHRD V3.3 *** Q6RHX7_SOLLC)	AT3G23730.1	xyloglucan endotransglucosylase/hydrolase 16	-3.70012	7.21484	-14.4635	6.82547e-06	4.953e-05	4.09413
Solyc02g063030.4.1	Mental retardation GTPase activating protein (AHRD V3.3 *** A0A1I9LSH4_ARATH)	AT5G16030.1	NA	-3.69788	10.5702	-65.4549	8.49927e-10	9.43646e-07	13.5268
Solyc01g074000.3.1	Histone H3 (AHRD V3.3 *** D8L9K7_WHEAT)	AT5G65360.1	Histone superfamily protein	-3.67091	11.2191	-32.7475	5.3684e-08	3.33602e-06	9.48801
Solyc05g008950.4.1	Protein kinase family protein (AHRD V3.3 *-* A0A1P8BDK9_ARATH)	AT1G25390.1	Protein kinase superfamily protein	-3.66945	11.0234	-50.7058	3.92521e-09	1.26347e-06	12.1442
Solyc08g008305.1.1	Ethylene-responsive transcription factor (AHRD V3.3 *** A0A2G2W2X0_CAPBA)	AT1G64380.1	Integrase-type DNA-binding superfamily protein	-3.66756	9.06528	-39.8528	1.65974e-08	2.1605e-06	10.716
Solyc01g109700.3.1	bHLH transcription factor 010	AT4G34530.1	cryptochrome-interacting basic-helix-loop-helix 1	-3.64002	11.0744	-32.4468	5.67243e-08	3.45542e-06	9.42925
Solyc05g047590.4.1	Pectinesterase (AHRD V3.3 *** A0A2G3CG09_CAPCH)	AT2G26440.1	Plant invertase/pectin methylesterase inhibitor superfamily	-3.60771	6.52201	-42.3779	1.14919e-08	1.93319e-06	11.0896
Solyc11g017440.3.1	Gibberellin regulated protein (AHRD V3.3 *-* A0A200PTJ5_9MAGN)	AT1G22690.3	Gibberellin-regulated family protein	-3.57341	10.438	-41.3533	1.33046e-08	2.00702e-06	10.9415
Solyc03g113720.3.1	Two-component response regulator ARR3 (AHRD V3.3 *** A0A2G2Y6S6_CAPAN)	AT5G62920.1	response regulator 6	-3.57037	8.66929	-27.4528	1.53772e-07	5.38007e-06	8.35117
Solyc06g074000.1.1	Eukaryotic aspartyl protease family protein, putative (AHRD V3.3 *** A0A061GZN2_THECC)	AT3G52500.1	Eukaryotic aspartyl protease family protein	-3.56496	10.9124	-33.9166	4.35344e-08	3.09438e-06	9.71071
Solyc08g074480.1.1	Bifunctional inhibitor/lipid-transfer protein/seed storage 2S albumin superfamily protein (AHRD V3.3 *** A0A2U1PU47_ARTAN)	AT2G45180.1	Bifunctional inhibitor/lipid-transfer protein/seed storage 2S albumin superfamily protein	-3.56463	7.98465	-35.0779	3.56008e-08	2.89217e-06	9.92318
Solyc07g007860.1.1	Bifunctional inhibitor/plant lipid transfer protein/seed storage helical domain (AHRD V3.3 *-* A0A200PNR4_9MAGN)	AT2G10940.2	Bifunctional inhibitor/lipid-transfer protein/seed storage 2S albumin superfamily protein	-3.55405	7.31427	-9.95392	5.93334e-05	0.000232668	1.61762
Solyc12g057100.2.1	purine permease 3-like (AHRD V3.3 *** A0A1U7V949_NICSY),Pfam:PF16913	AT1G28220.1	purine permease 3	-3.55171	10.7156	-33.0265	5.10307e-08	3.26871e-06	9.542
Solyc08g080660.1.1	Pathogenesis-related thaumatin family protein (AHRD V3.3 *** A0A2K3LJG6_TRIPR)	AT4G11650.1	osmotin 34	-3.55168	10.3411	-20.162	9.6341e-07	1.43769e-05	6.31389
Solyc06g083480.4.1	NAD(P)-binding Rossmann-fold superfamily protein (AHRD V3.3 *** A0A1P8AYK7_ARATH)	AT2G29350.2	senescence-associated gene 13	-3.53248	10.1582	-27.4183	1.54928e-07	5.4065e-06	8.34298
Solyc09g014970.4.1	Methylketone synthase Ib (AHRD V3.3 *** E0YCS5_SOLLC)	AT2G23610.1	methyl esterase 3	-3.53147	9.84426	-31.6013	6.64121e-08	3.762e-06	9.26056
Solyc08g065790.3.1	vacuolar processing enzyme	AT4G32940.1	gamma vacuolar processing enzyme	-3.50627	8.02412	-29.2228	1.0594e-07	4.51235e-06	8.75692
Solyc04g008820.3.1	High mobility group B protein 7 (AHRD V3.3 *** A0A2G2X9D0_CAPBA)	AT5G23420.1	high-mobility group box 6	-3.50362	10.0688	-21.3041	6.94889e-07	1.20351e-05	6.6805
Solyc10g083860.3.1	Glycosyltransferase (AHRD V3.3 *** A0A2I4E2Y0_9ROSI)	AT2G36800.1	don-glucosyltransferase 1	-3.50005	10.2427	-28.2493	1.29665e-07	5.00436e-06	8.53726
Solyc07g054580.3.1	Auxin-responsive GH3 family protein (AHRD V3.3 *** A0A2U1MRW5_ARTAN)	AT4G03400.1	Auxin-responsive GH3 family protein	-3.44392	11.7389	-58.2307	1.71321e-09	1.00837e-06	12.913
Solyc11g073260.2.1	Histone H2A (AHRD V3.3 *** Q9ST30_SOLME)	AT5G59870.1	histone H2A 6	-3.44065	8.80704	-17.5416	2.19484e-06	2.40797e-05	5.38449
Solyc02g067340.4.1	R2R3MYB transcription factor 96	AT3G47600.1	myb domain protein 94	-3.44013	10.3588	-27.9036	1.39542e-07	5.17578e-06	8.45723
Solyc01g080600.4.1	Histone H3 (AHRD V3.3 *-* A0A200Q2V7_9MAGN)	AT5G65360.1	Histone superfamily protein	-3.43977	10.1798	-33.345	4.81876e-08	3.18769e-06	9.60296
Solyc11g005430.2.1	WAT1-related protein (AHRD V3.3 *** K4D4F6_SOLLC)	AT5G64700.1	nodulin MtN21 /EamA-like transporter family protein	-3.42657	10.0637	-24.2289	3.23557e-07	7.94415e-06	7.53218
Solyc12g040790.2.1	Phosphoethanolamine N-methyltransferase (AHRD V3.3 *** A0A2G3A318_CAPAN)	AT3G18000.1	S-adenosyl-L-methionine-dependent methyltransferases superfamily protein	-3.41488	11.4954	-26.0832	2.08596e-07	6.40181e-06	8.0168
Solyc03g098300.1.1	Ornithine decarboxylase (AHRD V3.3 *** A0A1U8G8Q1_CAPAN)	AT5G11880.1	Pyridoxal-dependent decarboxylase family protein	-3.39592	7.89345	-18.0447	1.85739e-06	2.16012e-05	5.57349
Solyc11g065760.2.1	TK1-like deoxyribonucleoside kinase	AT3G07800.1	Thymidine kinase	-3.39497	9.86657	-29.6542	9.70723e-08	4.33416e-06	8.85163
Solyc03g034400.3.1	Protein DETOXIFICATION (AHRD V3.3 *** A0A2U1NLL3_ARTAN)	AT1G71140.1	MATE efflux family protein	-3.39159	9.68758	-27.9251	1.38903e-07	5.17175e-06	8.46223
Solyc07g018300.3.1	Replication protein A 32 kDa subunit A (AHRD V3.3 *** A0A1J3JLU8_NOCCA)	AT2G24490.2	replicon protein A2	-3.39053	10.1438	-36.2816	2.90989e-08	2.58226e-06	10.1348
Solyc08g067940.3.1	thionin-like protein 2 (AHRD V3.3 -** XP_021609289.1)	AT1G63055.1	NA	-3.38666	7.90752	-21.2859	6.98414e-07	1.20408e-05	6.67483
Solyc12g006760.1.1	Unknown protein	AT1G06720.1	P-loop containing nucleoside triphosphate hydrolases superfamily protein	-3.3721	10.6506	-32.8231	5.29496e-08	3.32818e-06	9.50269
Solyc04g050730.3.1	GDSL esterase/lipase (AHRD V3.3 *** A0A2R6PKD3_ACTCH)	AT5G33370.1	GDSL-like Lipase/Acylhydrolase superfamily protein	-3.37174	11.0892	-31.1259	7.27021e-08	3.84189e-06	9.16342
Solyc07g064870.3.1	Endoglucanase (AHRD V3.3 *** A0A2G2WGL3_CAPBA)	AT2G32990.1	glycosyl hydrolase 9B8	-3.36634	8.97057	-24.5182	3.015e-07	7.65016e-06	7.61037
Solyc03g013340.3.1	NOD26-like intrinsic protein 2.1	AT5G37820.1	NOD26-like intrinsic protein 4;2	-3.36215	9.76628	-19.8507	1.05643e-06	1.52634e-05	6.21022
Solyc03g121420.4.1	Inorganic pyrophosphatase 1 (AHRD V3.3 *** A0A2G2XXB4_CAPAN)	AT1G73010.1	phosphate starvation-induced gene 2	-3.35877	10.6638	-20.1691	9.61412e-07	1.43728e-05	6.31622
Solyc07g053540.1.1	Fasciclin-like arabinogalactan protein 9 (AHRD V3.3 *** A0A1U8HBV4_CAPAN)	AT1G03870.1	FASCICLIN-like arabinoogalactan 9	-3.35224	11.4623	-29.3822	1.02559e-07	4.47337e-06	8.79208
Solyc12g005430.1.1	HXXXD-type acyl-transferase family protein (AHRD V3.3 *** F4JBC7_ARATH)	AT3G26040.1	HXXXD-type acyl-transferase family protein	-3.33761	7.71616	-28.9386	1.12299e-07	4.65233e-06	8.69365
Solyc02g080220.3.1	Pectinesterase (AHRD V3.3 *** A0A2G2VBJ7_CAPBA)	AT1G11580.1	methylesterase PCR A	-3.3164	12.3205	-29.7654	9.49277e-08	4.32188e-06	8.8758
Solyc12g010800.2.1	Basic-leucine zipper (BZIP) transcription factor family protein (AHRD V3.3 *** A0A1I9LST2_ARATH)	AT3G58120.1	Basic-leucine zipper (bZIP) transcription factor family protein	-3.29325	7.78987	-25.7691	2.24204e-07	6.65579e-06	7.93739
Solyc04g074700.4.1	LES17306 homeodomain protein	AT4G40060.1	homeobox protein 16	-3.28045	9.32043	-37.0147	2.58187e-08	2.54419e-06	10.2596
Solyc07g025140.4.1	Transducin/WD40 repeat-like superfamily protein (AHRD V3.3 *** A0A2U1PWP8_ARTAN)	AT2G26490.1	Transducin/WD40 repeat-like superfamily protein	-3.27863	7.30523	-27.8261	1.41876e-07	5.19297e-06	8.43912
Solyc06g071320.3.1	D-ribose-binding periplasmic protein (AHRD V3.3 *** A0A2P5F6E6_TREOI)	AT1G60010.1	NA	-3.27746	9.50019	-38.9489	1.90389e-08	2.26482e-06	10.5751
Solyc09g014480.3.1	Polygalacturonase inhibiting protein (AHRD V3.3 *** D7RJV7_CAPAN)	AT5G06870.1	polygalacturonase inhibiting protein 2	-3.26886	8.82964	-38.3251	2.09689e-08	2.36719e-06	10.4755
Solyc02g071580.4.1	Subtilisin-like protease SBT5.3 (AHRD V3.3 *** A0A2G2XF91_CAPBA)	AT5G45650.1	subtilase family protein	-3.26609	11.7934	-42.0905	1.19697e-08	1.93537e-06	11.0485
Solyc02g065170.3.1	L-ascorbate oxidase-like protein (AHRD V3.3 *** A0A2G3D2Z5_CAPCH)	AT5G66920.1	SKU5 similar 17	-3.25992	11.7965	-47.1291	6.08307e-09	1.43855e-06	11.7213
Solyc05g055990.4.1	plasma membrane intrinsic protein 2.12	AT3G53420.2	plasma membrane intrinsic protein 2A	-3.25777	10.0121	-33.6217	4.58662e-08	3.11778e-06	9.65539
Solyc07g065110.1.1	Bifunctional inhibitor/plant lipid transfer protein/seed storage helical domain containing protein (AHRD V3.3 *** A0A2P5G019_TREOI)	AT5G55410.1	Bifunctional inhibitor/lipid-transfer protein/seed storage 2S albumin superfamily protein	-3.25742	9.16715	-21.5354	6.5176e-07	1.15966e-05	6.75223
Solyc09g062970.1.1	Unknown protein	#N/A	#N/A	-3.25596	10.0219	-14.3956	7.01594e-06	5.0466e-05	4.06272
Solyc04g071960.3.1	NAD(P)-binding Rossmann-fold superfamily protein (AHRD V3.3 *** A0A2U1QER6_ARTAN),Pfam:PF13561	AT1G52340.1	NAD(P)-binding Rossmann-fold superfamily protein	-3.25203	10.7303	-27.3296	1.57948e-07	5.46874e-06	8.32187
Solyc10g008320.1.1	microtubule-associated protein (AHRD V3.3 *** AT4G28310.1)	AT4G28310.1	NA	-3.25155	10.6154	-31.8035	6.39302e-08	3.70974e-06	9.30137
Solyc01g107190.3.1	LOB domain-containing protein 38 (AHRD V3.3 *** A0A2G2V731_CAPBA)	AT5G67420.1	LOB domain-containing protein 37	-3.24679	10.6767	-55.3692	2.3171e-09	1.00837e-06	12.6381
Solyc10g079700.2.1	Two-component response regulator arr9 (AHRD V3.3 *** A0A0A1WCS3_NICAT)	AT3G57040.1	response regulator 9	-3.23293	9.00189	-54.9059	2.43675e-09	1.00837e-06	12.5916
Solyc03g115050.3.1	Replication protein A subunit (AHRD V3.3 *** A0A1U8FVY4_CAPAN)	AT5G08020.1	RPA70-kDa subunit B	-3.23241	9.56203	-16.4038	3.25903e-06	3.10479e-05	4.93597
Solyc03g007760.3.1	P-loop containing nucleoside triphosphate hydrolases superfamily protein (AHRD V3.3 *** F4JKF8_ARATH)	AT4G28000.1	P-loop containing nucleoside triphosphate hydrolases superfamily protein	-3.23095	11.0512	-29.6134	9.78722e-08	4.35819e-06	8.84275
Solyc11g013810.3.1	Nitrate reductase (AHRD V3.3 *** Q8LT13_SOLTU)	AT1G37130.1	nitrate reductase 2	-3.22956	12.352	-11.8332	2.19643e-05	0.000109552	2.75732
Solyc06g069730.3.1	Chlorophyll a-b binding protein, chloroplastic (AHRD V3.3 *** A0A1U8GPF4_CAPAN)	AT3G47470.1	light-harvesting chlorophyll-protein complex I subunit A4	-3.21559	13.7849	-36.4815	2.81583e-08	2.58226e-06	10.1691
Solyc08g079740.3.1	Leucine-rich receptor-like protein kinase family protein (AHRD V3.3 *** A0A0K9NNG1_ZOSMR)	AT1G12460.1	Leucine-rich repeat protein kinase family protein	-3.20893	10.6194	-22.8766	4.55259e-07	9.56102e-06	7.15282
Solyc04g050440.3.1	ammonium transporter	AT1G64780.1	ammonium transporter 1;2	-3.19787	11.5335	-18.941	1.39459e-06	1.80743e-05	5.89728
Solyc08g068490.3.1	Auxin-responsive GH3 family protein (AHRD V3.3 *** A0A2U1MRW5_ARTAN)	AT4G03400.1	Auxin-responsive GH3 family protein	-3.18736	12.1931	-51.4394	3.6016e-09	1.2438e-06	12.2259
Solyc04g015030.4.1	Heavy metal-associated isoprenylated plant protein (AHRD V3.3 *** A0A2R6RB34_ACTCH)	AT5G50740.1	Heavy metal transport/detoxification superfamily protein	-3.1845	10.9601	-58.6663	1.63837e-09	1.00837e-06	12.9532
Solyc12g056540.1.1	Histone H3 (AHRD V3.3 *** A0A328EBD8_9ASTE)	AT5G65360.1	Histone superfamily protein	-3.17625	8.6726	-31.6614	6.5663e-08	3.73226e-06	9.27272
Solyc03g005200.3.1	Non-specific lipid-transfer protein-like protein (AHRD V3.3 *** A0A1J6K9J7_NICAT)	AT3G22600.1	Bifunctional inhibitor/lipid-transfer protein/seed storage 2S albumin superfamily protein	-3.17245	8.94011	-29.4501	1.01155e-07	4.44495e-06	8.80702
Solyc02g081980.3.1	Apyrase (AHRD V3.3 *** A0A2G2XFE6_CAPBA)	AT5G18280.1	apyrase 2	-3.17241	10.438	-26.293	1.98874e-07	6.23739e-06	8.06926
Solyc09g056390.1.1	Unknown protein	AT1G62370.1	RING/U-box superfamily protein	-3.17035	10.6549	-23.0256	4.38022e-07	9.35525e-06	7.19579
Solyc05g050830.3.1	Ethylene-responsive transcription factor (AHRD V3.3 *** A0A2G2WT45_CAPBA)	AT2G44940.1	Integrase-type DNA-binding superfamily protein	-3.16111	10.1211	-34.6892	3.80522e-08	2.97522e-06	9.853
Solyc08g005960.2.1	Bifunctional inhibitor/lipid-transfer protein/seed storage 2S albumin superfamily protein (AHRD V3.3 *** A0A2U1PU47_ARTAN)	AT2G45180.1	Bifunctional inhibitor/lipid-transfer protein/seed storage 2S albumin superfamily protein	-3.15201	11.6695	-20.0567	9.93754e-07	1.47373e-05	6.27902
Solyc02g080670.3.1	L-ascorbate oxidase-like protein (AHRD V3.3 *** A0A1U8FN33_CAPAN)	AT4G22010.1	SKU5 similar 4	-3.13848	11.0483	-20.9726	7.62635e-07	1.24679e-05	6.57626
Solyc01g086820.4.1	Histone H3 (AHRD V3.3 *-* A0A2P6TS80_CHLSO)	AT4G40030.2	Histone superfamily protein	-3.13464	9.11054	-24.6338	2.93178e-07	7.58341e-06	7.64134
Solyc05g010040.2.1	Unknown protein	AT5G22640.1	MORN (Membrane Occupation and Recognition Nexus) repeat-containing protein	-3.116	10.5296	-19.2333	1.27377e-06	1.70938e-05	5.99949
Solyc10g008830.2.1	GDSL esterase/lipase (AHRD V3.3 *** A0A2G3BD38_CAPCH)	AT5G45960.1	GDSL-like Lipase/Acylhydrolase superfamily protein	-3.10785	9.90117	-26.6576	1.83209e-07	5.96637e-06	8.15934
Solyc05g005760.4.1	NHL domain-containing protein (AHRD V3.3 *** A0A2K3PAQ7_TRIPR)	AT1G70280.2	NHL domain-containing protein	-3.10617	11.6583	-22.2071	5.43118e-07	1.0457e-05	6.95605
Solyc01g007020.4.1	RING-type E3 ubiquitin transferase (AHRD V3.3 *** Q3HLY8_CAPAN)	AT2G35930.1	plant U-box 23	-3.09988	9.29528	-12.1645	1.87183e-05	9.77532e-05	2.94053
Solyc06g060830.3.1	Homeobox-leucine zipper protein HAT2 (AHRD V3.3 *** A0A2G2WJU4_CAPBA)	AT4G17460.1	Homeobox-leucine zipper protein 4 (HB-4) / HD-ZIP protein	-3.09281	10.6891	-22.6896	4.78015e-07	9.84027e-06	7.09848
Solyc09g082190.1.1	DUF1677 domain-containing protein (AHRD V3.3 *** A0A1Q3CNW8_CEPFO)	AT3G22540.1	Protein of unknown function (DUF1677)	-3.0882	8.95042	-21.404	6.75856e-07	1.18481e-05	6.7116
Solyc08g067030.3.1	DUF642 domain-containing protein (AHRD V3.3 *** A0A1Q3BRG3_CEPFO)	AT5G11420.1	Protein of unknown function, DUF642	-3.08731	12.9779	-36.7621	2.68974e-08	2.54419e-06	10.2169
Solyc03g006880.3.1	gibberellin 20-oxidase-1	AT4G25420.1	2-oxoglutarate (2OG) and Fe(II)-dependent oxygenase superfamily protein	-3.07731	11.2484	-24.9162	2.73949e-07	7.35805e-06	7.71635
Solyc09g009520.3.1	Alpha/beta-Hydrolases superfamily protein (AHRD V3.3 *** Q9SJM9_ARATH)	AT2G36290.1	alpha/beta-Hydrolases superfamily protein	-3.07544	10.8	-28.0218	1.36069e-07	5.08118e-06	8.48472
Solyc04g008110.3.1	Histidine kinase 4 (AHRD V3.3 *** A0A2G3CFA2_CAPCH)	AT2G01830.2	CHASE domain containing histidine kinase protein	-3.05476	9.75288	-17.6671	2.10443e-06	2.35027e-05	5.43214
Solyc01g079110.4.1	Histone H3 (AHRD V3.3 *** A0A2G3DHD8_CAPCH)	AT5G65360.1	Histone superfamily protein	-3.05436	10.9558	-18.7645	1.474e-06	1.88393e-05	5.83478
Solyc07g053950.1.1	microtubule-associated protein (AHRD V3.3 *** AT4G28310.1)	AT4G28310.1	NA	-3.03895	10.1686	-19.9091	1.03822e-06	1.51141e-05	6.22978
Solyc02g085490.2.1	DUF620 domain-containing protein (AHRD V3.3 *** A0A1Q3DK00_CEPFO)	AT5G66740.1	Protein of unknown function (DUF620)	-3.03743	8.57199	-23.8547	3.54947e-07	8.36316e-06	7.42952
Solyc05g053850.3.1	Protein FLOWERING LOCUS T (AHRD V3.3 *** A0A2G3CJ17_CAPCH)	AT1G65480.1	PEBP (phosphatidylethanolamine-binding protein) family protein	-3.03207	11.6499	-14.7306	6.13152e-06	4.63247e-05	4.21644
Solyc01g007010.2.1	RING-type E3 ubiquitin transferase (AHRD V3.3 *** Q3HLY8_CAPAN)	AT2G35930.1	plant U-box 23	-3.03037	10.1078	-20.3623	9.08594e-07	1.40368e-05	6.37972
Solyc03g121170.3.1	GDSL esterase/lipase (AHRD V3.3 *** A0A2G3D0R1_CAPCH)	AT3G16370.1	GDSL-like Lipase/Acylhydrolase superfamily protein	-3.0284	11.9849	-13.2824	1.12275e-05	6.87185e-05	3.52555
Solyc10g009150.3.1	Organ specific protein (AHRD V3.3 *-* A0A2U1PW62_ARTAN)	AT1G49310.1	NA	-3.02559	6.66195	-7.76157	0.000240146	0.000685648	0.0139604
Solyc08g014430.3.1	Formin-like protein (AHRD V3.3 *** A0A2G3BR67_CAPCH)	AT3G25500.1	formin homology 1	-3.01958	9.32588	-22.6388	4.84413e-07	9.90733e-06	7.08366
Solyc04g024840.3.1	GDSL esterase/lipase (AHRD V3.3 *** A0A2R6QF80_ACTCH)	AT5G40990.1	GDSL lipase 1	-3.01845	9.35286	-23.6104	3.77353e-07	8.51466e-06	7.36156
Solyc12g015690.3.1	fasciclin-like arabinogalactan protein 1 (AHRD V3.3 *** A0A1U8G960_CAPAN)	AT4G12730.1	FASCICLIN-like arabinogalactan 2	-3.01638	10.9336	-23.69	3.69877e-07	8.47015e-06	7.38378
Solyc09g059240.3.1	Cytochrome P450 (AHRD V3.3 *** A0A2U1Q1Z2_ARTAN)	AT4G31940.1	cytochrome P450, family 82, subfamily C, polypeptide 4	-3.01616	9.49072	-18.256	1.7339e-06	2.07296e-05	5.6513
Solyc09g072700.4.1	Peroxidase (AHRD V3.3 *** K4CUU6_SOLLC)	AT4G26010.1	Peroxidase superfamily protein	-3.01305	9.14331	-16.1843	3.52803e-06	3.27148e-05	4.84583
Solyc11g042460.2.1	Non-lysosomal glucosylceramidase (AHRD V3.3 *** A0A2I4FRE3_9ROSI)	AT5G49900.1	Beta-glucosidase, GBA2 type family protein	-3.0086	9.54138	-36.212	2.94349e-08	2.58226e-06	10.1228
Solyc01g079500.4.1	DNA replication licensing factor MCM7 (AHRD V3.3 *** A0A1U8FE76_CAPAN)	AT4G02060.2	Minichromosome maintenance (MCM2/3/5) family protein	-2.99224	11.2656	-31.0207	7.41871e-08	3.87308e-06	9.14169
Solyc06g069880.1.1	protein PHYTOCHROME KINASE SUBSTRATE 3-like (AHRD V3.3 *** A0A2I4FQS5_9ROSI)	AT1G18810.1	phytochrome kinase substrate-related	-2.99005	10.5665	-35.129	3.52928e-08	2.89217e-06	9.93233
Solyc05g014000.4.1	Pectate lyase (AHRD V3.3 *** A0A2G3B8Z4_CAPCH)	AT1G67750.1	Pectate lyase family protein	-2.98921	10.5829	-30.4038	8.36367e-08	4.1697e-06	9.01258
Solyc07g044900.1.1	Unknown protein	#N/A	#N/A	-2.98751	8.39613	-16.8841	2.74957e-06	2.78198e-05	5.12899
Solyc10g086390.2.1	Short-chain dehydrogenase TIC 32, chloroplastic (AHRD V3.3 *** A0A1U8E748_CAPAN)	AT5G02540.1	NAD(P)-binding Rossmann-fold superfamily protein	-2.98681	8.98241	-17.5825	2.16492e-06	2.39248e-05	5.40004
Solyc08g068870.3.1	Eukaryotic aspartyl protease family protein, expressed (AHRD V3.3 *** Q2R8V2_ORYSJ)	AT5G10770.1	Eukaryotic aspartyl protease family protein	-2.9814	9.20096	-13.8545	8.7781e-06	5.83129e-05	3.80685
Solyc08g007540.3.1	ACT domain-containing protein (AHRD V3.3 *** A0A1Q3BQZ1_CEPFO)	AT1G12420.1	ACT domain repeat 8	-2.98032	10.4059	-37.9719	2.2163e-08	2.42831e-06	10.4182
Solyc02g094160.1.1	Ribonucleoside-diphosphate reductase small chain (AHRD V3.3 *** A0A1U8FR86_CAPAN)	AT3G27060.1	Ferritin/ribonucleotide reductase-like family protein	-2.97881	10.0571	-45.9468	7.08261e-09	1.57097e-06	11.5721
Solyc01g107650.3.1	Ovary receptor kinase 1 (AHRD V3.3 *** S4WIP5_SOLCH)	AT4G37250.1	Leucine-rich repeat protein kinase family protein	-2.97822	9.11904	-30.1854	8.73137e-08	4.21837e-06	8.96616
Solyc02g030480.4.1	Alcohol dehydrogenase superfamily (AHRD V3.3 *-* A0A200Q008_9MAGN)	AT4G39330.1	cinnamyl alcohol dehydrogenase 9	-2.96941	9.98227	-38.7667	1.95805e-08	2.29643e-06	10.5462
Solyc02g071800.3.1	Protein kinase domain (AHRD V3.3 *** A0A200QIY1_9MAGN)	AT1G53440.1	Leucine-rich repeat transmembrane protein kinase	-2.95525	8.06406	-34.1356	4.18924e-08	3.06495e-06	9.75141
Solyc10g083940.1.1	Major facilitator superfamily (AHRD V3.3 *** A0A2U1KPS1_ARTAN)	AT2G39210.1	Major facilitator superfamily protein	-2.93448	9.78119	-15.7743	4.10272e-06	3.61949e-05	4.67419
Solyc04g072070.3.1	WRKY transcription factor 55	AT5G64810.1	WRKY DNA-binding protein 51	-2.93016	7.3094	-3.10648	0.0209328	0.0316519	-5.02179
Solyc06g083070.3.1	Fimbrin-2 (AHRD V3.3 *** A0A2G2WN11_CAPBA)	AT5G48460.1	Actin binding Calponin homology (CH) domain-containing protein	-2.9276	12.4393	-43.7645	9.47776e-09	1.77351e-06	11.283
Solyc01g109180.4.1	Long chain acyl-CoA synthetase 4 (AHRD V3.3 *** A0A2G2Y3Y7_CAPAN)	AT1G49430.1	long-chain acyl-CoA synthetase 2	-2.92046	11.0129	-49.8659	4.33822e-09	1.26347e-06	12.0485
Solyc10g011730.3.1	Arabinogalactan peptide (AHRD V3.3 *** A0A200Q7C1_9MAGN)	AT3G61640.1	arabinogalactan protein 20	-2.91726	9.21023	-12.3463	1.71752e-05	9.24186e-05	3.03907
Solyc03g031800.3.1	Xyloglucan endotransglucosylase/hydrolase (AHRD V3.3 *** A0A2G2WX11_CAPBA)	AT1G11545.1	xyloglucan endotransglucosylase/hydrolase 8	-2.91238	8.27004	-45.1917	7.82123e-09	1.64957e-06	11.4741
Solyc04g074640.4.1	Ascorbate peroxidase (AHRD V3.3 *** A0A0K2SS60_CITUN)	AT4G09010.1	ascorbate peroxidase 4	-2.90874	11.866	-53.3111	2.90744e-09	1.10047e-06	12.4275
Solyc03g117690.3.1	Eukaryotic aspartyl protease family protein (AHRD V3.3 *** A0A2U1P524_ARTAN)	AT1G79720.1	Eukaryotic aspartyl protease family protein	-2.89293	11.4543	-24.9994	2.68565e-07	7.29335e-06	7.73828
Solyc09g014350.3.1	Glycerol-3-phosphate acyltransferase, expressed (AHRD V3.3 *** D8L9N9_WHEAT)	AT2G38110.1	glycerol-3-phosphate acyltransferase 6	-2.8908	10.7313	-43.8405	9.37988e-09	1.77351e-06	11.2934
Solyc07g018240.1.1	elongation of fatty acids protein 3-like (AHRD V3.3 *** A0A2I4E461_9ROSI)	AT3G06470.1	GNS1/SUR4 membrane protein family	-2.88861	11.641	-25.4691	2.40392e-07	7.0119e-06	7.86058
Solyc04g082500.4.1	Protein kinase APK1B, chloroplastic (AHRD V3.3 *** A0A2G2X1F2_CAPBA)	AT1G76360.1	Protein kinase superfamily protein	-2.88608	9.95061	-4.40292	0.0045501	0.00816794	-3.33145
Solyc07g045440.1.1	Fasciclin-like arabinogalactan protein 2 (AHRD V3.3 *** A0A2G3BYC2_CAPCH)	AT4G12730.1	FASCICLIN-like arabinogalactan 2	-2.88249	12.3931	-27.7366	1.44627e-07	5.27049e-06	8.41816
Solyc02g088740.1.1	hypothetical protein (AHRD V3.3 *** AT3G29370.1)	AT3G29370.1	NA	-2.87992	9.68743	-19.0954	1.32917e-06	1.74989e-05	5.95148
Solyc02g071610.3.1	GDSL esterase/lipase (AHRD V3.3 *** A0A2G2XF69_CAPBA)	AT5G45670.1	GDSL-like Lipase/Acylhydrolase superfamily protein	-2.87843	7.55702	-17.9287	1.9295e-06	2.21004e-05	5.53039
Solyc01g094750.4.1	Cytochrome P450 (AHRD V3.3 *** A0A2U1NG86_ARTAN)	AT2G45970.1	cytochrome P450, family 86, subfamily A, polypeptide 8	-2.8744	8.59079	-28.345	1.27076e-07	4.99779e-06	8.55923
Solyc02g063000.4.1	Glycosyltransferase (AHRD V3.3 *** A0A2I4ENI5_9ROSI)	AT2G18570.1	UDP-Glycosyltransferase superfamily protein	-2.87058	11.4651	-12.7505	1.42438e-05	8.0851e-05	3.25332
Solyc04g079210.3.1	Patatin (AHRD V3.3 *** A0A2G2X0P8_CAPBA)	AT4G37050.1	PATATIN-like protein 4	-2.86791	9.4687	-21.4681	6.63968e-07	1.17635e-05	6.73146
Solyc10g074540.1.1	Protein EXORDIUM-like 3 (AHRD V3.3 *** A0A1U8DVK9_CAPAN)	AT2G17230.1	EXORDIUM like 5	-2.8679	12.8748	-50.2796	4.12877e-09	1.26347e-06	12.0959
Solyc11g072080.1.1	F-box/kelch-repeat protein (AHRD V3.3 *-* A0A2G3BAF6_CAPCH)	AT5G26960.1	Galactose oxidase/kelch repeat superfamily protein	-2.86744	10.4845	-20.311	9.22269e-07	1.41045e-05	6.36294
Solyc01g110060.3.1	Purple acid phosphatase (AHRD V3.3 *** A0A0C5AJS1_SOLLC)	AT2G16430.2	purple acid phosphatase 10	-2.86389	12.0138	-25.107	2.61789e-07	7.23023e-06	7.7665
Solyc09g009900.4.1	Unknown protein	AT4G37050.1	PATATIN-like protein 4	-2.85581	7.97562	-15.2222	5.05779e-06	4.14938e-05	4.43589
Solyc04g045530.4.1	DNA primase large subunit (AHRD V3.3 *** A0A2G3BK14_CAPCH)	AT1G67320.2	DNA primase, large subunit family	-2.85278	9.7361	-28.1439	1.32588e-07	5.07613e-06	8.51297
Solyc07g052240.3.1	L-ascorbate oxidase-like protein (AHRD V3.3 *** A0A2G2V9R9_CAPBA)	AT1G76160.1	SKU5 similar 5	-2.84492	9.4161	-16.8903	2.74358e-06	2.7776e-05	5.13146
Solyc01g112260.4.1	hypothetical protein (AHRD V3.3 *-* AT4G35320.1)	AT4G35320.1	NA	-2.84211	12.2056	-34.5148	3.92158e-08	3.02599e-06	9.82121
Solyc04g074310.4.1	RNA-binding protein 38-like (AHRD V3.3 *** A0A2I4HAQ4_9ROSI)	AT1G22330.1	RNA-binding (RRM/RBD/RNP motifs) family protein	-2.83716	11.2992	-28.1482	1.32468e-07	5.07613e-06	8.51396
Solyc06g082570.3.1	protein NETWORKED 4B (AHRD V3.3 *** XP_004242479.1)	AT3G22790.1	Kinase interacting (KIP1-like) family protein	-2.82382	8.05268	-19.7937	1.07458e-06	1.54144e-05	6.19104
Solyc06g007170.4.1	Protein trichome birefringence-like 45 (AHRD V3.3 *** A0A2G3C507_CAPCH)	AT5G58600.1	Plant protein of unknown function (DUF828)	-2.82065	9.95802	-28.9454	1.12143e-07	4.65233e-06	8.69517
Solyc08g075210.2.1	HXXXD-type acyl-transferase family protein (AHRD V3.3 *** F4JBC7_ARATH)	AT3G30280.1	HXXXD-type acyl-transferase family protein	-2.80689	10.7455	-11.7056	2.33859e-05	0.000114415	2.68545
Solyc02g089040.3.1	Unknown protein	AT1G64870.1	NA	-2.80578	10.7001	-18.0818	1.83499e-06	2.15068e-05	5.58721
Solyc02g088390.4.1	Lamin-like protein (AHRD V3.3 *** A0A2G2V9B8_CAPBA)	AT5G15350.1	early nodulin-like protein 17	-2.80256	9.57243	-34.3954	4.00368e-08	3.02599e-06	9.79932
Solyc02g080160.4.1	Xyloglucan endotransglucosylase/hydrolase (AHRD V3.3 *** A0A2G2VBB5_CAPBA)	AT1G11545.1	xyloglucan endotransglucosylase/hydrolase 8	-2.80109	8.72162	-14.5389	6.62061e-06	4.84871e-05	4.1289
Solyc03g112460.3.1	Tryptophan aminotransferase-related protein 2 (AHRD V3.3 *** A0A2G2X8Z7_CAPBA)	AT4G24670.2	tryptophan aminotransferase related 2	-2.78686	10.3257	-24.1729	3.28047e-07	7.99234e-06	7.51691
Solyc07g063970.3.1	C2H2 zinc finger protein (AHRD V3.3 *** A0A2K3NT14_TRIPR)	AT5G54630.1	zinc finger protein-related	-2.78505	10.0576	-27.0748	1.67016e-07	5.60624e-06	8.26077
Solyc07g052970.3.1	BTB domain-containing protein/NPH3 domain-containing protein (AHRD V3.3 *** A0A1Q3D7J0_CEPFO)	AT3G22104.1	Phototropic-responsive NPH3 family protein	-2.78399	9.69553	-24.3748	3.12206e-07	7.81161e-06	7.57174
Solyc06g076660.3.1	proliferating cell nuclear antigen	AT2G29570.1	proliferating cell nuclear antigen 2	-2.77935	11.0259	-26.0517	2.10101e-07	6.40181e-06	8.00889
Solyc05g009120.3.1	Core-2 i-branching beta-n-acetylglucosaminyltransferase family protein (AHRD V3.3 *** A0A2K3MN76_TRIPR)	AT1G68390.1	Core-2/I-branching beta-1,6-N-acetylglucosaminyltransferase family protein	-2.77668	6.6955	-12.9733	1.28783e-05	7.55539e-05	3.36864
Solyc06g007440.4.1	Non-specific serine/threonine protein kinase (AHRD V3.3 *** A0A2G3C4Q5_CAPCH)	AT2G30360.1	SOS3-interacting protein 4	-2.77574	10.6441	-14.9954	5.52336e-06	4.36659e-05	4.33555
Solyc10g008720.4.1	GDSL esterase/lipase (AHRD V3.3 *** A0A2G3D516_CAPCH)	AT1G28570.1	SGNH hydrolase-type esterase superfamily protein	-2.77553	7.77785	-34.0875	4.22469e-08	3.06495e-06	9.7425
Solyc09g090470.3.1	Protein NRT1/ PTR FAMILY 5.2 (AHRD V3.3 *** A0A2G3CS67_CAPCH)	AT5G46050.1	peptide transporter 3	-2.77437	8.82339	-15.4559	4.62498e-06	3.90393e-05	4.53779
Solyc07g049370.2.1	Glucan endo-1,3-beta-glucosidase 3 (AHRD V3.3 *** A0A1J3FSS7_NOCCA)	AT2G05790.1	O-Glycosyl hydrolases family 17 protein	-2.77	10.4869	-18.7326	1.48891e-06	1.9001e-05	5.82341
Solyc12g088530.2.1	cyclin A3.1	AT5G43080.1	Cyclin A3;1	-2.76402	10.2754	-31.3596	6.95275e-08	3.82022e-06	9.21138
Solyc06g049050.3.1	expansin 2	AT2G40610.1	expansin A8	-2.76293	12.9571	-49.4489	4.56204e-09	1.26627e-06	12.0003
Solyc03g005480.4.1	WAT1-related protein (AHRD V3.3 *** K4BDX2_SOLLC)	AT2G39510.1	nodulin MtN21 /EamA-like transporter family protein	-2.76212	6.90547	-17.3158	2.36921e-06	2.52443e-05	5.29786
Solyc03g026120.3.1	S-adenosyl-L-methionine-dependent methyltransferases superfamily protein (AHRD V3.3 *** A0A2U1NM08_ARTAN)	AT4G00750.1	S-adenosyl-L-methionine-dependent methyltransferases superfamily protein	-2.76182	11.1013	-20.3347	9.15909e-07	1.40649e-05	6.37071
Solyc03g095780.3.1	abscisic acid receptor PYL4-like (AHRD V3.3 *** A0A2I4EQL0_9ROSI)	AT2G38310.1	PYR1-like 4	-2.76071	8.66745	-55.9019	2.1879e-09	1.00837e-06	12.6908
Solyc09g011040.1.1	Aspartic proteinase PCS1 (AHRD V3.3 *** A0A2G2YR66_CAPAN)	AT2G39710.1	Eukaryotic aspartyl protease family protein	-2.75884	8.75542	-27.6194	1.48323e-07	5.28945e-06	8.3906
Solyc07g042990.1.1	Leucine-rich repeat receptor-like protein kinase (AHRD V3.3 *** A0A0K9P1I9_ZOSMR)	AT3G17640.1	Leucine-rich repeat (LRR) family protein	-2.75232	11.4005	-26.2422	2.01179e-07	6.28036e-06	8.0566
Solyc05g053060.1.1	Unknown protein	AT2G41905.1	NA	-2.74881	10.2219	-21.8317	6.00973e-07	1.10901e-05	6.84297
Solyc09g090360.3.1	phosphate transporter PHO1-like (AHRD V3.3 *** A0A2I4DLD0_9ROSI)	AT3G23430.1	phosphate 1	-2.7463	8.10263	-44.8961	8.13461e-09	1.67252e-06	11.4352
Solyc04g079230.4.1	Patatin (AHRD V3.3 *-* A0A2G2X0P8_CAPBA)	AT2G26560.1	phospholipase A 2A	-2.74246	10.2173	-28.4401	1.24563e-07	4.9275e-06	8.58097
Solyc09g075590.1.1	leucine-rich repeat extensin-like protein 1 (AHRD V3.3 *** XP_010326561.1)	AT1G23050.1	hydroxyproline-rich glycoprotein family protein	-2.73715	11.2675	-15.3473	4.82042e-06	4.00561e-05	4.49065
Solyc02g092530.4.1	Acetamidase/Formamidase (AHRD V3.3 *** A0A200R348_9MAGN)	AT4G37560.1	Acetamidase/Formamidase family protein	-2.73644	11.5366	-38.0316	2.19558e-08	2.42154e-06	10.4279
Solyc10g006870.1.1	Receptor-like protein kinase THESEUS 1 (AHRD V3.3 *** A0A1U8HD02_CAPAN)	AT5G54380.1	protein kinase family protein	-2.73352	11.8211	-37.2508	2.48555e-08	2.50875e-06	10.2992
Solyc04g055250.4.1	adenine deaminase (AHRD V3.3 *** AT4G39900.1)	AT4G39900.1	NA	-2.73292	8.09575	-26.7838	1.78128e-07	5.85118e-06	8.19019
Solyc05g009890.1.1	Eukaryotic aspartyl protease family protein (AHRD V3.3 *** A0A061EI23_THECC)	AT3G25700.1	Eukaryotic aspartyl protease family protein	-2.71511	12.0364	-30.0304	9.0037e-08	4.22721e-06	8.93299
Solyc09g007750.4.1	Serine/threonine-protein kinase-like protein CCR1 (AHRD V3.3 *** A0A2G2VZP8_CAPBA)	AT3G09780.1	CRINKLY4 related 1	-2.70823	9.33654	-23.5105	3.86991e-07	8.62111e-06	7.33354
Solyc02g070780.4.1	DNA helicase (AHRD V3.3 *** A0A2G2XDX1_CAPBA)	AT5G46280.1	Minichromosome maintenance (MCM2/3/5) family protein	-2.7058	11.5419	-33.6237	4.58502e-08	3.11778e-06	9.65576
Solyc12g006970.1.1	Unknown protein	AT2G34780.2	maternal effect embryo arrest 22	-2.69853	9.75532	-27.5157	1.51688e-07	5.35213e-06	8.36609
Solyc04g064610.3.1	Bidirectional sugar transporter SWEET (AHRD V3.3 *** M1CBD6_SOLTU)	AT1G21460.1	Nodulin MtN3 family protein	-2.68973	9.58733	-19.7435	1.09087e-06	1.55409e-05	6.17411
Solyc02g092790.3.1	Arabinogalactan (AHRD V3.3 *-* Q43719_SOLLC)	AT4G37450.1	arabinogalactan protein 18	-2.68163	10.8544	-19.1946	1.28906e-06	1.72158e-05	5.98604
Solyc05g007450.3.1	Origin of replication complex subunit 6 (AHRD V3.3 *** A0A2G2YDJ4_CAPAN)	AT1G26840.1	origin recognition complex protein 6	-2.67978	7.52596	-14.0166	8.20136e-06	5.59764e-05	3.88448
Solyc03g083560.1.1	Protein EXORDIUM-like 7 (AHRD V3.3 *** A0A2G2X692_CAPBA)	AT5G51550.1	EXORDIUM like 3	-2.67839	11.2846	-32.6344	5.48044e-08	3.38041e-06	9.46599
Solyc09g098110.4.1	bHLH transcription factor 092	AT1G05805.1	basic helix-loop-helix (bHLH) DNA-binding superfamily protein	-2.67498	9.04995	-36.9083	2.62669e-08	2.54419e-06	10.2417
Solyc10g008120.4.1	O-methyltransferase (AHRD V3.3 *** A0A1B4Z3W3_9ROSA)	AT4G35160.1	O-methyltransferase family protein	-2.66912	9.21319	-21.0377	7.48758e-07	1.24232e-05	6.59685
Solyc02g091690.3.1	bHLH transcription factor 081	AT5G65640.1	beta HLH protein 93	-2.66827	7.21288	-13.9155	8.55578e-06	5.7384e-05	3.83616
Solyc01g067460.3.1	monothiol glutaredoxin-S2-like (AHRD V3.3 *** A0A1U7VLQ4_NICSY)	AT4G15700.1	Thioredoxin superfamily protein	-2.66589	9.52355	-14.8235	5.90984e-06	4.52968e-05	4.25844
Solyc02g067810.1.1	Cyclin-dependent protein kinase inhibitor SMR6 (AHRD V3.3 *** SMR6_ARATH)	AT5G40460.1	NA	-2.66319	7.46041	-9.81161	6.44067e-05	0.000247606	1.52348
Solyc11g072860.2.1	Histone H4 (AHRD V3.3 *-* F2E7L1_HORVV)	AT5G59970.1	Histone superfamily protein	-2.66292	11.377	-26.8122	1.77003e-07	5.83725e-06	8.19713
Solyc06g009190.4.1	Pectinesterase (AHRD V3.3 *** A0A2G3C3P4_CAPCH)	AT4G02320.1	Plant invertase/pectin methylesterase inhibitor superfamily	-2.65765	9.38516	-20.1007	9.80942e-07	1.45993e-05	6.29361
Solyc12g009270.1.1	Plant invertase/pectin methylesterase inhibitor superfamily protein (AHRD V3.3 *** A0A061GSW0_THECC)	AT5G20740.1	Plant invertase/pectin methylesterase inhibitor superfamily protein	-2.65318	7.58177	-22.3519	5.22544e-07	1.03155e-05	6.99915
Solyc01g086640.2.1	O-fucosyltransferase (AHRD V3.3 *** A0A2P5FQR3_TREOI)	AT2G44500.1	O-fucosyltransferase family protein	-2.65039	8.90751	-24.4092	3.09598e-07	7.77724e-06	7.58103
Solyc11g072030.3.1	Lipid-transfer protein (AHRD V3.3 *** B6TD92_MAIZE)	AT3G43720.1	Bifunctional inhibitor/lipid-transfer protein/seed storage 2S albumin superfamily protein	-2.64851	7.83881	-9.08752	9.94756e-05	0.000345355	1.02468
Solyc12g009650.2.1	Sl proline-rich protein	AT3G22142.1	Bifunctional inhibitor/lipid-transfer protein/seed storage 2S albumin superfamily protein	-2.63685	13.327	-35.1089	3.54137e-08	2.89217e-06	9.92873
Solyc04g012060.3.1	Ribonucleoside-diphosphate reductase (AHRD V3.3 *** A0A1U8FDK5_CAPAN)	AT2G21790.1	ribonucleotide reductase 1	-2.63158	11.6502	-28.233	1.30112e-07	5.00436e-06	8.53351
Solyc01g111970.4.1	L-ascorbate oxidase-like protein (AHRD V3.3 *** A0A1U8DYA0_CAPAN)	AT1G76160.1	SKU5 similar 5	-2.62674	8.89101	-20.3728	9.05822e-07	1.4007e-05	6.38315
Solyc02g080200.4.1	Pectinesterase (AHRD V3.3 *** A0A2G2VBJ7_CAPBA)	AT1G11580.1	methylesterase PCR A	-2.62375	13.0309	-18.4467	1.63062e-06	2.00712e-05	5.72072
Solyc09g091550.3.1	S-adenosyl-L-methionine-dependent methyltransferases superfamily protein (AHRD V3.3 *** A0A2U1PMX3_ARTAN)	AT5G66430.1	S-adenosyl-L-methionine-dependent methyltransferases superfamily protein	-2.62175	8.05186	-11.318	2.84053e-05	0.00013251	2.46256
Solyc03g110990.1.1	Unknown protein	AT5G50335.1	NA	-2.62155	7.98544	-13.5572	9.96376e-06	6.34556e-05	3.66208
Solyc04g078310.3.1	cyclin A3_1	AT1G47230.1	CYCLIN A3;4	-2.62058	9.49541	-13.0779	1.229e-05	7.33613e-05	3.42213
Solyc02g089050.4.1	protein LONGIFOLIA 1-like (AHRD V3.3 *** A0A2I4EBA4_9ROSI)	AT1G74160.1	NA	-2.61528	9.84437	-30.0866	8.90396e-08	4.22721e-06	8.94502
Solyc07g056650.4.1	Interactor of constitutive active ROPS 1-like protein (AHRD V3.3 *** A0A2K3NH99_TRIPR)	AT1G78430.1	ROP interactive partner 2	-2.61486	10.5248	-15.1613	5.17805e-06	4.21482e-05	4.40912
Solyc05g013690.4.1	GDSL esterase/lipase (AHRD V3.3 *** A0A2R6REU1_ACTCH)	AT3G26430.1	GDSL-like Lipase/Acylhydrolase superfamily protein	-2.61269	10.5467	-34.1459	4.18165e-08	3.06495e-06	9.75333
Solyc01g110340.4.1	Endoglucanase (AHRD V3.3 *** A0A218XGM2_PUNGR)	AT4G39010.1	glycosyl hydrolase 9B18	-2.60921	9.2992	-22.9878	4.42319e-07	9.40789e-06	7.18493
Solyc12g099500.2.1	transmembrane protein (AHRD V3.3 -** AT3G06890.1)	AT3G06890.1	NA	-2.5955	9.07977	-15.7526	4.13605e-06	3.63685e-05	4.66498
Solyc07g032490.3.1	Major facilitator superfamily protein (AHRD V3.3 *** A0A1P8AZ04_ARATH)	AT2G26690.1	Major facilitator superfamily protein	-2.59455	13.4123	-14.4665	6.81704e-06	4.95015e-05	4.09554
Solyc06g007890.3.1	Gibberellin regulated protein (AHRD V3.3 *** A0A2U1LHI0_ARTAN)	AT5G15230.1	GAST1 protein homolog 4	-2.59369	7.88376	-17.9631	1.90774e-06	2.19568e-05	5.54322
Solyc02g070970.1.1	Chlorophyll a-b binding protein, chloroplastic (AHRD V3.3 *** A0A2G3A7J8_CAPAN)	AT1G29930.1	chlorophyll A/B binding protein 1	-2.59246	12.211	-32.246	5.88671e-08	3.54073e-06	9.38964
Solyc03g071570.3.1	Pectate lyase (AHRD V3.3 *** A0A2G2X594_CAPBA)	AT5G04310.1	Pectin lyase-like superfamily protein	-2.58757	11.3422	-32.4348	5.68504e-08	3.45542e-06	9.42688
Solyc03g007050.3.1	LRR receptor-like kinase family protein (AHRD V3.3 *** A0A072VP04_MEDTR)	AT5G62230.1	ERECTA-like 1	-2.58494	8.51217	-10.9373	3.45909e-05	0.000154693	2.23664
Solyc04g011390.1.1	Histone H4 (AHRD V3.3 *-* F2E7L1_HORVV)	AT5G59970.1	Histone superfamily protein	-2.5833	8.67705	-30.2312	8.6528e-08	4.21356e-06	8.97592
Solyc04g082140.3.1	pectinesterase	AT1G76160.1	SKU5 similar 5	-2.58246	12.4325	-30.8802	7.6225e-08	3.94239e-06	9.11254
Solyc05g026490.3.1	Phosphomannomutase/phosphoglucomutase (AHRD V3.3 *** A0A1J3D7Z0_NOCCA)	AT1G70820.1	phosphoglucomutase, putative / glucose phosphomutase, putative	-2.58225	10.0096	-18.5656	1.56984e-06	1.9672e-05	5.76364
Solyc06g075650.3.1	tonoplast intrinsic protein 1.2	AT4G01470.1	tonoplast intrinsic protein 1;3	-2.5817	10.2227	-18.6657	1.52072e-06	1.92498e-05	5.79954
Solyc03g112580.3.1	Receptor protein kinase, putative (AHRD V3.3 *** B9RAX9_RICCO)	AT5G56040.2	Leucine-rich receptor-like protein kinase family protein	-2.56847	11.5819	-23.3779	4.0022e-07	8.82816e-06	7.29619
Solyc02g079490.3.1	HXXXD-type acyl-transferase family protein (AHRD V3.3 *** Q9MAP9_ARATH)	AT1G32910.1	HXXXD-type acyl-transferase family protein	-2.56632	8.67138	-14.4496	6.86397e-06	4.97011e-05	4.08771
Solyc03g115640.3.1	DUF538 domain-containing protein (AHRD V3.3 *** A0A1Q3AZJ7_CEPFO)	AT2G03350.1	Protein of unknown function, DUF538	-2.5661	10.44	-19.2678	1.26031e-06	1.69987e-05	6.01147
Solyc03g118310.4.1	bHLH transcription factor 083	AT3G26744.4	basic helix-loop-helix (bHLH) DNA-binding superfamily protein	-2.56212	8.90006	-18.3199	1.69848e-06	2.05272e-05	5.67463
Solyc06g050900.3.1	Protein NRT1/ PTR FAMILY 5.1 (AHRD V3.3 *** A0A1U8H5B7_CAPAN)	AT2G40460.1	Major facilitator superfamily protein	-2.56068	9.31896	-28.2986	1.28324e-07	4.99779e-06	8.54859
Solyc03g006410.3.1	PDDEXK-like protein (AHRD V3.3 *** A0A2U1QIN2_ARTAN)	AT4G32480.1	Protein of unknown function (DUF506)	-2.5538	7.96113	-18.9992	1.36951e-06	1.78416e-05	5.91776
Solyc05g013680.3.1	Gdsl esterase/lipase (AHRD V3.3 *** A0A2P4H5E8_QUESU)	AT3G26430.1	GDSL-like Lipase/Acylhydrolase superfamily protein	-2.55046	10.2785	-36.9587	2.60534e-08	2.54419e-06	10.2502
Solyc02g077090.4.1	Protein CHUP1, chloroplastic (AHRD V3.3 *-* A0A2G3D559_CAPCH)	AT3G25690.3	Hydroxyproline-rich glycoprotein family protein	-2.54627	11.7937	-23.3804	3.99972e-07	8.82816e-06	7.29688
Solyc06g082460.1.1	ovate family protein 14	AT5G58360.1	ovate family protein 3	-2.54508	7.80419	-23.6844	3.70398e-07	8.47015e-06	7.38222
Solyc09g083380.4.1	Histone H1 (AHRD V3.3 *-* A0A2G3CST5_CAPCH)	AT2G30620.2	winged-helix DNA-binding transcription factor family protein	-2.53494	7.33796	-14.4914	6.74877e-06	4.91232e-05	4.10702
Solyc01g103650.3.1	Alpha/beta-Hydrolases superfamily protein (AHRD V3.3 *** Q9XID7_ARATH)	AT1G34340.1	alpha/beta-Hydrolases superfamily protein	-2.53236	9.28667	-15.6819	4.24685e-06	3.69916e-05	4.63489
Solyc04g074410.2.1	Protein EXORDIUM-like 1 (AHRD V3.3 *** A0A2G2ZQI6_CAPAN)	AT4G08950.1	Phosphate-responsive 1 family protein	-2.53101	10.7355	-17.4416	2.27019e-06	2.45984e-05	5.34625
Solyc03g058910.3.1	Pectate lyase (AHRD V3.3 *** A0A2G2WYE5_CAPBA)	AT1G14420.1	Pectate lyase family protein	-2.52693	7.30842	-18.6016	1.55199e-06	1.94961e-05	5.77655
Solyc03g119600.1.1	NIMIN2b protein (AHRD V3.3 *** Q0MR95_TOBAC)	AT3G25882.1	NIM1-interacting 2	-2.51553	8.2937	-15.9791	3.80304e-06	3.42987e-05	4.76047
Solyc07g065500.2.1	Nuclear transcription factor Y subunit B-3 (AHRD V3.3 *** A0A2G2WFH7_CAPBA)	AT4G14540.1	nuclear factor Y, subunit B3	-2.50585	11.4236	-24.5272	3.00842e-07	7.65016e-06	7.61279
Solyc06g066770.1.1	F-box/kelch-repeat protein (AHRD V3.3 *** A0A1J3DG12_NOCCA)	AT1G80440.1	Galactose oxidase/kelch repeat superfamily protein	-2.50393	11.3183	-26.9622	1.71218e-07	5.70294e-06	8.23355
Solyc01g096450.4.1	Eukaryotic aspartyl protease family protein (AHRD V3.3 *** A0A2U1PLR1_ARTAN)	AT5G07030.1	Eukaryotic aspartyl protease family protein	-2.50118	12.8588	-22.8529	4.58065e-07	9.58369e-06	7.14597
Solyc11g066080.2.1	transmembrane protein (AHRD V3.3 *** AT5G59350.1)	AT5G59350.1	NA	-2.50036	11.1438	-55.3995	2.30951e-09	1.00837e-06	12.6411
Solyc04g081870.4.1	Expansin A11	AT1G20190.1	expansin 11	-2.49949	12.0068	-30.1321	8.82396e-08	4.22721e-06	8.95477
Solyc02g093300.3.1	DNA polymerase (AHRD V3.3 *** H9E8V2_SOLLC)	AT5G67100.1	DNA-directed DNA polymerases	-2.49163	11.5841	-15.5038	4.54154e-06	3.86089e-05	4.55852
Solyc10g084840.2.1	Thaumatin-like protein (AHRD V3.3 *** A0A2G2VUW4_CAPBA)	AT5G02140.1	Pathogenesis-related thaumatin superfamily protein	-2.4855	10.5779	-27.1244	1.65207e-07	5.58322e-06	8.27269
Solyc02g088820.4.1	Carboxypeptidase (AHRD V3.3 *** A0A2G3ABI4_CAPAN)	AT3G02110.1	serine carboxypeptidase-like 25	-2.48501	11.4927	-32.7976	5.31962e-08	3.32818e-06	9.49774
Solyc01g110130.3.1	DNA helicase (AHRD V3.3 *** A0A2G3BW33_CAPCH)	AT2G16440.1	Minichromosome maintenance (MCM2/3/5) family protein	-2.48121	11.8455	-30.3606	8.43493e-08	4.1697e-06	9.00343
Solyc05g006990.3.1	Major facilitator superfamily protein (AHRD V3.3 *** A0A1P8AT47_ARATH)	AT1G69850.1	nitrate transporter 1:2	-2.47904	10.0644	-26.5414	1.88042e-07	6.05736e-06	8.13077
Solyc09g009830.3.1	Alpha carbonic anhydrase (AHRD V3.3 *** A0A200QHP1_9MAGN)	AT3G52720.1	alpha carbonic anhydrase 1	-2.46515	12.5417	-19.9744	1.01827e-06	1.4928e-05	6.25161
Solyc03g082945.1.1	protein PSY2-like (AHRD V3.3 -** XP_021614131.1)	AT5G53486.2	NA	-2.46434	9.13893	-9.08632	9.95495e-05	0.000345539	1.02383
Solyc06g076300.3.1	Haloacid dehalogenase-like hydrolase (HAD) superfamily protein (AHRD V3.3 *** A0A2U1Q3B7_ARTAN)	AT5G59480.1	Haloacid dehalogenase-like hydrolase (HAD) superfamily protein	-2.46152	9.06442	-31.0316	7.40311e-08	3.87308e-06	9.14395
Solyc02g077050.3.1	Cysteine protease (AHRD V3.3 *** A0A2U1Q178_ARTAN)	AT5G45890.1	senescence-associated gene 12	-2.45801	7.30221	-20.8759	7.83825e-07	1.2723e-05	6.54553
Solyc04g056340.4.1	Tyrosine phosphatase family protein (AHRD V3.3 *** A0A2U1PX48_ARTAN)	AT3G02800.1	Tyrosine phosphatase family protein	-2.45677	11.9185	-40.2696	1.55957e-08	2.14654e-06	10.7797
Solyc09g008320.4.1	Xyloglucan endotransglucosylase/hydrolase (AHRD V3.3 *** A0A1U8EG04_CAPAN)	AT2G36870.1	xyloglucan endotransglucosylase/hydrolase 32	-2.45596	11.5358	-14.4515	6.85861e-06	4.96839e-05	4.0886
Solyc07g025380.3.1	DNA ligase-like protein (AHRD V3.3 *** AT1G75150.3)	AT1G75150.1	NA	-2.44632	8.77062	-14.1645	7.71285e-06	5.36325e-05	3.95461
Solyc08g013940.3.1	Protein kinase family protein (AHRD V3.3 *** A0A2U1Q021_ARTAN)	AT5G18700.1	Protein kinase family protein with ARM repeat domain	-2.44068	9.59474	-32.6387	5.47619e-08	3.38041e-06	9.46682
Solyc05g054610.1.1	Histone H4 (AHRD V3.3 *-* F2E7L1_HORVV)	AT5G59970.1	Histone superfamily protein	-2.4392	6.76469	-15.0886	5.32619e-06	4.28721e-05	4.37697
Solyc12g008600.2.1	DUF1005 family protein (DUF1005) (AHRD V3.3 *** Q9M0F0_ARATH)	AT4G29310.1	Protein of unknown function (DUF1005)	-2.43746	10.2294	-19.152	1.3061e-06	1.72817e-05	5.97123
Solyc06g007130.5.1.1	omega-3 fatty acid desaturase -3	AT5G05580.1	fatty acid desaturase 8	-2.42209	10.3073	-15.1557	5.18936e-06	4.21717e-05	4.40663
Solyc02g069910.2.1	Unknown protein	AT4G21740.1	NA	-2.42183	11.7889	-33.6749	4.54349e-08	3.11388e-06	9.66541
Solyc07g052780.3.1	Disease resistance protein (TIR-NBS-LRR class) family (AHRD V3.3 *-* A0A2U1MH42_ARTAN)	AT1G72900.1	Toll-Interleukin-Resistance (TIR) domain-containing protein	-2.417	8.16037	-23.749	3.64448e-07	8.42806e-06	7.4002
Solyc04g076400.3.1	VIN3-like protein 3 (AHRD V3.3 *** A0A2G3CP98_CAPCH)	AT5G57380.1	Fibronectin type III domain-containing protein	-2.41487	9.11943	-25.1729	2.57731e-07	7.16272e-06	7.78374
Solyc10g086240.2.1	Glycosyltransferase (AHRD V3.3 *** A0A1Q3DDP0_CEPFO)	AT2G36970.1	UDP-Glycosyltransferase superfamily protein	-2.41382	10.9948	-19.1782	1.29558e-06	1.72751e-05	5.98035
Solyc03g123680.1.1	RING/U-box superfamily protein (AHRD V3.3 *** A0A2U1LDD8_ARTAN)	AT1G72310.1	RING/U-box superfamily protein	-2.41361	9.90706	-21.4469	6.67874e-07	1.17826e-05	6.7249
Solyc03g006710.1.1	Calcium-binding protein PBP1 (AHRD V3.3 *** A0A1U8F7L1_CAPAN)	AT4G27280.1	Calcium-binding EF-hand family protein	-2.4133	8.05584	-16.3662	3.3034e-06	3.13336e-05	4.9206
Solyc06g016790.3.1	proline-rich receptor-like protein kinase PERK13 (AHRD V3.3 *** XP_004240680.1)	AT3G45230.1	hydroxyproline-rich glycoprotein family protein	-2.41257	10.9579	-22.171	5.48393e-07	1.05326e-05	6.94526
Solyc09g075350.4.1	Pectinesterase (AHRD V3.3 *** A0A2G2W0I1_CAPBA)	AT4G02320.1	Plant invertase/pectin methylesterase inhibitor superfamily	-2.41059	8.21742	-14.4079	6.98109e-06	5.02693e-05	4.0684
Solyc09g015770.3.1	WRKY transcription factor 81	AT3G56400.1	WRKY DNA-binding protein 70	-2.40854	7.9728	-3.83502	0.00860282	0.0143257	-4.04313
Solyc09g097870.4.1	bHLH transcription factor 062	AT3G07340.1	basic helix-loop-helix (bHLH) DNA-binding superfamily protein	-2.40831	11.3607	-31.4371	6.85104e-08	3.82022e-06	9.22719
Solyc03g096290.3.1	plasma membrane intrinsic protein 1.7	AT4G00430.1	plasma membrane intrinsic protein 1;4	-2.40734	12.475	-20.3335	9.16244e-07	1.40649e-05	6.3703
Solyc03g113960.4.1	Calmodulin binding protein-like (AHRD V3.3 *-* A0A200QLB3_9MAGN)	AT5G62570.1	Calmodulin binding protein-like	-2.40322	8.24531	-7.68673	0.000253341	0.000717542	-0.0473319
Solyc01g111590.4.1	WD-40 repeat-containing protein MSI1 (AHRD V3.3 *** A0A2G3AUE9_CAPCH)	AT2G16780.1	Transducin family protein / WD-40 repeat family protein	-2.40087	10.9535	-40.0361	1.61479e-08	2.1605e-06	10.7441
Solyc08g042100.3.1	RING-type E3 ubiquitin transferase (AHRD V3.3 *-* A0A218WUJ5_PUNGR)	AT4G31890.2	ARM repeat superfamily protein	-2.38667	9.23295	-13.4628	1.03781e-05	6.51424e-05	3.6155
Solyc01g090800.3.1	cyclinU2_1	AT3G60550.1	cyclin p3;2	-2.38645	6.85906	-13.1935	1.16756e-05	7.07587e-05	3.4808
Solyc06g070900.3.1	TCP transcription factor 17	AT3G47620.1	TEOSINTE BRANCHED, cycloidea and PCF (TCP) 14	-2.38588	11.9136	-23.173	4.21727e-07	9.1451e-06	7.23798
Solyc04g080820.2.1	cytokinin oxidase4	AT1G75450.1	cytokinin oxidase 5	-2.38305	7.99443	-11.9772	2.04795e-05	0.000104174	2.83752
Solyc07g005020.3.1	DNA helicase (AHRD V3.3 *** A0A2G2Z086_CAPAN)	AT2G07690.1	Minichromosome maintenance (MCM2/3/5) family protein	-2.37937	12.292	-26.3886	1.9462e-07	6.15113e-06	8.09302
Solyc11g012690.3.1	Heavy metal-associated isoprenylated plant protein (AHRD V3.3 *** A0A2R6RB34_ACTCH)	AT5G50740.1	Heavy metal transport/detoxification superfamily protein	-2.37625	7.28144	-11.788	2.24561e-05	0.000111205	2.73194
Solyc01g110960.4.1	Prefoldin chaperone subunit family protein (AHRD V3.3 *** A0A2U1NI64_ARTAN)	AT5G27330.1	Prefoldin chaperone subunit family protein	-2.37081	11.7391	-21.8581	5.96684e-07	1.10413e-05	6.85098
Solyc04g008260.3.1	Purple acid phosphatase (AHRD V3.3 *** Q6J5M7_SOLTU)	AT1G14700.1	purple acid phosphatase 3	-2.36825	12.4273	-52.0873	3.34142e-09	1.1984e-06	12.2968
Solyc07g040890.1.1	Alpha/beta-hydrolases superfamily protein (AHRD V3.3 *** A0A2U1LX98_ARTAN)	AT5G62180.1	carboxyesterase 20	-2.36815	9.29891	-7.15484	0.000375385	0.000986846	-0.497607
Solyc01g057770.3.1	HCO3-transporter family (AHRD V3.3 *** A0A2U1KUW6_ARTAN)	AT3G62270.1	HCO3- transporter family	-2.36143	10.211	-33.5291	4.66287e-08	3.15673e-06	9.63789
Solyc10g079600.2.1	Two-component response regulator ARR9 (AHRD V3.3 *** A0A2G2VW67_CAPBA)	AT3G57040.1	response regulator 9	-2.35616	9.62577	-28.2339	1.30086e-07	5.00436e-06	8.53373
Solyc02g084390.3.1	Kinesin-like protein (AHRD V3.3 *** A0A2G3AA92_CAPAN)	AT2G21300.2	ATP binding microtubule motor family protein	-2.35282	11.6675	-25.4688	2.4041e-07	7.0119e-06	7.86049
Solyc04g054690.3.1	ascorbate oxidase	AT4G39830.1	Cupredoxin superfamily protein	-2.34981	8.90272	-2.98891	0.024344	0.0362213	-5.18566
Solyc06g071220.1.1	Unknown protein	AT5G46390.2	Peptidase S41 family protein	-2.34617	9.49093	-12.6709	1.47718e-05	8.2971e-05	3.21166
Solyc09g019980.3.1	Cytochrome b561 and DOMON domain-containing protein (AHRD V3.3 *** A0A2I4EFQ3_9ROSI)	AT3G07570.1	Cytochrome b561/ferric reductase transmembrane with DOMON related domain	-2.34363	10.6305	-28.2832	1.28741e-07	4.99779e-06	8.54505
Solyc03g082610.1.1	Senescence regulator S40 (AHRD V3.3 *** A0A200QWC0_9MAGN)	AT3G45210.1	Protein of unknown function, DUF584	-2.34109	12.9075	-30.2625	8.59941e-08	4.21219e-06	8.9826
Solyc03g110980.4.1	hypothetical protein (AHRD V3.3 *** AT3G48490.1)	AT3G48490.1	NA	-2.33852	7.8127	-13.688	9.42072e-06	6.10003e-05	3.72613
Solyc01g100030.5.1.1	deoxyuridine triphosphatase	AT3G46940.1	DUTP-PYROPHOSPHATASE-LIKE 1	-2.33719	10.0975	-11.8426	2.18638e-05	0.000109149	2.76257
Solyc09g092520.3.1	xyloglucan endotransglycosylase	AT3G23730.1	xyloglucan endotransglucosylase/hydrolase 16	-2.33637	11.2891	-12.2705	1.78e-05	9.48555e-05	2.99814
Solyc11g069070.3.1	Heavy metal-associated isoprenylated plant protein (AHRD V3.3 *-* A0A2R6PEW2_ACTCH)	AT5G60800.1	Heavy metal transport/detoxification superfamily protein	-2.33401	9.56459	-15.5273	4.50134e-06	3.83651e-05	4.56864
Solyc03g120060.2.1	castasterone 26-hydroxylase	AT2G26710.1	Cytochrome P450 superfamily protein	-2.33327	6.46633	-8.8924	0.000112426	0.0003794	0.884264
Solyc07g055740.1.1	strictosidine synthase	AT3G57030.1	Calcium-dependent phosphotriesterase superfamily protein	-2.32977	11.6761	-43.4481	9.89852e-09	1.83167e-06	11.2396
Solyc02g082180.3.1	DNA helicase (AHRD V3.3 *** A0A2G2XFH5_CAPBA)	AT5G44635.1	minichromosome maintenance (MCM2/3/5) family protein	-2.31945	11.5213	-35.1303	3.52847e-08	2.89217e-06	9.93257
Solyc11g071640.3.1	Glycosyl hydrolase family protein (AHRD V3.3 *** A0A1P8BG25_ARATH)	AT5G20950.2	Glycosyl hydrolase family protein	-2.31843	12.1406	-31.7308	6.48099e-08	3.72188e-06	9.28673
Solyc12g088400.1.1	Zinc-finger protein (AHRD V3.3 *-* Q40899_PETHY)	AT5G43170.1	zinc-finger protein 3	-2.31647	7.15554	-9.7312	6.74947e-05	0.000256751	1.46974
Solyc04g077270.4.1	G-type lectin S-receptor-like serine/threonine-protein kinase (AHRD V3.3 *** A0A1U8GJN2_CAPAN)	AT4G27290.1	S-locus lectin protein kinase family protein	-2.31448	10.0103	-10.6509	4.02877e-05	0.000173912	2.06178
Solyc02g080070.3.1	Cysteine-rich receptor-like protein kinase 29 (AHRD V3.3 *** A0A2G2XFA8_CAPBA)	AT4G23180.1	cysteine-rich RLK (RECEPTOR-like protein kinase) 10	-2.31374	11.3464	-28.7055	1.17851e-07	4.79178e-06	8.64122
Solyc10g083290.4.1	invertase 6	AT3G52600.1	cell wall invertase 2	-2.31242	9.92551	-30.0265	9.0108e-08	4.22721e-06	8.93214
Solyc01g006380.2.1	RING-type E3 ubiquitin transferase (AHRD V3.3 *-* A0A2U1P546_ARTAN)	AT3G06880.1	Transducin/WD40 repeat-like superfamily protein	-2.31104	9.65767	-15.6486	4.30026e-06	3.72615e-05	4.62067
Solyc11g068530.1.1	The fantastic four family (AHRD V3.3 *-* A0A200QHM9_9MAGN)	AT5G22390.1	Protein of unknown function (DUF3049)	-2.30321	10.454	-21.2968	6.963e-07	1.20351e-05	6.67823
Solyc02g078760.1.1	hypothetical protein (AHRD V3.3 *** AT1G11125.1)	AT1G11125.1	NA	-2.30073	11.7219	-25.039	2.66045e-07	7.28735e-06	7.74869
Solyc03g113970.4.1	Calmodulin binding protein-like (AHRD V3.3 *** A0A200QLB3_9MAGN)	AT4G25800.2	Calmodulin-binding protein	-2.29879	7.57377	-8.31798	0.000163483	0.000505131	0.454779
Solyc04g008850.1.1	Eukaryotic aspartyl protease family protein (AHRD V3.3 *** Q9C6M0_ARATH)	AT3G20015.1	Eukaryotic aspartyl protease family protein	-2.29845	9.91453	-15.4773	4.58754e-06	3.88809e-05	4.54704
Solyc03g093790.3.1	cyclinU4_2	AT2G44740.1	cyclin p4;1	-2.29636	9.60645	-17.1892	2.47406e-06	2.58003e-05	5.24876
Solyc10g006900.3.1	light dependent NADH:protochlorophyllide oxidoreductase 3 s2	AT5G54190.1	protochlorophyllide oxidoreductase A	-2.29329	12.6989	-21.8749	5.93969e-07	1.10247e-05	6.85607
Solyc02g081500.3.1	Receptor kinase LRK10	AT1G66920.2	Protein kinase superfamily protein	-2.29235	9.75121	-18.0392	1.86073e-06	2.16036e-05	5.57146
Solyc02g090960.1.1	Protein RALF-like 34 (AHRD V3.3 *** A0A2G2XHD5_CAPBA)	AT5G67070.1	ralf-like 34	-2.2909	7.77053	-9.31606	8.64425e-05	0.000311335	1.18582
Solyc07g062543.1.1	UDP-N-acetylglucosamine 1-carboxyvinyltransferase (AHRD V3.3 *** A0A318R3I0_9STAP)	AT2G45300.1	RNA 3'-terminal phosphate cyclase/enolpyruvate transferase, alpha/beta	-2.2882	10.973	-18.4196	1.64485e-06	2.02164e-05	5.7109
Solyc08g062360.3.1	Ankyrin repeat family protein (AHRD V3.3 *** F8WLA0_CITUN)	AT5G51160.1	Ankyrin repeat family protein	-2.28735	9.66218	-5.69851	0.00126038	0.00268659	-1.87989
Solyc08g082110.4.1	WRKY transcription factor 54	AT4G23810.1	WRKY family transcription factor	-2.28456	7.88996	-3.69991	0.010083	0.0164921	-4.2193
Solyc01g079950.3.1	Eukaryotic aspartyl protease family protein (AHRD V3.3 *** A0A2U1ML86_ARTAN)	AT1G03220.1	Eukaryotic aspartyl protease family protein	-2.28435	10.136	-20.7597	8.10218e-07	1.30371e-05	6.50838
Solyc09g091650.3.1	Replication factor C subunit 1 (AHRD V3.3 *-* A0A1Z5JWY4_FISSO)	AT1G04730.1	P-loop containing nucleoside triphosphate hydrolases superfamily protein	-2.28346	9.78234	-26.8607	1.75108e-07	5.7977e-06	8.20894
Solyc01g108630.3.1	nii1 nitrite reductase	AT2G15620.1	nitrite reductase 1	-2.27922	13.1355	-18.0337	1.86408e-06	2.16036e-05	5.56942
Solyc12g044330.2.1	tonoplast intrinsic protein 2.1	AT3G16240.1	delta tonoplast integral protein	-2.27546	13.186	-31.2624	7.08274e-08	3.82022e-06	9.19149
Solyc03g034010.3.1	RING-type E3 ubiquitin transferase (AHRD V3.3 *-* A0A2G3CL67_CAPCH)	AT4G36550.1	ARM repeat superfamily protein	-2.27462	9.5771	-21.2913	6.97364e-07	1.20351e-05	6.67652
Solyc04g064870.3.1	Pathogen-related protein (AHRD V3.3 *** A0A1U8GE43_CAPAN)	AT1G78780.2	pathogenesis-related family protein	-2.27352	8.57962	-5.7609	0.00119116	0.00255937	-1.81564
Solyc07g006630.4.1	Zinc finger protein CONSTANS-like 5-like (AHRD V3.3 *** A0A2K3N2C5_TRIPR)	AT5G57660.1	CONSTANS-like 5	-2.2732	8.8086	-10.3282	4.80533e-05	0.000198778	1.85957
Solyc09g005090.1.1	verticillium wilt disease resistance	AT1G47890.1	receptor like protein 7	-2.27289	7.04321	-5.59804	0.0013817	0.00290628	-1.98437
Solyc06g068960.1.1	Calcium-binding allergen Ole e 8 (AHRD V3.3 *** A0A2G2WLM3_CAPBA)	AT1G18210.2	Calcium-binding EF-hand family protein	-2.26917	10.1702	-37.9123	2.23722e-08	2.43172e-06	10.4084
Solyc05g009490.3.1	Unknown protein	AT2G46375.1	NA	-2.26282	8.09067	-5.67277	0.00129026	0.00274151	-1.90653
Solyc05g054740.3.1	Sulfate transporter (AHRD V3.3 *** Q93YK5_BRANA)	AT3G12520.2	sulfate transporter 4;2	-2.26248	11.9944	-42.7234	1.09469e-08	1.91904e-06	11.1386
Solyc08g065420.3.1	bell-like homeodomain protein 4	AT4G32980.1	homeobox gene 1	-2.2621	9.53599	-17.6067	2.14739e-06	2.38258e-05	5.40925
Solyc01g068130.4.1	calcium/calcium/calmodulin-dependent Serine/Threonine-kinase (AHRD V3.3 *** AT2G47010.2)	AT2G47010.2	NA	-2.25664	11.4502	-30.0464	8.97516e-08	4.22721e-06	8.93642
Solyc05g014540.3.1	DNA polymerase alpha subunit B (AHRD V3.3 *** A0A2G3B930_CAPCH)	AT1G67630.1	DNA polymerase alpha 2	-2.25102	10.0423	-25.2653	2.52174e-07	7.13022e-06	7.8078
Solyc07g042510.3.1	Bax inhibitor 1-related (AHRD V3.3 *** A0A200RBK8_9MAGN)	AT4G15470.1	Bax inhibitor-1 family protein	-2.24899	7.54992	-6.90622	0.000454887	0.00115606	-0.717364
Solyc01g066440.3.1	hypothetical protein (AHRD V3.3 *** AT3G06840.1)	AT3G06840.1	NA	-2.24869	10.5038	-19.4944	1.17606e-06	1.63282e-05	6.08944
Solyc04g051690.4.1	WRKY transcription factor 51	AT5G64810.1	WRKY DNA-binding protein 51	-2.24862	8.73107	-2.89862	0.0273724	0.0402312	-5.31237
Solyc03g062720.3.1	Photosynthetic NDH subcomplex B 2 (AHRD V3.3 *** A0A0F7GZL7_9ROSI)	AT1G64770.1	NDH-dependent cyclic electron flow 1	-2.24838	12.3249	-21.9823	5.76935e-07	1.08446e-05	6.88859
Solyc06g071060.1.1	NAD(P)-binding Rossmann-fold superfamily protein (AHRD V3.3 *** A0A2U1Q367_ARTAN),Pfam:PF13561	AT3G03980.1	NAD(P)-binding Rossmann-fold superfamily protein	-2.24778	10.2579	-11.6744	2.375e-05	0.00011589	2.66774
Solyc01g065510.3.1	leucine-rich repeat extensin-like protein 6 (AHRD V3.3 *-* XP_010321602.1)	AT4G16140.1	proline-rich family protein	-2.2464	11.1334	-12.7586	1.41914e-05	8.06359e-05	3.25753
Solyc03g110940.3.1	Protein kinase superfamily protein (AHRD V3.3 *** A0A2U1P6F2_ARTAN)	AT5G50330.1	Protein kinase superfamily protein	-2.24637	11.5741	-40.1951	1.57696e-08	2.15268e-06	10.7684
Solyc07g049655.1.1	Benzyl alcohol O-benzoyltransferase (AHRD V3.3 *** BEBT_TOBAC)	AT5G17540.1	HXXXD-type acyl-transferase family protein	-2.24482	11.4818	-8.54752	0.000140397	0.000449661	0.62938
Solyc05g045670.4.1	Glucose-6-phosphate/phosphate-translocator (AHRD V3.3 *** O64911_SOLTU)	AT1G61800.1	glucose-6-phosphate/phosphate translocator 2	-2.23352	11.4463	-5.73391	0.00122055	0.00261408	-1.84337
Solyc07g008560.3.1	Purple acid phosphatase (AHRD V3.3 *** A0A2G2WCI9_CAPBA)	AT5G50400.1	purple acid phosphatase 27	-2.22482	8.16869	-11.0893	3.1951e-05	0.000145148	2.32768
Solyc11g066930.1.1	DUF868 domain-containing protein (AHRD V3.3 *** A0A1Q3B4B3_CEPFO)	AT2G27770.1	Plant protein of unknown function (DUF868)	-2.22441	7.16031	-11.3017	2.86421e-05	0.000133353	2.45304
Solyc02g067660.4.1	Alpha/Beta hydrolase fold protein (AHRD V3.3 *** A0A2U1Q6M2_ARTAN)	AT5G14930.2	senescence-associated gene 101	-2.21434	11.1583	-6.88507	0.0004625	0.00117105	-0.736344
Solyc07g052150.4.1	Sesquiterpene synthase (AHRD V3.3 *** A0A2G3AYX6_CAPCH)	AT5G23960.2	terpene synthase 21	-2.21366	8.36097	-6.54406	0.000607939	0.00146225	-1.04883
Solyc04g082970.4.1	electron transporter%2C putative (Protein of unknown function%2C DUF547) (AHRD V3.3 *** AT5G66600.9)	AT1G76620.1	Protein of unknown function, DUF547	-2.21246	8.88044	-19.9144	1.0366e-06	1.51037e-05	6.23154
Solyc06g083450.4.1	O-methyltransferase family protein (AHRD V3.3 *** F4IB88_ARATH)	AT1G51990.2	O-methyltransferase family protein	-2.21061	7.08389	-15.836	4.00965e-06	3.56523e-05	4.70029
Solyc05g015980.3.1	Gap junction beta-4 protein (AHRD V3.3 *** AT5G13100.1)	AT5G13100.1	NA	-2.20945	12.0076	-24.5647	2.98119e-07	7.65016e-06	7.62285
Solyc08g074490.4.1	Nucleotide-diphospho-sugar transferase, nucleotide-diphospho-sugar transferase (AHRD V3.3 *** A0A2U1NHY0_ARTAN)	AT1G14590.1	Nucleotide-diphospho-sugar transferase family protein	-2.20943	8.29414	-18.4798	1.61345e-06	1.9975e-05	5.73267
Solyc05g009990.4.1	Leucine-rich repeat (AHRD V3.3 *** A0A200R8J0_9MAGN)	AT1G68780.1	RNI-like superfamily protein	-2.20835	6.14112	-10.4259	4.55323e-05	0.000190622	1.92139
Solyc11g013270.2.1	O-fucosyltransferase (AHRD V3.3 *** A0A2P5CFH3_PARAD)	AT1G38131.1	O-fucosyltransferase family protein	-2.20032	9.31374	-15.3003	4.90794e-06	4.05869e-05	4.47016
Solyc08g069040.3.1	Peroxidase (AHRD V3.3 *** K4CMC4_SOLLC)	AT4G37530.1	Peroxidase superfamily protein	-2.19679	8.2391	-9.61152	7.24139e-05	0.000271523	1.38902
Solyc09g082760.3.1	Aspartic proteinase A1 (AHRD V3.3 *** A0A2G3CJM2_CAPCH)	AT1G11910.1	aspartic proteinase A1	-2.19441	12.6103	-34.8715	3.68788e-08	2.93751e-06	9.88603
Solyc04g074450.1.1	Protein EXORDIUM-like 1 (AHRD V3.3 *** A0A2G2ZQI6_CAPAN)	AT4G08950.1	Phosphate-responsive 1 family protein	-2.19336	10.171	-15.2042	5.09287e-06	4.1679e-05	4.42802
Solyc11g062440.2.1	L-ascorbate oxidase (AHRD V3.3 *** ASO_TOBAC)	AT5G21105.1	Plant L-ascorbate oxidase	-2.19269	12.6096	-17.942	1.92106e-06	2.20492e-05	5.53535
Solyc04g055200.3.1	Asparagine synthetase (AHRD V3.3 *** Q8LJT6_STRHE)	AT5G10240.1	asparagine synthetase 3	-2.18635	11.2738	-24.5183	3.01489e-07	7.65016e-06	7.61041
Solyc06g066800.2.1	Nucleotide-diphospho-sugar transferases superfamily protein (AHRD V3.3 *** AT1G64980.3)	AT1G64980.1	Nucleotide-diphospho-sugar transferases superfamily protein	-2.18313	10.8135	-19.2626	1.26235e-06	1.69987e-05	6.00965
Solyc10g078340.2.1	Stomatal closure-related actin-binding protein 2 (AHRD V3.3 *** A0A1U8EKT6_CAPAN)	AT2G40820.1	NA	-2.17734	11.2858	-21.0203	7.52428e-07	1.24232e-05	6.59136
Solyc01g079570.3.1	Beta-D-xylosidase 1 (AHRD V3.3 *** A0A1U8DZL0_CAPAN)	AT1G02640.1	beta-xylosidase 2	-2.17635	11.7664	-18.4846	1.61097e-06	1.99622e-05	5.73441
Solyc03g111140.3.1	Malate synthase (AHRD V3.3 *** A0A1U8FXE5_CAPAN)	AT5G03860.2	malate synthase	-2.17524	9.90381	-35.641	3.23683e-08	2.77867e-06	10.0232
Solyc01g150172.1.1	DNA mismatch repair protein MLH3 (AHRD V3.3 *-* A0A2G2XFY3_CAPBA)	AT4G35520.1	MUTL protein homolog 3	-2.17243	10.5222	-19.2926	1.25077e-06	1.69918e-05	6.02004
Solyc10g011880.1.1	RING/U-box superfamily protein (AHRD V3.3 *-* A0A2U1LSD7_ARTAN)	AT3G61550.1	RING/U-box superfamily protein	-2.17037	9.99623	-15.0279	5.45376e-06	4.33956e-05	4.35
Solyc01g079240.3.1	Long chain acyl-CoA synthetase 1 (AHRD V3.3 *** A0A2G3AKT2_CAPAN)	AT2G47240.2	AMP-dependent synthetase and ligase family protein	-2.16839	12.4824	-31.1119	7.28977e-08	3.84189e-06	9.16054
Solyc10g086660.2.1	Rop guanine nucleotide exchange factor 7 (AHRD V3.3 *** A0A2G3BIR2_CAPCH)	AT5G02010.1	RHO guanyl-nucleotide exchange factor 7	-2.16432	10.9126	-26.1478	2.05544e-07	6.35686e-06	8.033
Solyc06g049020.1.1	hypothetical protein (AHRD V3.3 *** AT3G56360.1)	AT3G56360.1	NA	-2.1633	9.27315	-12.3087	1.74816e-05	9.35233e-05	3.01882
Solyc06g074790.2.1	Histone H2B (AHRD V3.3 *** A0A2G3CAQ8_CAPCH)	AT3G45980.1	Histone superfamily protein	-2.16233	10.0135	-21.2096	7.13465e-07	1.21867e-05	6.65095
Solyc06g064550.3.1	Aspartokinase-homoserine dehydrogenase (AHRD V3.3 *** O63067_SOYBN)	AT1G31230.1	aspartate kinase-homoserine dehydrogenase i	-2.16098	13.0889	-12.3889	1.68352e-05	9.10301e-05	3.06196
Solyc01g081570.3.1	DUF239 domain-containing protein/DUF4409 domain-containing protein (AHRD V3.3 *** A0A1Q3BKR6_CEPFO)	AT1G55360.1	Protein of Unknown Function (DUF239)	-2.16031	12.6171	-31.1865	7.1863e-08	3.82366e-06	9.1759
Solyc07g052980.3.1	xyloglucan endotransglycosylase/hydrolase 16	AT4G03210.1	xyloglucan endotransglucosylase/hydrolase 9	-2.15982	13.463	-17.5907	2.15896e-06	2.39065e-05	5.40316
Solyc03g113430.3.1	Protein NRT1/ PTR FAMILY 2.9 (AHRD V3.3 *** A0A2G2WRK6_CAPBA)	AT5G62680.1	Major facilitator superfamily protein	-2.15435	10.1442	-14.6142	6.42328e-06	4.74777e-05	4.16342
Solyc02g092550.3.1	LOB domain-containing protein 38 (AHRD V3.3 *** A0A2G2XGY4_CAPBA)	AT5G67420.1	LOB domain-containing protein 37	-2.15422	11.9752	-39.1572	1.8441e-08	2.25821e-06	10.6079
Solyc08g078520.4.1	electron transporter%2C putative (Protein of unknown function%2C DUF547) (AHRD V3.3 *** AT5G47380.4)	AT5G47380.1	Protein of unknown function, DUF547	-2.15336	9.60873	-17.7204	2.0673e-06	2.32942e-05	5.4523
Solyc04g150104.1.1	Kirola (AHRD V3.3 *** A0A2G2WRW0_CAPBA)	AT1G70830.1	MLP-like protein 28	-2.14869	11.8177	-20.5018	8.72546e-07	1.37478e-05	6.42519
Solyc04g070970.4.1	ABC transporter G family member 27 (AHRD V3.3 *** A0A2G3CMS7_CAPCH)	AT5G06530.1	ABC-2 type transporter family protein	-2.14789	6.7553	-10.9028	3.52264e-05	0.000156735	2.21577
Solyc03g095600.1.1	KIP1-like (AHRD V3.3 *-* A0A200R3P8_9MAGN)	AT5G05180.2	NA	-2.1444	8.65112	-29.2282	1.05825e-07	4.51235e-06	8.7581
Solyc06g006090.1.1	josephin protein-like protein (AHRD V3.3 *-* AT1G07300.2)	AT1G07300.1	josephin protein-related	-2.13921	7.44198	-5.99911	0.00096402	0.00214235	-1.57477
Solyc01g079410.3.1	Calcium-dependent phosphotriesterase superfamily protein (AHRD V3.3 *** A0A2U1MTE8_ARTAN)	AT2G16760.1	Calcium-dependent phosphotriesterase superfamily protein	-2.13844	11.1804	-16.5651	3.07655e-06	2.99281e-05	5.00142
Solyc08g076820.3.1	bHLH transcription factor146	AT5G46690.1	beta HLH protein 71	-2.13479	12.229	-20.1073	9.7905e-07	1.45972e-05	6.29578
Solyc08g016310.3.1	LOW QUALITY PROTEIN: LRR receptor-like serine/threonine-protein kinase GSO1 (AHRD V3.3 *** A0A1U8F7A0_CAPAN)	AT1G74170.1	receptor like protein 13	-2.1337	10.3847	-12.9971	1.27413e-05	7.51213e-05	3.38087
Solyc11g040120.3.1	DNA helicase (AHRD V3.3 *** A0A2G2X978_CAPBA)	AT1G44900.1	minichromosome maintenance (MCM2/3/5) family protein	-2.13194	11.6573	-35.0128	3.59983e-08	2.91027e-06	9.91149
Solyc02g087030.1.1	NHL domain protein (AHRD V3.3 *** A0A1P8BDM5_ARATH)	AT5G14890.1	NHL domain-containing protein	-2.13193	9.76914	-21.9895	5.75822e-07	1.08446e-05	6.89075
Solyc01g096360.3.1	Rho GTPase-activating protein 3 (AHRD V3.3 *** A0A2G2YYE8_CAPAN)	AT2G46710.1	Rho GTPase activating protein with PAK-box/P21-Rho-binding domain	-2.12942	12.7479	-25.5987	2.33237e-07	6.85067e-06	7.89388
Solyc01g099030.4.1	GDSL esterase/lipase At5g03980-like (AHRD V3.3 *** A0A1U8DUA9_CAPAN)	AT5G03980.1	SGNH hydrolase-type esterase superfamily protein	-2.12635	9.55378	-17.4715	2.24733e-06	2.44734e-05	5.35772
Solyc01g010180.3.1	Unknown protein	AT3G61240.2	DEA(D/H)-box RNA helicase family protein	-2.12454	10.6475	-8.06756	0.000193828	0.000578291	0.259554
Solyc01g107520.3.1	Basic secretory protease (AHRD V3.3 *** A0A2G2W939_CAPBA)	AT2G15220.1	Plant basic secretory protein (BSP) family protein	-2.12299	10.7702	-46.2835	6.77963e-09	1.54669e-06	11.6151
Solyc08g067160.3.1	Alpha/beta-Hydrolases superfamily protein (AHRD V3.3 *** A0A2U1QI56_ARTAN)	AT5G20060.3	alpha/beta-Hydrolases superfamily protein	-2.11965	11.8781	-27.9177	1.39122e-07	5.17175e-06	8.46051
Solyc12g096900.2.1	Disease resistance protein (TIR-NBS-LRR class) family (AHRD V3.3 *-* A0A2U1LJH5_ARTAN)	AT1G72920.1	Toll-Interleukin-Resistance (TIR) domain family protein	-2.11615	8.78184	-11.7278	2.31309e-05	0.000113334	2.69801
Solyc07g007980.3.1	Protein kinase 2B (AHRD V3.3 *** A0A2K3PCK5_TRIPR)	AT5G15080.1	Protein kinase superfamily protein	-2.11575	10.3251	-17.2391	2.43206e-06	2.55704e-05	5.26818
Solyc10g054010.1.1	BZIP transcription factor (AHRD V3.3 *** Q8GTZ1_CAPCH)	AT1G75390.1	basic leucine-zipper 44	-2.11085	10.2759	-24.5147	3.01756e-07	7.65016e-06	7.60943
Solyc03g093080.3.1	Xyloglucan endotransglucosylase/hydrolase (AHRD V3.3 *** Q6RHY0_SOLLC)	AT4G25810.1	xyloglucan endotransglycosylase 6	-2.11031	9.12915	-2.77423	0.0322297	0.0465205	-5.48802
Solyc04g082960.1.1	Poly polymerase (AHRD V3.3 *** Q9C9J8_ARATH)	AT1G76600.1	NA	-2.10943	9.16404	-3.01082	0.0236651	0.035309	-5.15502
Solyc01g097340.3.1	GDP-mannose-3',5'-epimerase (AHRD V3.3 *** A5JPK5_VITVI)	AT5G28840.2	GDP-D-mannose 3',5'-epimerase	-2.10848	12.4209	-22.8898	4.53692e-07	9.55221e-06	7.15666
Solyc12g039070.2.1	Strictosidine synthase family protein (AHRD V3.3 *** D7LVM7_ARALL)	AT1G74000.1	strictosidine synthase 3	-2.1083	8.57209	-17.9288	1.9294e-06	2.21004e-05	5.53045
Solyc01g112190.3.1	Plant regulator RWP-RK family protein, putative (AHRD V3.3 *** A0A061FD78_THECC)	AT4G35270.1	Plant regulator RWP-RK family protein	-2.10386	9.8598	-8.48371	0.000146414	0.000464188	0.58125
Solyc03g033840.4.1	AAA-ATPase At3g50940-like (AHRD V3.3 *** A0A2I4EX93_9ROSI)	AT3G50930.1	cytochrome BC1 synthesis	-2.09714	9.86547	-2.96793	0.0250137	0.0371018	-5.21503
Solyc01g104230.4.1	F-box protein (AHRD V3.3 *** A0A1U8DY68_CAPAN)	AT1G10780.1	F-box/RNI-like superfamily protein	-2.09481	7.16817	-7.95454	0.000209621	0.000614015	0.169765
Solyc10g039290.2.1	Major facilitator superfamily protein (AHRD V3.3 *** A0A1P8AT47_ARATH)	AT1G27040.1	Major facilitator superfamily protein	-2.09338	11.6916	-33.1767	4.96667e-08	3.21848e-06	9.57082
Solyc09g007360.3.1	Interactor of constitutive active ROPs (AHRD V3.3 *** A0A2K3PRJ7_TRIPR)	AT2G37080.1	ROP interactive partner 3	-2.09133	10.6261	-32.5714	5.54405e-08	3.40703e-06	9.45368
Solyc11g008540.3.1	Dicer-like 2b	AT3G03300.3	dicer-like 2	-2.08896	10.7642	-8.5216	0.000142806	0.000455436	0.609871
Solyc12g087940.2.1	Eukaryotic aspartyl protease family protein (AHRD V3.3 *** F4K5B9_ARATH)	AT1G09750.1	Eukaryotic aspartyl protease family protein	-2.08746	11.7892	-7.52041	0.000285774	0.000790579	-0.185334
Solyc12g094720.3.1	PsbP family (AHRD V3.3 *** A0A2U1P1U5_ARTAN)	AT1G76450.1	Photosystem II reaction center PsbP family protein	-2.08722	12.6665	-34.7045	3.79522e-08	2.97522e-06	9.85578
Solyc07g063690.1.1	Calcium-binding protein PBP1 (AHRD V3.3 *** A0A2G2Z578_CAPAN)	AT5G54490.1	pinoid-binding protein 1	-2.08508	8.8882	-17.6871	2.09042e-06	2.33964e-05	5.43971
Solyc01g102710.2.1	Leucine-rich repeat receptor-like protein kinase 1 (AHRD V3.3 *** A0A1P8SF01_NICBE)	AT1G79620.1	Leucine-rich repeat protein kinase family protein	-2.07876	11.2303	-48.6486	5.03034e-09	1.32977e-06	11.906
Solyc01g109500.4.1	BURP domain-containing protein (AHRD V3.3 *-* A0A1Q3C0F5_CEPFO)	AT1G49320.1	unknown seed protein like 1	-2.07798	11.5547	-12.4033	1.67221e-05	9.06341e-05	3.06968
Solyc03g118410.3.1	Acyl carrier protein (AHRD V3.3 *** A0A1U8G884_CAPAN)	AT4G25050.1	acyl carrier protein 4	-2.07756	13.2054	-25.3018	2.50016e-07	7.12227e-06	7.81729
Solyc03g031620.3.1	5'-adenylylsulfate reductase 1, chloroplastic (AHRD V3.3 *** S5ZQS8_NICAT)	AT4G21990.1	APS reductase 3	-2.0711	11.6784	-13.505	1.01904e-05	6.45778e-05	3.63637
Solyc03g095860.3.1	Ankyrin repeat-containing protein (AHRD V3.3 *** A0A2U1NC91_ARTAN)	AT2G31820.1	Ankyrin repeat family protein	-2.06846	11.04	-33.2566	4.89577e-08	3.20204e-06	9.58611
Solyc12g013710.2.1	light dependent NADH:protochlorophyllide oxidoreductase 1	AT5G54190.1	protochlorophyllide oxidoreductase A	-2.06798	13.6955	-16.8285	2.80348e-06	2.81599e-05	5.10695
Solyc03g025190.4.1	anthocyanin permease	AT4G00350.1	MATE efflux family protein	-2.06409	10.9937	-10.8007	3.71838e-05	0.000163436	2.15374
Solyc07g066010.3.1	Amino acid transporter (AHRD V3.3 *** A0A200RAG5_9MAGN)	AT5G23810.1	amino acid permease 7	-2.06185	10.9104	-31.3575	6.95548e-08	3.82022e-06	9.21096
Solyc01g086650.3.1	Uroporphyrinogen-III C-methyltransferase (AHRD V3.3 *** A0A2I0V6U1_9ASPA)	AT5G40850.1	urophorphyrin methylase 1	-2.06027	11.1843	-7.69644	0.000251583	0.000713411	-0.039352
Solyc12g094650.3.1	Transmembrane protein, putative (DUF594) (AHRD V3.3 *-* Q9FHI2_ARATH)	AT5G45540.1	Protein of unknown function (DUF594)	-2.05646	9.43706	-5.74781	0.00120531	0.00258443	-1.82908
Solyc11g010670.1.1	Unknown protein	AT2G37010.1	non-intrinsic ABC protein 12	-2.04931	8.31524	-3.69919	0.0100916	0.0165029	-4.22025
Solyc09g007340.4.1	Tudor/PWWP/MBT superfamily protein (AHRD V3.3 *-* Q9LYZ0_ARATH)	AT5G02950.1	Tudor/PWWP/MBT superfamily protein	-2.04518	8.62766	-11.5779	2.49169e-05	0.000119829	2.61277
Solyc06g070990.3.1	WRKY transcription factor 74	AT5G15130.1	WRKY DNA-binding protein 72	-2.04233	7.65434	-5.24976	0.00191812	0.0038683	-2.35669
Solyc08g066360.3.1	Malic enzyme (AHRD V3.3 *** A0A2G2W5J3_CAPBA)	AT1G79750.1	NADP-malic enzyme 4	-2.04033	11.0631	-21.3488	6.86303e-07	1.19466e-05	6.69442
Solyc01g107730.3.1	D-type cyclin-2	AT5G67260.1	CYCLIN D3;2	-2.03603	10.6873	-10.9118	3.50591e-05	0.000156116	2.22123
Solyc02g087950.3.1	DUF1666 domain-containing protein (AHRD V3.3 *** A0A1Q3AQV7_CEPFO)	AT5G39785.1	Protein of unknown function (DUF1666)	-2.03211	9.61102	-25.308	2.49649e-07	7.12227e-06	7.8189
Solyc02g086458.1.1	titin isoform X2 (AHRD V3.3 *-* XP_010316302.1)	#N/A	#N/A	-2.03203	12.3368	-41.9342	1.2239e-08	1.95881e-06	11.026
Solyc07g064410.1.1	Fatty acid desaturase 4, chloroplastic (AHRD V3.3 *** A0A1U8FLY9_CAPAN)	AT4G27030.1	fatty acid desaturase A	-2.03166	10.9643	-16.2135	3.49069e-06	3.25498e-05	4.85792
Solyc06g065970.1.1	Bifunctional inhibitor/lipid-transfer protein/seed storage 2S albumin superfamily protein (AHRD V3.3 *** A0A2U1PU47_ARTAN)	AT2G45180.1	Bifunctional inhibitor/lipid-transfer protein/seed storage 2S albumin superfamily protein	-2.02997	13.6229	-47.065	6.1329e-09	1.43855e-06	11.7134
Solyc06g067870.3.1	2-oxoglutarate (2OG) and Fe(II)-dependent oxygenase superfamily protein (AHRD V3.3 *** A0A2U1LXB2_ARTAN)	AT1G52800.1	2-oxoglutarate (2OG) and Fe(II)-dependent oxygenase superfamily protein	-2.02928	6.79527	-6.54703	0.000606463	0.00145915	-1.04605
Solyc04g058170.1.1	Calcium-dependent protein kinase (AHRD V3.3 *-* B2KTA9_WHEAT)	AT1G21550.1	Calcium-binding EF-hand family protein	-2.02844	7.31244	-8.74104	0.000123823	0.000409402	0.773481
Solyc03g007485.1.1	Leucine-rich repeat protein kinase family protein (AHRD V3.3 *** A0A061G0Q5_THECC)	AT4G23740.1	Leucine-rich repeat protein kinase family protein	-2.02639	10.0363	-9.17063	9.44892e-05	0.00033262	1.08369
Solyc06g072660.4.1	DEK (AHRD V3.3 *-* A0A200R412_9MAGN)	AT3G48710.1	DEK domain-containing chromatin associated protein	-2.02173	10.6751	-36.1065	2.99526e-08	2.59808e-06	10.1045
Solyc03g112130.1.1	DUF868 domain-containing protein (AHRD V3.3 *** A0A1Q3BAU9_CEPFO)	AT4G12690.2	Plant protein of unknown function (DUF868)	-2.02168	9.77115	-21.297	6.96262e-07	1.20351e-05	6.67829
Solyc07g063740.2.1	Ferredoxin-like protein (AHRD V3.3 *** F8WLD0_CITUN)	AT1G02180.1	ferredoxin-related	-2.02162	11.637	-27.8588	1.40886e-07	5.19095e-06	8.44677
Solyc02g081270.4.1	NAC domain-containing protein 53 (AHRD V3.3 *** A0A2G2XFS7_CAPBA)	AT1G65910.1	NAC domain containing protein 28	-2.01768	8.01655	-11.5379	2.5419e-05	0.000121611	2.5899
Solyc03g111620.1.1	S-adenosyl-L-methionine-dependent methyltransferases superfamily protein (AHRD V3.3 *** A0A2U1MVU3_ARTAN)	AT1G24480.1	S-adenosyl-L-methionine-dependent methyltransferases superfamily protein	-2.01756	10.1192	-19.997	1.01148e-06	1.4892e-05	6.25913
Solyc02g065190.3.1	Cytochrome P450 (AHRD V3.3 *** A0A1U9X5Y9_THAGA)	AT2G45550.1	cytochrome P450, family 76, subfamily C, polypeptide 4	-2.01439	10.2327	-7.93878	0.000211939	0.000619559	0.15716
Solyc08g066430.1.1	Polyketide cyclase/dehydrase and lipid transport superfamily protein (AHRD V3.3 *** A0A2U1M5K6_ARTAN)	AT4G32870.1	Polyketide cyclase/dehydrase and lipid transport superfamily protein	-2.01052	9.68719	-25.8008	2.22569e-07	6.65469e-06	7.94545
Solyc09g089870.3.1	bHLH transcription factor 061	AT4G14410.2	basic helix-loop-helix (bHLH) DNA-binding superfamily protein	-2.00696	11.153	-38.435	2.0613e-08	2.36719e-06	10.4932
Solyc02g087580.3.1	Actin cross-linking (AHRD V3.3 *** A0A2U1P1I6_ARTAN)	AT1G27100.1	Actin cross-linking protein	-2.00555	9.85341	-41.3159	1.33769e-08	2.00702e-06	10.936
Solyc01g099410.3.1	Histone H2A (AHRD V3.3 *** A0A0H5QLQ1_9EUKA)	AT5G27670.1	histone H2A 7	-2.00463	10.9625	-36.7297	2.70398e-08	2.54419e-06	10.2114
Solyc09g009380.3.1	Protein kinase G11A (AHRD V3.3 *** A0A1U8F337_CAPAN)	AT3G52890.2	KCBP-interacting protein kinase	-2.00111	10.8375	-19.2696	1.25965e-06	1.69987e-05	6.01206
Solyc11g009020.2.1	Haloacid dehalogenase-like hydrolase (HAD) superfamily protein (AHRD V3.3 *** A0A2U1MUT6_ARTAN),Pfam:PF13419	AT4G39970.1	Haloacid dehalogenase-like hydrolase (HAD) superfamily protein	-2.00103	13.1749	-42.155	1.18604e-08	1.93537e-06	11.0578
Solyc10g086280.2.1	heavy metal-associated isoprenylated plant protein 3-like (AHRD V3.3 *** A0A1S4A3L2_TOBAC)	AT5G03380.1	Heavy metal transport/detoxification superfamily protein	-1.99861	10.2747	-13.3864	1.07284e-05	6.65446e-05	3.57755
Solyc06g066700.1.1	serine-rich protein-like protein (AHRD V3.3 --* AT3G13227.1)	AT1G52342.1	NA	-1.99147	10.6108	-13.0036	1.27048e-05	7.50305e-05	3.38416
Solyc08g074682.1.1	Polyphenol oxidase (AHRD V3.3 *** Q41427_SOLTU)	AT1G26710.1	NA	-1.99056	7.00016	-9.345	8.49377e-05	0.000307311	1.20597
Solyc04g078290.4.1	Cytochrome P450 (AHRD V3.3 *** Q7FPQ4_HELTU)	AT4G37370.1	cytochrome P450, family 81, subfamily D, polypeptide 8	-1.98956	10.8355	-2.89341	0.0275592	0.0404629	-5.3197
Solyc12g042760.1.1	Leucine-rich repeat receptor-like protein kinase family protein (AHRD V3.3 *-* A0A2U1PY75_ARTAN)	AT1G80080.1	Leucine-rich repeat (LRR) family protein	-1.98484	9.21222	-10.3526	4.74105e-05	0.000196705	1.87502
Solyc07g041920.4.1	Cysteine protease (AHRD V3.3 *** Q9LRI2_TOBAC)	AT5G60360.1	aleurain-like protease	-1.98249	8.7007	-7.92261	0.000214348	0.000624872	0.144202
Solyc01g111330.4.1	Thaumatin-like protein 1 (AHRD V3.3 *** A0A2G3BWI2_CAPCH)	AT4G38660.1	Pathogenesis-related thaumatin superfamily protein	-1.98021	11.3894	-18.0809	1.83552e-06	2.15068e-05	5.58688
Solyc03g083360.3.1	Pectinesterase (AHRD V3.3 *** A0A2G3CX60_CAPCH)	AT5G53370.1	pectin methylesterase PCR fragment F	-1.97819	12.1497	-32.2062	5.93029e-08	3.54073e-06	9.38176
Solyc04g011690.4.1	Cytochrome (AHRD V3.3 *** A0A2G3CDZ6_CAPCH)	AT5G07990.1	Cytochrome P450 superfamily protein	-1.97801	9.17652	-15.7017	4.2155e-06	3.68298e-05	4.64333
Solyc11g005820.1.1	Pectinesterase inhibitor domain-containing protein (AHRD V3.3 *** A0A2U1P2H7_ARTAN)	AT5G64620.1	cell wall / vacuolar inhibitor of fructosidase 2	-1.9774	9.12267	-18.3266	1.69483e-06	2.05272e-05	5.67706
Solyc02g093420.4.1	NAC domain-containing protein 10 (AHRD V3.3 *** A0A2G3ACK5_CAPAN)	AT3G01600.1	NAC domain containing protein 44	-1.97679	9.18205	-4.98081	0.00249714	0.00483968	-2.65533
Solyc03g115950.3.1	BnaA06g38590D protein (AHRD V3.3 *** A0A078IDZ0_BRANA)	AT3G47510.1	NA	-1.97544	9.35953	-11.0265	3.30119e-05	0.000148952	2.29023
Solyc04g076845.1.1	Basic helix-loop-helix (BHLH) DNA-binding superfamily protein (AHRD V3.3 *-* A0A2U1PS36_ARTAN)	AT5G65640.1	beta HLH protein 93	-1.97487	8.63608	-10.3488	4.75101e-05	0.000196971	1.87261
Solyc01g106605.1.1	Pathogenesis-related protein 1 (AHRD V3.3 *** E2GEU2_9ROSI)	AT3G19690.1	CAP (Cysteine-rich secretory proteins, Antigen 5, and Pathogenesis-related 1 protein) superfamily protein	-1.9746	8.97142	-10.4118	4.58864e-05	0.000191702	1.9125
Solyc01g095070.4.1	Heavy metal-associated isoprenylated plant protein (AHRD V3.3 *-* A0A2R6R9M9_ACTCH)	AT1G01490.2	Heavy metal transport/detoxification superfamily protein	-1.97422	11.7591	-21.5042	6.57382e-07	1.16841e-05	6.74262
Solyc08g068680.4.1	aromatic amino acid decarboxylase 1A	AT1G43710.1	Pyridoxal phosphate (PLP)-dependent transferases superfamily protein	-1.97256	8.75841	-3.24848	0.0174908	0.026959	-4.82582
Solyc06g075850.1.1	Histone H4 (AHRD V3.3 *-* F2E7L1_HORVV)	AT5G59970.1	Histone superfamily protein	-1.97243	6.77954	-24.5626	2.98268e-07	7.65016e-06	7.6223
Solyc11g072480.2.1	Tetraspanin-3 (AHRD V3.3 *** A0A2G3BA66_CAPCH)	AT3G45600.1	tetraspanin3	-1.97124	10.9106	-15.4818	4.57956e-06	3.8833e-05	4.54903
Solyc07g049320.4.1	Nucleobase-ascorbate transporter 1 (AHRD V3.3 *** A0A1U8FC42_CAPAN)	AT2G05760.1	Xanthine/uracil permease family protein	-1.96968	10.223	-22.5977	4.89682e-07	9.92196e-06	7.0716
Solyc08g007680.1.1	Subtilisin-like protease (AHRD V3.3 *** Q9LWA3_SOLLC)	AT5G67360.1	Subtilase family protein	-1.96966	9.14989	-21.5519	6.48798e-07	1.1582e-05	6.75733
Solyc02g082720.4.1	Protease Do-like 14-like protein (AHRD V3.3 *** A0A2K3MMS3_TRIPR)	AT5G27660.1	Trypsin family protein with PDZ domain	-1.968	7.51783	-21.8584	5.96636e-07	1.10413e-05	6.85107
Solyc01g086920.3.1	Leucine-rich repeat receptor-like protein (AHRD V3.3 *** H6V789_MALDO)	AT3G20820.1	Leucine-rich repeat (LRR) family protein	-1.96624	13.0873	-27.067	1.67305e-07	5.60624e-06	8.25887
Solyc03g116730.4.1	Palmitoyl-monogalactosyldiacylglycerol delta-7 desaturase, chloroplastic (AHRD V3.3 *** A0A2G2WQQ5_CAPBA)	AT3G15850.1	fatty acid desaturase 5	-1.96448	13.4375	-36.8747	2.641e-08	2.54419e-06	10.236
Solyc04g078750.3.1	Late embryogenesis abundant protein (AHRD V3.3 *** A0A200QZD5_9MAGN)	AT1G45688.1	NA	-1.96437	12.4721	-22.3858	5.17862e-07	1.02706e-05	7.0092
Solyc03g031530.4.1	Sulfite exporter TauE/SafE family protein 2 (AHRD V3.3 *** TAUE2_ARATH)	AT1G61740.1	Sulfite exporter TauE/SafE family protein	-1.96351	8.66609	-23.7351	3.65715e-07	8.42806e-06	7.39635
Solyc02g070980.1.1	Chlorophyll a-b binding protein, chloroplastic (AHRD V3.3 *-* A0A2G3A7J8_CAPAN)	AT1G29930.1	chlorophyll A/B binding protein 1	-1.96333	13.6975	-27.154	1.64134e-07	5.58194e-06	8.27983
Solyc08g079200.1.1	Bifunctional inhibitor/lipid-transfer protein/seed storage 2S albumin superfamily protein (AHRD V3.3 *** A0A2U1PU47_ARTAN)	AT4G12490.1	Bifunctional inhibitor/lipid-transfer protein/seed storage 2S albumin superfamily protein	-1.96206	12.4069	-25.9364	2.15729e-07	6.52043e-06	7.97981
Solyc04g005040.1.1	Metalloendoproteinase 1 (AHRD V3.3 *** A0A1J3JDB5_NOCCA)	AT1G24140.1	Matrixin family protein	-1.96145	8.66776	-5.24859	0.00192029	0.0038722	-2.35797
Solyc10g038130.3.1	Pectin acetylesterase (AHRD V3.3 *** K4CZD6_SOLLC)	AT5G26670.2	Pectinacetylesterase family protein	-1.95938	12.2805	-39.3614	1.78762e-08	2.22172e-06	10.6399
Solyc01g080890.2.1	hypothetical protein (AHRD V3.3 -** AT1G32460.1)	AT1G32460.1	NA	-1.95867	7.84539	-14.9687	5.5814e-06	4.39284e-05	4.32363
Solyc05g006650.3.1	bHLH transcription factor 036	AT1G59640.1	BIG PETAL P	-1.95684	11.0259	-21.1351	7.28504e-07	1.22732e-05	6.62758
Solyc09g011750.3.1	Protein kinase domain (AHRD V3.3 *** A0A200R4T5_9MAGN)	AT5G59010.1	Protein kinase protein with tetratricopeptide repeat domain	-1.95557	11.4879	-25.3424	2.47641e-07	7.09708e-06	7.82782
Solyc09g010430.1.1	Unknown protein	AT5G02550.1	NA	-1.95289	9.00155	-17.2927	2.38797e-06	2.53792e-05	5.28892
Solyc11g031960.2.1	GDSL esterase/lipase (AHRD V3.3 *** A0A2G3C1I3_CAPCH)	AT1G33811.1	GDSL-like Lipase/Acylhydrolase superfamily protein	-1.95222	11.5621	-36.195	2.95173e-08	2.58226e-06	10.1199
Solyc11g018550.4.1	ascorbate peroxidase 6	AT1G77490.1	thylakoidal ascorbate peroxidase	-1.95134	12.2707	-30.6145	8.02596e-08	4.0876e-06	9.05701
Solyc04g007950.4.1	Cysteine-rich repeat secretory protein 60 (AHRD V3.3 *** A0A2G3CFE1_CAPCH)	AT2G01660.1	plasmodesmata-located protein 6	-1.94824	10.7273	-28.0384	1.3559e-07	5.08118e-06	8.48857
Solyc04g071660.3.1	hypothetical protein (AHRD V3.3 *-* AT1G76740.1)	AT1G76740.1	NA	-1.94367	9.49072	-22.4376	5.10807e-07	1.02175e-05	7.0245
Solyc09g007830.3.1	Cytokinin riboside 5'-monophosphate phosphoribohydrolase (AHRD V3.3 *** A0A1U8E671_CAPAN)	AT2G37210.1	lysine decarboxylase family protein	-1.94183	11.2925	-15.5585	4.44855e-06	3.80106e-05	4.58207
Solyc06g071830.2.1	BTB/POZ and TAZ domain-containing protein 2 (AHRD V3.3 *** A0A1U8HCU6_CAPAN)	AT5G63160.1	BTB and TAZ domain protein 1	-1.94133	9.52546	-14.3858	7.04417e-06	5.06093e-05	4.05813
Solyc04g072940.4.1	nucleolar GTP-binding protein (AHRD V3.3 *** AT1G78110.1)	AT1G78110.1	NA	-1.93881	10.1788	-25.2352	2.53967e-07	7.15939e-06	7.79998
Solyc08g075120.3.1	Rop guanine nucleotide exchange factor 14 (AHRD V3.3 *** A0A2G3AG82_CAPAN)	AT1G31650.1	RHO guanyl-nucleotide exchange factor 14	-1.93076	11.2044	-31.3565	6.95688e-08	3.82022e-06	9.21074
Solyc01g008250.3.1	Thioredoxin (AHRD V3.3 *** A0A2U1L6U5_ARTAN)	AT1G50320.1	thioredoxin X	-1.93056	12.541	-33.7849	4.45581e-08	3.09438e-06	9.68608
Solyc03g005280.4.1	Aspartic proteinase A1 (AHRD V3.3 *** A0A2G3CJM2_CAPCH)	AT1G11910.1	aspartic proteinase A1	-1.92802	10.7474	-26.5054	1.89568e-07	6.07128e-06	8.1219
Solyc07g053020.3.1	Disease resistance protein (AHRD V3.3 *** A0A200QY03_9MAGN)	AT3G50950.1	HOPZ-ACTIVATED RESISTANCE 1	-1.92682	11.8856	-33.7768	4.46221e-08	3.09438e-06	9.68456
Solyc09g057630.3.1	Glucan endo-1,3-beta-glucosidase 3-like protein (AHRD V3.3 *** A0A2K3MT62_TRIPR)	AT3G07320.1	O-Glycosyl hydrolases family 17 protein	-1.91935	10.9435	-16.9679	2.67049e-06	2.72681e-05	5.16211
Solyc01g079660.2.1	Cotton fiber protein (AHRD V3.3 *** Q570M0_ARATH)	AT5G38700.1	NA	-1.91839	7.88636	-3.34184	0.0155677	0.024319	-4.69825
Solyc09g009420.1.1	hypothetical protein (AHRD V3.3 *-* AT3G52740.1)	AT3G52740.1	NA	-1.91837	12.9248	-19.3915	1.21349e-06	1.66882e-05	6.05414
Solyc07g056000.2.1	Xyloglucan endotransglucosylase/hydrolase (AHRD V3.3 *** Q43528_SOLLC)	AT4G14130.1	xyloglucan endotransglucosylase/hydrolase 15	-1.9179	9.30611	-4.9781	0.00250392	0.00485113	-2.6584
Solyc01g102280.3.1	Unknown protein	AT5G24150.1	FAD/NAD(P)-binding oxidoreductase family protein	-1.91707	9.13725	-12.0908	1.93891e-05	0.000100033	2.9002
Solyc02g063380.1.1	Unknown protein	AT5G35090.1	NA	-1.91572	8.16722	-10.8306	3.65977e-05	0.000161585	2.17196
Solyc04g077130.1.1	50S ribosomal protein 6, chloroplastic (AHRD V3.3 *** A0A2G3CPG8_CAPCH)	AT5G17870.1	plastid-specific 50S ribosomal protein 6	-1.91498	12.5387	-33.1139	5.02318e-08	3.24248e-06	9.55879
Solyc02g071220.3.1	type-A response regulator2	AT3G57040.1	response regulator 9	-1.91232	9.35163	-16.533	3.11187e-06	3.01309e-05	4.98846
Solyc01g087560.3.1	Methyltransferase (AHRD V3.3 *** A0A2G2XST8_CAPBA)	AT5G13710.2	sterol methyltransferase 1	-1.91209	12.1916	-43.3573	1.00231e-08	1.83182e-06	11.2271
Solyc02g069450.3.1	Photosystem I reaction center subunit III, chloroplastic (AHRD V3.3 *** A0A1U8FJA0_CAPAN)	AT1G31330.1	photosystem I subunit F	-1.90916	12.2579	-24.9807	2.69762e-07	7.30507e-06	7.73336
Solyc08g079000.4.1	Unknown protein	AT4G15870.1	terpene synthase 1	-1.90882	11.3714	-18.5012	1.60245e-06	1.98861e-05	5.74041
Solyc12g057060.2.1	Glycosyltransferase (AHRD V3.3 *** A0A2G3CNS7_CAPCH)	AT1G22360.1	UDP-glucosyl transferase 85A2	-1.90795	10.4528	-18.9866	1.37488e-06	1.78884e-05	5.91335
Solyc09g065880.4.1	F-box/LRR-repeat protein 17 (AHRD V3.3 *** A0A2G3CVF9_CAPCH)	AT3G54650.1	RNI-like superfamily protein	-1.90661	9.23677	-15.6225	4.34262e-06	3.74879e-05	4.60951
Solyc02g080660.3.1	Glucan endo-1,3-beta-glucosidase 1 (AHRD V3.3 *** A0A1U8FWM4_CAPAN)	AT1G11820.2	O-Glycosyl hydrolases family 17 protein	-1.90372	10.5078	-29.921	9.2021e-08	4.2452e-06	8.90943
Solyc12g005660.2.1	Zinc finger protein/CONSTANS-like protein (AHRD V3.3 *-* A0A2K3M573_TRIPR)	AT4G27310.1	B-box type zinc finger family protein	-1.90042	11.9427	-38.3667	2.08335e-08	2.36719e-06	10.4822
Solyc08g016150.1.1	Avr9/Cf-9 rapidly elicited protein 180 (AHRD V3.3 *** Q9FQZ1_TOBAC)	AT1G06475.1	NA	-1.89952	7.63102	-7.23599	0.000352987	0.000937753	-0.427194
Solyc01g006890.3.1	EEIG1/EHBP1 N-terminal domain (AHRD V3.3 *** A0A200Q9Q9_9MAGN)	AT3G11760.1	NA	-1.8966	10.6679	-25.4027	2.4416e-07	7.07171e-06	7.84343
Solyc07g055950.3.1	Protodermal factor 1 (AHRD V3.3 *-* A0A2G2YIY2_CAPAN)	AT2G42840.1	protodermal factor 1	-1.89311	13.6099	-15.3325	4.84787e-06	4.02475e-05	4.48419
Solyc06g069370.4.1	bHLH transcription factor 046	AT5G08130.4	basic helix-loop-helix (bHLH) DNA-binding superfamily protein	-1.89289	11.2608	-31.2158	7.14611e-08	3.82022e-06	9.18192
Solyc05g051530.4.1	ABC transporter G family member 11 (AHRD V3.3 *** A0A2G2ZJ77_CAPAN)	AT1G17840.1	white-brown complex homolog protein 11	-1.8927	7.55614	-4.29199	0.00513345	0.00906025	-3.46677
Solyc12g009520.2.1	receptor-like protein 12 (AHRD V3.3 *** A0A1S4DP57_TOBAC)	AT1G45616.1	receptor like protein 6	-1.89174	7.71043	-6.08642	0.000893496	0.00200813	-1.4882
Solyc02g079220.4.1	Sugar transporter protein 1	AT1G11260.1	sugar transporter 1	-1.89118	11.4049	-43.7795	9.45832e-09	1.77351e-06	11.2851
Solyc03g116500.4.1	polygalacturonase (XOPG1)	AT1G80170.1	Pectin lyase-like superfamily protein	-1.89045	10.6819	-20.3538	9.10838e-07	1.40455e-05	6.37695
Solyc05g005560.4.1	polygalacturonase isoenzyme 1 beta subunit	AT1G70370.2	polygalacturonase 2	-1.88786	12.8898	-15.111	5.27999e-06	4.26705e-05	4.3869
Solyc05g054210.3.1	Heavy metal transport/detoxification superfamily protein (AHRD V3.3 *-* B3H4A8_ARATH)	AT4G16380.1	Heavy metal transport/detoxification superfamily protein	-1.8875	11.0432	-19.1575	1.30389e-06	1.72753e-05	5.97314
Solyc10g054870.3.1	Triosephosphate isomerase (AHRD V3.3 *** B6UG30_MAIZE)	AT2G21170.1	triosephosphate isomerase	-1.88738	13.5965	-22.7585	4.69478e-07	9.77336e-06	7.11856
Solyc06g064820.3.1	GDSL esterase/lipase (AHRD V3.3 *** A0A2G3DGI0_CAPCH)	AT1G71691.2	GDSL-like Lipase/Acylhydrolase superfamily protein	-1.88713	9.97125	-10.485	4.40817e-05	0.000186282	1.95853
Solyc07g065330.3.1	Germin-like protein 11-1 (AHRD V3.3 *** A0A2G2WFI2_CAPBA)	AT5G61750.1	RmlC-like cupins superfamily protein	-1.88385	8.69088	-9.25381	8.97861e-05	0.000320535	1.14227
Solyc02g080080.3.1	Cysteine-rich receptor-like protein kinase 29 (AHRD V3.3 *** A0A2G2XFA8_CAPBA)	AT4G21410.1	cysteine-rich RLK (RECEPTOR-like protein kinase) 29	-1.88379	9.72357	-19.2757	1.25726e-06	1.69955e-05	6.0142
Solyc10g055760.2.1	NAC domain-containing protein 2 (AHRD V3.3 *** A0A1U8EDX1_CAPAN)	AT2G17040.1	NAC domain containing protein 36	-1.87928	8.86574	-3.7403	0.00961277	0.0158068	-4.16636
Solyc01g005985.1.1	Bifunctional inhibitor/lipid-transfer protein/seed storage 2S albumin superfamily protein, putative (AHRD V3.3 *** A0A061GSH0_THECC)	AT2G44300.1	Bifunctional inhibitor/lipid-transfer protein/seed storage 2S albumin superfamily protein	-1.87588	12.9379	-33.4466	4.73198e-08	3.18769e-06	9.62227
Solyc05g009270.4.1	3-ketoacyl-CoA synthase (AHRD V3.3 *** A0A2G3B5Z8_CAPCH)	AT1G68530.1	3-ketoacyl-CoA synthase 6	-1.8742	10.4355	-12.6239	1.50946e-05	8.42729e-05	3.18691
Solyc08g079150.1.1	Auxin-responsive protein SAUR32 (AHRD V3.3 *** A0A2G2XKY1_CAPBA)	AT4G22620.1	SAUR-like auxin-responsive protein family	-1.8692	8.14192	-5.6217	0.00135197	0.00285261	-1.95965
Solyc09g091430.4.1	Pectate lyase (AHRD V3.3 *** A0A2G2W1U1_CAPBA)	AT4G13710.1	Pectin lyase-like superfamily protein	-1.86613	13.0562	-18.2816	1.71962e-06	2.0633e-05	5.66065
Solyc06g069790.4.1	Gibberellin-regulated protein (AHRD V3.3 *** S8CK34_9LAMI)	AT1G74670.1	Gibberellin-regulated family protein	-1.86529	11.4469	-14.2558	7.42839e-06	5.22534e-05	3.99751
Solyc04g074430.2.1	Protein EXORDIUM-like 1 (AHRD V3.3 *-* A0A2G2ZQI6_CAPAN)	AT4G08950.1	Phosphate-responsive 1 family protein	-1.86472	11.9172	-14.0267	8.16682e-06	5.58564e-05	3.8893
Solyc01g079940.4.1	Eukaryotic aspartyl protease family protein (AHRD V3.3 *** A0A2U1KXX4_ARTAN)	AT1G03220.1	Eukaryotic aspartyl protease family protein	-1.86102	8.44185	-5.31099	0.00180866	0.00368053	-2.29007
Solyc02g087980.3.1	Structural maintenance of chromosomes protein (AHRD V3.3 *** A0A2G3ACB4_CAPAN)	AT5G48600.2	structural maintenance of chromosome 3	-1.85918	9.64828	-20.0175	1.00534e-06	1.48525e-05	6.26598
Solyc10g005340.3.1	CRIB domain-containing protein RIC10 (AHRD V3.3 *** A0A2G2VSE7_CAPBA)	AT4G04900.1	ROP-interactive CRIB motif-containing protein 10	-1.8569	9.71749	-16.9254	2.71021e-06	2.75723e-05	5.14535
Solyc02g067920.4.1	Alpha/beta-Hydrolases superfamily protein (AHRD V3.3 *** Q9LY90_ARATH)	AT5G14390.1	alpha/beta-Hydrolases superfamily protein	-1.85672	11.4447	-36.3385	2.88273e-08	2.58226e-06	10.1446
Solyc01g091590.3.1	BON1-associated protein 2-like (AHRD V3.3 *** A0A2I4E3A5_9ROSI)	AT2G45760.1	BON association protein 2	-1.85464	7.04602	-3.92573	0.0077452	0.0130529	-3.92631
Solyc01g094760.3.1	Origin of replication complex subunit 5 (AHRD V3.3 *** A0A2G3BSZ3_CAPCH)	AT4G29910.1	origin recognition complex protein 5	-1.8542	9.42541	-22.2669	5.34507e-07	1.04071e-05	6.97389
Solyc12g095750.2.1	Auxin efflux carrier (AHRD V3.3 *** A0A200PR79_9MAGN)	AT1G20925.1	Auxin efflux carrier family protein	-1.85305	11.9658	-31.3866	6.91713e-08	3.82022e-06	9.21689
Solyc07g065340.1.1	Serine acetyltransferase (AHRD V3.3 *** A0A2K3M2Y7_TRIPR)	AT3G13110.1	serine acetyltransferase 2;2	-1.84954	12.2498	-24.8164	2.80573e-07	7.46431e-06	7.68994
Solyc08g029000.3.1	Lipoxygenase (AHRD V3.3 *** K4CJW3_SOLLC)	AT1G55020.1	lipoxygenase 1	-1.84857	8.96222	-4.22553	0.00552296	0.00965967	-3.5487
Solyc03g118780.3.1	Thaumatin-like protein (AHRD V3.3 *** A0A2G2WQ90_CAPBA)	AT1G18250.1	Pathogenesis-related thaumatin superfamily protein	-1.8442	11.3443	-8.76527	0.000121912	0.000404205	0.791329
Solyc05g053500.4.1	GATA transcription factor (AHRD V3.3 *** G7K6G0_MEDTR)	AT3G24050.1	GATA transcription factor 1	-1.84284	10.6208	-36.2497	2.92521e-08	2.58226e-06	10.1293
Solyc03g007310.3.1	Abscisic acid receptor PYL8 (AHRD V3.3 *** A0A2G3CWW8_CAPCH)	AT5G53160.2	regulatory components of ABA receptor 3	-1.84283	9.79347	-35.1296	3.52887e-08	2.89217e-06	9.93245
Solyc06g074390.3.1	Fatty acyl-CoA reductase (AHRD V3.3 *** A0A1U8H367_CAPAN)	AT4G33790.1	Jojoba acyl CoA reductase-related male sterility protein	-1.84104	8.75734	-8.95971	0.00010775	0.000366473	0.933004
Solyc06g075800.1.1	Histone H2B (AHRD V3.3 *-* A0A1Q3BKM6_CEPFO)	AT3G45980.1	Histone superfamily protein	-1.83874	11.7829	-16.1139	3.61966e-06	3.32159e-05	4.81668
Solyc04g074440.1.1	Protein EXORDIUM-like 1 (AHRD V3.3 *** A0A2G2ZQI6_CAPAN)	AT4G08950.1	Phosphate-responsive 1 family protein	-1.83705	11.9244	-12.6179	1.51362e-05	8.442e-05	3.18376
Solyc02g076980.5.1.1	Cysteine protease-like protein (AHRD V3.3 *** Q9SG15_ARATH)	AT3G49340.1	Cysteine proteinases superfamily protein	-1.83522	8.76422	-6.00707	0.000957335	0.00212948	-1.56684
Solyc01g006330.4.1	Plastid-lipid associated protein PAP / fibrillin family protein (AHRD V3.3 *** A0A2U1MH95_ARTAN)	AT1G51110.1	Plastid-lipid associated protein PAP / fibrillin family protein	-1.83455	12.8347	-19.3961	1.21179e-06	1.66786e-05	6.05572
Solyc04g009440.3.1	NAC domain protein AY498713	AT1G01720.1	NAC (No Apical Meristem) domain transcriptional regulator superfamily protein	-1.83312	8.89957	-3.33721	0.0156575	0.0244386	-4.70455
Solyc10g083740.3.1	60S ribosomal protein L24 (AHRD V3.3 *** A0A2G2VU23_CAPBA)	AT2G36620.1	ribosomal protein L24	-1.8292	10.2852	-11.4503	2.65635e-05	0.000125965	2.53941
Solyc10g085870.1.1	Glycosyltransferase (AHRD V3.3 *** A0A328CX74_9ASTE)	AT2G36780.1	UDP-Glycosyltransferase superfamily protein	-1.82883	11.8007	-15.1564	5.188e-06	4.21717e-05	4.40693
Solyc03g096780.1.1	Protein RESPONSE TO LOW SULFUR 2 (AHRD V3.3 *-* LSU2_ARATH)	AT5G24660.1	response to low sulfur 2	-1.82415	12.274	-16.1333	3.59408e-06	3.30695e-05	4.82474
Solyc05g009820.4.1	Hexosyltransferase (AHRD V3.3 *** A0A2G2YCM5_CAPAN)	AT1G13250.1	galacturonosyltransferase-like 3	-1.82406	11.292	-19.5897	1.14259e-06	1.59906e-05	6.12195
Solyc02g062890.3.1	polyol monosaccharide transporter 5	AT4G36670.1	Major facilitator superfamily protein	-1.82347	7.89953	-9.94159	5.97541e-05	0.000233986	1.60952
Solyc02g080550.1.1	Unknown protein	AT5G54970.1	NA	-1.82021	7.62578	-10.6491	4.03265e-05	0.00017402	2.06067
Solyc02g089160.3.1	dwarf	AT5G38970.1	brassinosteroid-6-oxidase 1	-1.82017	9.73168	-27.2767	1.59785e-07	5.50944e-06	8.30922
Solyc10g074440.2.1	Chitinase (AHRD V3.3 *** B9VRK7_CAPAN)	AT3G12500.1	basic chitinase	-1.8194	8.41703	-17.3793	2.31864e-06	2.48645e-05	5.32232
Solyc03g123620.4.1	Pectinesterase (AHRD V3.3 *** A0A2G3D1E1_CAPCH)	AT1G53840.1	pectin methylesterase 1	-1.81904	10.0993	-16.1037	3.63316e-06	3.32637e-05	4.81244
Solyc02g071710.3.1	GDSL esterase/lipase At1g29670-like (AHRD V3.3 *** A0A1U8FLP2_CAPAN)	AT1G29670.1	GDSL-like Lipase/Acylhydrolase superfamily protein	-1.81729	9.15048	-14.9133	5.70413e-06	4.44532e-05	4.29883
Solyc02g069620.4.1	Ribose 5-phosphate isomerase A (AHRD V3.3 *** A0A1Y1I8P0_KLENI)	AT5G44520.1	NagB/RpiA/CoA transferase-like superfamily protein	-1.81657	12.1087	-31.9899	6.17379e-08	3.62754e-06	9.33873
Solyc12g049550.2.1	GDSL esterase/lipase 5-like (AHRD V3.3 *** A0A1U8ER27_CAPAN)	AT1G53920.1	GDSL-motif lipase 5	-1.81595	8.1116	-10.5448	4.26682e-05	0.000181645	1.99592
Solyc05g008940.3.1	Protein kinase family protein (AHRD V3.3 *-* A0A2U1MH78_ARTAN)	AT1G25390.1	Protein kinase superfamily protein	-1.81546	9.2037	-12.1875	1.85145e-05	9.73715e-05	2.95307
Solyc01g098500.3.1	Sugar facilitator protein 5	AT1G54730.2	Major facilitator superfamily protein	-1.8129	11.6569	-28.2525	1.29577e-07	5.00436e-06	8.538
Solyc06g076860.4.1	Cell division control protein (AHRD V3.3 *** A0A1U8HBB9_CAPAN)	AT1G07270.1	Cell division control, Cdc6	-1.81271	7.91703	-11.4756	2.62269e-05	0.00012476	2.55403
Solyc04g025650.3.1	FAD/NAD(P)-binding oxidoreductase family protein (AHRD V3.3 *** A0A2U1LBG7_ARTAN)	AT4G15760.1	monooxygenase 1	-1.81083	9.85244	-5.29862	0.0018302	0.00371754	-2.30349
Solyc03g114930.3.1	PsbP-like protein 1, chloroplastic (AHRD V3.3 *** A0A2G3A242_CAPAN)	AT3G55330.1	PsbP-like protein 1	-1.80698	12.9168	-33.757	4.47787e-08	3.09438e-06	9.68084
Solyc09g007660.1.1	Fasciclin-like arabinogalactan protein 11 (AHRD V3.3 *** A0A2G3BJB8_CAPCH)	AT5G03170.1	FASCICLIN-like arabinogalactan-protein 11	-1.80685	9.72573	-14.2465	7.45686e-06	5.23773e-05	3.99315
Solyc02g077040.4.1	phytophthora-inhibited protease 1	AT3G49340.1	Cysteine proteinases superfamily protein	-1.8041	11.4483	-2.85161	0.0291084	0.0425462	-5.37861
Solyc01g081440.3.1	DUF1005 domain-containing protein (AHRD V3.3 *** A0A1Q3BB96_CEPFO)	AT5G17640.1	Protein of unknown function (DUF1005)	-1.80248	12.0538	-30.6254	8.00888e-08	4.0876e-06	9.05931
Solyc02g093980.3.1	Nucleolar-like protein (AHRD V3.3 *-* F4J3H8_ARATH)	AT3G01810.3	NA	-1.80216	12.1185	-21.4604	6.65392e-07	1.17685e-05	6.72907
Solyc12g010960.2.1	2-alkenal reductase (NADP(+)-dependent) (AHRD V3.3 *** A0A2G2WX40_CAPBA)	AT5G16990.1	Zinc-binding dehydrogenase family protein	-1.80058	8.96017	-22.4357	5.1106e-07	1.02175e-05	7.02395
Solyc07g043320.3.1	myosin heavy chain%2C embryonic smooth protein (AHRD V3.3 *-* AT1G05320.9)	AT2G32240.1	NA	-1.79922	12.177	-17.5931	2.1572e-06	2.39029e-05	5.40409
Solyc01g103100.3.1	NAD(P)-binding Rossmann-fold superfamily protein (AHRD V3.3 *** A0A2U1N9F9_ARTAN)	AT1G10310.1	NAD(P)-binding Rossmann-fold superfamily protein	-1.79917	13.071	-24.8873	2.75844e-07	7.37386e-06	7.70873
Solyc11g011260.1.1	GAI	AT2G01570.1	GRAS family transcription factor family protein	-1.79854	9.77582	-4.10328	0.00632916	0.0108933	-3.7011
Solyc06g010030.4.1	MLO-like protein (AHRD V3.3 *** K4C430_SOLLC)	AT1G61560.1	Seven transmembrane MLO family protein	-1.79696	12.3737	-28.0386	1.35583e-07	5.08118e-06	8.48861
Solyc09g010980.1.1	cyclin-dependent kinase inhibitor (AHRD V3.3 -** AT5G02220.1)	AT5G02220.1	NA	-1.79657	7.68509	-5.80293	0.00114698	0.00248043	-1.77263
Solyc01g007200.2.1	Unknown protein	AT1G72360.2	Integrase-type DNA-binding superfamily protein	-1.79455	7.49755	-7.92255	0.000214356	0.000624872	0.144158
Solyc06g076790.1.1	Thylakoid soluble phosphoprotein TSP9 (AHRD V3.3 *-* A0A200Q7Q2_9MAGN)	AT3G47070.1	NA	-1.79422	13.5406	-21.5679	6.45941e-07	1.1582e-05	6.76227
Solyc03g005570.3.1	Myb-related transcription factor LBM2 (AHRD V3.3 *** Q9SLT1_TOBAC)	AT3G23250.1	myb domain protein 15	-1.79378	9.81195	-18.9308	1.39902e-06	1.81176e-05	5.8937
Solyc05g010200.2.1	Unknown protein	AT1G02520.1	P-glycoprotein 11	-1.79154	5.75725	-7.49479	0.000291183	0.00080274	-0.206809
Solyc01g087570.2.1	hypothetical protein (AHRD V3.3 *-* AT3G57450.1)	AT3G57450.1	NA	-1.78989	11.4061	-16.4621	3.1917e-06	3.06366e-05	4.95968
Solyc03g097050.3.1	Cellulose synthase (AHRD V3.3 *** A0A2U1M9E5_ARTAN)	AT3G03050.1	cellulose synthase-like D3	-1.78812	9.998	-24.1778	3.27649e-07	7.99234e-06	7.51826
Solyc08g074683.1.1	Polyphenol oxidase (AHRD V3.3 *** Q41428_SOLTU)	AT1G32490.1	RNA helicase family protein	-1.78715	6.63365	-6.5376	0.00061116	0.00146894	-1.05486
Solyc03g093610.1.1	ethylene response factor A.2	AT4G17500.1	ethylene responsive element binding factor 1	-1.78681	9.44069	-13.686	9.42841e-06	6.10263e-05	3.72519
Solyc08g078020.1.1	Methionine rich arabinogalactan (AHRD V3.3 *-* Q52QJ6_SOLLC)	AT5G65390.1	arabinogalactan protein 7	-1.7868	12.3331	-37.5294	2.37721e-08	2.48215e-06	10.3455
Solyc01g006400.4.1	Pistil extensin like protein, partial CDS only (AHRD V3.3 *-* Q7DLN2_TOBAC)	AT4G15200.1	formin 3	-1.78593	10.9564	-8.6005	0.000135618	0.000438305	0.669107
Solyc09g008290.4.1	Thioredoxin (AHRD V3.3 *** A0A200R5M5_9MAGN)	AT3G53220.1	Thioredoxin superfamily protein	-1.78271	8.66345	-9.06021	0.00010118	0.000349595	1.00519
Solyc01g066910.3.1	Bifunctional inhibitor/plant lipid transfer protein/seed storage helical domain containing protein (AHRD V3.3 *** A0A2P5CY45_TREOI)	AT5G48485.1	Bifunctional inhibitor/lipid-transfer protein/seed storage 2S albumin superfamily protein	-1.77722	7.46789	-5.40357	0.00165638	0.00340266	-2.1903
Solyc06g072350.3.1	CASP-like protein (AHRD V3.3 *** A0A2G3CXI9_CAPCH)	AT2G39530.1	Uncharacterised protein family (UPF0497)	-1.77622	12.8744	-13.6172	9.71024e-06	6.23658e-05	3.69153
Solyc12g005300.2.1	Chlorophyllase 2 (AHRD V3.3 *** C1JZ62_9ROSI),Pfam:PF12740	AT5G43860.1	chlorophyllase 2	-1.77482	11.0935	-18.0526	1.85261e-06	2.15816e-05	5.5764
Solyc07g049645.1.1	Benzyl alcohol O-benzoyltransferase (AHRD V3.3 *** BEBT_TOBAC)	AT5G17540.1	HXXXD-type acyl-transferase family protein	-1.77344	12.6178	-10.349	4.7504e-05	0.000196971	1.87276
Solyc07g039310.1.1	lysine-specific histone demethylase 1 homolog 1 (AHRD V3.3 *** A0A2I4HTG5_9ROSI)	AT4G29720.1	polyamine oxidase 5	-1.77207	10.2025	-22.2491	5.37058e-07	1.04071e-05	6.96858
Solyc04g081020.3.1	B-box zinc finger protein 24 (AHRD V3.3 *** A0A2G3CQV9_CAPCH)	AT1G75540.1	salt tolerance homolog2	-1.77185	7.25823	-5.36108	0.00172439	0.00352498	-2.23595
Solyc04g008060.3.1	Vacuolar iron transporter (AHRD V3.3 *** C4B8E3_TULGE)	AT2G01770.1	vacuolar iron transporter 1	-1.76971	11.1579	-20.8357	7.92847e-07	1.28319e-05	6.53269
Solyc02g084410.3.1	Lactoylglutathione lyase (AHRD V3.3 *** A0A2K3LFU2_TRIPR)	AT1G15380.2	Lactoylglutathione lyase / glyoxalase I family protein	-1.76811	12.1512	-20.2348	9.43054e-07	1.42225e-05	6.33789
Solyc10g079860.2.1	LEQB L.esculentum TomQ'b beta(1,3)glucanase	AT3G57270.1	beta-1,3-glucanase 1	-1.76739	9.28682	-2.9994	0.0240163	0.0357753	-5.17098
Solyc12g096320.2.1	Gamma-glutamylcyclotransferase (AHRD V3.3 *** A0A2G3B4Z7_CAPCH)	AT5G26220.1	ChaC-like family protein	-1.76644	11.0069	-32.0812	6.06965e-08	3.59729e-06	9.35693
Solyc02g091000.4.1	Late embryogenesis abundant protein (AHRD V3.3 *** A0A200QZD5_9MAGN)	AT1G45688.1	NA	-1.76625	9.5306	-19.0752	1.33754e-06	1.75397e-05	5.9444
Solyc06g075930.1.1	Histone H4 (AHRD V3.3 *-* F2E7L1_HORVV)	AT5G59970.1	Histone superfamily protein	-1.76434	9.85391	-14.834	5.88518e-06	4.51875e-05	4.26321
Solyc08g065430.3.1	Pollen-specific protein SF21 (AHRD V3.3 *** A0A1U8DRT3_CAPAN)	AT5G11790.1	N-MYC downregulated-like 2	-1.75858	11.5522	-15.9491	3.84533e-06	3.45416e-05	4.7479
Solyc01g093965.2.1	MADS-box transcription factor (AHRD V3.3 *** Q1EMR8_PLAMJ)	AT2G45660.1	AGAMOUS-like 20	-1.7532	9.94134	-14.1883	7.63768e-06	5.32654e-05	3.96579
Solyc01g007040.4.1	RING-type E3 ubiquitin transferase (AHRD V3.3 *-* A0A2G3AY39_CAPCH)	AT3G52450.1	plant U-box 22	-1.752	8.59667	-6.85501	0.000473576	0.00119391	-0.763406
Solyc10g038080.3.1	Shikimate dehydrogenase (NADP(+)) (AHRD V3.3 *** A0A1G1USV4_9BACI)	AT3G06350.1	dehydroquinate dehydratase, putative / shikimate dehydrogenase, putative	-1.75019	9.64027	-29.7024	9.61357e-08	4.32188e-06	8.86212
Solyc06g008300.4.1	Hcr2-5D (AHRD V3.3 *** Q9ZTJ6_SOLLC)	AT1G71400.1	receptor like protein 12	-1.74535	8.38235	-13.9541	8.41841e-06	5.68625e-05	3.85465
Solyc09g064910.1.1	Adenylate isopentenyltransferase 3, chloroplastic (AHRD V3.3 *** A0A2G3CSB8_CAPCH)	AT3G63110.1	isopentenyltransferase 3	-1.74515	7.39414	-9.74692	6.68776e-05	0.000254753	1.48028
Solyc07g055750.4.1	Strictosidine synthase-like protein (AHRD V3.3 *** A7WPL3_TOBAC)	AT3G57030.1	Calcium-dependent phosphotriesterase superfamily protein	-1.74319	7.03344	-8.74622	0.000123413	0.000408448	0.777294
Solyc10g011810.4.1	Delta(8)-fatty-acid desaturase (AHRD V3.3 *** A0A2G3BES8_CAPCH)	AT2G46210.1	Fatty acid/sphingolipid desaturase	-1.7429	12.4615	-22.8559	4.57718e-07	9.58369e-06	7.14682
Solyc08g079900.3.1	Subtilisin-like protease (AHRD V3.3 *** Q9LWA4_SOLLC)	AT5G67360.1	Subtilase family protein	-1.74048	12.1537	-5.67085	0.00129252	0.00274579	-1.90852
Solyc05g007180.3.1	jasmonic acid 1	AT1G69780.1	Homeobox-leucine zipper protein family	-1.74037	10.6319	-28.0703	1.34673e-07	5.08118e-06	8.49596
Solyc09g082500.4.1	Tesmin/TSO1-like CXC domain-containing protein (AHRD V3.3 *** A0A2U1PDE1_ARTAN)	AT4G14770.1	TESMIN/TSO1-like CXC 2	-1.73749	12.1582	-23.9171	3.49477e-07	8.30345e-06	7.44675
Solyc06g084420.1.1	Leucine-rich repeat receptor-like kinase (AHRD V3.3 *** A0A0K9PKL2_ZOSMR)	AT1G03440.1	Leucine-rich repeat (LRR) family protein	-1.73116	11.4888	-23.0923	4.3056e-07	9.26682e-06	7.21491
Solyc11g066320.2.1	Exostosin family protein (AHRD V3.3 *** A0A2U1P7C1_ARTAN)	AT2G28110.1	Exostosin family protein	-1.73112	10.2016	-16.6771	2.95688e-06	2.90524e-05	5.04648
Solyc09g008380.3.1	Pectate lyase (AHRD V3.3 *** A0A2G2VX49_CAPBA)	AT3G53190.1	Pectin lyase-like superfamily protein	-1.72775	6.91461	-14.2227	7.53018e-06	5.28021e-05	3.98198
Solyc11g006230.3.1	GRF1-interacting factor 1 (AHRD V3.3 *-* A0A2G2Y6I7_CAPAN)	AT5G28640.1	SSXT family protein	-1.72637	10.7775	-12.3218	1.73743e-05	9.31421e-05	3.02587
Solyc05g009790.1.1	AP2/B3 transcription factor family protein (AHRD V3.3 *** A0A2U1LJK2_ARTAN)	AT1G25560.1	AP2/B3 transcription factor family protein	-1.72548	7.42166	-9.19996	9.27991e-05	0.000328336	1.1044
Solyc04g009820.3.1	GRF1-interacting factor 1 (AHRD V3.3 *-* A0A2G2ZG76_CAPAN)	AT5G28640.1	SSXT family protein	-1.72504	8.7686	-11.7317	2.30866e-05	0.000113215	2.70021
Solyc03g121600.4.1	Glucose-methanol-choline (GMC) oxidoreductase family protein (AHRD V3.3 *** A0A2U1MMK8_ARTAN)	AT1G72970.1	Glucose-methanol-choline (GMC) oxidoreductase family protein	-1.72401	12.4789	-31.0695	7.34933e-08	3.86107e-06	9.15179
Solyc01g110160.4.1	hypothetical protein (AHRD V3.3 *** AT2G21385.5)	AT2G21385.1	NA	-1.72259	12.0224	-29.7088	9.60129e-08	4.32188e-06	8.86351
Solyc04g015820.1.1	Unknown protein	AT5G26030.2	ferrochelatase 1	-1.7219	6.78567	-13.8202	8.90643e-06	5.87902e-05	3.79027
Solyc07g049560.3.1	Protein-tyrosine phosphatase (AHRD V3.3 *** A0A200RBI0_9MAGN)	AT1G05000.1	Phosphotyrosine protein phosphatases superfamily protein	-1.71879	11.0652	-14.5489	6.59415e-06	4.83571e-05	4.13347
Solyc03g031870.3.1	AMP-dependent synthetase/ligase (AHRD V3.3 *** A0A200PYF6_9MAGN)	AT1G65880.1	benzoyloxyglucosinolate 1	-1.7183	11.6416	-23.7721	3.62347e-07	8.42806e-06	7.40662
Solyc09g011140.4.1	NAD(P)-binding Rossmann-fold superfamily protein (AHRD V3.3 *** A0A1P8AYM6_ARATH),Pfam:PF13561	AT5G06060.1	NAD(P)-binding Rossmann-fold superfamily protein	-1.71697	12.2987	-17.4858	2.23649e-06	2.43818e-05	5.3632
Solyc05g052350.3.1	Leucine-rich repeat receptor-like protein kinase (AHRD V3.3 *** A0A2R6PLL3_ACTCH)	AT3G51740.1	inflorescence meristem receptor-like kinase 2	-1.71661	11.5503	-26.4894	1.90253e-07	6.08152e-06	8.11794
Solyc05g012510.3.1	Alpha-1,4 glucan phosphorylase (AHRD V3.3 *** A0A2G2VL62_CAPBA)	AT3G29320.1	Glycosyl transferase, family 35	-1.71584	12.3795	-24.2247	3.23891e-07	7.94415e-06	7.53104
Solyc01g006320.4.1	Late embryogenesis abundant (LEA) hydroxyproline-rich glycoprotein family (AHRD V3.3 *** Q9LJT9_ARATH)	AT3G20600.1	Late embryogenesis abundant (LEA) hydroxyproline-rich glycoprotein family	-1.71561	7.9199	-10.5923	4.15822e-05	0.000178206	2.0255
Solyc08g079850.3.1	Subtilisin-like protease (AHRD V3.3 *** Q9LWA3_SOLLC)	AT5G67360.1	Subtilase family protein	-1.71483	11.6698	-25.2917	2.5061e-07	7.12227e-06	7.81467
Solyc03g007030.3.1	CDGSH iron-sulfur domain-containing protein NEET (AHRD V3.3 *** A0A1U8HGA0_CAPAN)	AT5G51720.1	2 iron, 2 sulfur cluster binding	-1.71462	12.3089	-15.502	4.54476e-06	3.86165e-05	4.55771
Solyc07g061740.4.1	Ankyrin repeat (AHRD V3.3 *** A0A200Q4D4_9MAGN)	AT1G03670.1	ankyrin repeat family protein	-1.71249	11.8936	-25.1773	2.57464e-07	7.16272e-06	7.78489
Solyc10g086710.3.1	PAR1 (AHRD V3.3 *** A0A200R4T9_9MAGN)	AT3G54040.1	PAR1 protein	-1.7107	8.53466	-4.77005	0.00309128	0.00582409	-2.89639
Solyc03g118510.3.1	Ovary receptor kinase 27 (AHRD V3.3 *** S4WIQ7_SOLCH)	AT1G48480.1	receptor-like kinase 1	-1.70975	12.1412	-12.133	1.90021e-05	9.87397e-05	2.92329
Solyc12g010590.3.1	O-acyltransferase WSD1-like protein (AHRD V3.3 *** A0A2K3N315_TRIPR)	AT3G49190.1	O-acyltransferase (WSD1-like) family protein	-1.70925	9.6089	-14.3295	7.20771e-06	5.1298e-05	4.03194
Solyc01g080100.3.1	RING zinc finger protein (AHRD V3.3 *** AT3G06145.1)	AT3G06145.1	NA	-1.70796	7.6482	-8.43255	0.000151453	0.000476806	0.542439
Solyc12g042780.2.1	Cupredoxin (AHRD V3.3 *-* A0A2U1MB64_ARTAN)	AT5G20230.1	blue-copper-binding protein	-1.70786	7.30174	-12.103	1.92766e-05	9.96688e-05	2.90686
Solyc02g090360.3.1	L-ascorbate oxidase-like protein (AHRD V3.3 *** A0A1U8FPI3_CAPAN)	AT5G66920.1	SKU5 similar 17	-1.70639	10.853	-29.1748	1.06984e-07	4.5452e-06	8.74628
Solyc12g057110.2.1	14-3-3 protein (AHRD V3.3 *** P93786_SOLTU)	AT1G78300.1	general regulatory factor 2	-1.70631	11.5826	-18.0378	1.86157e-06	2.16036e-05	5.57094
Solyc05g007150.4.1	UDP-galactose/UDP-glucose transporter 3 (AHRD V3.3 *** A0A2G2YDQ6_CAPAN)	AT1G14360.1	UDP-galactose transporter 3	-1.70512	10.8533	-24.5033	3.02593e-07	7.65864e-06	7.60637
Solyc03g119770.4.1	branched1a	AT3G18550.1	TCP family transcription factor	-1.70388	6.26575	-8.56914	0.000138424	0.000445557	0.645617
Solyc04g072740.3.1	Sulfate transporter 2.1 (AHRD V3.3 *** A0A2G2ZQE3_CAPAN)	AT1G77990.1	STAS domain / Sulfate transporter family	-1.70382	13.0232	-23.7469	3.64633e-07	8.42806e-06	7.39964
Solyc06g084290.3.1	Protein trichome birefringence-like 11 (AHRD V3.3 *** A0A2G2ZES4_CAPAN)	AT5G19160.1	TRICHOME BIREFRINGENCE-LIKE 11	-1.70298	10.9554	-32.2396	5.89366e-08	3.54073e-06	9.38838
Solyc07g005090.4.1	Glycosyl hydrolase family protein with chitinase insertion domain-containing protein (AHRD V3.3 *** A0A2U1N1A8_ARTAN)	AT4G19810.1	Glycosyl hydrolase family protein with chitinase insertion domain	-1.70086	7.47443	-5.06661	0.00229324	0.00449896	-2.55899
Solyc04g045600.4.1	Protein kinase superfamily protein (AHRD V3.3 *** F4JTH2_ARATH)	AT4G32000.1	Protein kinase superfamily protein	-1.70021	11.2456	-30.4644	8.26492e-08	4.1697e-06	9.02539
Solyc09g008250.4.1	blind-like1	AT5G57620.1	myb domain protein 36	-1.69486	9.46653	-10.4439	4.50864e-05	0.000189355	1.93268
Solyc06g074530.1.1	Arogenate dehydratase (AHRD V3.3 *** A0A2G2VAY6_CAPBA)	AT1G08250.1	arogenate dehydratase 6	-1.69433	10.9548	-16.2939	3.39057e-06	3.1884e-05	4.891
Solyc12g008350.3.1	dehydration responsive element binding protein 2	AT5G11590.1	Integrase-type DNA-binding superfamily protein	-1.69405	7.88067	-9.40218	8.20521e-05	0.00029861	1.24563
Solyc05g054860.1.1	Receptor-like protein kinase HERK 1 (AHRD V3.3 *** A0A1U8GR51_CAPAN)	AT3G46290.1	hercules receptor kinase 1	-1.69127	10.313	-21.2661	7.02291e-07	1.2085e-05	6.66863
Solyc01g006830.3.1	Protein WVD2-like 1 (AHRD V3.3 *** A0A2G3AXV0_CAPCH)	AT2G35880.1	TPX2 (targeting protein for Xklp2) protein family	-1.68831	11.8692	-18.5139	1.59593e-06	1.98788e-05	5.74501
Solyc04g074880.2.1	purine permease 3-like (AHRD V3.3 *** A0A2G2ZQS5_CAPAN),Pfam:PF16913	AT1G28220.1	purine permease 3	-1.68806	7.43414	-13.8944	8.6318e-06	5.77325e-05	3.82605
Solyc06g075510.4.1	APETALA2e	AT2G28550.3	related to AP2.7	-1.68613	11.7165	-15.6805	4.24913e-06	3.69916e-05	4.63428
Solyc07g066430.3.1	Ribosome-binding ATPase YchF (AHRD V3.3 *** A0A1J3HW77_NOCCA)	AT1G56050.1	GTP-binding protein-related	-1.68542	11.8587	-30.6302	8.00138e-08	4.0876e-06	9.06032
Solyc12g044270.2.1	Rop guanine nucleotide exchange factor 9 (AHRD V3.3 *** A0A2G3BHY6_CAPCH)	AT1G79860.1	RHO guanyl-nucleotide exchange factor 12	-1.68323	11.2128	-21.6814	6.26133e-07	1.13221e-05	6.79711
Solyc03g006050.4.1	receptor-like protein 51 (AHRD V3.3 *-* A0A2I4GVM3_9ROSI)	AT4G18760.1	receptor like protein 51	-1.68257	10.9939	-18.1872	1.77304e-06	2.09866e-05	5.62606
Solyc02g086650.3.1	Phosphoenolpyruvate/phosphate translocator 2, chloroplastic (AHRD V3.3 *** A0A2G2XHT3_CAPBA)	AT3G01550.1	phosphoenolpyruvate (pep)/phosphate translocator 2	-1.68074	12.9569	-5.95833	0.000999128	0.00220771	-1.61552
Solyc09g098510.3.1	Extensin-3 (AHRD V3.3 *-* A0A2G2ZT41_CAPAN)	AT4G08370.1	Proline-rich extensin-like family protein	-1.68008	12.2745	-22.1095	5.57509e-07	1.06025e-05	6.92685
Solyc09g083090.4.1	Non-specific serine/threonine protein kinase (AHRD V3.3 *** A0A2G2W162_CAPBA)	AT3G23000.1	CBL-interacting protein kinase 7	-1.67958	11.3767	-13.9027	8.60187e-06	5.76017e-05	3.83002
Solyc08g005650.3.1	Cytochrome P450-1 (AHRD V3.3 *** K4CI56_SOLLC)	AT3G26300.1	cytochrome P450, family 71, subfamily B, polypeptide 34	-1.67951	7.72998	-19.0295	1.35667e-06	1.7693e-05	5.92839
Solyc02g093280.2.1	bHLH transcription factor 017	AT4G36930.1	basic helix-loop-helix (bHLH) DNA-binding superfamily protein	-1.67834	6.08974	-10.3207	4.82542e-05	0.000199213	1.85478
Solyc07g006110.4.1	Protein kinase domain (AHRD V3.3 *** A0A200QGH1_9MAGN)	AT2G23950.1	Leucine-rich repeat protein kinase family protein	-1.67674	9.53131	-17.7015	2.08038e-06	2.33617e-05	5.44516
Solyc01g006100.4.1	cytosine-5 DNA methyltransferase1L	AT1G69770.1	chromomethylase 3	-1.67653	9.49101	-11.5427	2.53585e-05	0.000121426	2.59263
Solyc01g102700.4.1	Leucine-rich repeat receptor-like protein kinase 1 (AHRD V3.3 *** A0A1P8SF01_NICBE)	AT5G49760.1	Leucine-rich repeat protein kinase family protein	-1.67494	11.1452	-30.0848	8.90714e-08	4.22721e-06	8.94464
Solyc09g010060.3.1	Kinesin-related protein (AHRD V3.3 *** A0A2U1L7Z9_ARTAN)	AT2G36200.1	P-loop containing nucleoside triphosphate hydrolases superfamily protein	-1.67449	9.07165	-8.31012	0.000164348	0.000507144	0.448728
Solyc10g083300.2.1	invertase 8	AT3G52600.1	cell wall invertase 2	-1.67436	10.605	-21.5531	6.48577e-07	1.1582e-05	6.75771
Solyc11g073130.2.1	Very-long-chain (3R)-3-hydroxyacyl-CoA dehydratase (AHRD V3.3 *** A0A2G2YGA2_CAPAN)	AT5G59770.1	Protein-tyrosine phosphatase-like, PTPLA	-1.66994	10.9965	-29.4759	1.00628e-07	4.43347e-06	8.81268
Solyc06g082610.4.1	Receptor-like kinase (AHRD V3.3 *** G7K0V8_MEDTR)	AT5G58300.2	Leucine-rich repeat protein kinase family protein	-1.66865	11.4557	-13.8045	8.96578e-06	5.89716e-05	3.78268
Solyc01g066760.2.1	Unknown protein	AT5G12400.1	DNA binding;zinc ion binding;DNA binding	-1.66619	7.74082	-7.53548	0.000282646	0.000783356	-0.172725
Solyc02g087040.1.1	RING/U-box superfamily protein (AHRD V3.3 *** A0A2U1N3Q0_ARTAN)	AT5G40250.1	RING/U-box superfamily protein	-1.66207	10.4147	-24.416	3.09083e-07	7.77724e-06	7.58287
Solyc08g007970.3.1	Myosin heavy chain-related protein (AHRD V3.3 *** A0A2U1QEA0_ARTAN)	AT1G63300.1	Myosin heavy chain-related protein	-1.6616	11.0352	-24.9943	2.68891e-07	7.29335e-06	7.73694
Solyc07g053640.1.1	Arabinogalactan-protein (AHRD V3.3 *-* Q41256_NICAL)	AT2G33850.1	NA	-1.65831	11.8577	-15.1385	5.22394e-06	4.23768e-05	4.39906
Solyc07g053350.4.1	Protein trichome birefringence-like 40 (AHRD V3.3 *** A0A1U8FLM2_CAPAN)	AT2G42570.1	TRICHOME BIREFRINGENCE-LIKE 39	-1.65746	9.48235	-24.7676	2.83879e-07	7.49535e-06	7.67699
Solyc05g011920.3.1	ACT domain-containing protein (AHRD V3.3 *** A0A1Q3CHJ6_CEPFO)	AT1G69040.2	ACT domain repeat 4	-1.65248	11.7307	-24.1634	3.28808e-07	7.99234e-06	7.51435
Solyc12g005020.2.1	RING/U-box superfamily protein (AHRD V3.3 *** A0A2U1MKC4_ARTAN)	AT3G20395.1	RING/U-box superfamily protein	-1.65197	8.03671	-7.43077	0.000305225	0.000832632	-0.260746
Solyc06g065820.3.1	Ethylene Response Factor H.1	AT5G25190.1	Integrase-type DNA-binding superfamily protein	-1.65013	6.98948	-15.1287	5.24397e-06	4.24859e-05	4.3947
Solyc01g106330.3.1	Glutamyl-tRNA(Gln) amidotransferase subunit A (AHRD V3.3 *** A0A2U1LC75_ARTAN)	AT5G64440.1	fatty acid amide hydrolase	-1.65008	8.98265	-12.6207	1.51169e-05	8.43691e-05	3.18522
Solyc01g106520.1.1	F-box SKIP23-like protein (DUF295) (AHRD V3.3 *** AT3G25750.2)	AT3G25750.1	F-box family protein with a domain of unknown function (DUF295)	-1.64997	7.84843	-3.6404	0.0108229	0.0175729	-4.2977
Solyc04g005090.4.1	Cofactor assembly of complex C (AHRD V3.3 *** A0A1P8ASR1_ARATH)	AT1G59840.2	cofactor assembly of complex C	-1.64991	12.7115	-30.0883	8.90086e-08	4.22721e-06	8.9454
Solyc04g049360.3.1	aminodeoxychorismate synthase/glutamine amidotransferase	AT2G28880.1	para-aminobenzoate (PABA) synthase family protein	-1.64861	10.635	-21.8114	6.0431e-07	1.11084e-05	6.83678
Solyc11g019910.1.1	Plant invertase/pectin methylesterase inhibitor superfamily protein (AHRD V3.3 *** A0A2U1KPL8_ARTAN)	AT4G25250.1	Plant invertase/pectin methylesterase inhibitor superfamily protein	-1.64801	12.6238	-17.4598	2.25623e-06	2.4511e-05	5.35324
Solyc05g053960.3.1	Pistil extensin like protein, partial CDS only (AHRD V3.3 *-* Q7DLN2_TOBAC)	AT1G69350.1	Tetratricopeptide repeat (TPR)-like superfamily protein	-1.64782	7.87841	-10.8865	3.553e-05	0.000157707	2.20592
Solyc01g006820.2.1	Unknown protein	AT5G57150.3	basic helix-loop-helix (bHLH) DNA-binding superfamily protein	-1.64781	10.6358	-7.43649	0.00030394	0.000829942	-0.255914
Solyc01g093990.3.1	Glyoxylate/hydroxypyruvate reductase HPR3 (AHRD V3.3 *** A0A2G3AGX8_CAPAN)	AT2G45630.2	D-isomer specific 2-hydroxyacid dehydrogenase family protein	-1.64771	10.6887	-23.9167	3.49509e-07	8.30345e-06	7.44665
Solyc08g083270.3.1	Glutaredoxin (AHRD V3.3 *** A0A200Q2N3_9MAGN)	AT4G10630.1	Glutaredoxin family protein	-1.6465	9.87737	-9.21788	9.17836e-05	0.000325989	1.11702
Solyc02g092000.3.1	transmembrane protein (AHRD V3.3 *** AT3G49720.3)	AT3G49720.2	NA	-1.64645	9.87044	-13.1551	1.18756e-05	7.15283e-05	3.46137
Solyc08g067360.3.1	WRKY transcription factor 45	AT1G80840.1	WRKY DNA-binding protein 40	-1.6456	8.79318	-3.34531	0.0155009	0.0242192	-4.69353
Solyc07g020800.3.1	Rac-like GTP binding protein (AHRD V3.3 *** Q9S821_PHYPA)	AT4G28950.1	RHO-related protein from plants 9	-1.64548	11.0807	-12.1411	1.89287e-05	9.85119e-05	2.92773
Solyc12g017240.2.1	xyloglucan endo-transglycosylase B1	AT4G14130.1	xyloglucan endotransglucosylase/hydrolase 15	-1.64514	10.1547	-8.29792	0.000165701	0.000510183	0.439331
Solyc06g068910.3.1	Receptor-like kinase 1 (AHRD V3.3 *** A0A061FVY1_THECC)	AT1G48480.1	receptor-like kinase 1	-1.64289	10.1427	-14.8095	5.94264e-06	4.54402e-05	4.25213
Solyc03g005220.4.1	Histone H2A (AHRD V3.3 *** A0A1U8G3K0_CAPAN)	AT1G08880.1	Histone superfamily protein	-1.64133	12.0516	-22.5456	4.96443e-07	1.00337e-05	7.05631
Solyc11g008910.2.1	ubiquitin carboxyl-terminal hydrolase (AHRD V3.3 *** AT1G65295.1)	AT1G65295.1	NA	-1.64	11.398	-20.7539	8.11549e-07	1.30459e-05	6.50653
Solyc08g006760.4.1	Unknown protein	AT5G57910.1	NA	-1.63885	11.8307	-15.7371	4.16008e-06	3.64834e-05	4.65839
Solyc04g077510.4.1	Growth-regulating factor 8 (AHRD V3.3 *** A0A2G2ZR93_CAPAN)	AT2G22840.1	growth-regulating factor 1	-1.63859	10.6085	-9.16674	9.47159e-05	0.000333136	1.08094
Solyc03g096800.4.1	membrane protein of ER body-like protein (AHRD V3.3 *-* A0A2I4FK95_9ROSI)	AT4G27860.2	vacuolar iron transporter (VIT) family protein	-1.63781	11.8511	-23.5958	3.78744e-07	8.51466e-06	7.35748
Solyc11g007540.2.1	Cytochrome P450 (AHRD V3.3 *** A0A346CEB0_TANCI)	AT5G04660.1	cytochrome P450, family 77, subfamily A, polypeptide 4	-1.63698	12.2084	-16.7611	2.8706e-06	2.85415e-05	5.0801
Solyc04g078520.3.1	Transcription factor MYC/MYB domain-containing protein (AHRD V3.3 *** A0A2U1MUV3_ARTAN)	AT1G60060.1	Serine/threonine-protein kinase WNK (With No Lysine)-related	-1.63278	9.89945	-16.6716	2.96259e-06	2.90914e-05	5.04428
Solyc03g033390.3.1	F-box protein (AHRD V3.3 *** A0A2G2WXK3_CAPBA)	AT4G35930.1	F-box family protein	-1.62987	9.92322	-21.1402	7.27477e-07	1.22732e-05	6.62916
Solyc12g007045.1.1	Arabinogalactan peptide 22 (AHRD V3.3 --* A0A2G2YUE4_CAPAN)	AT3G61640.1	arabinogalactan protein 20	-1.62901	9.31939	-3.02113	0.0233528	0.0348962	-5.14062
Solyc03g119960.3.1	NPH3 domain (AHRD V3.3 *** A0A200Q7U6_9MAGN)	AT1G52770.1	Phototropic-responsive NPH3 family protein	-1.62326	10.5838	-9.42135	8.11106e-05	0.000296111	1.25887
Solyc03g093260.3.1	Structural maintenance of chromosomes protein (AHRD V3.3 *-* A0A2G2X655_CAPBA)	AT5G62410.1	structural maintenance of chromosomes 2	-1.62313	10.216	-30.524	8.16901e-08	4.13516e-06	9.03797
Solyc01g100980.4.1	Pectin lyase-like superfamily protein (AHRD V3.3 *** A0A2U1LK87_ARTAN)	AT1G02460.1	Pectin lyase-like superfamily protein	-1.62281	10.1642	-12.9998	1.27263e-05	7.50775e-05	3.38222
Solyc10g006360.2.1	hexon (AHRD V3.3 *** AT5G54850.1)	AT5G54850.1	NA	-1.61906	10.7134	-25.6681	2.29507e-07	6.77696e-06	7.91165
Solyc08g013720.4.1	S-adenosyl-L-methionine-dependent methyltransferases superfamily protein (AHRD V3.3 *-* A0A2U1KR65_ARTAN)	AT5G44600.1	S-adenosyl-L-methionine-dependent methyltransferases superfamily protein	-1.61826	9.60058	-8.45728	0.000148993	0.000471018	0.561227
Solyc08g077100.3.1	RING/U-box superfamily protein (AHRD V3.3 *** A0A2U1QFX7_ARTAN)	AT2G35330.2	RING/U-box superfamily protein	-1.61824	11.5004	-15.0387	5.43066e-06	4.3336e-05	4.35484
Solyc08g075240.3.1	Long-chain-alcohol oxidase (AHRD V3.3 *** A0A2G3C0E1_CAPCH)	AT4G19380.1	Long-chain fatty alcohol dehydrogenase family protein	-1.61536	8.16581	-9.88547	6.17133e-05	0.000239407	1.5725
Solyc04g007150.3.1	Glycoside hydrolase family 31 (AHRD V3.3 *** A0A2U1PBY7_ARTAN)	AT1G68560.1	alpha-xylosidase 1	-1.61351	9.76348	-17.3845	2.31449e-06	2.48521e-05	5.32434
Solyc01g111660.4.1	plasma membrane intrinsic protein 2.8	AT4G35100.2	plasma membrane intrinsic protein 3	-1.61241	13.7701	-20.3566	9.10092e-07	1.40455e-05	6.37787
Solyc07g052960.3.1	GRAS family TF	AT3G49950.1	GRAS family transcription factor	-1.61083	7.2632	-5.13031	0.00215405	0.00426102	-2.48811
Solyc12g044280.2.1	Photosystem I reaction center subunit VI, chloroplastic (AHRD V3.3 *** A0A2G3D0C1_CAPCH)	AT1G52230.1	photosystem I subunit H2	-1.60941	13.9898	-17.9027	1.9461e-06	2.22446e-05	5.52069
Solyc07g054930.3.1	2-oxoglutarate (2OG) and Fe(II)-dependent oxygenase superfamily protein (AHRD V3.3 *** A0A2U1MCV6_ARTAN)	AT2G44800.1	2-oxoglutarate (2OG) and Fe(II)-dependent oxygenase superfamily protein	-1.60879	8.32254	-11.0133	3.32405e-05	0.000149699	2.28231
Solyc01g096220.3.1	Ras-related protein RABA3 (AHRD V3.3 *** A0A2G2W6X9_CAPBA)	AT1G01200.1	RAB GTPase homolog A3	-1.60834	11.2535	-10.0719	5.54744e-05	0.000221425	1.69479
Solyc02g083570.3.1	Ubiquitin-conjugating enzyme (AHRD V3.3 *** A0A200RAU7_9MAGN)	AT5G53300.4	ubiquitin-conjugating enzyme 10	-1.60828	11.2579	-15.8492	3.98995e-06	3.55518e-05	4.7059
Solyc07g053450.4.1	Basic-leucine zipper (BZIP) transcription factor family protein (AHRD V3.3 *** A0A1P8B300_ARATH)	AT2G42380.2	Basic-leucine zipper (bZIP) transcription factor family protein	-1.60661	8.6051	-9.82112	6.40522e-05	0.000246699	1.52981
Solyc06g076050.4.1	Ankyrin repeat family protein, putative, expressed (AHRD V3.3 *** Q10NB7_ORYSJ)	AT2G28840.1	XB3 ortholog 1 in Arabidopsis thaliana	-1.60554	11.3671	-18.363	1.67505e-06	2.04356e-05	5.69033
Solyc06g075690.3.1	auxin-regulated protein AF416289	AT5G59790.1	Domain of unknown function (DUF966)	-1.60552	9.10604	-3.11962	0.0205852	0.0311919	-5.00357
Solyc04g080010.4.1	Glycosyltransferase (AHRD V3.3 *** A0A2I4F4T3_9ROSI)	AT4G01070.1	UDP-Glycosyltransferase superfamily protein	-1.60447	12.369	-15.5408	4.47838e-06	3.8228e-05	4.57447
Solyc07g042390.3.1	Plant invertase/pectin methylesterase inhibitor superfamily protein (AHRD V3.3 *** A0A061GSW0_THECC)	AT5G20740.1	Plant invertase/pectin methylesterase inhibitor superfamily protein	-1.60283	11.1538	-20.4427	8.87596e-07	1.38538e-05	6.40598
Solyc05g008480.4.1	Histone chaperone (AHRD V3.3 *-* A9U2F4_PHYPA)	AT1G66740.1	ASF1 like histone chaperone	-1.60091	7.8681	-11.6149	2.44619e-05	0.000118427	2.63389
Solyc08g080180.1.1	Molybdenum cofactor sulfurase-like protein (AHRD V3.3 *** A0A2K3L0M9_TRIPR)	AT5G51920.1	Pyridoxal phosphate (PLP)-dependent transferases superfamily protein	-1.60063	9.04724	-11.8602	2.16765e-05	0.000108474	2.77243
Solyc07g064820.1.1	MAP kinase kinase kinase 59	AT5G55090.1	mitogen-activated protein kinase kinase kinase 15	-1.59615	9.67624	-9.7656	6.6153e-05	0.000252397	1.49278
Solyc01g108170.3.1	BEST plant protein match is: (TAIR:plant.1) protein, putative (AHRD V3.3 *** G7JLA4_MEDTR)	AT4G34419.1	NA	-1.59606	9.47854	-23.6385	3.74693e-07	8.48999e-06	7.36942
Solyc07g062950.4.1	Serine/threonine-protein kinase WNK (With No Lysine)-related protein (AHRD V3.3 *** A0A2U1Q468_ARTAN)	AT5G53900.2	Serine/threonine-protein kinase WNK (With No Lysine)-related	-1.59542	10.8634	-15.8653	3.96626e-06	3.54557e-05	4.71267
Solyc07g041760.3.1	Unknown protein	AT2G29890.1	villin-like 1	-1.59493	8.93345	-11.5409	2.5381e-05	0.000121464	2.59161
Solyc09g061420.3.1	phosphoglycolate phosphatase (AHRD V3.3 *** AT5G48830.1)	AT5G48830.1	NA	-1.59452	11.7556	-28.2913	1.2852e-07	4.99779e-06	8.54692
Solyc05g056430.3.1	Small auxin up-regulated RNA56	AT5G53590.1	SAUR-like auxin-responsive protein family	-1.59408	8.70519	-26.3459	1.96509e-07	6.19823e-06	8.0824
Solyc01g017600.3.1	transmembrane protein 45B-like (AHRD V3.3 *** A0A2I4DQK0_9ROSI)	AT1G55230.1	Family of unknown function (DUF716)	-1.59373	11.9339	-15.0483	5.4104e-06	4.32555e-05	4.3591
Solyc11g069960.2.1	RLK-1	AT1G68400.1	leucine-rich repeat transmembrane protein kinase family protein	-1.59265	10.9956	-22.8791	4.54958e-07	9.56102e-06	7.15355
Solyc02g081150.1.1	serine/arginine repetitive matrix-like protein (AHRD V3.3 *** AT4G22190.1)	AT4G22190.1	NA	-1.59119	11.7057	-30.9774	7.48079e-08	3.89329e-06	9.13273
Solyc10g080360.1.1	Unknown protein	AT2G41905.1	NA	-1.59084	10.4473	-9.7829	6.54902e-05	0.000250546	1.50434
Solyc12g009820.2.1	Monogalactosyldiacylglycerol synthase 3, chloroplastic (AHRD V3.3 *** A0A2G2X4B3_CAPBA)	AT5G20410.1	monogalactosyldiacylglycerol synthase 2	-1.59057	10.9856	-22.9018	4.52284e-07	9.53459e-06	7.16012
Solyc09g014280.1.1	HXXXD-type acyl-transferase family protein (AHRD V3.3 *** V5PZN5_9CARY)	AT5G01210.1	HXXXD-type acyl-transferase family protein	-1.59007	10.4238	-36.1915	2.95346e-08	2.58226e-06	10.1192
Solyc08g005630.3.1	Long-chain-alcohol oxidase (AHRD V3.3 *** R9R6I9_SOLLC)	AT4G19380.1	Long-chain fatty alcohol dehydrogenase family protein	-1.58928	11.1125	-33.3598	4.80603e-08	3.18769e-06	9.60577
Solyc05g008580.3.1	CDP-diacylglycerol--serine O-phosphatidyltransferase 1 (AHRD V3.3 *** A0A1U8EJL5_CAPAN)	AT1G15110.1	phosphatidyl serine synthase family protein	-1.58875	8.49588	-17.2666	2.40931e-06	2.54275e-05	5.27884
Solyc01g095980.3.1	Acid phosphatase/vanadium-dependent haloperoxidase-related protein (AHRD V3.3 *** Q8RXV2_ARATH)	AT3G61770.1	Acid phosphatase/vanadium-dependent haloperoxidase-related protein	-1.58777	11.2069	-15.3595	4.79792e-06	3.99124e-05	4.49598
Solyc09g006005.1.1	Pathogenesis-related protein 1 (AHRD V3.3 *** Q75QH2_CAPCH)	AT2G14610.1	pathogenesis-related gene 1	-1.58672	10.2408	-13.9085	8.58091e-06	5.74845e-05	3.83281
Solyc06g006110.3.1	Vacuolar cation/proton exchanger (AHRD V3.3 *** K4C393_SOLLC)	AT3G51860.1	cation exchanger 3	-1.58479	10.3283	-28.3162	1.2785e-07	4.99779e-06	8.55262
Solyc10g084150.2.1	Cytokinin riboside 5'-monophosphate phosphoribohydrolase (AHRD V3.3 *** A0A2G2VTW3_CAPBA)	AT2G37210.1	lysine decarboxylase family protein	-1.58398	11.459	-15.6009	4.37804e-06	3.76521e-05	4.60026
Solyc11g005800.2.1	Transducin/WD40 repeat-like superfamily protein (AHRD V3.3 *** A0A2U1QNA9_ARTAN)	AT5G64630.2	Transducin/WD40 repeat-like superfamily protein	-1.581	9.10745	-11.8618	2.16596e-05	0.000108422	2.77332
Solyc05g005690.1.1	40S ribosomal protein S16 (AHRD V3.3 *** A0A2G3B8L7_CAPCH)	AT2G09990.1	Ribosomal protein S5 domain 2-like superfamily protein	-1.58015	11.508	-26.2297	2.01753e-07	6.28036e-06	8.05347
Solyc02g089550.3.1	protein NSP-INTERACTING KINASE 1 (AHRD V3.3 *** A0A1U8FR57_CAPAN)	AT5G16000.1	NSP-interacting kinase 1	-1.57985	9.47077	-13.3261	1.10148e-05	6.78402e-05	3.54743
Solyc01g005660.3.1	R2R3MYB transcription factor 5	AT3G13540.1	myb domain protein 5	-1.57969	8.54629	-16.5759	3.06475e-06	2.98656e-05	5.00579
Solyc06g060880.4.1	FAD/NAD(P)-binding oxidoreductase family protein (AHRD V3.3 *** A0A2U1Q205_ARTAN)	AT2G35660.1	FAD/NAD(P)-binding oxidoreductase family protein	-1.57943	12.1256	-18.3312	1.69232e-06	2.05272e-05	5.67874
Solyc07g052430.3.1	transmembrane protein 97-like (AHRD V3.3 *** A0A2I4FME0_9ROSI),Pfam:PF10914	AT2G32380.1	Transmembrane protein 97, predicted	-1.57825	8.95774	-11.5765	2.49336e-05	0.000119874	2.612
Solyc12g088170.2.1	HXXXD-type acyl-transferase family protein (AHRD V3.3 *** F4JBC7_ARATH)	AT3G26040.1	HXXXD-type acyl-transferase family protein	-1.57618	9.48338	-8.93518	0.000109427	0.000370935	0.915278
Solyc04g012020.1.1	HXXXD-type acyl-transferase family protein (AHRD V3.3 *** F4JBC7_ARATH)	AT3G26040.1	HXXXD-type acyl-transferase family protein	-1.57473	7.17025	-9.52299	7.63206e-05	0.000282753	1.32872
Solyc07g056230.3.1	Cytochrome b561 domain-containing protein (AHRD V3.3 *** A0A1J3EQ91_NOCCA)	AT4G18260.1	Cytochrome b561/ferric reductase transmembrane protein family	-1.57198	5.73482	-13.4644	1.0371e-05	6.51276e-05	3.61628
Solyc12g150113.1.1	hypothetical protein (AHRD V3.3 *-* AT1G68585.1)	AT1G68585.1	NA	-1.57103	9.32799	-14.0668	8.03149e-06	5.518e-05	3.90839
Solyc01g109430.3.1	PPPDE putative thiol peptidase family protein (AHRD V3.3 *** Q8RXP3_ARATH)	AT1G47740.2	PPPDE putative thiol peptidase family protein	-1.57081	10.4941	-10.4421	4.513e-05	0.000189421	1.93157
Solyc07g044960.1.1	Xyloglucan galactosyltransferase KATAMARI1 (AHRD V3.3 *** A0A2K3L4H3_TRIPR)	AT5G62220.1	glycosyltransferase 18	-1.57053	8.85059	-9.08222	9.98034e-05	0.000346132	1.0209
Solyc11g009060.2.1	ATP synthase subunit B (AHRD V3.3 *** AT5G10320.1)	AT5G10320.1	NA	-1.56835	10.2081	-16.2697	3.42033e-06	3.20914e-05	4.88107
Solyc04g082480.3.1	Plant regulator RWP-RK family protein, putative (AHRD V3.3 *** A0A061FD78_THECC)	AT1G20640.2	Plant regulator RWP-RK family protein	-1.56774	11.9613	-22.7834	4.66438e-07	9.72223e-06	7.1258
Solyc08g006070.4.1	AIG2-like protein (AHRD V3.3 *** A0A2I4GNX8_9ROSI)	AT4G31310.1	AIG2-like (avirulence induced gene) family protein	-1.56762	9.73443	-8.7289	0.000124794	0.000411793	0.764523
Solyc02g079870.4.1	Unknown protein	AT2G35230.1	VQ motif-containing protein	-1.56744	10.092	-16.0442	3.71313e-06	3.38285e-05	4.78769
Solyc01g087710.2.1	UPF0114 domain-containing protein (AHRD V3.3 *** A0A1Q3C5D7_CEPFO)	AT5G13720.1	Uncharacterised protein family (UPF0114)	-1.56729	10.2005	-15.9921	3.78489e-06	3.42574e-05	4.76592
Solyc03g120380.3.1	auxin-regulated IAA19	AT3G15540.1	indole-3-acetic acid inducible 19	-1.56601	11.105	-14.7344	6.12231e-06	4.62828e-05	4.21816
Solyc02g070910.3.1	Receptor kinase (AHRD V3.3 *** H2AKU7_ARATH)	AT5G46330.1	Leucine-rich receptor-like protein kinase family protein	-1.56565	11.7063	-25.1239	2.60741e-07	7.21326e-06	7.77093
Solyc11g011020.2.1	Ovary receptor kinase 11 (AHRD V3.3 *** S4WG09_SOLCH)	AT1G48480.1	receptor-like kinase 1	-1.56256	12.7468	-19.3372	1.23381e-06	1.68347e-05	6.03543
Solyc09g007890.1.1	Phenylalanine ammonia-lyase (AHRD V3.3 *** A0A2G3BJ62_CAPCH)	AT2G37040.1	PHE ammonia lyase 1	-1.56159	12.9614	-24.7369	2.8598e-07	7.50477e-06	7.66884
Solyc02g061760.4.1	Protein DETOXIFICATION (AHRD V3.3 *** A0A328DP91_9ASTE)	AT4G38380.1	MATE efflux family protein	-1.56109	11.8862	-21.7365	6.16762e-07	1.12264e-05	6.81398
Solyc01g102330.3.1	Carbohydrate esterase, putative (DUF303) (AHRD V3.3 *** Q0WNN6_ARATH)	AT3G53010.1	Domain of unknown function (DUF303)	-1.56099	11.4407	-24.6636	2.91072e-07	7.57796e-06	7.64932
Solyc05g054110.3.1	Rho GDP-dissociation inhibitor 1 (AHRD V3.3 *** A0A2G2WV63_CAPBA)	AT3G07880.1	Immunoglobulin E-set superfamily protein	-1.55945	8.70746	-12.7395	1.43155e-05	8.11473e-05	3.24757
Solyc11g006020.2.1	NADH dehydrogenase-like complex O (AHRD V3.3 *-* A0A0F7GY98_9ASPA)	AT1G74880.1	NAD(P)H:plastoquinone dehydrogenase complex subunit O	-1.55868	11.9339	-19.7625	1.08466e-06	1.5479e-05	6.18054
Solyc02g085100.3.1	Glucose-6-phosphate 1-epimerase (AHRD V3.3 *** A0A2G3AQU6_CAPCH)	AT5G66530.2	Galactose mutarotase-like superfamily protein	-1.55816	13.487	-18.5047	1.60065e-06	1.98861e-05	5.74167
Solyc01g079790.4.1	ADP-glucose pyrophosphorylase large subunit 3	AT5G19220.1	ADP glucose pyrophosphorylase large subunit 1	-1.55775	13.5606	-18.6142	1.54577e-06	1.94582e-05	5.78109
Solyc12g006200.1.1	calcium ion-binding protein (AHRD V3.3 *** AT4G12700.1)	AT4G12700.1	NA	-1.55756	9.85172	-13.0542	1.24204e-05	7.38482e-05	3.41006
Solyc10g079170.2.1	Leucine-rich repeat receptor-like tyrosine-protein kinase (AHRD V3.3 *** A0A2R6R578_ACTCH)	AT2G41820.1	Leucine-rich repeat protein kinase family protein	-1.55756	11.513	-17.0323	2.61144e-06	2.67801e-05	5.18747
Solyc04g080720.4.1	Transferase (AHRD V3.3 *** A0A200QE34_9MAGN)	AT1G27620.1	HXXXD-type acyl-transferase family protein	-1.5552	8.12995	-9.49883	7.7429e-05	0.000285857	1.31218
Solyc04g074770.2.1	Unknown protein	AT2G14095.1	NA	-1.55291	8.80655	-8.44004	0.000150703	0.000475341	0.548138
Solyc01g108900.4.1	pollen leucine rich repeat domain-extensin	AT3G19020.1	Leucine-rich repeat (LRR) family protein	-1.55235	8.3475	-4.7227	0.00324584	0.00607373	-2.95141
Solyc02g071530.2.1	Exonuclease 1 (AHRD V3.3 *** A0A2G3A7F7_CAPAN)	AT1G29630.2	5'-3' exonuclease family protein	-1.55094	8.14333	-14.6713	6.27817e-06	4.68786e-05	4.18949
Solyc02g067790.4.1	High affinity nitrate transporter 2.7 (AHRD V3.3 *** A0A2G2Y0R2_CAPAN)	AT5G14570.1	high affinity nitrate transporter 2.7	-1.55039	10.1303	-7.80484	0.000232879	0.000669261	0.0491711
Solyc04g072200.3.1	FRIGIDA-like protein (AHRD V3.3 *** A0A2G3CN98_CAPCH)	AT4G00650.1	FRIGIDA-like protein	-1.54853	10.6631	-13.1088	1.21221e-05	7.27254e-05	3.43787
Solyc08g079600.3.1	hypothetical protein (AHRD V3.3 *-* AT2G27830.1)	AT2G27830.1	NA	-1.54832	7.54195	-7.43824	0.000303548	0.000829552	-0.254436
Solyc03g122350.3.1	Cytochrome P450 (AHRD V3.3 *** Q43795_TOBAC)	AT5G07990.1	Cytochrome P450 superfamily protein	-1.54745	9.9693	-2.89027	0.0276726	0.0406186	-5.32413
Solyc11g010200.3.1	14-3-3 family protein AF079104	AT1G78300.1	general regulatory factor 2	-1.54739	12.3189	-28.9069	1.13038e-07	4.6713e-06	8.68654
Solyc04g074710.3.1	Queuine tRNA-ribosyltransferase (AHRD V3.3 *** S8D4U6_9LAMI)	AT1G08630.5	threonine aldolase 1	-1.54729	7.18382	-8.80004	0.000119229	0.000397296	0.81686
Solyc09g098290.3.1	Leucine-rich receptor-like protein kinase family protein (AHRD V3.3 *** A0A061EKW3_THECC)	AT3G28040.1	Leucine-rich receptor-like protein kinase family protein	-1.54701	11.1816	-12.2057	1.83546e-05	9.6703e-05	2.963
Solyc01g107330.4.1	SWIB domain-containing protein (AHRD V3.3 *** A0A1Q3C0F4_CEPFO)	AT2G14880.1	SWIB/MDM2 domain superfamily protein	-1.54362	12.1712	-13.0872	1.22392e-05	7.31626e-05	3.42687
Solyc11g008080.3.1	Enabled-like protein (DUF1635) (AHRD V3.3 *** F4KBD8_ARATH)	AT5G22930.1	Protein of unknown function (DUF1635)	-1.5427	6.75587	-8.60265	0.000135428	0.000438116	0.670715
Solyc04g007160.1.1	alpha-xylosidase 1-like (AHRD V3.3 *-* A0A2I4HUF9_9ROSI)	AT1G68560.1	alpha-xylosidase 1	-1.54256	10.2039	-15.6307	4.32922e-06	3.7415e-05	4.61303
Solyc01g100110.4.1	Protein phosphatase 2C family protein (AHRD V3.3 *** A0A2U1PE44_ARTAN)	AT1G09160.1	Protein phosphatase 2C family protein	-1.54181	12.5193	-34.0632	4.24271e-08	3.06495e-06	9.73799
Solyc06g076470.3.1	Plant/T7H20-70 protein (AHRD V3.3 *** G7L5L0_MEDTR)	AT5G02020.1	NA	-1.54141	11.5739	-22.0812	5.61769e-07	1.06436e-05	6.91835
Solyc02g087870.3.1	ABC transporter (AHRD V3.3 *** A0A200QEZ6_9MAGN)	AT3G28860.1	ATP binding cassette subfamily B19	-1.54139	11.8553	-14.9635	5.59275e-06	4.39347e-05	4.32131
Solyc10g076180.1.1	ovate family protein 20	AT2G30400.1	ovate family protein 2	-1.54026	8.08797	-14.431	6.91578e-06	4.99893e-05	4.07913
Solyc08g083360.3.1	Photosynthetic NDH subcomplex B 3 (AHRD V3.3 *** A0A0F7GXX2_9ROSI)	AT3G16250.1	NDH-dependent cyclic electron flow 1	-1.53966	13.5408	-24.3625	3.13143e-07	7.81871e-06	7.56843
Solyc01g006450.4.1	Enoyl-[acyl-carrier-protein] reductase [NADH], chloroplastic (AHRD V3.3 *** A0A2G3DE80_CAPCH)	AT2G05990.2	NAD(P)-binding Rossmann-fold superfamily protein	-1.53883	12.1379	-17.2181	2.44966e-06	2.56744e-05	5.26
Solyc04g072850.4.1	Beta-D-xylosidase (AHRD V3.3 *** H1AC33_SOLLC)	AT1G78060.1	Glycosyl hydrolase family protein	-1.53733	11.3337	-21.1959	7.16205e-07	1.22013e-05	6.64666
Solyc09g072770.1.1	Pollen Ole e 1 allergen and extensin family protein (AHRD V3.3 *-* F4IK06_ARATH)	AT2G41390.1	Pollen Ole e 1 allergen and extensin family protein	-1.53642	9.63473	-12.2822	1.77021e-05	9.44605e-05	3.00446
Solyc02g094330.3.1	Pollen Ole e 1 allergen and extensin family protein (AHRD V3.3 *** F4JEV5_ARATH),Pfam:PF01190	AT5G41050.1	Pollen Ole e 1 allergen and extensin family protein	-1.53635	11.5934	-16.2253	3.47587e-06	3.2448e-05	4.86276
Solyc03g118000.1.1	Inositol polyphosphate multikinase (AHRD V3.3 *** A0A2G3CZI1_CAPCH)	AT5G61760.1	inositol polyphosphate kinase 2 beta	-1.5335	9.09463	-10.7885	3.74248e-05	0.000164342	2.14633
Solyc09g011540.2.1	Glutathione S-transferase (AHRD V3.3 *** C0LF68_CAPAN)	AT3G09270.1	glutathione S-transferase TAU 8	-1.53342	9.67046	-5.36829	0.00171263	0.00350351	-2.22819
Solyc12g098890.2.1	50S ribosomal protein L18 (AHRD V3.3 *** A0A1U8F639_CAPAN)	AT1G48350.1	Ribosomal L18p/L5e family protein	-1.53119	12.8336	-25.2755	2.51564e-07	7.12509e-06	7.81047
Solyc09g008630.3.1	DNA replication complex GINS protein PSF1 (AHRD V3.3 *** A0A2U1MY59_ARTAN)	AT1G80190.1	partner of SLD five 1	-1.52857	9.29725	-15.6454	4.30542e-06	3.72744e-05	4.6193
Solyc09g011510.2.1	Glutathione S-transferase-like protein (AHRD V3.3 *** A8DUB0_SOLLC)	AT3G09270.1	glutathione S-transferase TAU 8	-1.52714	7.49517	-3.22913	0.0179211	0.0275558	-4.85239
Solyc11g012860.3.1	coiled-coil protein	AT1G77580.2	Plant protein of unknown function (DUF869)	-1.52598	11.1492	-26.1803	2.04032e-07	6.32765e-06	8.04112
Solyc05g009100.4.1	Leucine-rich repeat receptor-like protein kinase (AHRD V3.3 *** A0A2R6PBA1_ACTCH)	AT1G68400.1	leucine-rich repeat transmembrane protein kinase family protein	-1.52556	10.5359	-12.1638	1.87242e-05	9.77533e-05	2.94017
Solyc03g034070.1.1	anti-muellerian hormone type-2 receptor (AHRD V3.3 *** AT3G50685.1)	AT3G50685.1	NA	-1.52296	12.5364	-19.1957	1.28859e-06	1.72158e-05	5.98645
Solyc04g077580.3.1	BnaC03g48770D protein (AHRD V3.3 *** A0A078HIB5_BRANA)	AT3G49780.1	phytosulfokine 4 precursor	-1.52232	11.4237	-11.293	2.87692e-05	0.000133708	2.44797
Solyc03g078640.1.1	cell wall integrity/stress response component-like protein (AHRD V3.3 *-* AT4G39840.1)	AT4G39840.1	NA	-1.52137	12.5259	-17.737	2.05594e-06	2.32192e-05	5.45854
Solyc04g005230.3.1	Alpha/beta-Hydrolases superfamily protein (AHRD V3.3 *** A0A2U1KK17_ARTAN)	AT3G48700.1	carboxyesterase 13	-1.52067	8.22688	-10.9221	3.48697e-05	0.000155513	2.22744
Solyc03g121180.4.1	GDSL esterase/lipase (AHRD V3.3 *** A0A2G3D0P9_CAPCH)	AT3G16370.1	GDSL-like Lipase/Acylhydrolase superfamily protein	-1.51834	13.5327	-15.112	5.278e-06	4.26705e-05	4.38733
Solyc02g080620.3.1	Arogenate dehydratase (AHRD V3.3 *** A0A1U8FWM0_CAPAN)	AT1G11790.1	arogenate dehydratase 1	-1.51795	11.4839	-19.501	1.17368e-06	1.6316e-05	6.09172
Solyc03g117250.4.1	Flotillin-like protein 2 (AHRD V3.3 *** A0A2G3CZJ6_CAPCH)	AT5G25260.1	SPFH/Band 7/PHB domain-containing membrane-associated protein family	-1.51724	12.5808	-16.7629	2.86873e-06	2.85415e-05	5.08084
Solyc02g087190.1.1	Peroxidase (AHRD V3.3 *** K4BBM6_SOLLC)	AT5G40150.1	Peroxidase superfamily protein	-1.51718	12.4129	-29.3762	1.02683e-07	4.47337e-06	8.79078
Solyc01g097390.4.1	NAD(P)-linked oxidoreductase, aldo/keto reductase family protein (AHRD V3.3 *** A0A1Y1HY98_KLENI)	AT1G60680.1	NAD(P)-linked oxidoreductase superfamily protein	-1.5165	8.04459	-8.78177	0.00012063	0.000400674	0.803453
Solyc08g065850.1.1	Unknown protein	AT5G56540.1	arabinogalactan protein 14	-1.51362	12.9899	-14.847	5.85514e-06	4.50858e-05	4.26904
Solyc01g056780.3.1	50S ribosomal protein L34 (AHRD V3.3 *** A0A1U8FLP5_CAPAN)	AT1G29070.1	Ribosomal protein L34	-1.51102	13.3055	-22.2384	5.38595e-07	1.04168e-05	6.96539
Solyc09g075470.2.1	DnaJ-like protein subfamily B member 6 (AHRD V3.3 *** A0A2G2W0L3_CAPBA)	AT1G71000.1	Chaperone DnaJ-domain superfamily protein	-1.51079	8.80165	-17.5838	2.16398e-06	2.39248e-05	5.40054
Solyc03g117850.4.1	Ribulose bisphosphate carboxylase/oxygenase activase, chloroplastic (AHRD V3.3 *** A0A2G2WQM5_CAPBA)	AT1G73110.1	P-loop containing nucleoside triphosphate hydrolases superfamily protein	-1.51026	13.2439	-26.5971	1.85708e-07	6.01166e-06	8.14447
Solyc01g079580.3.1	Tetratricopeptide repeat (TPR)-like superfamily protein (AHRD V3.3 *** A0A2U1LZR6_ARTAN)	AT4G02100.1	Heat shock protein DnaJ with tetratricopeptide repeat	-1.5086	11.2803	-20.3959	8.99745e-07	1.39649e-05	6.39071
Solyc06g065190.1.1	TCP transcription factor 13	AT1G58100.1	TCP family transcription factor	-1.50828	11.5474	-24.7344	2.86149e-07	7.50477e-06	7.66818
Solyc02g080640.4.1	adenylyl-sulfate reductase	AT4G21990.1	APS reductase 3	-1.5079	13.836	-16.643	2.99267e-06	2.93348e-05	5.03282
Solyc01g086680.4.1	glutathione S-transferase T1	AT3G09270.1	glutathione S-transferase TAU 8	-1.50372	6.15865	-3.00196	0.0239369	0.0356698	-5.16739
Solyc10g005210.4.1	DNA-3-methyladenine glycosylase I (AHRD V3.3 *** B6TPB7_MAIZE)	AT5G44680.1	DNA glycosylase superfamily protein	-1.50315	9.19546	-10.7021	3.9193e-05	0.000170378	2.09338
Solyc02g090350.4.1	Geraniol 8-hydroxylase (AHRD V3.3 *** A0A2G2XIM9_CAPBA)	AT2G45550.1	cytochrome P450, family 76, subfamily C, polypeptide 4	-1.50263	7.28647	-6.91616	0.000451359	0.00114868	-0.70846
Solyc03g120470.4.1	tonoplast intrinsic protein 2.2	AT3G16260.1	tRNAse Z4	-1.50261	12.3183	-24.2053	3.25438e-07	7.97036e-06	7.52576
Solyc12g009600.2.1	Thylakoid lumenal 16.5 kDa protein, chloroplastic (AHRD V3.3 *** A0A2G2YVM2_CAPAN)	AT4G02530.1	chloroplast thylakoid lumen protein	-1.50201	12.4347	-24.2935	3.1847e-07	7.88084e-06	7.54974
Solyc12g009190.2.1	pollen receptor-like kinase 3 (AHRD V3.3 *** A0A1S4C6B0_TOBAC)	AT3G42880.1	Leucine-rich repeat protein kinase family protein	-1.49985	6.25819	-7.16526	0.00037242	0.000980395	-0.488531
Solyc08g005670.2.1	Phellandrene synthase	AT1G79460.1	Terpenoid cyclases/Protein prenyltransferases superfamily protein	-1.49974	7.7949	-9.53964	7.55678e-05	0.000280666	1.3401
Solyc01g104770.4.1	Actin-related protein (AHRD V3.3 *** A0A200RCC6_9MAGN)	AT3G12110.1	actin-11	-1.49946	11.7536	-25.4383	2.42132e-07	7.02519e-06	7.85263
Solyc03g114350.1.1	DUF1645 family protein (AHRD V3.3 *** G7J5G5_MEDTR)	AT1G23710.1	Protein of unknown function (DUF1645)	-1.49907	11.0471	-9.51128	7.68555e-05	0.000284434	1.32071
Solyc02g079200.1.1	ARM repeat superfamily protein (AHRD V3.3 *** O64785_ARATH)	AT1G61350.1	ARM repeat superfamily protein	-1.49848	9.83343	-25.5669	2.34971e-07	6.88946e-06	7.88572
Solyc03g082520.1.1	Small auxin up-regulated RNA36	AT4G00880.1	SAUR-like auxin-responsive protein family	-1.49742	7.37707	-8.5765	0.000137759	0.000444103	0.651143
Solyc02g089080.2.1	Protein RALF-like 27 (AHRD V3.3 --* A0A2G3D352_CAPCH)	AT3G29780.1	ralf-like 27	-1.49726	12.4658	-25.871	2.18996e-07	6.57876e-06	7.96327
Solyc09g082550.3.1	Sulfate transporter (AHRD V3.3 *** Q70BL1_BRAOL)	AT3G51895.1	sulfate transporter 3;1	-1.49635	8.33534	-11.6809	2.3673e-05	0.000115684	2.67147
Solyc06g083820.3.1	Ribosomal protein L14 (AHRD V3.3 *** A0A200PVX1_9MAGN)	AT2G20450.1	Ribosomal protein L14	-1.49558	9.48181	-13.4804	1.02993e-05	6.49563e-05	3.62421
Solyc03g113560.4.1	Transcription factor bHLH79 (AHRD V3.3 *-* A0A2G3A1L3_CAPAN)	AT1G59640.1	BIG PETAL P	-1.49556	10.2859	-12.6649	1.48126e-05	8.31161e-05	3.2085
Solyc08g068420.3.1	L-gulonolactone oxidase (AHRD V3.3 *** A0A1U7V6W8_NICSY)	AT5G11540.1	D-arabinono-1,4-lactone oxidase family protein	-1.49489	7.40968	-8.25966	0.000170028	0.000520811	0.409766
Solyc05g024430.3.1	transmembrane protein (AHRD V3.3 *-* AT4G13500.1)	AT4G13500.1	NA	-1.49484	11.5941	-16.5402	3.10393e-06	3.00715e-05	4.99136
Solyc05g005060.3.1	Cysteine-rich receptor-like protein kinase 3 (AHRD V3.3 *** A0A2G2YEZ6_CAPAN)	AT1G70530.1	cysteine-rich RLK (RECEPTOR-like protein kinase) 3	-1.48969	7.35569	-17.1616	2.49761e-06	2.60106e-05	5.23802
Solyc01g105890.3.1	Monoterpene synthase 1	AT3G25810.1	Terpenoid cyclases/Protein prenyltransferases superfamily protein	-1.48924	8.95997	-8.11842	0.000187172	0.000562158	0.299618
Solyc03g121610.3.1	Serine/threonine-protein kinase PBS1 (AHRD V3.3 *** A0A2G2XXF9_CAPAN)	AT5G56890.1	Protein kinase superfamily protein	-1.48869	9.93283	-15.2341	5.03451e-06	4.13844e-05	4.44115
Solyc01g088610.4.1	10 kDa chaperonin (AHRD V3.3 *** A0A2K3N899_TRIPR)	AT3G60210.1	GroES-like family protein	-1.4878	12.2302	-18.0836	1.83391e-06	2.15068e-05	5.58788
Solyc06g083580.4.1	Pectate lyase (AHRD V3.3 *** A0A2G3CC63_CAPCH)	AT4G13710.1	Pectin lyase-like superfamily protein	-1.48619	12.2038	-27.5959	1.4908e-07	5.30507e-06	8.38504
Solyc02g079360.3.1	Phox/Bem1p (AHRD V3.3 *** A0A200Q8I8_9MAGN)	AT4G05150.1	Octicosapeptide/Phox/Bem1p family protein	-1.48467	12.4588	-27.7224	1.45068e-07	5.27504e-06	8.41483
Solyc01g100490.4.1	chloronerva	AT1G09240.1	nicotianamine synthase 3	-1.48411	12.3781	-16.0036	3.76882e-06	3.41604e-05	4.77076
Solyc03g082510.1.1	Small auxin up-regulated RNA35	AT2G46690.1	SAUR-like auxin-responsive protein family	-1.48393	11.2557	-29.3131	1.04009e-07	4.4795e-06	8.77686
Solyc07g007020.3.1	Protein kinase (AHRD V3.3 *** A1YKG7_BRASY)	AT1G21270.1	wall-associated kinase 2	-1.48348	10.4065	-18.9976	1.3702e-06	1.78416e-05	5.91719
Solyc07g054740.3.1	Vesicle-associated protein 4-2 (AHRD V3.3 *** A0A2G3C0K4_CAPCH)	AT4G21450.1	PapD-like superfamily protein	-1.48115	8.73903	-7.98106	0.000205786	0.000605526	0.190928
Solyc09g059990.1.1	RING/U-box superfamily protein (AHRD V3.3 *** A0A1I9LSG2_ARATH)	AT3G25030.2	RING/U-box superfamily protein	-1.48052	11.3825	-14.679	6.25885e-06	4.68176e-05	4.193
Solyc04g064930.3.1	Thioredoxin superfamily protein (AHRD V3.3 *** AT1G21350.3)	AT1G21350.3	Thioredoxin superfamily protein	-1.47956	10.6506	-28.6234	1.1988e-07	4.81082e-06	8.62266
Solyc04g079860.1.1	Hexosyltransferase (AHRD V3.3 *** A0A2G2ZRY0_CAPAN)	AT3G50760.1	galacturonosyltransferase-like 2	-1.47941	10.2407	-23.8493	3.55425e-07	8.36316e-06	7.42802
Solyc08g083280.3.1	Alcohol dehydrogenase 1 (AHRD V3.3 *** A0A1U8G0C8_CAPAN)	AT1G32780.1	GroES-like zinc-binding dehydrogenase family protein	-1.47487	11.4514	-17.3018	2.38058e-06	2.53221e-05	5.29243
Solyc01g073970.3.1	Histone H3 (AHRD V3.3 *** B3TM40_ELAGV)	AT5G65360.1	Histone superfamily protein	-1.47279	10.0141	-13.8587	8.76268e-06	5.82802e-05	3.80886
Solyc01g102980.3.1	zinc-finger homeodomain protein 4 (AHRD V3.3 *** A0A2I4EEG0_9ROSI)	AT1G14440.2	homeobox protein 31	-1.47263	9.94332	-14.8036	5.95637e-06	4.54826e-05	4.24949
Solyc06g150132.1.1	Calcium-binding protein (AHRD V3.3 *-* Q9SCA1_LOTJA)	AT2G43290.1	Calcium-binding EF-hand family protein	-1.47218	9.84905	-15.8113	4.04651e-06	3.58489e-05	4.68988
Solyc11g012610.2.1	structural maintenance of chromosomes protein (AHRD V3.3 *** AT4G17240.1)	AT4G17240.1	NA	-1.47132	9.74512	-20.7105	8.21703e-07	1.31874e-05	6.49258
Solyc11g011030.2.1	Pto-responsive gene 1	AT1G74950.1	TIFY domain/Divergent CCT motif family protein	-1.46998	10.359	-6.91272	0.000452577	0.00115142	-0.711541
Solyc05g056440.3.1	Small auxin up-regulated RNA57	AT5G53590.1	SAUR-like auxin-responsive protein family	-1.46977	7.09755	-9.88173	6.18466e-05	0.000239812	1.57002
Solyc10g055740.2.1	lysine histidine transporter-like 8 (AHRD V3.3 *** A0A2I4HTG9_9ROSI)	AT1G47670.1	Transmembrane amino acid transporter family protein	-1.46956	7.48762	-2.94557	0.0257499	0.0380784	-5.2464
Solyc01g087750.4.1	protein RETICULATA-RELATED 4, chloroplastic-like (AHRD V3.3 *** A0A2I4G748_9ROSI)	AT5G12470.1	Protein of unknown function (DUF3411)	-1.46942	13.7497	-24.8484	2.78429e-07	7.41912e-06	7.69842
Solyc06g068950.4.1	Phosphoethanolamine N-methyltransferase (AHRD V3.3 *** A0A2G2WLK0_CAPBA)	AT3G18000.1	S-adenosyl-L-methionine-dependent methyltransferases superfamily protein	-1.46842	11.6718	-23.9391	3.47569e-07	8.28099e-06	7.45282
Solyc08g080780.4.1	Myosin heavy chain-related protein (AHRD V3.3 *** Q9C8T4_ARATH)	AT1G63300.1	Myosin heavy chain-related protein	-1.4674	12.1731	-12.5734	1.545e-05	8.56825e-05	3.16027
Solyc02g063420.3.1	Hydroxyproline-rich glycoprotein family protein (AHRD V3.3 *** A0A2U1M3E1_ARTAN)	AT5G65660.1	hydroxyproline-rich glycoprotein family protein	-1.4673	7.97643	-6.4252	0.0006705	0.0015866	-1.16067
Solyc04g080220.3.1	DUF620 family protein (DUF620) (AHRD V3.3 *** F4HXG1_ARATH)	AT1G75160.1	Protein of unknown function (DUF620)	-1.46612	8.13339	-8.79934	0.000119282	0.000397296	0.81635
Solyc12g005230.3.1	Autophagy-related protein (AHRD V3.3 *** A0A2K3P5C5_TRIPR)	AT5G54730.1	homolog of yeast autophagy 18 (ATG18) F	-1.46479	9.23465	-17.2686	2.40771e-06	2.54275e-05	5.27959
Solyc12g096770.1.1	HXXXD-type acyl-transferase family protein (AHRD V3.3 *** F4JBC7_ARATH)	AT3G26040.1	HXXXD-type acyl-transferase family protein	-1.46449	12.0217	-10.8173	3.68573e-05	0.000162477	2.16385
Solyc12g042170.3.1	Adp-ribosylation factor gtpase-activating protein agd3 (AHRD V3.3 *-* A0A314L4B5_NICAT)	AT5G13300.1	ARF GTPase-activating protein	-1.46251	11.3029	-19.9518	1.02511e-06	1.49842e-05	6.24408
Solyc06g075780.3.1	Zinc finger protein (AHRD V3.3 *** A0A200PZ96_9MAGN)	AT5G59820.1	C2H2-type zinc finger family protein	-1.46249	7.13149	-4.13288	0.00612248	0.0105761	-3.66399
Solyc10g079090.3.1	Chaperone protein dnaJ 6 (AHRD V3.3 *** A0A1U8EIY5_CAPAN)	AT3G12170.1	Chaperone DnaJ-domain superfamily protein	-1.4624	11.4833	-16.4756	3.1763e-06	3.05064e-05	4.96518
Solyc03g095970.3.1	Short-chain dehydrogenase reductase 4 (AHRD V3.3 *** A0A2G3DIE1_CAPCH),Pfam:PF13561	AT2G47140.1	NAD(P)-binding Rossmann-fold superfamily protein	-1.4588	12.0619	-5.60604	0.00137156	0.00288847	-1.976
Solyc03g097950.4.1	50S ribosomal protein L29, chloroplastic (AHRD V3.3 *** A0A2G3CA56_CAPCH)	AT5G65220.1	Ribosomal L29 family protein	-1.45623	13.1916	-19.1719	1.29809e-06	1.72753e-05	5.97817
Solyc06g064640.3.1	Alpha/beta-Hydrolases superfamily protein (AHRD V3.3 *** A0A2U1NX70_ARTAN)	AT4G10030.1	alpha/beta-Hydrolases superfamily protein	-1.45615	10.6946	-15.4507	4.63405e-06	3.90905e-05	4.53556
Solyc01g096940.4.1	Protein kinase (AHRD V3.3 *** Q2HVC0_MEDTR)	AT3G03770.2	Leucine-rich repeat protein kinase family protein	-1.45615	11.6193	-16.6992	2.93387e-06	2.89379e-05	5.05534
Solyc10g086520.2.1	expansin 6	AT2G37640.1	Barwin-like endoglucanases superfamily protein	-1.45534	8.53049	-8.70882	0.000126419	0.000415837	0.749683
Solyc03g005960.3.1	protein kinase LESK1	AT1G53440.1	Leucine-rich repeat transmembrane protein kinase	-1.45443	9.79935	-19.2984	1.24856e-06	1.69918e-05	6.02203
Solyc08g079870.3.1	subtilisin	AT2G05920.1	Subtilase family protein	-1.4543	12.9926	-5.38824	0.00168056	0.00344766	-2.20674
Solyc04g016490.4.1	Purple acid phosphatase 16 (AHRD V3.3 *** A0A2U1NPL5_ARTAN)	AT3G10150.1	purple acid phosphatase 16	-1.45362	9.18772	-21.0439	7.4743e-07	1.24232e-05	6.59884
Solyc04g016260.3.1	Calcium-transporting ATPase (AHRD V3.3 *** A0A1U8GKV2_CAPAN)	AT3G57330.1	autoinhibited Ca2+-ATPase 11	-1.45354	12.3317	-24.1258	3.31871e-07	8.01011e-06	7.50407
Solyc04g007825.2.1	Kirola (AHRD V3.3 *** A0A1U8GVS3_CAPAN)	AT5G28000.1	Polyketide cyclase/dehydrase and lipid transport superfamily protein	-1.45211	8.72627	-12.8872	1.33871e-05	7.75203e-05	3.32431
Solyc05g012790.4.1	S-acyltransferase (AHRD V3.3 *** A0A2G2VL69_CAPBA)	AT1G69420.1	DHHC-type zinc finger family protein	-1.45209	11.8379	-18.3586	1.67741e-06	2.04356e-05	5.68874
Solyc08g082430.4.1	Nucleoside diphosphate kinase (AHRD V3.3 *** A0A2G3DB32_CAPCH)	AT4G23900.1	Nucleoside diphosphate kinase family protein	-1.45083	12.641	-26.7397	1.79884e-07	5.87987e-06	8.17943
Solyc08g005680.4.1	Z,Z-farnesyl pyrophosphate synthase	AT5G58770.1	Undecaprenyl pyrophosphate synthetase family protein	-1.4507	6.584	-9.33146	8.56381e-05	0.000309107	1.19654
Solyc05g013220.2.1	3-ketoacyl-CoA synthase (AHRD V3.3 *** A0A2G2VLA8_CAPBA)	AT2G26640.1	3-ketoacyl-CoA synthase 11	-1.44702	11.2604	-12.9153	1.32187e-05	7.69216e-05	3.33879
Solyc07g008570.3.1	Purple acid phosphatase (AHRD V3.3 *** A0A2G2WCI9_CAPBA)	AT5G50400.1	purple acid phosphatase 27	-1.44673	9.12507	-5.19586	0.00202074	0.0040405	-2.41575
Solyc01g056690.4.1	Protein kinase and PP2C-like domain-containing protein (AHRD V3.3 *** A0A2G3AJ12_CAPAN)	AT2G40860.1	protein kinase family protein / protein phosphatase 2C ( PP2C) family protein	-1.44654	11.4738	-28.5056	1.22867e-07	4.87672e-06	8.5959
Solyc05g010030.4.1	Unknown protein	#N/A	#N/A	-1.44595	7.60938	-10.1069	5.43894e-05	0.000218318	1.71745
Solyc01g095610.4.1	Protein trichome birefringence-like 25 (AHRD V3.3 *** A0A2G2W6P1_CAPBA)	AT1G01430.1	TRICHOME BIREFRINGENCE-LIKE 25	-1.4449	11.2774	-26.6252	1.84541e-07	5.99094e-06	8.15139
Solyc08g077060.3.1	Zinc finger, LSD1-type (AHRD V3.3 *** A0A2U1LIJ4_ARTAN)	AT1G32540.3	lsd one like 1	-1.44297	10.4935	-24.1466	3.30175e-07	7.99234e-06	7.50975
Solyc10g075020.3.1	Elongation factor P (AHRD V3.3 *** A0A2G2YL80_CAPAN)	AT3G08740.1	elongation factor P (EF-P) family protein	-1.44228	13.1465	-27.2172	1.61876e-07	5.55853e-06	8.29499
Solyc12g006570.2.1	Sesquiterpene synthase (AHRD V3.3 *** G5CV52_SOLLC)	AT5G23960.1	terpene synthase 21	-1.44216	6.65646	-7.55051	0.000279566	0.000776759	-0.160175
Solyc10g085550.3.1	Enolase (AHRD V3.3 *** A0A200Q2G1_9MAGN)	AT2G36530.1	Enolase	-1.44138	13.2426	-22.3351	5.24881e-07	1.03155e-05	6.99417
Solyc06g066650.4.1	Rop guanine nucleotide exchange factor 12 (AHRD V3.3 *** A0A1U8HDV5_CAPAN)	AT1G79860.1	RHO guanyl-nucleotide exchange factor 12	-1.43948	8.59643	-17.2812	2.39736e-06	2.54013e-05	5.28447
Solyc09g075560.1.1	Hexosyltransferase (AHRD V3.3 *** A0A2G3BWD5_CAPCH)	AT3G62660.1	galacturonosyltransferase-like 7	-1.43939	12.613	-17.2286	2.44084e-06	2.56201e-05	5.26409
Solyc09g066150.2.1	Cytochrome P450 (AHRD V3.3 *** A0A200Q4A2_9MAGN)	AT5G63450.1	cytochrome P450, family 94, subfamily B, polypeptide 1	-1.43859	8.98054	-12.4871	1.60808e-05	8.80955e-05	3.11445
Solyc12g055970.3.1	Endoglucanase (AHRD V3.3 *** A0A2G3B3J7_CAPCH)	AT1G64390.1	glycosyl hydrolase 9C2	-1.43854	12.2793	-14.7353	6.12012e-06	4.62828e-05	4.21857
Solyc08g074620.3.1	Polyphenol oxidase (AHRD V3.3 *** J7ES67_NICBE)	AT2G38950.1	Transcription factor jumonji (jmj) family protein / zinc finger (C5HC2 type) family protein	-1.43839	10.8533	-8.02582	0.000199496	0.000590484	0.226513
Solyc04g048900.3.1	Calreticulin (AHRD V3.3 *** A0A2G3ASL1_CAPCH)	AT1G08450.1	calreticulin 3	-1.4366	9.46531	-7.53886	0.00028195	0.000781934	-0.169903
Solyc02g091500.1.1	Calcium-dependent protein kinase (AHRD V3.3 *-* CDPK_DAUCA)	AT5G37770.1	EF hand calcium-binding protein family	-1.43659	10.1481	-5.69312	0.00126657	0.00269806	-1.88546
Solyc08g066740.3.1	Early nodulin-like protein 1 (AHRD V3.3 *** A0A1J3CHP6_NOCCA)	AT1G64640.1	early nodulin-like protein 8	-1.43607	10.878	-14.9488	5.62518e-06	4.40958e-05	4.31472
Solyc09g090340.3.1	Transducin/WD40 repeat-like superfamily protein (AHRD V3.3 *** AT4G14310.1)	AT4G14310.1	Transducin/WD40 repeat-like superfamily protein	-1.43409	10.6013	-16.3052	3.37682e-06	3.17821e-05	4.89562
Solyc02g078850.1.1	glycine-rich protein (AHRD V3.3 --* AT4G21620.2)	AT4G21620.1	glycine-rich protein	-1.43401	9.14295	-6.87403	0.000466534	0.0011787	-0.746276
Solyc05g006820.4.1	DnaJ protein like (AHRD V3.3 *** A0A2I0WJV4_9ASPA)	AT1G59725.1	DNAJ heat shock family protein	-1.43381	10.7545	-15.8154	4.04034e-06	3.58295e-05	4.69162
Solyc01g112160.4.1	Phosphoglycerate mutase family protein (AHRD V3.3 *** A0A2U1PWX4_ARTAN)	AT4G38370.1	Phosphoglycerate mutase family protein	-1.43241	11.4462	-17.5162	2.21374e-06	2.41914e-05	5.37478
Solyc10g076710.3.1	Phosphoinositide phospholipase C (AHRD V3.3 *** O49950_SOLTU)	AT3G08510.2	phospholipase C 2	-1.43214	9.80213	-10.1963	5.1719e-05	0.000210182	1.77522
Solyc03g150135.1.1	Unknown protein	AT1G03080.1	kinase interacting (KIP1-like) family protein	-1.43127	5.97474	-2.72233	0.0345234	0.0494669	-5.56161
Solyc04g054682.1.1	MADS-box transcription factor 50-like (AHRD V3.3 *** XP_025886283.1)	AT1G77950.2	AGAMOUS-like 67	-1.42896	6.34553	-3.01628	0.023499	0.0350769	-5.14738
Solyc05g056520.4.1	S-adenosyl-L-methionine-dependent methyltransferases superfamily protein (AHRD V3.3 *** A0A2U1MCW0_ARTAN)	AT2G32170.1	S-adenosyl-L-methionine-dependent methyltransferases superfamily protein	-1.42798	11.2504	-24.762	2.84261e-07	7.49535e-06	7.67551
Solyc04g050050.3.1	SUN-like protein 13	AT5G03040.3	IQ-domain 2	-1.42788	10.0215	-13.5061	1.01855e-05	6.45714e-05	3.63692
Solyc08g062330.3.1	Ankyrin repeat family protein (AHRD V3.3 *** F8WLA0_CITUN)	AT5G51160.1	Ankyrin repeat family protein	-1.42776	8.31124	-3.84348	0.00851853	0.0142024	-4.03219
Solyc07g061750.4.1	Ankyrin repeat (AHRD V3.3 *** A0A200Q4D4_9MAGN)	AT4G03500.1	Ankyrin repeat family protein	-1.42742	9.05007	-14.9781	5.56091e-06	4.38279e-05	4.32782
Solyc09g083210.3.1	Protein kinase-like domain-containing protein (AHRD V3.3 *** A0A2U1MF72_ARTAN)	AT2G23770.1	protein kinase family protein / peptidoglycan-binding LysM domain-containing protein	-1.42674	11.4852	-11.4095	2.71154e-05	0.000127968	2.51584
Solyc04g074350.3.1	Glycosyltransferase (AHRD V3.3 *** A0A2G3CNS7_CAPCH)	AT1G22400.1	UDP-Glycosyltransferase superfamily protein	-1.42628	11.8304	-21.2381	7.07791e-07	1.21271e-05	6.6599
Solyc06g068980.4.1	MAP kinase kinase kinase 39	AT1G73660.1	protein tyrosine kinase family protein	-1.42621	11.8555	-21.0423	7.4778e-07	1.24232e-05	6.59831
Solyc01g091530.4.1	Fasciclin-like arabinogalactan protein (AHRD V3.3 *** E3WHD6_9ROSI)	AT3G60900.1	FASCICLIN-like arabinogalactan-protein 10	-1.42582	12.4785	-29.155	1.07419e-07	4.55206e-06	8.74188
Solyc03g120780.3.1	Ribosomal protein L37 (AHRD V3.3 *** A0A1J7I2W0_LUPAN)	AT3G16080.1	Zinc-binding ribosomal protein family protein	-1.4249	11.0693	-23.0244	4.38159e-07	9.35525e-06	7.19544
Solyc03g120890.3.1	GATA transcription factor (AHRD V3.3 *** K4BMN8_SOLLC)	AT5G25830.1	GATA transcription factor 12	-1.42394	9.17712	-9.11218	9.79646e-05	0.000341604	1.04224
Solyc09g090670.3.1	TLD-domain containing nucleolar protein (AHRD V3.3 *** A0A2U1NM40_ARTAN)	AT2G05590.2	TLD-domain containing nucleolar protein	-1.42177	11.2763	-28.8052	1.1544e-07	4.73323e-06	8.6637
Solyc11g013330.3.1	BPS1-like protein (AHRD V3.3 *** AT1G22030.1)	AT1G22030.1	NA	-1.42051	7.818	-13.8355	8.84886e-06	5.8528e-05	3.79768
Solyc04g077230.1.1	Unknown protein	AT4G19480.1	NA	-1.42011	8.14762	-9.25125	8.99267e-05	0.0003209	1.14047
Solyc01g066680.3.1	Pollen Ole e 1 allergen and extensin family protein (AHRD V3.3 *** A0A2U1NI15_ARTAN)	AT3G16660.1	Pollen Ole e 1 allergen and extensin family protein	-1.41973	13.1091	-17.344	2.34663e-06	2.50982e-05	5.30872
Solyc07g062680.3.1	cycloidea	AT3G15030.3	TCP family transcription factor 4	-1.41743	12.7813	-12.2225	1.82092e-05	9.6333e-05	2.97211
Solyc12g088760.1.1	Subtilisin-like protease preproenzyme (AHRD V3.3 *** C7E4J6_TOBAC)	AT5G67090.1	Subtilisin-like serine endopeptidase family protein	-1.41603	12.1933	-30.6509	7.96921e-08	4.0876e-06	9.06465
Solyc04g054147.1.1	Unknown protein	AT4G15290.1	Cellulose synthase family protein	-1.416	6.46255	-3.66746	0.0104793	0.0170732	-4.26199
Solyc09g090410.3.1	50S ribosomal protein L28 (AHRD V3.3 *** A0A1U8GBC9_CAPAN)	AT2G33450.1	Ribosomal L28 family	-1.41599	13.3118	-24.2816	3.19406e-07	7.89226e-06	7.54649
Solyc07g043680.3.1	3-hydroxyisobutyryl-CoA hydrolase-like protein 5 (AHRD V3.3 *** A0A2G2XQ26_CAPBA)	AT1G06550.1	ATP-dependent caseinolytic (Clp) protease/crotonase family protein	-1.41431	6.74319	-8.54931	0.000140232	0.000449381	0.630728
Solyc02g069860.4.1	Nuclear transcription factor Y subunit A-7 (AHRD V3.3 *** A0A2G3D4E1_CAPCH)	AT1G30500.2	nuclear factor Y, subunit A7	-1.41408	11.5423	-29.0869	1.08928e-07	4.58152e-06	8.72674
Solyc05g008200.4.1	1-phosphatidylinositol-3-phosphate 5-kinase FAB1A (AHRD V3.3 *-* A0A2I0WJB6_9ASPA)	AT1G71010.1	FORMS APLOID AND BINUCLEATE CELLS 1C	-1.41403	12.2281	-23.6635	3.72342e-07	8.48289e-06	7.37641
Solyc07g055990.3.1	Xyloglucan endotransglucosylase/hydrolase (AHRD V3.3 *** A0A2G3C1I6_CAPCH)	AT3G23730.1	xyloglucan endotransglucosylase/hydrolase 16	-1.41298	8.10932	-4.49802	0.00410896	0.00745838	-3.21688
Solyc05g006420.3.1	Two-component response regulator ARR3 (AHRD V3.3 *** A0A2G2VM98_CAPBA)	AT1G59940.1	response regulator 3	-1.41278	12.6685	-19.8837	1.04609e-06	1.51755e-05	6.22129
Solyc03g083440.4.1	Glutamate synthase (AHRD V3.3 *** A0A2U1PKW7_ARTAN)	AT5G53460.3	NADH-dependent glutamate synthase 1	-1.41255	12.5267	-6.32294	0.000730285	0.00170076	-1.25816
Solyc02g087330.3.1	B12D protein (AHRD V3.3 *** Q9XHD5_IPOBA)	AT3G48140.1	B12D protein	-1.4121	10.5818	-19.059	1.34426e-06	1.76139e-05	5.93875
Solyc12g100330.2.1	cytosine-5 DNA methyltransferase3L	AT1G69770.1	chromomethylase 3	-1.41096	11.3555	-26.4375	1.92489e-07	6.12947e-06	8.10511
Solyc12g014570.2.1	Glycerophosphodiester phosphodiesterase GDPDL4 (AHRD V3.3 *** A0A2G2Z5P4_CAPAN)	AT4G26690.1	PLC-like phosphodiesterase family protein	-1.40979	7.89552	-6.98983	0.000426166	0.00109544	-0.642772
Solyc06g048920.4.1	Glycerol-3-phosphate dehydrogenase [NAD(P)+] (AHRD V3.3 *** I0F5R8_9BACI)	AT2G40690.1	NAD-dependent glycerol-3-phosphate dehydrogenase family protein	-1.40935	10.1793	-21.4755	6.62608e-07	1.17519e-05	6.73376
Solyc07g008470.3.1	macrophage migration inhibitory factor homolog (AHRD V3.3 *** A0A2I4FY87_9ROSI)	AT5G57170.1	Tautomerase/MIF superfamily protein	-1.40933	9.55133	-16.1896	3.52123e-06	3.267e-05	4.84802
Solyc10g084080.3.1	Pentatricopeptide repeat (AHRD V3.3 *** A0A200R5Q2_9MAGN)	AT2G32630.1	Pentatricopeptide repeat (PPR-like) superfamily protein	-1.40917	5.34156	-6.83229	0.000482147	0.00120978	-0.783912
Solyc08g079860.2.1	Subtilisin-like protease (AHRD V3.3 *** Q9LWA3_SOLLC)	AT1G04110.1	Subtilase family protein	-1.40874	11.6536	-6.91102	0.00045318	0.00115243	-0.713065
Solyc01g087150.3.1	Protein DETOXIFICATION (AHRD V3.3 *** A0A328DUA2_9ASTE)	AT3G08040.2	MATE efflux family protein	-1.40572	9.23216	-14.3546	7.13416e-06	5.09487e-05	4.04365
Solyc08g068600.3.1	Serine decarboxylase (AHRD V3.3 *** A0A2G2W5V8_CAPBA)	AT1G43710.1	Pyridoxal phosphate (PLP)-dependent transferases superfamily protein	-1.40516	9.14348	-3.97494	0.00732019	0.0124132	-3.86343
Solyc08g080590.3.1	Thaumatin-like protein (AHRD V3.3 *-* A0A2G3DBA4_CAPCH)	AT4G11650.1	osmotin 34	-1.4035	7.36068	-6.02314	0.000943993	0.00210346	-1.55085
Solyc03g031920.3.1	Metal-nicotianamine transporter YSL (AHRD V3.3 *** A0A1S6YG52_PHAEQ)	AT1G65730.1	YELLOW STRIPE like 7	-1.40287	12.303	-20.33	9.17163e-07	1.40649e-05	6.36917
Solyc07g056420.4.1	glutathione S-transferase AY082341	AT1G17180.1	glutathione S-transferase TAU 25	-1.40243	11.0477	-10.5589	4.2342e-05	0.00018058	2.00473
Solyc08g078310.3.1	Chromogranin (DUF1639) (AHRD V3.3 *-* O23587_ARATH)	AT1G25370.1	Protein of unknown function (DUF1639)	-1.40165	10.2158	-17.6775	2.09714e-06	2.34558e-05	5.43607
Solyc09g011820.4.1	Myosin-M heavy protein (AHRD V3.3 *** Q5S4W1_ARATH)	AT2G37960.2	NA	-1.40094	5.66921	-6.28471	0.00075419	0.00174497	-1.29491
Solyc10g006290.3.1	constitutive plastid-lipid associated protein	AT3G20390.1	endoribonuclease L-PSP family protein	-1.39963	12.5673	-23.4006	3.97917e-07	8.81137e-06	7.3026
Solyc08g066530.4.1	acid phosphatase 1-like (AHRD V3.3 *** A0A1U7Y8Z9_NICSY)	AT4G29260.1	HAD superfamily, subfamily IIIB acid phosphatase	-1.3991	10.9895	-13.5014	1.02065e-05	6.46551e-05	3.63457
Solyc04g071480.1.1	Plant/F1M20-13 protein (AHRD V3.3 *** G7IBZ7_MEDTR)	AT1G18740.1	Protein of unknown function (DUF793)	-1.39903	12.3805	-12.7567	1.42038e-05	8.06787e-05	3.25654
Solyc06g072470.4.1	50S ribosomal protein L29, chloroplastic (AHRD V3.3 *** A0A2G3CA56_CAPCH)	AT5G65220.1	Ribosomal L29 family protein	-1.39897	12.2362	-20.6835	8.28074e-07	1.32603e-05	6.48392
Solyc06g053600.4.1	Aldo/keto reductase (AHRD V3.3 *** A0A200QWT0_9MAGN)	AT1G04420.1	NAD(P)-linked oxidoreductase superfamily protein	-1.39884	12.6778	-21.1094	7.33787e-07	1.23315e-05	6.61948
Solyc03g111350.3.1	Deoxycytidylate deaminase (AHRD V3.3 *** A0A1U8FX71_CAPAN)	AT3G48540.1	Cytidine/deoxycytidylate deaminase family protein	-1.39757	9.01044	-14.8222	5.91286e-06	4.52968e-05	4.25786
Solyc12g010380.3.1	Adenylate kinase (AHRD V3.3 *** A0A2U1NM67_ARTAN)	AT5G35170.1	adenylate kinase family protein	-1.39632	12.7614	-23.816	3.58387e-07	8.37109e-06	7.41881
Solyc01g095530.2.1	hypothetical protein (AHRD V3.3 *-* AT5G41761.1)	AT5G41761.1	NA	-1.39464	12.9488	-14.6561	6.31661e-06	4.7028e-05	4.18252
Solyc04g077490.3.1	AP2-like ethylene-responsive transcription factor ANT (AHRD V3.3 *** A0A2G2Z848_CAPAN)	AT4G37750.1	Integrase-type DNA-binding superfamily protein	-1.39124	9.76976	-9.92179	6.04369e-05	0.000235943	1.59648
Solyc12g015860.2.1	farnesyl pyrophosphate synthase	AT4G17190.1	farnesyl diphosphate synthase 2	-1.3912	12.4695	-10.1498	5.30894e-05	0.000214397	1.74521
Solyc02g087770.3.1	Aldose 1-epimerase (AHRD V3.3 *** A0A1U8G0C5_CAPAN)	AT5G15140.1	Galactose mutarotase-like superfamily protein	-1.39019	11.1113	-14.1392	7.7941e-06	5.40171e-05	3.94265
Solyc12g011280.2.1	Chlorophyll a-b binding protein, chloroplastic (AHRD V3.3 *** A0A0F7H004_9ROSI)	AT1G61520.3	photosystem I light harvesting complex gene 3	-1.38965	13.0635	-20.1949	9.54141e-07	1.43003e-05	6.32475
Solyc06g051260.4.1	bHLH transcription factor 043	AT2G40200.1	basic helix-loop-helix (bHLH) DNA-binding superfamily protein	-1.38787	9.93837	-14.6504	6.3309e-06	4.70691e-05	4.17994
Solyc06g075220.1.1	Fasciclin-like arabinogalactan protein 11 (AHRD V3.3 *** A0A2G2V1G2_CAPBA)	AT5G03170.1	FASCICLIN-like arabinogalactan-protein 11	-1.38747	11.2925	-11.8146	2.21651e-05	0.000110204	2.74689
Solyc02g090070.3.1	BTB/POZ domain-containing protein (AHRD V3.3 *** A0A2G3D8Z6_CAPCH)	AT5G66560.1	Phototropic-responsive NPH3 family protein	-1.38738	12.2751	-18.2825	1.71913e-06	2.0633e-05	5.66097
Solyc10g080500.2.1	Actin (AHRD V3.3 *** A0A2G2VVS8_CAPBA)	AT3G12110.1	actin-11	-1.38728	13.5781	-29.4983	1.00173e-07	4.42514e-06	8.81759
Solyc04g064630.3.1	Bidirectional sugar transporter SWEET (AHRD V3.3 *** A0A142DVF6_SOLTU)	AT1G21460.1	Nodulin MtN3 family protein	-1.38683	6.21597	-12.0781	1.95075e-05	0.000100406	2.89322
Solyc03g007860.1.1	Protein PAM68, chloroplastic (AHRD V3.3 *** A0A2G2YAA0_CAPAN)	AT5G52780.1	Protein of unknown function (DUF3464)	-1.38629	11.0059	-12.5589	1.55542e-05	8.61456e-05	3.15258
Solyc04g077390.3.1	G-type lectin S-receptor-like serine/threonine-protein kinase (AHRD V3.3 *** A0A2G3CPH2_CAPCH)	AT4G27290.1	S-locus lectin protein kinase family protein	-1.38601	11.8519	-22.207	5.43133e-07	1.0457e-05	6.95602
Solyc08g079100.3.1	CRABS CLAW 1b	AT2G45190.1	Plant-specific transcription factor YABBY family protein	-1.38564	11.2438	-21.5862	6.42711e-07	1.15591e-05	6.76788
Solyc03g112620.4.1	NEP-interacting protein, putative (DUF239) (AHRD V3.3 *** F4I5H4_ARATH)	AT5G50150.1	Protein of Unknown Function (DUF239)	-1.38548	11.2399	-20.4829	8.77335e-07	1.37841e-05	6.41904
Solyc03g113460.1.1	Short-chain dehydrogenase reductase 4 (AHRD V3.3 *** A0A2G2WRF5_CAPBA),Pfam:PF13561	AT2G47130.1	NAD(P)-binding Rossmann-fold superfamily protein	-1.3834	9.50559	-8.31322	0.000164006	0.000506365	0.45112
Solyc02g093210.3.1	PI-PLC X domain-containing protein (AHRD V3.3 *** A0A2G3A7Y6_CAPAN)	AT5G67130.1	PLC-like phosphodiesterases superfamily protein	-1.38323	10.7854	-15.5753	4.42046e-06	3.7889e-05	4.58928
Solyc02g083700.4.1	Alpha-mannosidase (AHRD V3.3 *** A0A1U8FVM7_CAPAN)	AT5G66150.1	Glycosyl hydrolase family 38 protein	-1.38313	8.22164	-10.1178	5.40538e-05	0.000217548	1.72456
Solyc01g067290.3.1	Divinyl chlorophyllide a 8-vinyl-reductase, chloroplastic (AHRD V3.3 *** A0A2G2XQY6_CAPBA)	AT5G18660.1	NAD(P)-binding Rossmann-fold superfamily protein	-1.38229	11.6745	-14.8299	5.89473e-06	4.52192e-05	4.26136
Solyc08g069230.3.1	chaperone protein dnaJ-like protein (AHRD V3.3 *** AT2G24395.1)	AT2G24395.1	chaperone protein dnaJ-related	-1.38184	11.1772	-16.7319	2.90026e-06	2.87569e-05	5.06843
Solyc05g051240.1.1	aspartic proteinase PCS1 (AHRD V3.3 *** A0A1U8GYE6_CAPAN)	AT1G66180.1	Eukaryotic aspartyl protease family protein	-1.38134	12.6277	-18.3787	1.66664e-06	2.0424e-05	5.69602
Solyc04g055090.1.1	cell wall integrity/stress response component-like protein (AHRD V3.3 *-* AT4G39840.1)	AT4G39840.1	NA	-1.38009	9.20065	-7.26369	0.000345696	0.000921304	-0.403304
Solyc03g111690.4.1	Pectate lyase (AHRD V3.3 *** A0A2G2ZW27_CAPAN)	AT4G24780.2	Pectin lyase-like superfamily protein	-1.38003	11.7122	-17.9995	1.88512e-06	2.18127e-05	5.55672
Solyc10g079490.2.1	Core-2/I-branching beta-16-N-acetylglucosaminyltransferase family protein (AHRD V3.3 *** B6ST68_MAIZE)	AT3G03690.1	Core-2/I-branching beta-1,6-N-acetylglucosaminyltransferase family protein	-1.37891	10.6437	-23.6731	3.71445e-07	8.47404e-06	7.37908
Solyc12g094500.3.1	Alcohol dehydrogenase-like 7 (AHRD V3.3 *** A0A2G3B4K6_CAPCH)	AT5G42250.1	Zinc-binding alcohol dehydrogenase family protein	-1.3776	11.7706	-15.7851	4.08622e-06	3.60826e-05	4.67877
Solyc11g067080.3.1	Serine/threonine-protein kinase D6PKL2 (AHRD V3.3 *** A0A2G2YHG1_CAPAN)	AT3G44610.1	Protein kinase superfamily protein	-1.37594	11.4612	-13.9564	8.41012e-06	5.68625e-05	3.85577
Solyc05g050350.2.1	Cyclic nucleotide-gated ion channel 1 (AHRD V3.3 *** A0A2G3CGN2_CAPCH)	AT5G53130.1	cyclic nucleotide gated channel 1	-1.3758	8.61645	-3.06985	0.0219363	0.0329807	-5.0727
Solyc03g078630.3.1	Polyubiquitin (AHRD V3.3 *-* A0A2G3B1S8_CAPCH)	AT4G05050.4	ubiquitin 11	-1.37505	9.31436	-16.8064	2.82532e-06	2.83622e-05	5.09815
Solyc12g088910.3.1	P-loop containing nucleoside triphosphate hydrolases superfamily protein (AHRD V3.3 *** A0A1P8B1U2_ARATH)	AT2G15730.1	P-loop containing nucleoside triphosphate hydrolases superfamily protein	-1.37303	8.45519	-11.0258	3.3025e-05	0.00014897	2.28977
Solyc09g047900.2.1	Alpha/beta-Hydrolases superfamily protein (AHRD V3.3 *** Q8VZ57_ARATH)	AT4G12830.1	alpha/beta-Hydrolases superfamily protein	-1.37074	12.9789	-22.3414	5.24003e-07	1.03155e-05	6.99604
Solyc12g095980.2.1	Late embryogenesis abundant (LEA) hydroxyproline-rich glycoprotein family (AHRD V3.3 *** A0A2U1MMJ0_ARTAN)	AT5G11890.1	NA	-1.3679	7.7292	-6.764	0.000509007	0.00126579	-0.845887
Solyc09g057760.4.1	PDDEXK-like protein (AHRD V3.3 *-* A0A2U1LF29_ARTAN)	AT3G07350.1	Protein of unknown function (DUF506)	-1.36667	6.7625	-6.77658	0.000503932	0.00125504	-0.834433
Solyc10g006000.4.1	DEK (AHRD V3.3 *-* A0A200RBP9_9MAGN)	AT3G48710.1	DEK domain-containing chromatin associated protein	-1.36602	9.91123	-9.03851	0.000102558	0.000353331	0.989663
Solyc07g048010.4.1	Thymidylate kinase (AHRD V3.3 *** A0A1J3DB39_NOCCA)	AT5G59440.3	P-loop containing nucleoside triphosphate hydrolases superfamily protein	-1.36593	10.142	-13.6018	9.7744e-06	6.25627e-05	3.68401
Solyc01g009100.4.1	60S ribosomal protein L30 (AHRD V3.3 *-* A0A2G2XP72_CAPBA)	AT1G36240.1	Ribosomal protein L7Ae/L30e/S12e/Gadd45 family protein	-1.36361	10.3977	-15.1978	5.1055e-06	4.1705e-05	4.4252
Solyc01g102270.2.1	Unknown protein	AT5G15680.1	ARM repeat superfamily protein	-1.36332	10.1764	-16.0303	3.73214e-06	3.39274e-05	4.78188
Solyc06g083660.4.1	Methyl-coenzyme M reductase II subunit gamma, putative (DUF3741) (AHRD V3.3 *** Q949M4_ARATH)	AT4G28760.2	Protein of unknown function (DUF3741)	-1.36272	12.1441	-25.1676	2.58054e-07	7.16272e-06	7.78236
Solyc06g074890.1.1	bacterial trigger factor (AHRD V3.3 *** AT2G30695.3)	AT2G30695.2	NA	-1.36096	12.7778	-17.2451	2.42708e-06	2.55661e-05	5.2705
Solyc01g102310.3.1	60S ribosomal protein L34 (AHRD V3.3 *-* A0A2G2VNY7_CAPBA)	AT3G05900.1	neurofilament protein-related	-1.35885	12.6289	-24.5141	3.01799e-07	7.65016e-06	7.60928
Solyc06g082590.1.1	DNA-binding protein Pti6	AT4G27950.1	cytokinin response factor 4	-1.35771	11.5912	-17.5671	2.17616e-06	2.40011e-05	5.39418
Solyc06g084260.3.1	Fatty-acid-binding protein 1 (AHRD V3.3 *** A0A1U8HAC4_CAPAN)	AT3G63170.1	Chalcone-flavanone isomerase family protein	-1.35717	11.1355	-21.0423	7.47785e-07	1.24232e-05	6.5983
Solyc11g072490.2.1	Interactor of constitutive active ROPs-like protein (AHRD V3.3 *** A0A2K3N4K9_TRIPR)	AT5G60210.2	ROP interactive partner 5	-1.3571	11.7712	-18.0597	1.8483e-06	2.15708e-05	5.57904
Solyc05g052050.1.1	DNA-binding protein Pti4	AT4G17500.1	ethylene responsive element binding factor 1	-1.35676	10.8847	-9.99943	5.78097e-05	0.000228143	1.64748
Solyc01g106690.3.1	DUF1005 domain-containing protein (AHRD V3.3 *** A0A1Q3BZI1_CEPFO)	AT1G10020.1	Protein of unknown function (DUF1005)	-1.35411	12.0272	-10.3914	4.64049e-05	0.000193207	1.89961
Solyc01g109040.4.1	Cytochrome b6-f complex subunit 7 (AHRD V3.3 *** A0A1U8DXD4_CAPAN)	AT2G26500.1	cytochrome b6f complex subunit (petM), putative	-1.35321	12.8856	-17.5342	2.20031e-06	2.41237e-05	5.38168
Solyc12g040800.2.1	Calcium-dependent lipid-binding (CaLB domain) family protein (AHRD V3.3 *** A0A2U1LMA8_ARTAN)	AT3G17980.1	Calcium-dependent lipid-binding (CaLB domain) family protein	-1.35312	7.54803	-11.0452	3.2692e-05	0.000147829	2.30139
Solyc07g022900.4.1	Chlorophyll a-b binding protein, chloroplastic (AHRD V3.3 *** A0A2G2V6L4_CAPBA)	AT1G45474.2	photosystem I light harvesting complex gene 5	-1.35284	12.7026	-22.8139	4.62746e-07	9.65735e-06	7.13465
Solyc11g011190.1.1	Exostosin-like protein (AHRD V3.3 *** A0A2U1NB95_ARTAN)	AT4G38040.1	Exostosin family protein	-1.35194	10.1402	-15.8111	4.04683e-06	3.58489e-05	4.68979
Solyc01g096370.4.1	transcription factor MYC2 (AHRD V3.3 *** A0A2I4DDN6_9ROSI)	AT4G00870.1	basic helix-loop-helix (bHLH) DNA-binding superfamily protein	-1.35174	10.7858	-8.79906	0.000119303	0.000397296	0.816142
Solyc10g085420.3.1	Protein LURP-one-related 15 (AHRD V3.3 *** A0A2G2VU46_CAPBA)	AT5G01750.2	Protein of unknown function (DUF567)	-1.35142	11.3398	-7.14113	0.00037933	0.000994704	-0.50957
Solyc02g093970.4.1	Protein kinase domain (AHRD V3.3 *** A0A200QYA9_9MAGN)	AT5G14210.1	Leucine-rich repeat protein kinase family protein	-1.35083	10.014	-19.2941	1.2502e-06	1.69918e-05	6.02055
Solyc12g007100.2.1	AAA-type ATPase family protein / ankyrin repeat family protein (AHRD V3.3 *** Q9C5C7_ARATH)	AT3G24530.1	AAA-type ATPase family protein / ankyrin repeat family protein	-1.35005	12.2995	-17.9958	1.88736e-06	2.18127e-05	5.55537
Solyc02g063010.3.1	BES1/BZR1-like protein (AHRD V3.3 *** A0A2U1KKL8_ARTAN)	AT1G19350.6	Brassinosteroid signalling positive regulator (BZR1) family protein	-1.34992	12.8706	-24.596	2.95866e-07	7.62748e-06	7.63125
Solyc05g005010.3.1	NEP-interacting protein, putative (DUF239) (AHRD V3.3 *** F4I5H4_ARATH)	AT1G70550.1	Protein of Unknown Function (DUF239)	-1.34969	9.4948	-14.3488	7.15119e-06	5.10047e-05	4.04093
Solyc12g011030.3.1	xyloglucan endotransglucosylase-hydrolase 9	AT3G23730.1	xyloglucan endotransglucosylase/hydrolase 16	-1.34959	6.60124	-16.7778	2.85382e-06	2.85124e-05	5.08675
Solyc10g007290.4.1	phosphoenolpyruvate carboxylase (AHRD V3.3 *** A0A1S3YLC5_TOBAC)	AT3G14940.1	phosphoenolpyruvate carboxylase 3	-1.34893	11.4726	-21.9362	5.84172e-07	1.0919e-05	6.87466
Solyc06g053820.4.1	Unknown protein	AT1G63810.1	NA	-1.34707	10.8173	-14.1941	7.6194e-06	5.31602e-05	3.96853
Solyc06g082950.4.1	Photosystem I reaction center subunit XI protein (AHRD V3.3 *** A0A2U1MVK5_ARTAN)	AT4G12800.1	photosystem I subunit l	-1.34702	12.5092	-26.7353	1.80061e-07	5.87987e-06	8.17835
Solyc12g005310.2.1	Auxin-responsive GH3 family protein (AHRD V3.3 *** A0A2U1LNK3_ARTAN)	AT5G54510.1	Auxin-responsive GH3 family protein	-1.34605	9.45161	-12.4275	1.65338e-05	8.98675e-05	3.08265
Solyc08g075870.3.1	S-adenosyl-L-methionine-dependent methyltransferases superfamily protein (AHRD V3.3 *** A0A2U1NU97_ARTAN)	AT4G19120.2	S-adenosyl-L-methionine-dependent methyltransferases superfamily protein	-1.34332	12.0571	-12.829	1.37443e-05	7.87403e-05	3.29417
Solyc01g104950.4.1	LEXYL2	AT5G64570.1	beta-D-xylosidase 4	-1.34098	12.0967	-22.0653	5.64167e-07	1.06526e-05	6.91359
Solyc07g017540.4.1	LEU22441 LeRAD51	AT5G20850.1	RAS associated with diabetes protein 51	-1.33955	7.90864	-17.0895	2.56038e-06	2.64028e-05	5.20987
Solyc12g036170.2.1	Photosynthetic NDH subcomplex B 4 (AHRD V3.3 *** A0A0F7GXZ5_9ROSI)	AT1G18730.1	NDH dependent flow 6	-1.33891	12.9093	-18.2266	1.75051e-06	2.07955e-05	5.64052
Solyc06g071280.4.1	Enhanced disease susceptibility 1 protein (AHRD V3.3 *** Q2TQV0_SOLTU)	AT3G48090.1	alpha/beta-Hydrolases superfamily protein	-1.33714	10.3728	-15.0172	5.47645e-06	4.35211e-05	4.34527
Solyc06g053260.1.1	Auxin-responsive protein SAUR32 (AHRD V3.3 *** A0A2G2Z9Q7_CAPAN)	AT4G00880.1	SAUR-like auxin-responsive protein family	-1.33652	12.6353	-5.13185	0.0021508	0.0042561	-2.48639
Solyc03g122360.3.1	Cytochrome P450 (AHRD V3.3 *** Q43795_TOBAC)	AT5G07990.1	Cytochrome P450 superfamily protein	-1.33548	9.28182	-2.77103	0.0323664	0.0466976	-5.49255
Solyc12g099650.2.1	Photosystem II 5 kDa protein, chloroplastic (AHRD V3.3 *** A0A2G3B5K3_CAPCH)	AT3G21055.1	photosystem II subunit T	-1.33545	12.5047	-25.3501	2.4719e-07	7.09708e-06	7.82982
Solyc07g055270.1.1	DUF1685 family protein (AHRD V3.3 *** AT2G42760.1)	AT2G42760.1	NA	-1.33465	9.17778	-26.388	1.94647e-07	6.15113e-06	8.09287
Solyc04g079120.3.1	Protein phosphatase 2C family protein (AHRD V3.3 *** A0A2U1LUI4_ARTAN)	AT1G47380.1	Protein phosphatase 2C family protein	-1.33448	12.5729	-18.0773	1.83765e-06	2.15068e-05	5.58557
Solyc06g054070.3.1	Non-specific lipid-transfer protein-like protein (AHRD V3.3 *** A0A1J6I240_NICAT)	AT4G14815.1	Bifunctional inhibitor/lipid-transfer protein/seed storage 2S albumin superfamily protein	-1.33301	10.5677	-20.0118	1.00705e-06	1.48551e-05	6.26407
Solyc09g089670.3.1	HR-like lesion-inducing protein-related (AHRD V3.3 *** B6SJ11_MAIZE)	AT4G14420.1	HR-like lesion-inducing protein-related	-1.33298	11.8971	-13.6824	9.44319e-06	6.10348e-05	3.72341
Solyc03g096460.4.1	wound/stress protein AY568721	AT2G22170.1	Lipase/lipooxygenase, PLAT/LH2 family protein	-1.33293	10.0594	-9.77269	6.58804e-05	0.000251637	1.49752
Solyc04g079790.3.1	30S ribosomal protein S9 protein (AHRD V3.3 *** A0A2U1PM70_ARTAN)	AT1G74970.1	ribosomal protein S9	-1.33269	12.7687	-22.7461	4.71001e-07	9.79282e-06	7.11495
Solyc02g065610.3.1	Protein trichome birefringence-like 21 (AHRD V3.3 *** A0A2G3A5R0_CAPAN)	AT5G15900.1	TRICHOME BIREFRINGENCE-LIKE 19	-1.33078	9.47393	-11.9263	2.09904e-05	0.0001059	2.80928
Solyc08g006310.3.1	Cellulose synthase-like C4, glycosyltransferase family 2 (AHRD V3.3 *** A9TYJ5_PHYPA)	AT4G31590.1	Cellulose-synthase-like C5	-1.32971	11.2776	-25.7386	2.25789e-07	6.6909e-06	7.92964
Solyc09g082660.3.1	Caffeoyl-CoA O-methyltransferase (AHRD V3.3 *** Q2YHM9_PLAMJ)	AT1G67980.1	caffeoyl-CoA 3-O-methyltransferase	-1.32912	11.8618	-9.06372	0.000100959	0.000349122	1.00769
Solyc04g081260.3.1	filament-like plant protein 4 (AHRD V3.3 *** A0A1U7XPP3_NICSY)	AT1G47900.2	Plant protein of unknown function (DUF869)	-1.32907	13.1548	-15.6806	4.2489e-06	3.69916e-05	4.63434
Solyc01g099520.3.1	Rapid alkalinization factor (AHRD V3.3 *** RALF_TOBAC)	AT4G15800.1	ralf-like 33	-1.32834	12.6466	-13.3718	1.07969e-05	6.68305e-05	3.57027
Solyc11g066820.2.1	Glucomannan 4-beta-mannosyltransferase 2 (AHRD V3.3 *** A0A1U8HBW8_CAPAN)	AT5G22740.1	cellulose synthase-like A02	-1.32772	12.6623	-18.7045	1.50218e-06	1.91117e-05	5.8134
Solyc01g100000.3.1	F-box domain, Phloem protein 2-like protein (AHRD V3.3 *** A0A2U1MNC1_ARTAN)	AT1G09155.1	phloem protein 2-B15	-1.32755	8.00009	-8.44065	0.000150642	0.000475261	0.548598
Solyc01g086660.2.1	Unknown protein	AT1G11420.1	DOMAIN OF UNKNOWN FUNCTION 724 2	-1.32683	6.3637	-2.75284	0.0331546	0.047719	-5.51833
Solyc01g080790.3.1	Plant basic secretory protein (BSP) family protein (AHRD V3.3 *** I3SK49_MEDTR)	AT2G15220.1	Plant basic secretory protein (BSP) family protein	-1.32657	6.86927	-7.38701	0.000315271	0.000854718	-0.297829
Solyc01g098200.3.1	Vesicle-associated protein 1-2 (AHRD V3.3 *** A0A2G2YZ23_CAPAN)	AT1G08820.2	vamp/synaptobrevin-associated protein 27-2	-1.32643	8.99353	-18.3241	1.69617e-06	2.05272e-05	5.67617
Solyc09g063130.3.1	Photosystem I reaction center subunit IV (AHRD V3.3 *-* A0A2P6U4S6_CHLSO)	AT2G20260.1	photosystem I subunit E-2	-1.32609	11.3899	-16.7029	2.93003e-06	2.89252e-05	5.05683
Solyc01g111830.3.1	Methyltransferase (AHRD V3.3 *** O24154_TOBAC)	AT1G20330.1	sterol methyltransferase 2	-1.32583	13.1536	-15.4348	4.66208e-06	3.92555e-05	4.52869
Solyc03g097230.1.1	AIG2-like (Avirulence induced gene) family protein (AHRD V3.3 *** Q9FIQ3_ARATH)	AT3G02910.1	AIG2-like (avirulence induced gene) family protein	-1.32578	10.0259	-11.476	2.6222e-05	0.00012476	2.55425
Solyc06g050920.4.1	Protein trichome birefringence-like 32 (AHRD V3.3 *** A0A2G3C6N9_CAPCH)	AT2G40320.1	TRICHOME BIREFRINGENCE-LIKE 33	-1.32538	10.4916	-12.7615	1.41725e-05	8.05836e-05	3.25906
Solyc08g007800.3.1	SPX domain-containing protein (AHRD V3.3 *** D7MDY2_ARALL)	AT4G22990.1	Major Facilitator Superfamily with SPX (SYG1/Pho81/XPR1) domain-containing protein	-1.32511	8.28427	-15.0074	5.49762e-06	4.3586e-05	4.34087
Solyc07g048090.2.1	Fasciclin-like arabinogalactan protein 7 (AHRD V3.3 *** A0A2G2Z2X7_CAPAN)	AT2G04780.2	FASCICLIN-like arabinoogalactan 7	-1.32473	12.6899	-15.6089	4.36488e-06	3.76256e-05	4.60369
Solyc01g110110.3.1	Cysteine protease (AHRD V3.3 *** Q9AUC5_IPOBA)	AT4G39090.1	Papain family cysteine protease	-1.32422	12.0768	-24.661	2.91259e-07	7.57796e-06	7.64861
Solyc03g019670.3.1	Non-specific phospholipase C1 (AHRD V3.3 *** A0A2G2V4Y9_CAPBA)	AT3G48610.1	non-specific phospholipase C6	-1.32193	10.0328	-12.8679	1.35047e-05	7.80117e-05	3.3143
Solyc02g066920.3.1	Chlororespiratory reduction 7 (AHRD V3.3 *** A0A2U1NIM3_ARTAN)	AT5G39210.1	chlororespiratory reduction 7	-1.32074	11.764	-21.454	6.66566e-07	1.1772e-05	6.72709
Solyc05g050800.3.1	Phosphoglycerate mutase family protein (AHRD V3.3 *** A0A1I9LN21_ARATH)	AT3G60450.1	Phosphoglycerate mutase family protein	-1.3203	9.89331	-7.16181	0.000373399	0.000981935	-0.491537
Solyc01g098570.2.1	FANTASTIC four-like protein (DUF3049) (AHRD V3.3 *-* F4HX10_ARATH)	AT1G54740.1	Protein of unknown function (DUF3049)	-1.32025	11.1757	-18.4703	1.61835e-06	1.9975e-05	5.72925
Solyc03g114750.3.1	18S pre-ribosomal assembly protein gar2-like protein (AHRD V3.3 --* NP_178475.2)	AT2G03810.4	18S pre-ribosomal assembly protein gar2-related	-1.31876	7.54793	-12.1759	1.86174e-05	9.74904e-05	2.94672
Solyc10g007320.3.1	Uroporphyrinogen decarboxylase (AHRD V3.3 *** A0A1U8EDS3_CAPAN)	AT3G14930.2	Uroporphyrinogen decarboxylase	-1.31839	13.2344	-24.8081	2.81129e-07	7.46718e-06	7.68775
Solyc11g018500.3.1	Beta-galactosidase (AHRD V3.3 *** A0A2G2ZPF3_CAPAN)	AT1G77410.1	beta-galactosidase 16	-1.31797	7.76094	-6.09592	0.000886188	0.00199517	-1.47884
Solyc04g008650.4.1	Inactive leucine-rich repeat receptor-like serinethreonine-protein kinase (AHRD V3.3 *** A0A314KSQ6_NICAT)	AT1G10850.1	Leucine-rich repeat protein kinase family protein	-1.31509	6.6423	-11.1728	3.06001e-05	0.000140449	2.37722
Solyc09g009100.4.1	Heat stress transcription factor A3 (AHRD V3.3 *** Q9LLF2_SOLPE)	AT5G03720.1	heat shock transcription factor A3	-1.31485	11.3167	-24.9132	2.74144e-07	7.35805e-06	7.71556
Solyc03g065200.4.1	Protein ENHANCED DISEASE RESISTANCE 2-like (AHRD V3.3 *** A0A1J3E5X3_NOCCA)	AT3G29180.2	Protein of unknown function (DUF1336)	-1.31379	6.99976	-10.7068	3.90947e-05	0.000170168	2.09626
Solyc02g064940.1.1	Leucine-rich repeat family protein (AHRD V3.3 *** G3CHK6_PONTR)	AT3G19320.1	Leucine-rich repeat (LRR) family protein	-1.31335	13.1906	-15.7128	4.19802e-06	3.67388e-05	4.64805
Solyc07g053480.4.1	Ras-related protein, expressed (AHRD V3.3 *** D8L9F8_WHEAT)	AT5G60860.1	RAB GTPase homolog A1F	-1.31314	10.4275	-12.4928	1.60384e-05	8.8018e-05	3.11748
Solyc10g081100.3.1	50S ribosomal protein 5, chloroplastic (AHRD V3.3 *** A0A2G2VVL1_CAPBA)	AT3G56910.1	plastid-specific 50S ribosomal protein 5	-1.31284	12.7739	-21.3498	6.86105e-07	1.19466e-05	6.69475
Solyc09g098190.3.1	Signal peptide peptidase-like 5 (AHRD V3.3 *-* A0A2G2ZT65_CAPAN)	AT1G05820.2	SIGNAL PEPTIDE PEPTIDASE-LIKE 5	-1.31281	10.5412	-15.4074	4.71109e-06	3.9466e-05	4.51678
Solyc03g121300.2.1	jacalin-related lectin 19 (AHRD V3.3 *** A0A2G2XW42_CAPAN)	AT1G73040.1	Mannose-binding lectin superfamily protein	-1.31245	10.4642	-14.8368	5.87872e-06	4.51587e-05	4.26446
Solyc12g088650.2.1	cyclinD3_2	AT5G67260.1	CYCLIN D3;2	-1.31208	10.4608	-18.8457	1.43681e-06	1.85326e-05	5.86362
Solyc11g005150.3.1	entensin X55687	AT1G12040.1	leucine-rich repeat/extensin 1	-1.31196	12.531	-8.84357	0.000115965	0.000388586	0.848708
Solyc12g098490.2.1	Serine hydroxymethyltransferase (AHRD V3.3 *** A0A2G3CI35_CAPCH)	AT4G13930.1	serine hydroxymethyltransferase 4	-1.31029	11.5698	-27.6477	1.4742e-07	5.28672e-06	8.39727
Solyc03g123560.3.1	Chaperone protein DnaJ (AHRD V3.3 *-* A0A1J3IS52_NOCCA)	AT3G14200.1	Chaperone DnaJ-domain superfamily protein	-1.30882	11.9137	-24.7491	2.85138e-07	7.50188e-06	7.6721
Solyc12g099260.2.1	Citrate synthase-like (AHRD V3.3 *** A0A200R252_9MAGN)	AT5G49460.1	ATP citrate lyase subunit B 2	-1.3086	12.9309	-12.1251	1.90739e-05	9.90512e-05	2.91897
Solyc03g043770.4.1	Leucine-rich receptor-like protein kinase family protein (AHRD V3.3 *-* A0A061DPD7_THECC)	AT5G65700.2	Leucine-rich receptor-like protein kinase family protein	-1.30733	7.80915	-11.5807	2.48821e-05	0.000119696	2.61437
Solyc05g007980.3.1	Sulfate transporter (AHRD V3.3 *** A1YKF8_BRASY)	AT1G23090.1	sulfate transporter 91	-1.307	12.5347	-14.2925	7.31741e-06	5.16592e-05	4.0147
Solyc11g012700.2.1	Oligopeptide transporter (AHRD V3.3 *** A0A200RBP6_9MAGN)	AT4G16370.1	oligopeptide transporter	-1.30642	13.2696	-19.2915	1.25121e-06	1.69918e-05	6.01964
Solyc01g100750.2.1	DUF538 domain-containing protein (AHRD V3.3 *** A0A1Q3CLQ5_CEPFO)	AT1G56580.1	Protein of unknown function, DUF538	-1.3059	8.87158	-8.37052	0.000157834	0.000491766	0.495109
Solyc07g065320.4.1	ABC transporter C family member 3 (AHRD V3.3 *** A0A2G2WFH5_CAPBA)	AT3G13080.1	multidrug resistance-associated protein 3	-1.30571	12.4293	-6.35901	0.000708526	0.00166077	-1.22364
Solyc05g012380.3.1	Carbohydrate-binding X8 domain superfamily protein (AHRD V3.3 *-* A0A1P8AME0_ARATH)	AT1G18650.1	plasmodesmata callose-binding protein 3	-1.30532	12.0944	-18.2495	1.73757e-06	2.07322e-05	5.64891
Solyc08g068700.1.1	Tyramine n-hydroxycinnamoyl transferase (AHRD V3.3 *** Q5D8C0_CAPAN)	AT2G39030.1	Acyl-CoA N-acyltransferases (NAT) superfamily protein	-1.30353	12.3218	-19.2355	1.27291e-06	1.70938e-05	6.00025
Solyc10g005050.3.1	Protein CURVATURE THYLAKOID 1B, chloroplastic (AHRD V3.3 *** A0A2G3BDB1_CAPCH)	AT2G46820.2	photosystem I P subunit	-1.30328	12.8387	-29.5933	9.82692e-08	4.3642e-06	8.83836
Solyc07g056670.3.1	gibberellin 2-oxidase 2	AT1G78440.1	Arabidopsis thaliana gibberellin 2-oxidase 1	-1.30242	8.47214	-15.3568	4.80299e-06	3.99346e-05	4.49478
Solyc03g119280.3.1	Histidine--tRNA ligase (AHRD V3.3 *** A0A1J3HAZ7_NOCCA),Pfam:PF13393	AT3G46100.1	Histidyl-tRNA synthetase 1	-1.30211	12.0898	-18.0366	1.86229e-06	2.16036e-05	5.5705
Solyc04g014850.3.1	structural maintenance of chromosomes protein (AHRD V3.3 *-* AT4G17240.1)	AT4G17240.1	NA	-1.30111	8.53833	-14.3146	7.25177e-06	5.14802e-05	4.02498
Solyc09g075920.1.1	Receptor-like protein kinase (AHRD V3.3 *** A0A2U1PPA0_ARTAN)	AT5G60900.1	receptor-like protein kinase 1	-1.30059	8.108	-7.38566	0.000315588	0.000855299	-0.29898
Solyc08g083370.4.1	Soluble inorganic pyrophosphatase (AHRD V3.3 *** A0A2G2VH82_CAPBA)	AT1G01050.1	pyrophosphorylase 1	-1.29971	10.4093	-9.28433	8.81283e-05	0.000315836	1.16365
Solyc05g053120.1.1	Glycosyltransferase (AHRD V3.3 *** A0A0A1WC49_NICAT)	AT3G50740.1	UDP-glucosyl transferase 72E1	-1.29911	12.0294	-5.77531	0.0011758	0.00253191	-1.80087
Solyc07g045010.3.1	Aspartyl/glutamyl-tRNA(Asn/Gln) amidotransferase subunit (AHRD V3.3 *** Q6NMH7_ARATH)	AT1G06660.1	NA	-1.29709	9.7208	-11.1297	3.12885e-05	0.000142996	2.35171
Solyc01g090180.4.1	4,5-DOPA dioxygenase extradiol (AHRD V3.3 *** A0A1U8ED16_CAPAN)	AT4G15093.1	catalytic LigB subunit of aromatic ring-opening dioxygenase family	-1.29707	10.3701	-8.40202	0.000154556	0.000484104	0.519179
Solyc02g021430.1.1	Mitochondrial transcription termination factor family protein (AHRD V3.3 *** O64685_ARATH)	AT2G34620.1	Mitochondrial transcription termination factor family protein	-1.29675	12.0589	-11.9604	2.06466e-05	0.000104736	2.82821
Solyc05g054530.1.1	transmembrane protein (AHRD V3.3 *-* AT5G59350.1)	AT5G59350.1	NA	-1.29559	10.7025	-14.0212	8.18539e-06	5.5938e-05	3.88671
Solyc10g074930.1.1	Ribosomal protein S6 kinase (AHRD V3.3 *** A0A1W1EMP4_SOLTU)	AT3G08720.2	serine/threonine protein kinase 2	-1.29505	13.9915	-21.3163	6.92527e-07	1.20264e-05	6.68431
Solyc01g060020.4.1	beta-1,3-glucanase TOMB13GLUB	AT4G16260.1	Glycosyl hydrolase superfamily protein	-1.29415	11.7707	-5.82776	0.00112176	0.00243348	-1.74734
Solyc12g042650.2.1	40S ribosomal protein S12 (AHRD V3.3 *** A0A1U8DVK6_CAPAN)	AT2G32060.2	Ribosomal protein L7Ae/L30e/S12e/Gadd45 family protein	-1.29413	8.12838	-12.5394	1.56952e-05	8.67247e-05	3.14224
Solyc05g006660.4.1	Protein ENHANCED DISEASE RESISTANCE 2 (AHRD V3.3 *** A0A1J3E5Z2_NOCCA)	AT1G59650.1	Protein of unknown function (DUF1336)	-1.29336	12.573	-24.1509	3.29829e-07	7.99234e-06	7.51091
Solyc06g084050.4.1	Photosystem II reaction center W protein, chloroplastic (AHRD V3.3 *** A0A2G2WN23_CAPBA)	AT2G30570.1	photosystem II reaction center W	-1.29091	13.9609	-19.2593	1.26362e-06	1.69987e-05	6.00851
Solyc06g084610.4.1	Beta-carotene isomerase D27, chloroplastic (AHRD V3.3 *** A0A1J3JUT0_NOCCA)	AT4G01995.1	NA	-1.29004	11.9733	-16.146	3.57752e-06	3.30266e-05	4.82999
Solyc12g008680.3.1	Unknown protein	AT4G20690.1	NA	-1.28957	7.72666	-5.48446	0.0015352	0.00318396	-2.10404
Solyc02g069410.4.1	Haloacid dehalogenase-like hydrolase domain-containing protein (AHRD V3.3 *** A0A1J3HBG0_NOCCA)	AT5G45170.1	Haloacid dehalogenase-like hydrolase (HAD) superfamily protein	-1.28949	12.6402	-18.5031	1.60148e-06	1.98861e-05	5.74109
Solyc03g120810.4.1	Kinesin-like protein (AHRD V3.3 *** Q9AVP4_TOBAC)	AT3G16060.1	ATP binding microtubule motor family protein	-1.28915	11.7979	-21.9523	5.8163e-07	1.09016e-05	6.87954
Solyc08g005980.3.1	High-affinity nickel-transport family protein (AHRD V3.3 *** F4JM82_ARATH)	AT2G16800.1	high-affinity nickel-transport family protein	-1.28768	10.9572	-19.336	1.23425e-06	1.68347e-05	6.03502
Solyc06g009110.3.1	Eukaryotic aspartyl protease family protein (AHRD V3.3 *** A0A2U1QF58_ARTAN)	AT4G33490.2	Eukaryotic aspartyl protease family protein	-1.28752	10.9755	-4.17518	0.00584018	0.0101421	-3.6112
Solyc01g105880.4.1	Monoterpenoid synthase 2	AT3G25810.1	Terpenoid cyclases/Protein prenyltransferases superfamily protein	-1.28721	6.26667	-4.91408	0.00266999	0.00512045	-2.73098
Solyc01g150164.1.1	thionin-like protein (AHRD V3.3 *** AT1G25275.1)	AT1G25275.1	NA	-1.28565	10.1423	-8.40929	0.00015381	0.00048213	0.524727
Solyc02g068140.3.1	Major facilitator superfamily protein (AHRD V3.3 *** A0A2U1PZJ0_ARTAN)	AT3G01930.2	Major facilitator superfamily protein	-1.28545	11.1011	-21.151	7.25262e-07	1.22732e-05	6.63258
Solyc10g007400.4.1	DNA polymerase delta subunit 3 (AHRD V3.3 *** A0A1J3DS75_NOCCA)	AT1G78650.1	DNA-directed DNA polymerases	-1.28196	9.95835	-8.16197	0.000181682	0.000548835	0.333753
Solyc08g014450.4.1	Protein kinase domain (AHRD V3.3 *** A0A200QJI2_9MAGN)	AT2G43850.1	Integrin-linked protein kinase family	-1.28117	11.6539	-25.0426	2.65821e-07	7.28735e-06	7.74962
Solyc09g018440.2.1	gamma-interferon-inducible lysosomal thiol reductase-like (AHRD V3.3 *-* A0A2I4F2F4_9ROSI)	AT5G01580.1	gamma interferon responsive lysosomal thiol (GILT) reductase family protein	-1.28097	9.43948	-11.4455	2.66269e-05	0.000126193	2.53668
Solyc05g054315.1.1	Epoxide hydrolase (AHRD V3.3 *** Q41413_SOLTU)	AT4G02340.1	alpha/beta-Hydrolases superfamily protein	-1.28048	10.7497	-9.93296	6.00506e-05	0.000234872	1.60384
Solyc11g044530.2.1	Plastid-lipid associated protein PAP / fibrillin family protein (AHRD V3.3 *** A0A2U1MWE3_ARTAN)	AT3G26070.1	Plastid-lipid associated protein PAP / fibrillin family protein	-1.27948	10.9619	-13.1148	1.20899e-05	7.26353e-05	3.44091
Solyc05g056120.3.1	GATA transcription factor (AHRD V3.3 *** K4C2T6_SOLLC)	AT1G08010.2	GATA transcription factor 11	-1.27855	12.8334	-12.2564	1.79193e-05	9.52568e-05	2.99049
Solyc01g096190.3.1	Ca2+-ATPase	AT4G00900.1	ER-type Ca2+-ATPase 2	-1.27853	12.9696	-23.5155	3.865e-07	8.62111e-06	7.33496
Solyc11g006040.2.1	Receptor protein kinase (AHRD V3.3 *** A0A2R6RJ70_ACTCH)	AT1G66150.1	transmembrane kinase 1	-1.27685	13.3691	-23.5893	3.79361e-07	8.51466e-06	7.35567
Solyc08g062970.1.1	Glutaredoxin (AHRD V3.3 *** A0A118JSL8_CYNCS)	AT4G33040.1	Thioredoxin superfamily protein	-1.2764	9.89783	-6.7733	0.000505252	0.00125814	-0.837424
Solyc01g088550.3.1	Purine permease (AHRD V3.3 *** A0A2P5FPT3_TREOI),Pfam:PF16913	AT1G44750.2	purine permease 11	-1.27639	11.4372	-24.1533	3.29632e-07	7.99234e-06	7.51157
Solyc01g081540.4.1	Myosin-17 (AHRD V3.3 *** A0A2G3ALU8_CAPAN)	AT2G31900.1	myosin-like protein XIF	-1.27604	10.7802	-25.9161	2.16738e-07	6.53865e-06	7.97468
Solyc06g083370.3.1	hypothetical protein (AHRD V3.3 *** AT3G07210.1)	AT3G07210.1	NA	-1.27587	8.74228	-16.6873	2.94621e-06	2.89709e-05	5.05058
Solyc09g076030.4.1	Photosystem II D1 processing protein PSB27-H2, chloroplastic (AHRD V3.3 *** A0A2G2ZVE7_CAPAN)	AT1G05385.1	photosystem II 11 kDa protein-related	-1.27446	11.6774	-13.4229	1.05595e-05	6.59194e-05	3.59569
Solyc06g060140.4.1	Kinesin domain-containing protein (AHRD V3.3 *** A0A1Q3BVU2_CEPFO)	AT1G21730.1	P-loop containing nucleoside triphosphate hydrolases superfamily protein	-1.27445	10.8312	-22.4835	5.04646e-07	1.01258e-05	7.03803
Solyc06g083080.3.1	Pathogenic type III effector avirulence factor Avr AvrRpt-cleavage: cleavage site protein (AHRD V3.3 *** Q8LEL0_ARATH)	AT5G48500.1	NA	-1.27424	7.67316	-8.48634	0.00014616	0.000463646	0.583244
Solyc01g094020.3.1	Receptor-like serine/threonine-protein kinase (AHRD V3.3 *** A0A2G3DE20_CAPCH)	AT2G45590.1	Protein kinase superfamily protein	-1.27303	10.4563	-14.0918	7.94874e-06	5.47697e-05	3.92021
Solyc12g096890.1.1	F-box protein (AHRD V3.3 *-* A0A2G3B4N2_CAPCH)	AT2G02360.1	phloem protein 2-B10	-1.27272	7.76918	-14.4553	6.84813e-06	4.96512e-05	4.09035
Solyc09g075960.1.1	DUF868 domain-containing protein (AHRD V3.3 *** A0A1Q3CLP0_CEPFO)	AT5G28150.1	Plant protein of unknown function (DUF868)	-1.2719	8.5856	-5.51193	0.00149636	0.003117	-2.07495
Solyc05g006550.4.1	Microtubule-associated protein TORTIFOLIA1 (AHRD V3.3 *-* A0A1J3JY05_NOCCA)	AT1G27210.1	ARM repeat superfamily protein	-1.27172	11.978	-18.1583	1.78976e-06	2.11245e-05	5.61544
Solyc07g014640.3.1	Galactokinase (AHRD V3.3 *** B6U8E6_MAIZE)	AT3G10700.1	galacturonic acid kinase	-1.27033	10.8535	-21.7642	6.12132e-07	1.11904e-05	6.8224
Solyc02g083490.3.1	Peroxidase (AHRD V3.3 *** K4BAL7_SOLLC)	AT5G42180.1	Peroxidase superfamily protein	-1.27031	8.32401	-4.22357	0.0055349	0.00967853	-3.55112
Solyc01g107350.3.1	DUF620 domain-containing protein (AHRD V3.3 *** A0A1Q3D2E6_CEPFO)	AT3G19540.1	Protein of unknown function (DUF620)	-1.26974	12.5585	-19.3693	1.22175e-06	1.67603e-05	6.0465
Solyc07g008670.3.1	protein LONGIFOLIA 1 (AHRD V3.3 *** A0A2I4HKE6_9ROSI)	AT3G63430.1	NA	-1.26933	10.6434	-12.8922	1.33572e-05	7.74321e-05	3.32686
Solyc02g077480.1.1	Histone H3 (AHRD V3.3 *** B3TM40_ELAGV)	AT5G65360.1	Histone superfamily protein	-1.26721	12.1824	-19.6218	1.13155e-06	1.58778e-05	6.1329
Solyc03g111710.3.1	BTB/POZ and TAZ domain-containing protein 2 (AHRD V3.3 *** A0A2G2X8F9_CAPBA)	AT5G63160.1	BTB and TAZ domain protein 1	-1.26612	11.0562	-7.59131	0.000271396	0.000759762	-0.126199
Solyc04g072020.3.1	Choline/Ethanolamine kinase (AHRD V3.3 *** A0A200QCA0_9MAGN),Pfam:PF01633	AT1G71697.1	choline kinase 1	-1.26604	12.1725	-9.54421	7.53627e-05	0.00028017	1.34322
Solyc08g083140.4.1	Alpha/beta-Hydrolases superfamily protein (AHRD V3.3 *** A0A1Y1I3I6_KLENI)	AT3G50790.1	esterase/lipase/thioesterase family protein	-1.26559	12.1803	-13.5736	9.89361e-06	6.30775e-05	3.67015
Solyc04g079960.1.1	geranylgeranyl pyrophosphate synthase 2	AT4G36810.1	geranylgeranyl pyrophosphate synthase 1	-1.26415	13.0743	-17.1087	2.54351e-06	2.6332e-05	5.21737
Solyc01g005870.3.1	Cf-like protein (AHRD V3.3 *** A0A140GMU3_SOLLC)	AT3G05650.1	receptor like protein 32	-1.26319	8.2077	-4.66527	0.00344516	0.00639498	-3.01858
Solyc06g051960.3.1	Pectinesterase (AHRD V3.3 *** A0A2G2WIV2_CAPBA)	AT3G49220.1	Plant invertase/pectin methylesterase inhibitor superfamily	-1.26172	11.6709	-21.6153	6.37591e-07	1.14918e-05	6.77682
Solyc06g060690.3.1	Protein kinase superfamily protein (AHRD V3.3 *** Q9SVY4_ARATH)	AT3G57700.1	Protein kinase superfamily protein	-1.26163	8.97216	-6.55669	0.000601694	0.00145016	-1.03704
Solyc02g085480.4.1	DUF1195 domain-containing protein (AHRD V3.3 *** A0A1Q3BNM7_CEPFO)	AT5G65650.1	Protein of unknown function (DUF1195)	-1.2605	8.95146	-11.8666	2.16094e-05	0.0001083	2.77599
Solyc05g055440.1.1	Histone H2B (AHRD V3.3 *** A0A1U8HBK7_CAPAN)	AT3G45980.1	Histone superfamily protein	-1.25989	12.1961	-17.4328	2.27692e-06	2.46552e-05	5.3429
Solyc06g071530.4.1	Unknown protein	AT3G56430.1	NA	-1.25949	10.6735	-13.7457	9.19195e-06	5.99619e-05	3.75422
Solyc05g009460.3.1	ethylene-responsive transcription factor ERF118-like (AHRD V3.3 --* XP_022968247.1)	AT1G68552.1	conserved peptide upstream open reading frame 53	-1.25829	10.3136	-21.9165	5.87295e-07	1.09528e-05	6.8687
Solyc01g110920.4.1	Small auxin up-regulated RNA26	AT4G24015.1	RING/U-box superfamily protein	-1.25812	7.85439	-15.4994	4.5491e-06	3.86337e-05	4.55663
Solyc08g083210.3.1	endo-1,4-beta-glucanase (cel5)	AT4G02290.1	glycosyl hydrolase 9B13	-1.258	9.90698	-11.3535	2.78966e-05	0.00013077	2.48328
Solyc01g107800.4.1	glucuronoxylan 4-O-methyltransferase 1-like (AHRD V3.3 *** A0A2I4H011_9ROSI)	AT5G67210.1	Protein of unknown function (DUF579)	-1.25736	10.8159	-9.94072	5.9784e-05	0.000234049	1.60894
Solyc02g085290.3.1	Maf-like protein (AHRD V3.3 *** A0A2U1MK08_ARTAN)	AT5G66550.1	Maf-like protein	-1.25687	10.5332	-20.579	8.53322e-07	1.35216e-05	6.4502
Solyc12g055990.2.1	Abscisic acid receptor PYL10 (AHRD V3.3 *** A0A2G2VH30_CAPBA)	AT1G01360.1	regulatory component of ABA receptor 1	-1.25636	10.3418	-18.0954	1.82684e-06	2.14708e-05	5.59225
Solyc05g009370.4.1	50S ribosomal protein L15 (AHRD V3.3 *** A0A2G2YCB4_CAPAN)	AT3G25920.1	ribosomal protein L15	-1.25544	11.2873	-28.0216	1.36076e-07	5.08118e-06	8.48466
Solyc04g081400.3.1	plastidic hexokinase	AT1G47840.1	hexokinase 3	-1.25431	11.9142	-16.9914	2.64876e-06	2.70961e-05	5.17137
Solyc08g075450.3.1	WAT1-related protein (AHRD V3.3 *** K4CMR2_SOLLC)	AT4G19185.1	nodulin MtN21 /EamA-like transporter family protein	-1.2542	13.1902	-30.4383	8.3072e-08	4.1697e-06	9.01989
Solyc04g064880.4.1	Pathogen-related protein (AHRD V3.3 *** A0A1U8GE43_CAPAN)	AT1G78780.2	pathogenesis-related family protein	-1.25354	7.07921	-3.83549	0.00859811	0.0143207	-4.04252
Solyc02g094585.1.1	Unknown protein	AT1G35710.1	Protein kinase family protein with leucine-rich repeat domain	-1.25308	5.67754	-5.31622	0.00179966	0.0036649	-2.28441
Solyc11g027830.2.1	ATP-dependent protease La (LON) domain protein (AHRD V3.3 *** A0A2U1KRZ5_ARTAN)	AT1G35340.1	ATP-dependent protease La (LON) domain protein	-1.25257	11.2789	-13.4482	1.04443e-05	6.54545e-05	3.60823
Solyc12g044630.2.1	Profilin (AHRD V3.3 *** A0A1U8F126_CAPAN)	AT4G29340.1	profilin 4	-1.25255	9.63121	-10.9234	3.48454e-05	0.000155455	2.22824
Solyc05g051000.3.1	40S ribosomal protein S13 (AHRD V3.3 *** A0A2I0X2R1_9ASPA)	AT4G00100.1	ribosomal protein S13A	-1.25189	9.17592	-10.4743	4.43417e-05	0.000187004	1.95179
Solyc08g007040.3.1	Glycine cleavage system H protein (AHRD V3.3 *** A0A2G2W3F1_CAPBA)	AT2G35370.1	glycine decarboxylase complex H	-1.2503	13.6072	-14.6538	6.32238e-06	4.7028e-05	4.18148
Solyc12g045030.2.1	NAD(P)-binding Rossmann-fold superfamily protein (AHRD V3.3 *** Q94AL3_ARATH)	AT3G55310.1	NAD(P)-binding Rossmann-fold superfamily protein	-1.24782	10.944	-6.42837	0.000668741	0.00158311	-1.15768
Solyc09g007350.3.1	Ribosomal protein S23 (AHRD V3.3 *** A8IJQ4_CHLRE)	AT5G02960.1	Ribosomal protein S12/S23 family protein	-1.24709	10.6759	-14.3112	7.26164e-06	5.14802e-05	4.02343
Solyc04g076800.3.1	Pentatricopeptide repeat (AHRD V3.3 *** A0A200QXT4_9MAGN)	AT1G11290.1	Pentatricopeptide repeat (PPR) superfamily protein	-1.24704	10.3179	-15.6119	4.3599e-06	3.76022e-05	4.60499
Solyc07g006480.4.1	Receptor-like kinase (AHRD V3.3 *** D4QD70_DIACA)	AT5G48380.1	BAK1-interacting receptor-like kinase 1	-1.24678	6.64354	-3.88297	0.00813694	0.013644	-3.98122
Solyc11g066590.2.1	Serine carboxypeptidase S28 family protein (AHRD V3.3 *** A0A2U1Q514_ARTAN)	AT5G22860.1	Serine carboxypeptidase S28 family protein	-1.24632	11.2843	-10.6751	3.97657e-05	0.000172163	2.07674
Solyc03g006610.3.1	Arf GTPase activating protein (AHRD V3.3 *** A0A200RBV9_9MAGN)	AT5G54310.1	ARF-GAP domain 5	-1.24517	11.2115	-14.0985	7.92646e-06	5.46388e-05	3.92342
Solyc07g062210.4.1	Protein trichome birefringence-like 43 (AHRD V3.3 *** A0A2G2WER8_CAPBA)	AT2G34070.1	TRICHOME BIREFRINGENCE-LIKE 37	-1.24439	9.2047	-15.8502	3.98855e-06	3.55518e-05	4.7063
Solyc12g010230.2.1	Calcineurin-like metallo-phosphoesterase superfamily protein (AHRD V3.3 *** A0A2U1LQM8_ARTAN)	AT4G30993.2	Calcineurin-like metallo-phosphoesterase superfamily protein	-1.24412	12.455	-19.9772	1.01744e-06	1.4928e-05	6.25253
Solyc08g006900.3.1	60S ribosomal protein L32 (AHRD V3.3 *** A0A2G3DDM0_CAPCH)	AT4G18100.1	Ribosomal protein L32e	-1.24407	12.0569	-12.8491	1.36198e-05	7.83435e-05	3.30458
Solyc09g092320.3.1	RNA binding protein (AHRD V3.3 *** O23793_NICSY)	AT4G13850.3	glycine-rich RNA-binding protein 2	-1.24352	8.55933	-8.32608	0.000162597	0.000503418	0.461017
Solyc01g005830.4.1	Glucan endo-1,3-beta-glucosidase 4 (AHRD V3.3 *-* A0A2G2XNZ6_CAPBA)	AT3G13560.2	O-Glycosyl hydrolases family 17 protein	-1.24323	11.5708	-19.7945	1.07433e-06	1.54144e-05	6.19131
Solyc08g080670.1.1	Pathogenesis-related 5-like protein	AT4G11650.1	osmotin 34	-1.24303	10.2037	-4.6562	0.00347787	0.00645209	-3.02922
Solyc08g067330.1.1	Chlorophyll a-b binding protein, chloroplastic (AHRD V3.3 *-* A0A2G2W7Q4_CAPBA)	AT1G29920.1	chlorophyll A/B-binding protein 2	-1.24286	13.701	-23.201	4.18705e-07	9.09141e-06	7.24598
Solyc08g076530.3.1	binding partner of ACD11 1-like (AHRD V3.3 *** A0A1U8FBL9_CAPAN)	AT4G17720.1	RNA-binding (RRM/RBD/RNP motifs) family protein	-1.24282	11.261	-17.5264	2.20611e-06	2.41238e-05	5.37869
Solyc01g005120.3.1	Xyloglucan endotransglucosylase/hydrolase (AHRD V3.3 *** A0A2G3AYH1_CAPCH)	AT1G14720.1	xyloglucan endotransglucosylase/hydrolase 28	-1.24245	11.9095	-10.0091	5.7493e-05	0.000227216	1.65378
Solyc08g006540.4.1	FK506 binding protein 13	AT5G45680.1	FK506-binding protein 13	-1.24205	13.2348	-21.371	6.82085e-07	1.19322e-05	6.70133
Solyc03g026230.1.1	Protein DETOXIFICATION (AHRD V3.3 *** A0A1Q3B1C8_CEPFO)	AT4G23030.1	MATE efflux family protein	-1.24168	8.03194	-4.94055	0.00259986	0.00500498	-2.7009
Solyc07g062870.3.1	30S ribosomal protein S20, chloroplastic (AHRD V3.3 *** A0A2G3C1Q1_CAPCH)	AT3G15190.1	chloroplast 30S ribosomal protein S20, putative	-1.24137	13.0696	-15.8565	3.97916e-06	3.55139e-05	4.70898
Solyc05g009420.1.1	transmembrane protein (AHRD V3.3 *-* AT1G25400.2)	AT1G68440.1	NA	-1.24127	10.5297	-10.0094	5.74804e-05	0.000227216	1.65403
Solyc01g087760.2.1	Subtilisin-like protease (AHRD V3.3 *-* O82777_SOLLC)	AT5G51750.1	subtilase 1.3	-1.24107	12.0933	-22.6849	4.78601e-07	9.84027e-06	7.09711
Solyc01g094010.3.1	Alpha/beta-hydrolases superfamily protein (AHRD V3.3 *** A0A2U1LX98_ARTAN)	AT2G45600.1	alpha/beta-Hydrolases superfamily protein	-1.24054	11.3279	-20.7685	8.0818e-07	1.30295e-05	6.5112
Solyc05g050980.3.1	3-phosphoshikimate 1-carboxyvinyltransferase (AHRD V3.3 *** A0A0M8KSM3_NICAT)	AT2G45300.1	RNA 3'-terminal phosphate cyclase/enolpyruvate transferase, alpha/beta	-1.24034	12.9633	-17.1072	2.54474e-06	2.6332e-05	5.21682
Solyc06g065340.1.1	hypothetical protein (AHRD V3.3 *** AT1G22680.1)	AT1G22680.1	NA	-1.23968	8.83397	-7.92613	0.000213821	0.000624185	0.147024
Solyc05g005570.3.1	BURP domain (AHRD V3.3 *** A0A200QH65_9MAGN)	AT1G70370.2	polygalacturonase 2	-1.23924	7.15719	-7.5576	0.000278127	0.000773792	-0.154262
Solyc05g009050.3.1	Receptor-like protein kinase (AHRD V3.3 *** D3G6F0_CAPAN)	AT5G38260.1	Protein kinase superfamily protein	-1.2389	9.71248	-13.3295	1.09984e-05	6.77894e-05	3.54913
Solyc05g005460.3.1	DC1 domain-containing protein (AHRD V3.3 *** A0A2U1QM98_ARTAN)	AT1G60420.1	DC1 domain-containing protein	-1.23882	11.9325	-18.2674	1.72753e-06	2.06832e-05	5.65546
Solyc08g080457.1.1	Serine/threonine-protein kinase CTR1 (AHRD V3.3 *-* A0A2G3AE65_CAPAN)	AT4G23050.1	PAS domain-containing protein tyrosine kinase family protein	-1.23829	12.9344	-4.96048	0.00254843	0.00492762	-2.67832
Solyc01g028807.1.1	Unknown protein	AT1G63810.1	NA	-1.23763	10.3417	-22.1153	5.56638e-07	1.06025e-05	6.9286
Solyc03g097360.3.1	Protein BOLA4, chloroplastic/mitochondrial (AHRD V3.3 *** A0A2G3A0H0_CAPAN)	AT5G17560.1	BolA-like family protein	-1.23716	11.176	-27.6667	1.46819e-07	5.28672e-06	8.40173
Solyc03g007775.2.1	membrane-associated kinase regulator (AHRD V3.3 *** AT5G52900.1)	AT5G52900.1	NA	-1.23623	12.3468	-21.9422	5.83233e-07	1.09137e-05	6.87646
Solyc01g091360.4.1	DUF1499 family protein (AHRD V3.3 *** AT3G60810.1)	AT3G60810.1	NA	-1.2354	12.0001	-12.3601	1.70643e-05	9.19944e-05	3.04648
Solyc03g119140.4.1	MAP kinase kinase kinase 30	AT1G73660.1	protein tyrosine kinase family protein	-1.23453	12.2015	-19.5067	1.17167e-06	1.63016e-05	6.09365
Solyc03g112540.4.1	NAD(P)-binding Rossmann-fold superfamily protein (AHRD V3.3 *** A0A2U1Q346_ARTAN)	AT5G50130.1	NAD(P)-binding Rossmann-fold superfamily protein	-1.23441	8.57883	-8.46444	0.000148289	0.00046926	0.566654
Solyc05g052810.4.1	60S ribosomal protein L35a-3 (AHRD V3.3 *-* A0A2G3CHN6_CAPCH)	AT1G74270.1	Ribosomal protein L35Ae family protein	-1.23437	12.006	-29.3091	1.04093e-07	4.4795e-06	8.77599
Solyc05g014700.3.1	Acid phosphatase/vanadium-dependent haloperoxidase-related protein (AHRD V3.3 *** Q9FXC5_ARATH)	AT1G67600.1	Acid phosphatase/vanadium-dependent haloperoxidase-related protein	-1.23428	9.14716	-7.68143	0.000254307	0.000719788	-0.0516924
Solyc12g089210.2.1	Ornithine carbamoyltransferase (AHRD V3.3 *** A0A2G2YA09_CAPAN)	AT1G75330.1	ornithine carbamoyltransferase	-1.23367	12.7528	-17.5272	2.20552e-06	2.41238e-05	5.37899
Solyc05g012370.3.1	Alpha/beta-Hydrolases superfamily protein (AHRD V3.3 *** Q6NL07_ARATH)	AT1G13820.1	alpha/beta-Hydrolases superfamily protein	-1.23198	12.6495	-20.407	8.96849e-07	1.3946e-05	6.39434
Solyc02g089250.4.1	Pollen Ole e 1 allergen/extensin (AHRD V3.3 *-* A0A200R2G7_9MAGN)	AT5G15780.1	Pollen Ole e 1 allergen and extensin family protein	-1.23134	13.397	-25.4403	2.42018e-07	7.02519e-06	7.85314
Solyc09g083290.3.1	auxin-regulated IAA14	AT4G14550.1	indole-3-acetic acid inducible 14	-1.23066	13.4408	-15.3148	4.88073e-06	4.04396e-05	4.47649
Solyc11g065830.2.1	Dicarboxylate transporter 1, chloroplastic (AHRD V3.3 *** A0A2G2VN77_CAPBA)	AT5G12860.1	dicarboxylate transporter 1	-1.22993	14.0867	-22.9134	4.50928e-07	9.53459e-06	7.16346
Solyc11g069250.2.1	Fasciclin-like arabinogalactan protein 12 (AHRD V3.3 *** A0A1J6K653_NICAT)	AT5G03170.1	FASCICLIN-like arabinogalactan-protein 11	-1.22967	10.4014	-11.7395	2.29978e-05	0.000112932	2.70463
Solyc09g011490.3.1	Glutathione S-transferase (AHRD V3.3 *** C0LF68_CAPAN)	AT3G09270.1	glutathione S-transferase TAU 8	-1.2294	7.35626	-4.43059	0.00441647	0.00795586	-3.29798
Solyc03g112220.1.1	Unknown protein	AT3G24870.1	Helicase/SANT-associated, DNA binding protein	-1.22919	10.224	-7.50002	0.00029007	0.00080007	-0.202421
Solyc12g007120.2.1	Signal peptidase I (AHRD V3.3 *** B2J5A2_NOSP7)	AT3G24590.1	plastidic type i signal peptidase 1	-1.22915	11.9007	-16.8307	2.80136e-06	2.81599e-05	5.10781
Solyc07g063960.3.1	50S ribosomal protein L24, chloroplastic (AHRD V3.3 *** A0A1U8EMT5_CAPAN)	AT5G54600.1	Translation protein SH3-like family protein	-1.22909	12.4664	-17.468	2.25e-06	2.44734e-05	5.35637
Solyc03g122190.3.1	Protein TIFY 10A (AHRD V3.3 *** A0A2G2WQ40_CAPBA)	AT1G74950.1	TIFY domain/Divergent CCT motif family protein	-1.229	11.6203	-11.1219	3.1416e-05	0.000143343	2.34705
Solyc06g050760.1.1	Wound-induced protein 1 (AHRD V3.3 *** A0A2G2Z8C8_CAPAN)	AT3G10985.1	senescence associated gene 20	-1.22899	9.74698	-14.466	6.81858e-06	4.95015e-05	4.09528
Solyc01g106880.3.1	Ribosomal RNA small subunit methyltransferase E (AHRD V3.3 *** A0A1J3G4Z5_NOCCA)	AT1G50000.1	methyltransferases	-1.22828	9.35762	-12.8921	1.33579e-05	7.74321e-05	3.3268
Solyc06g062580.3.1	Beta-galactosidase (AHRD V3.3 *** A0A2G3C8Y3_CAPCH)	AT3G13750.1	beta galactosidase 1	-1.22773	12.9715	-21.0942	7.36931e-07	1.23718e-05	6.61469
Solyc04g009540.1.1	50S ribosomal protein L10 (AHRD V3.3 *** B6SUJ0_MAIZE)	AT5G13510.1	Ribosomal protein L10 family protein	-1.22512	13.1168	-20.4441	8.87241e-07	1.38538e-05	6.40643
Solyc04g082270.3.1	DUF241 domain-containing protein (AHRD V3.3 *** A0A1Q3B6H2_CEPFO)	AT1G76240.1	Arabidopsis protein of unknown function (DUF241)	-1.22417	8.51234	-11.1851	3.04072e-05	0.000139774	2.38447
Solyc09g008260.3.1	5'-AMP-activated protein kinase-like protein (AHRD V3.3 *-* AT5G03420.1)	AT5G03420.1	5'-AMP-activated protein kinase-related	-1.22293	11.6183	-20.9715	7.62866e-07	1.24679e-05	6.57592
Solyc04g074740.4.1	Blue copper protein (AHRD V3.3 *** A0A2G2ZQN6_CAPAN)	AT1G72230.1	Cupredoxin superfamily protein	-1.22154	8.43788	-6.89192	0.00046002	0.00116644	-0.730197
Solyc01g099020.3.1	GDSL esterase/lipase (AHRD V3.3 *** A0A199UFA2_ANACO)	AT5G03980.1	SGNH hydrolase-type esterase superfamily protein	-1.2212	13.7806	-22.5105	5.01055e-07	1.00902e-05	7.046
Solyc06g048570.3.1	Methyl esterase 17 (AHRD V3.3 *** A0A2U1M7F1_ARTAN)	AT3G10870.1	methyl esterase 17	-1.22055	10.5607	-17.9593	1.91017e-06	2.19696e-05	5.54178
Solyc05g012350.4.1	Alpha/beta-Hydrolases superfamily protein (AHRD V3.3 *** Q6NL07_ARATH)	AT1G13820.1	alpha/beta-Hydrolases superfamily protein	-1.21946	10.5715	-14.4614	6.83116e-06	4.95497e-05	4.09318
Solyc08g082160.3.1	subtilisin-like serine protease 3 (AHRD V3.3 --* AT2G19170.2)	AT2G19170.1	subtilisin-like serine protease 3	-1.21765	8.87693	-6.26082	0.000769579	0.00177367	-1.31795
Solyc03g078720.4.1	Glycosyltransferase (AHRD V3.3 *** A0A288W8G3_GARJA)	AT1G22370.2	UDP-glucosyl transferase 85A5	-1.21695	9.79043	-6.51107	0.000624602	0.00149692	-1.07971
Solyc08g078300.4.1	Homeobox-leucine zipper protein HAT4 (AHRD V3.3 *** A0A2G2XL32_CAPBA)	AT4G16780.1	homeobox protein 2	-1.21651	12.0523	-24.0579	3.37481e-07	8.12197e-06	7.48548
Solyc10g081720.2.1	Fasciclin-like arabinogalactan protein 17 (AHRD V3.3 *** A0A2G3AVK5_CAPCH)	AT5G06390.1	FASCICLIN-like arabinogalactan protein 17 precursor	-1.21573	12.0153	-24.0354	3.39363e-07	8.13729e-06	7.47932
Solyc03g113680.4.1	Microtubule-associated protein TORTIFOLIA1 (AHRD V3.3 *** A0A2K3N0J0_TRIPR)	AT5G62580.1	ARM repeat superfamily protein	-1.21391	11.8544	-17.721	2.06689e-06	2.32942e-05	5.45252
Solyc12g094640.3.1	Glyceraldehyde-3-phosphate dehydrogenase (AHRD V3.3 *** A0A2G2YA75_CAPAN)	AT1G42970.1	glyceraldehyde-3-phosphate dehydrogenase B subunit	-1.21302	14.6039	-17.6956	2.08452e-06	2.33617e-05	5.44291
Solyc01g010060.2.1	Unknown protein	AT5G65920.1	ARM repeat superfamily protein	-1.21293	8.26151	-3.56203	0.0118909	0.0191039	-4.40171
Solyc07g062580.4.1	TPR repeat-containing thioredoxin TTL1 (AHRD V3.3 *** A0A2G2Z4X4_CAPAN)	AT1G53300.1	tetratricopetide-repeat thioredoxin-like 1	-1.21195	12.5711	-17.9496	1.91627e-06	2.20246e-05	5.53817
Solyc03g083770.1.1	Plant invertase/pectin methylesterase inhibitor superfamily protein, putative (AHRD V3.3 *** A0A061G4U8_THECC)	AT5G62360.1	Plant invertase/pectin methylesterase inhibitor superfamily protein	-1.21188	7.81955	-11.5542	2.52137e-05	0.000120872	2.59919
Solyc04g072660.4.1	60S ribosomal protein L30 (AHRD V3.3 *** A0A1U8GKR6_CAPAN)	AT1G77940.1	Ribosomal protein L7Ae/L30e/S12e/Gadd45 family protein	-1.21063	11.5825	-12.1846	1.85404e-05	9.74251e-05	2.95146
Solyc02g081480.4.1	Receptor-like protein kinase (AHRD V3.3 *** A0A2K3NJB3_TRIPR)	AT1G66920.2	Protein kinase superfamily protein	-1.20938	9.87816	-20.3313	9.16831e-07	1.40649e-05	6.36958
Solyc02g081120.4.1	class 1 knotted-like homeodomain protein	AT1G62360.1	KNOX/ELK homeobox transcription factor	-1.20918	9.15105	-12.2023	1.83846e-05	9.683e-05	2.96114
Solyc03g112960.1.1	Pectinesterase (AHRD V3.3 *-* A0A200PZQ0_9MAGN)	AT1G53840.1	pectin methylesterase 1	-1.20889	9.90508	-10.6058	4.1281e-05	0.000177098	2.03384
Solyc03g007540.3.1	tRNA dimethylallyltransferase (AHRD V3.3 *** AT5G52960.1)	AT5G52960.1	NA	-1.20821	11.7404	-21.4422	6.68745e-07	1.17855e-05	6.72344
Solyc05g008300.3.1	Multicopper oxidase LPR1 (AHRD V3.3 *-* A0A2G2VKE3_CAPBA)	AT3G05220.1	Heavy metal transport/detoxification superfamily protein	-1.20758	10.5646	-8.85012	0.000115483	0.000387595	0.853485
Solyc01g103200.4.1	plasminogen activator inhibitor (AHRD V3.3 *** AT1G57680.3)	AT1G57680.2	NA	-1.20683	12.7721	-19.631	1.12842e-06	1.58722e-05	6.13601
Solyc06g075830.2.1	Histone H4 (AHRD V3.3 *-* F2E7L1_HORVV)	AT5G59970.1	Histone superfamily protein	-1.20627	11.0517	-16.3528	3.31932e-06	3.14397e-05	4.91513
Solyc11g040340.3.1	LEE14BDGL L.esculentum endo-1,4-beta-D-glucanase	AT1G71380.1	cellulase 3	-1.20519	9.15539	-7.34603	0.000325026	0.000876739	-0.33272
Solyc02g085220.4.1	Vacuolar sorting protein 39 (AHRD V3.3 *** A0A2U1PI44_ARTAN)	AT4G36630.1	Vacuolar sorting protein 39	-1.20265	7.72978	-8.57998	0.000137446	0.00044318	0.653751
Solyc06g084030.3.1	Methyltransferase type 11 (AHRD V3.3 *** A0A200QEQ4_9MAGN)	AT1G69523.1	S-adenosyl-L-methionine-dependent methyltransferases superfamily protein	-1.20229	8.54925	-9.05365	0.000101594	0.000350737	1.00049
Solyc08g066180.3.1	Haloacid dehalogenase-like hydrolase family protein (AHRD V3.3 *** A0A2U1QHW6_ARTAN)	AT2G25870.1	haloacid dehalogenase-like hydrolase family protein	-1.20205	12.2081	-18.4323	1.63819e-06	2.01495e-05	5.71548
Solyc08g081150.4.1	GMP synthase [glutamine-hydrolyzing] (AHRD V3.3 *** A0A2G3DAK4_CAPCH)	AT1G63660.1	GMP synthase (glutamine-hydrolyzing), putative / glutamine amidotransferase, putative	-1.20172	9.95958	-13.2869	1.12055e-05	6.86848e-05	3.52779
Solyc05g051545.1.1	EPIDERMAL PATTERNING FACTOR-like protein 1 (AHRD V3.3 *** A0A2G2ZJC2_CAPAN),Pfam:PF17181	AT5G10310.1	NA	-1.2011	11.9169	-15.2293	5.04387e-06	4.14409e-05	4.43903
Solyc06g082910.3.1	Formin-like protein (AHRD V3.3 *** A0A2G3CBV0_CAPCH)	AT3G25500.1	formin homology 1	-1.20001	11.8383	-9.04778	0.000101967	0.000351731	0.996295
Solyc09g055930.3.1	monocopper oxidase-like protein SKU5 (AHRD V3.3 *** A0A2I4E6T4_9ROSI)	AT5G48450.1	SKU5 similar 3	-1.19982	10.9394	-14.0027	8.24907e-06	5.61796e-05	3.87786
Solyc02g093170.4.1	Cyclin delta-3 (AHRD V3.3 *** F4JJY7_ARATH)	AT4G34090.1	NA	-1.19831	12.3707	-10.5389	4.2806e-05	0.000181953	1.99222
Solyc11g045530.3.1	LOB domain-containing protein (AHRD V3.3 *** A0A2K3NJB4_TRIPR)	AT1G31320.1	LOB domain-containing protein 4	-1.1982	6.83748	-4.90825	0.00268574	0.00514682	-2.73762
Solyc05g010530.3.1	Protein kinase family protein (AHRD V3.3 *-* A0A2U1MH78_ARTAN)	AT1G25390.1	Protein kinase superfamily protein	-1.19694	9.7862	-12.5742	1.54446e-05	8.5681e-05	3.16067
Solyc10g086650.1.1	Glyoxal oxidase (AHRD V3.3 *** A0A200R4V9_9MAGN)	AT3G53950.1	glyoxal oxidase-related protein	-1.19594	9.71403	-12.407	1.66931e-05	9.05856e-05	3.07167
Solyc12g006630.2.1	Dynein light chain (AHRD V3.3 *** A0A2G2YUH7_CAPAN)	AT5G20110.1	Dynein light chain type 1 family protein	-1.19566	9.91592	-7.32781	0.000329475	0.000886156	-0.348284
Solyc06g084470.4.1	plant/protein (AHRD V3.3 *** AT4G03150.1)	AT4G03150.1	NA	-1.1956	11.0058	-16.2383	3.45952e-06	3.23861e-05	4.86812
Solyc07g055230.4.1	60S ribosomal protein L11 (AHRD V3.3 *-* A0A2G2VRP4_CAPBA)	AT5G45775.2	Ribosomal L5P family protein	-1.19493	10.6422	-21.8245	6.0216e-07	1.10901e-05	6.84077
Solyc05g046290.3.1	Xyloglucan endotransglucosylase/hydrolase (AHRD V3.3 *** A0A2I4GLN4_9ROSI)	AT4G25810.1	xyloglucan endotransglycosylase 6	-1.19481	7.94457	-6.76686	0.00050785	0.00126367	-0.843288
Solyc08g081380.3.1	BTB/POZ domain-containing protein (AHRD V3.3 *** A0A2G3DAM3_CAPCH)	AT1G63850.1	BTB/POZ domain-containing protein	-1.19478	11.1224	-20.6507	8.35898e-07	1.33343e-05	6.47336
Solyc10g079640.2.1	IAA-amino acid hydrolase ILR1-like 6 (AHRD V3.3 *** A0A2G2YNX9_CAPAN)	AT1G44350.1	IAA-leucine resistant (ILR)-like gene 6	-1.19365	13.1766	-7.70976	0.000249193	0.000707478	-0.0284178
Solyc08g079280.3.1	Cytochrome P450 (AHRD V3.3 *** A0A1U9X605_THAGA)	AT4G12320.1	cytochrome P450, family 706, subfamily A, polypeptide 6	-1.19193	12.4961	-14.128	7.83036e-06	5.42007e-05	3.93735
Solyc11g008630.3.1	HXXXD-type acyl-transferase family protein (AHRD V3.3 *** A0A2U1LG13_ARTAN)	AT1G65450.1	HXXXD-type acyl-transferase family protein	-1.19165	12.905	-17.2737	2.40348e-06	2.54275e-05	5.28158
Solyc03g115560.3.1	Flavin-containing monooxygenase (AHRD V3.3 *** A0A2G2WR93_CAPBA)	AT5G07800.1	Flavin-binding monooxygenase family protein	-1.1912	10.1449	-13.9449	8.45078e-06	5.70025e-05	3.85027
Solyc06g065530.4.1	GDSL esterase/lipase (AHRD V3.3 *** A0A314ZSH7_PRUYE)	AT1G29670.1	GDSL-like Lipase/Acylhydrolase superfamily protein	-1.19116	8.10935	-5.16658	0.0020791	0.00413867	-2.448
Solyc03g114500.4.1	Enolase (AHRD V3.3 *** A0A2G2WR88_CAPBA)	AT1G74030.1	enolase 1	-1.1907	10.4725	-16.4287	3.23005e-06	3.09156e-05	4.94611
Solyc03g078770.3.1	Glycosyltransferase (AHRD V3.3 *** A0A288W8G3_GARJA)	AT1G22360.1	UDP-glucosyl transferase 85A2	-1.18989	9.03951	-9.14158	9.61985e-05	0.000337069	1.06311
Solyc10g054840.2.1	X-intrinsic protein 1.1	AT4G23400.1	plasma membrane intrinsic protein 1;5	-1.18932	11.8026	-20.9724	7.62687e-07	1.24679e-05	6.57618
Solyc09g008650.3.1	Peptidylprolyl isomerase (AHRD V3.3 *** A0A1U8E6I5_CAPAN)	AT3G10060.1	FKBP-like peptidyl-prolyl cis-trans isomerase family protein	-1.18824	12.3692	-27.1687	1.63606e-07	5.58194e-06	8.28335
Solyc11g066880.2.1	Phytosulfokines 2 (AHRD V3.3 *** A0A2G2VX66_CAPBA)	AT3G44735.2	PHYTOSULFOKINE 3 PRECURSOR	-1.18777	5.73922	-9.26009	8.94417e-05	0.000319717	1.14668
Solyc12g099450.3.1	Vitellogenin-like protein (AHRD V3.3 *-* Q0WM46_ARATH)	AT3G06868.1	NA	-1.18663	8.32693	-4.37114	0.00470921	0.00840502	-3.37004
Solyc08g081220.1.1	Cytochrome P450 (AHRD V3.3 *** A0A200Q5S5_9MAGN)	AT2G45970.1	cytochrome P450, family 86, subfamily A, polypeptide 8	-1.18622	12.8052	-21.5516	6.48853e-07	1.1582e-05	6.75724
Solyc10g084160.2.1	Small RNA degrading nuclease 3 (AHRD V3.3 *** A0A2G2YMC1_CAPAN)	AT5G67240.1	small RNA degrading nuclease 3	-1.18609	7.60025	-3.79327	0.00903268	0.0149771	-4.09729
Solyc12g008580.2.1	Glucan endo-1,3-beta-glucosidase 12 (AHRD V3.3 *** A0A2G2X3S4_CAPBA)	AT5G56590.1	O-Glycosyl hydrolases family 17 protein	-1.18432	9.87912	-14.6706	6.27994e-06	4.68786e-05	4.18916
Solyc06g075960.1.1	Histone H4 (AHRD V3.3 *-* F2E7L1_HORVV)	AT5G59970.1	Histone superfamily protein	-1.18425	9.02985	-3.08288	0.0215733	0.0324818	-5.05457
Solyc01g098100.2.1	60S ribosome subunit biogenesis protein NIP7 homolog (AHRD V3.3 *** A0A1U8E5A6_CAPAN)	AT4G15770.1	RNA binding	-1.18343	10.5278	-16.7815	2.85014e-06	2.85124e-05	5.08821
Solyc07g007260.4.1	Metallocarboxypeptidase inhibitor (AHRD V3.3 *-* A0A2G3BXM1_CAPCH)	AT3G07100.1	Sec23/Sec24 protein transport family protein	-1.18321	12.2967	-10.7878	3.74392e-05	0.000164342	2.14589
Solyc08g079240.4.1	dimethylallyl%2C adenosine tRNA methylthiotransferase (AHRD V3.3 *** AT1G62780.1)	AT1G62780.1	NA	-1.18295	11.9589	-22.8571	4.57573e-07	9.58369e-06	7.14717
Solyc07g064180.4.1	pectin methylesterase 2	AT1G11580.1	methylesterase PCR A	-1.18235	7.55674	-3.12812	0.0203636	0.030912	-4.99178
Solyc05g013560.3.1	Serine-rich protein-like protein (AHRD V3.3 *-* Q9FKU6_ARATH)	AT1G67910.2	NA	-1.182	8.99028	-16.6128	3.02487e-06	2.95462e-05	5.02066
Solyc09g010380.3.1	Soluble inorganic pyrophosphatase-like protein (AHRD V3.3 *** A0A2K3NXW2_TRIPR)	AT3G53620.1	pyrophosphorylase 4	-1.18192	12.0355	-16.3248	3.35293e-06	3.16193e-05	4.90369
Solyc08g014440.4.1	BTB/POZ and TAZ domain-containing protein 3 (AHRD V3.3 *** A0A1U8ET19_CAPAN)	AT1G05690.1	BTB and TAZ domain protein 3	-1.18189	12.1196	-11.4	2.7247e-05	0.000128414	2.51029
Solyc06g065680.3.1	cyclin A2	AT1G80370.1	Cyclin A2;4	-1.18138	11.1504	-10.0352	5.66449e-05	0.000224771	1.67083
Solyc12g019930.1.1	Myosin-11 (AHRD V3.3 *-* A0A2G3CCD6_CAPCH)	AT5G20490.1	Myosin family protein with Dil domain	-1.17942	9.64998	-5.01302	0.00241827	0.00471095	-2.61904
Solyc03g116160.1.1	protein PHYTOCHROME KINASE SUBSTRATE 3-like (AHRD V3.3 *** A0A2I4F4L3_9ROSI)	AT1G18810.1	phytochrome kinase substrate-related	-1.17927	9.65858	-13.3307	1.09925e-05	6.77781e-05	3.54974
Solyc04g016230.4.1	Glycosyltransferase (AHRD V3.3 *** A0A0A1WCD6_NICAT)	AT2G36770.1	UDP-Glycosyltransferase superfamily protein	-1.17856	12.5387	-5.17721	0.00205769	0.00410208	-2.43628
Solyc08g080190.4.1	Glucose-methanol-choline (GMC) oxidoreductase family protein (AHRD V3.3 *** A0A2U1QFE7_ARTAN)	AT1G12570.1	Glucose-methanol-choline (GMC) oxidoreductase family protein	-1.17829	13.0405	-14.1351	7.80721e-06	5.40629e-05	3.94073
Solyc02g090980.1.1	MAP kinase kinase kinase 22	AT4G36950.1	mitogen-activated protein kinase kinase kinase 21	-1.17802	8.37104	-7.3708	0.000319089	0.00086324	-0.311611
Solyc08g079080.5.1	Lycopersicon esculentum invertase 9	AT1G12240.1	Glycosyl hydrolases family 32 protein	-1.17784	6.28824	-9.0782	0.000100053	0.00034671	1.01803
Solyc08g077210.4.1	inositol-1,4,5-triphosphate-5-phosphatase 1	AT4G18010.2	myo-inositol polyphosphate 5-phosphatase 2	-1.17757	13.0427	-18.2915	1.71412e-06	2.06021e-05	5.66427
Solyc03g111670.3.1	Protein kinase (AHRD V3.3 *** D6N3G3_MALDO)	AT2G26730.1	Leucine-rich repeat protein kinase family protein	-1.17744	13.1678	-18.601	1.55229e-06	1.94961e-05	5.77634
Solyc01g079850.3.1	Protein trichome birefringence-like 11 (AHRD V3.3 *** A0A2G3DI26_CAPCH)	AT5G19160.1	TRICHOME BIREFRINGENCE-LIKE 11	-1.17481	10.0888	-10.6417	4.04877e-05	0.000174504	2.0561
Solyc04g064760.3.1	Carboxypeptidase (AHRD V3.3 *** A0A1U8GE15_CAPAN)	AT5G42240.1	serine carboxypeptidase-like 42	-1.17413	11.8002	-12.0039	2.02168e-05	0.000103121	2.85231
Solyc03g120230.3.1	MAR-binding filament-like protein 1 (AHRD V3.3 *** MFP1_SOLLC)	AT3G16000.1	MAR binding filament-like protein 1	-1.17302	11.3564	-14.934	5.65787e-06	4.42376e-05	4.30812
Solyc03g117350.1.1	Amino acid transporter (AHRD V3.3 *** A0A200QAF8_9MAGN)	AT1G80510.1	Transmembrane amino acid transporter family protein	-1.17223	10.3016	-13.6032	9.76868e-06	6.25627e-05	3.68468
Solyc09g015490.3.1	Phosphoenolpyruvate carboxylase (AHRD V3.3 *-* Q6Q2Z9_SOYBN)	AT1G68750.1	phosphoenolpyruvate carboxylase 4	-1.17194	7.75745	-4.49661	0.00411515	0.00746879	-3.21857
Solyc09g092670.3.1	Cytochrome (AHRD V3.3 *** A0A1U8G4E5_CAPAN)	AT4G31500.1	cytochrome P450, family 83, subfamily B, polypeptide 1	-1.17164	11.4481	-22.2466	5.37414e-07	1.04071e-05	6.96784
Solyc08g068610.3.1	Serine decarboxylase (AHRD V3.3 *** A0A2G2W5V8_CAPBA)	AT1G43710.1	Pyridoxal phosphate (PLP)-dependent transferases superfamily protein	-1.17128	7.74473	-2.71789	0.0347276	0.0497423	-5.56792
Solyc10g079200.2.1	Mitochondrial carnitine/acylcarnitine carrier-like protein (AHRD V3.3 *** A0A2G2VW73_CAPBA)	AT5G46800.1	Mitochondrial substrate carrier family protein	-1.17122	14.0017	-14.7806	6.01089e-06	4.57729e-05	4.23911
Solyc06g071030.3.1	isochorismate synthase	AT1G18870.1	isochorismate synthase 2	-1.17101	12.1889	-19.6339	1.12742e-06	1.58716e-05	6.13701
Solyc03g116800.4.1	homoserine O-acetyltransferase (AHRD V3.3 *-* AT3G15900.1)	AT3G15900.1	NA	-1.17096	11.8184	-20.1031	9.80252e-07	1.45993e-05	6.2944
Solyc12g088320.2.1	LIM domain-containing protein (AHRD V3.3 *** A0A1Q3ALK2_CEPFO)	AT1G10200.1	GATA type zinc finger transcription factor family protein	-1.17065	10.4951	-7.53111	0.000283548	0.000785334	-0.176376
Solyc02g071940.1.1	BnaC03g59480D protein (AHRD V3.3 *-* A0A078H9Y5_BRANA)	AT4G19510.2	Disease resistance protein (TIR-NBS-LRR class)	-1.17	8.61124	-8.87307	0.000113811	0.000383067	0.87021
Solyc04g014800.3.1	myo-inositol monophosphatase 1	AT3G02870.1	Inositol monophosphatase family protein	-1.16959	10.0847	-9.89813	6.12652e-05	0.00023839	1.58086
Solyc07g024020.2.1	Protein phosphatase 2C family protein (AHRD V3.3 *** A0A2U1LUI4_ARTAN)	AT1G47380.1	Protein phosphatase 2C family protein	-1.16959	10.2679	-17.753	2.04505e-06	2.31532e-05	5.46455
Solyc06g053840.3.1	auxin-regulated IAA4	AT5G43700.1	AUX/IAA transcriptional regulator family protein	-1.16928	10.8179	-16.2276	3.47297e-06	3.24391e-05	4.86371
Solyc03g111380.3.1	Tubulin gamma chain (AHRD V3.3 *** Q1HMQ7_TOBAC)	AT3G61650.1	gamma-tubulin	-1.16887	10.3782	-13.4004	1.06635e-05	6.6304e-05	3.58449
Solyc02g093550.3.1	S-adenosyl-L-methionine-dependent methyltransferases superfamily protein (AHRD V3.3 *** A0A2U1MAR1_ARTAN)	AT3G01660.1	S-adenosyl-L-methionine-dependent methyltransferases superfamily protein	-1.16851	11.0183	-18.0635	1.846e-06	2.15708e-05	5.58044
Solyc07g049280.3.1	Pyrophosphate--fructose 6-phosphate 1-phosphotransferase subunit beta (AHRD V3.3 *** A0A2G2Z2T1_CAPAN)	AT1G12000.1	Phosphofructokinase family protein	-1.16796	9.43461	-13.4498	1.0437e-05	6.54435e-05	3.60903
Solyc03g123590.4.1	Remorin (AHRD V3.3 *** A0A200Q464_9MAGN)	AT1G53860.1	Remorin family protein	-1.16625	8.35574	-4.64675	0.00351236	0.00650697	-3.04034
Solyc06g005710.3.1	Protein TIC 62, chloroplastic (AHRD V3.3 *** A0A1J3HBE9_NOCCA)	AT3G46780.1	plastid transcriptionally active 16	-1.16458	13.2411	-23.5773	3.80516e-07	8.52908e-06	7.35229
Solyc01g088780.3.1	Rac-like GTP binding protein (AHRD V3.3 *** Q9S821_PHYPA)	AT2G44690.1	Arabidopsis RAC-like 9	-1.16429	9.37134	-7.53398	0.000282955	0.000784083	-0.173979
Solyc08g080750.4.1	LURP-one-like protein (AHRD V3.3 *** A0A1P8AWJ7_ARATH)	AT1G63410.1	Protein of unknown function (DUF567)	-1.16391	11.8705	-17.1017	2.54957e-06	2.63403e-05	5.21467
Solyc07g008590.1.1	receptor-like protein 12 (AHRD V3.3 *** A0A1U8F5D2_CAPAN)	AT2G34930.1	disease resistance family protein / LRR family protein	-1.16362	7.86531	-5.27388	0.00187412	0.00379196	-2.33039
Solyc06g050840.3.1	bHLH transcription factor135	AT2G40435.1	NA	-1.16232	10.3056	-7.47796	0.000294801	0.000810704	-0.220952
Solyc12g019320.2.1	Protein DETOXIFICATION (AHRD V3.3 *** A0A2U1NP73_ARTAN)	AT3G26590.1	MATE efflux family protein	-1.16193	11.3869	-10.2857	4.9202e-05	0.000202518	1.83246
Solyc03g121720.2.1	Glyoxylate reductase 2 (AHRD V3.3 *** A0A1P8AS42_ARATH)	AT1G17650.1	glyoxylate reductase 2	-1.16131	12.9502	-16.181	3.53223e-06	3.27355e-05	4.84448
Solyc08g063000.4.1	Nucleosome assembly protein family (AHRD V3.3 *** A9TVZ4_PHYPA)	AT2G19480.3	nucleosome assembly protein 1;2	-1.16107	9.17173	-10.1335	5.35789e-05	0.000216002	1.73468
Solyc03g118970.3.1	Protein DETOXIFICATION (AHRD V3.3 *** A0A1J7HGK7_LUPAN)	AT5G52450.1	MATE efflux family protein	-1.16021	12.3222	-10.3305	4.79944e-05	0.000198583	1.86097
Solyc02g068350.1.1	Uroporphyrinogen-III synthase (AHRD V3.3 *** B6U9W1_MAIZE)	AT1G07670.1	endomembrane-type CA-ATPase 4	-1.15957	12.2404	-10.4691	4.4468e-05	0.000187391	1.94853
Solyc02g011995.1.1	30S ribosomal protein S16, chloroplastic (AHRD V3.3 *-* J7H6Q0_CAPAN)	ATCG00050.1	ribosomal protein S16	-1.15815	12.2264	-12.2294	1.81498e-05	9.61408e-05	2.97586
Solyc10g080725.1.1	Unknown protein	AT2G04380.1	NA	-1.15789	9.65775	-11.6669	2.38374e-05	0.000116257	2.66353
Solyc02g086910.4.1	Peptidyl-prolyl cis-trans isomerase protein (AHRD V3.3 *** A0A2U1LHJ7_ARTAN)	AT3G01480.1	cyclophilin 38	-1.15718	13.8204	-22.3523	5.22488e-07	1.03155e-05	6.99927
Solyc03g112920.1.1	protein SHOOT GRAVITROPISM 5-like (AHRD V3.3 *** A0A2I4F066_9ROSI)	AT3G48550.1	NA	-1.15649	9.06061	-7.55359	0.00027894	0.00077536	-0.157607
Solyc09g091270.3.1	cotton fiber protein (AHRD V3.3 *** AT5G13880.2)	AT5G47920.1	NA	-1.15571	11.3105	-7.89524	0.000218498	0.000634723	0.122224
Solyc03g058430.3.1	Fatty acid desaturase (AHRD V3.3 *** E7CCC0_9BRAS)	AT3G12120.2	fatty acid desaturase 2	-1.1553	12.7322	-17.0981	2.55282e-06	2.63552e-05	5.21323
Solyc10g008160.3.1	uniform ripening	AT2G20570.2	GBF's pro-rich region-interacting factor 1	-1.15454	8.30393	-14.5501	6.59092e-06	4.83571e-05	4.13403
Solyc03g080160.3.1	Nascent polypeptide-associated complex subunit alpha-like protein (AHRD V3.3 *** A0A2K3M7R5_TRIPR)	AT3G49470.1	nascent polypeptide-associated complex subunit alpha-like protein 2	-1.15253	12.9837	-19.7757	1.08041e-06	1.54641e-05	6.18496
Solyc06g053810.3.1	p-loop containing nucleoside triphosphate hydrolases superfamily protein (AHRD V3.3 *** Q0WUY1_ARATH)	AT1G04280.1	P-loop containing nucleoside triphosphate hydrolases superfamily protein	-1.15145	10.9865	-23.5918	3.79125e-07	8.51466e-06	7.35636
Solyc04g007870.3.1	Myosin-binding protein 1 (AHRD V3.3 *** A0A2G2WRT8_CAPBA)	AT5G16720.1	Protein of unknown function, DUF593	-1.15093	10.0039	-25.7218	2.26668e-07	6.70501e-06	7.92536
Solyc08g075470.3.1	WAT1-related protein (AHRD V3.3 *** K4CMR4_SOLLC)	AT4G19185.1	nodulin MtN21 /EamA-like transporter family protein	-1.1507	12.6595	-16.2542	3.43968e-06	3.22274e-05	4.87465
Solyc01g095100.4.1	WRKY transcription factor 22	AT4G01250.1	WRKY family transcription factor	-1.15008	9.52502	-18.8931	1.41561e-06	1.82898e-05	5.8804
Solyc05g055980.4.1	Protein phosphatase 2c-like protein (AHRD V3.3 *** Q8S2S5_EUTHA)	AT3G12620.2	Protein phosphatase 2C family protein	-1.14902	10.0567	-8.2908	0.000166496	0.000512136	0.433838
Solyc06g069530.3.1	Biotin carboxyl carrier protein of acetyl-CoA carboxylase (AHRD V3.3 *** A0A1U8FI08_CAPAN)	AT5G15530.1	biotin carboxyl carrier protein 2	-1.14874	12.1843	-12.9019	1.32984e-05	7.72215e-05	3.33191
Solyc01g067750.3.1	dehydroquinate dehydratase/shikimate:NADP oxidoreductase	AT3G06350.1	dehydroquinate dehydratase, putative / shikimate dehydrogenase, putative	-1.1487	12.9629	-17.6004	2.15194e-06	2.38605e-05	5.40685
Solyc05g008770.3.1	Amino-acid permease BAT1-like protein (AHRD V3.3 *-* A0A2G3B695_CAPCH)	AT2G01170.1	bidirectional amino acid transporter 1	-1.14858	12.3079	-16.5562	3.08627e-06	2.99876e-05	4.99784
Solyc05g012010.3.1	RING/U-box superfamily protein (AHRD V3.3 *-* A0A2U1QNZ5_ARTAN)	AT5G15790.2	RING/U-box superfamily protein	-1.14846	11.3437	-22.3319	5.25331e-07	1.03155e-05	6.99322
Solyc07g006320.4.1	auxin canalization protein (DUF828) (AHRD V3.3 *** AT5G57770.2)	AT5G57770.1	Plant protein of unknown function (DUF828) with plant pleckstrin homology-like region	-1.14816	7.61536	-6.00119	0.000962271	0.00213961	-1.5727
Solyc05g007490.3.1	S-adenosyl-L-methionine-dependent methyltransferases superfamily protein (AHRD V3.3 *** A0A2U1LK68_ARTAN)	AT1G26850.2	S-adenosyl-L-methionine-dependent methyltransferases superfamily protein	-1.14804	11.6517	-12.1791	1.85883e-05	9.74717e-05	2.94852
Solyc03g019660.4.1	Thylakoid lumenal 17.9 kDa protein, chloroplastic (AHRD V3.3 *** A0A2G2V4Z7_CAPBA)	AT4G24930.1	thylakoid lumenal 17.9 kDa protein, chloroplast	-1.14741	10.8348	-14.718	6.16231e-06	4.64586e-05	4.21073
Solyc12g005190.3.1	Protein phosphatase 2C family protein (AHRD V3.3 *-* A0A2U1NN53_ARTAN)	AT4G16580.1	Protein phosphatase 2C family protein	-1.1474	10.8208	-15.8025	4.05985e-06	3.5926e-05	4.68614
Solyc11g010480.2.1	Protein CURVATURE THYLAKOID 1A, chloroplastic (AHRD V3.3 *** A0A2G3B0C6_CAPCH)	AT4G38100.1	NA	-1.14702	12.4798	-12.1237	1.90865e-05	9.90858e-05	2.91821
Solyc05g006920.4.1	Protein NRT1/ PTR FAMILY 2.13 (AHRD V3.3 *** A0A1U8EVJ4_CAPAN)	AT1G69870.1	nitrate transporter 1.7	-1.14699	12.0092	-23.3958	3.984e-07	8.81137e-06	7.30125
Solyc07g065090.2.1	Polygalacturonase inhibiting protein (AHRD V3.3 *** C4PG28_SOLTO)	AT5G06860.1	polygalacturonase inhibiting protein 1	-1.14632	11.3398	-16.7776	2.85397e-06	2.85124e-05	5.08669
Solyc08g078950.3.1	NIT1	AT1G12110.1	nitrate transporter 1.1	-1.14506	12.3206	-16.8354	2.79677e-06	2.81599e-05	5.10967
Solyc08g077200.4.1	Ribose-phosphate pyrophosphokinase (AHRD V3.3 *** A0A0U9HNH5_KLENI)	AT1G32380.1	phosphoribosyl pyrophosphate (PRPP) synthase 2	-1.14492	12.8026	-24.0295	3.39864e-07	8.13729e-06	7.47768
Solyc09g092230.2.1	Unknown protein	AT4G02070.2	MUTS homolog 6	-1.14391	7.12189	-5.791	0.00115932	0.00250225	-1.78482
Solyc02g090400.4.1	Myb family transcription factor (AHRD V3.3 *** A0A2I0WBC3_9ASPA)	AT4G37180.1	Homeodomain-like superfamily protein	-1.14389	9.37839	-5.35947	0.00172703	0.00352993	-2.23769
Solyc10g006750.4.1	Unknown protein	AT1G28080.1	RING finger protein	-1.14339	10.7489	-12.6797	1.47122e-05	8.28067e-05	3.21628
Solyc08g005440.3.1	Disease resistance protein (AHRD V3.3 *** A0A200QXA3_9MAGN)	AT3G07040.1	NB-ARC domain-containing disease resistance protein	-1.14306	10.2866	-14.492	6.74727e-06	4.91232e-05	4.10728
Solyc02g089540.3.1	CONSTANS 1	AT3G02380.1	CONSTANS-like 2	-1.14262	11.9361	-19.4281	1.20002e-06	1.65577e-05	6.06672
Solyc10g076360.1.1	PRA1 family protein (AHRD V3.3 *** A0A2G3BEF0_CAPCH)	AT2G38360.1	prenylated RAB acceptor 1.B4	-1.14227	12.8683	-9.61404	7.2306e-05	0.000271274	1.39073
Solyc03g116870.3.1	NAD(P)H dehydrogenase subunit 48 (AHRD V3.3 *** A0A0F7GZU3_9ROSI)	AT1G15980.1	NDH-dependent cyclic electron flow 1	-1.14223	13.1571	-19.8375	1.06061e-06	1.5293e-05	6.20577
Solyc06g083410.4.1	protein XRI1 (AHRD V3.3 *** A0A2I4G9Z5_9ROSI)	AT5G48720.2	x-ray induced transcript 1	-1.14075	9.69702	-20.2067	9.50839e-07	1.42918e-05	6.32865
Solyc03g110960.3.1	Nucleoside diphosphate kinase (AHRD V3.3 *** A0A1U8FXC0_CAPAN)	AT5G63310.1	nucleoside diphosphate kinase 2	-1.14064	12.4657	-20.5266	8.66317e-07	1.36885e-05	6.43323
Solyc02g090930.3.1	Lipase (AHRD V3.3 *** A0A200QYW4_9MAGN)	AT5G42930.1	alpha/beta-Hydrolases superfamily protein	-1.14062	9.04887	-11.5132	2.57361e-05	0.000122846	2.57569
Solyc12g095850.2.1	Tryptophan--tRNA ligase (AHRD V3.3 *** A0A2G2VHY5_CAPBA)	AT2G25840.2	Nucleotidylyl transferase superfamily protein	-1.14029	12.4176	-19.8327	1.06213e-06	1.53017e-05	6.20416
Solyc08g008110.2.1	1-aminocyclopropane-1-carboxylate synthase (AHRD V3.3 *-* Q9SAZ4_SOLLC)	AT4G11280.1	1-aminocyclopropane-1-carboxylic acid (acc) synthase 6	-1.13984	9.93385	-9.42338	8.10114e-05	0.000295899	1.26028
Solyc01g106380.2.1	hypothetical protein (AHRD V3.3 *** AT5G64480.2)	AT5G64480.1	NA	-1.13976	10.943	-14.8509	5.84621e-06	4.50545e-05	4.27078
Solyc08g081060.3.1	DUF3527 domain-containing protein (AHRD V3.3 *** A0A1Q3AQL6_CEPFO)	AT4G11450.1	Protein of unknown function (DUF3527)	-1.13892	11.0566	-16.7669	2.86475e-06	2.85415e-05	5.08241
Solyc01g095590.3.1	Extra-large G-like protein, putative (DUF3133) (AHRD V3.3 *** Q0WVG1_ARATH)	AT2G46380.1	Protein of unknown function (DUF3133)	-1.13875	10.0198	-24.3724	3.12389e-07	7.81161e-06	7.57109
Solyc03g115200.3.1	Carbohydrate-binding X8 domain superfamily protein (AHRD V3.3 *-* A0A1P8AZV6_ARATH)	AT1G18650.1	plasmodesmata callose-binding protein 3	-1.13762	9.99591	-6.61671	0.000573001	0.0013927	-0.981221
Solyc10g081730.2.1	Protein WVD2-like 1 (AHRD V3.3 *** A0A2G3AVM2_CAPCH)	AT2G35880.1	TPX2 (targeting protein for Xklp2) protein family	-1.13732	10.2797	-14.2123	7.56231e-06	5.28727e-05	3.97712
Solyc11g071810.2.1	fasciated	AT1G08465.1	Plant-specific transcription factor YABBY family protein	-1.13714	10.314	-20.6773	8.29537e-07	1.3271e-05	6.48193
Solyc06g064940.3.1	Patellin-5 (AHRD V3.3 *** A0A2G2WKZ3_CAPBA)	AT1G72160.1	Sec14p-like phosphatidylinositol transfer family protein	-1.1364	11.9062	-20.5567	8.58831e-07	1.3596e-05	6.44298
Solyc02g072140.1.1	DUF641 domain-containing protein (AHRD V3.3 *** A0A1Q3APE9_CEPFO)	AT1G29300.1	Plant protein of unknown function (DUF641)	-1.13615	10.4367	-23.8846	3.5231e-07	8.3462e-06	7.43779
Solyc11g006830.2.1	Hemerythrin-like protein (AHRD V3.3 *** A0A2U1NY74_ARTAN)	AT3G54290.1	NA	-1.13597	6.75993	-5.1525	0.00210784	0.00418303	-2.46355
Solyc11g008200.2.1	Major facilitator superfamily (AHRD V3.3 *** A0A2U1MQP6_ARTAN)	AT2G39210.1	Major facilitator superfamily protein	-1.13575	6.72876	-9.39388	8.24638e-05	0.000299728	1.23989
Solyc09g010360.3.1	WAT1-related protein (AHRD V3.3 *** K4CR63_SOLLC)	AT2G37460.1	nodulin MtN21 /EamA-like transporter family protein	-1.13573	13.0399	-11.0732	3.222e-05	0.000146131	2.31807
Solyc09g010840.1.1	phantastica	AT2G37630.1	myb-like HTH transcriptional regulator family protein	-1.13505	11.9348	-10.0042	5.76522e-05	0.000227629	1.65061
Solyc01g104400.3.1	Basic blue protein (AHRD V3.3 *** A0A1U8E747_CAPAN)	AT2G02850.1	plantacyanin	-1.13432	8.19745	-5.18048	0.00205116	0.00409151	-2.43268
Solyc03g033330.3.1	RING/U-box superfamily protein (AHRD V3.3 *** A0A2U1ML59_ARTAN)	AT4G35840.1	RING/U-box superfamily protein	-1.13187	11.6284	-16.9774	2.66166e-06	2.71946e-05	5.16586
Solyc02g082830.3.1	Phosphoserine aminotransferase (AHRD V3.3 *** A0A328DLJ5_9ASTE)	AT4G35630.1	phosphoserine aminotransferase	-1.13101	12.5883	-15.0721	5.36057e-06	4.30448e-05	4.36964
Solyc09g008450.3.1	Ankyrin repeat-containing protein (AHRD V3.3 *** A0A2U1KVX6_ARTAN)	AT3G09890.1	Ankyrin repeat family protein	-1.13042	10.5645	-11.3951	2.73137e-05	0.000128607	2.50749
Solyc08g006590.2.1	protein ENHANCED DISEASE RESISTANCE 2-like (AHRD V3.3 *** A0A2I4G6J8_9ROSI)	AT5G10750.1	Protein of unknown function (DUF1336)	-1.12967	12.0192	-17.6072	2.14707e-06	2.38258e-05	5.40942
Solyc10g055630.2.1	plasma membrane intrinsic protein 2.9	AT4G35100.2	plasma membrane intrinsic protein 3	-1.12909	13.9358	-23.8602	3.54457e-07	8.36316e-06	7.43105
Solyc06g084090.4.1	Histone H2A (AHRD V3.3 *** A0A2G3CCJ9_CAPCH)	AT3G54560.1	histone H2A 11	-1.12861	11.2502	-11.1915	3.0306e-05	0.000139424	2.3883
Solyc06g064510.2.1	O-methyltransferase (AHRD V3.3 *** A0A1B4Z3W3_9ROSA)	AT4G35160.1	O-methyltransferase family protein	-1.12859	10.2343	-13.3364	1.09651e-05	6.76593e-05	3.5526
Solyc01g088450.2.1	RING/U-box superfamily protein (AHRD V3.3 *-* A0A2U1LDD8_ARTAN)	AT1G53820.1	RING/U-box superfamily protein	-1.12809	9.96111	-10.4532	4.48573e-05	0.00018884	1.93853
Solyc03g120430.3.1	D-glycerate 3-kinase (AHRD V3.3 *** A0A2K3PBX9_TRIPR)	AT1G80380.2	P-loop containing nucleoside triphosphate hydrolases superfamily protein	-1.12807	13.7419	-19.8908	1.04388e-06	1.51687e-05	6.22366
Solyc04g078610.4.1	Kinesin (AHRD V3.3 *** A0A200QZN6_9MAGN)	AT5G47820.2	P-loop containing nucleoside triphosphate hydrolases superfamily protein	-1.12737	12.9255	-14.9644	5.5908e-06	4.39347e-05	4.32171
Solyc06g007160.4.1	Alternative NAD(P)H dehydrogenase mitochondrial-like (AHRD V3.3 *** A0A2K3P845_TRIPR)	AT2G29990.1	alternative NAD(P)H dehydrogenase 2	-1.12647	12.4401	-11.0994	3.17842e-05	0.000144606	2.33369
Solyc08g079840.2.1	LESUBENDO L.esculentum subtilisin-like endoprotease	AT5G67360.1	Subtilase family protein	-1.12555	12.5614	-11.1532	3.09103e-05	0.000141429	2.36566
Solyc11g017250.2.1	Dihydrolipoamide acetyltransferase component of pyruvate dehydrogenase complex (AHRD V3.3 *** A0A2G2WYT7_CAPBA)	AT1G34430.1	2-oxoacid dehydrogenases acyltransferase family protein	-1.12548	11.9861	-15.8681	3.96221e-06	3.54386e-05	4.71384
Solyc11g007430.3.1	Receptor-like protein kinase (AHRD V3.3 *** A0A2K3L8M9_TRIPR)	AT5G38280.1	PR5-like receptor kinase	-1.12541	7.44248	-7.49559	0.000291013	0.000802406	-0.206139
Solyc05g005540.4.1	Polygalacturonase-1 non-catalytic subunit beta (AHRD V3.3 *** GP1_SOLLC)	AT1G70370.2	polygalacturonase 2	-1.1254	11.9232	-21.4279	6.71399e-07	1.18068e-05	6.71901
Solyc04g008960.3.1	GEM-like protein 6 (AHRD V3.3 *** A0A2G2X9D6_CAPBA)	AT5G23370.1	GRAM domain-containing protein / ABA-responsive protein-related	-1.1248	8.65395	-6.98233	0.000428658	0.00110083	-0.649438
Solyc12g017460.1.1	GDSL esterase/lipase At5g03980-like (AHRD V3.3 *** A0A1S3YRJ5_TOBAC)	AT1G28590.1	GDSL-like Lipase/Acylhydrolase superfamily protein	-1.1241	10.2642	-9.98683	5.8227e-05	0.000229355	1.63922
Solyc08g015620.3.1	hypothetical protein (AHRD V3.3 *** AT2G43945.1)	AT2G43945.1	NA	-1.12386	12.2259	-21.7689	6.11336e-07	1.11881e-05	6.82386
Solyc01g103140.3.1	Chloride channel protein (AHRD V3.3 *** K4B1P0_SOLLC)	AT5G49890.1	chloride channel C	-1.1233	11.2866	-9.95426	5.93217e-05	0.000232668	1.61785
Solyc08g005800.4.1	Pectin acetylesterase (AHRD V3.3 *** A0A1U8F2I8_CAPAN)	AT4G19420.1	Pectinacetylesterase family protein	-1.12237	12.9986	-14.8724	5.79671e-06	4.49028e-05	4.28048
Solyc02g065430.1.1	HTH-type transcriptional regulator (AHRD V3.3 *** Q680G2_ARATH)	AT2G23690.1	NA	-1.12229	6.62665	-5.9482	0.00100807	0.00222423	-1.62567
Solyc07g064240.4.1	Early nodulin-like protein 2-like (AHRD V3.3 *** A0A2K3LF88_TRIPR)	AT3G20570.1	early nodulin-like protein 9	-1.12186	10.4542	-9.38202	8.30562e-05	0.000301749	1.23167
Solyc05g007780.3.1	Photosynthetic NDH subcomplex L 2 (AHRD V3.3 *** A0A0F7GYP0_9ROSI)	AT1G14150.1	PsbQ-like 2	-1.12178	12.4439	-14.3558	7.13079e-06	5.09487e-05	4.04419
Solyc02g088090.1.1	Calmodulin-like protein 45 (AHRD V3.3 *** A0A2P0QD45_CAMSI)	AT3G29000.1	Calcium-binding EF-hand family protein	-1.12016	10.9469	-4.50011	0.00409983	0.00744506	-3.21438
Solyc11g067270.1.1	Acylsugar acyltransferase 3 (AHRD V3.3 *** A0A0B5JFF6_SOLHA)	AT3G26040.1	HXXXD-type acyl-transferase family protein	-1.1197	8.97373	-6.27765	0.000758696	0.00175337	-1.30171
Solyc12g019550.2.1	hypothetical protein (AHRD V3.3 *-* AT1G21500.1)	AT1G21500.1	NA	-1.11936	13.7223	-18.8437	1.43774e-06	1.85326e-05	5.86289
Solyc04g009260.3.1	Disease resistance protein (AHRD V3.3 *** A0A200PUC6_9MAGN)	AT3G46530.1	NB-ARC domain-containing disease resistance protein	-1.11896	10.5134	-19.8463	1.05784e-06	1.52663e-05	6.20871
Solyc12g098603.1.1	Xyloglucan endotransglucosylase/hydrolase (AHRD V3.3 *** A0A1U8ETM7_CAPAN)	AT3G23730.1	xyloglucan endotransglucosylase/hydrolase 16	-1.11896	10.1994	-9.7733	6.58572e-05	0.000251637	1.49792
Solyc10g009320.3.1	NAD-dependent protein deacetylase HST1-like protein (AHRD V3.3 *-* AT2G46640.2)	AT2G46640.2	NA	-1.11867	10.0787	-12.0696	1.95876e-05	0.000100714	2.88853
Solyc08g081770.3.1	GDT1-like protein 1, chloroplastic (AHRD V3.3 *** A0A1U8G499_CAPAN)	AT1G64150.1	Uncharacterized protein family (UPF0016)	-1.11836	10.897	-12.954	1.29902e-05	7.60153e-05	3.35874
Solyc05g051560.4.1	Mitochondrial substrate carrier family protein (AHRD V3.3 *** A0A1P8BDA7_ARATH)	AT5G64970.1	Mitochondrial substrate carrier family protein	-1.11774	11.0511	-11.3609	2.77926e-05	0.000130444	2.48756
Solyc11g006240.2.1	Unknown protein	AT2G31345.1	NA	-1.1175	7.13668	-3.98807	0.00721118	0.0122471	-3.84671
Solyc08g079880.2.1	Subtilisin-like protease (AHRD V3.3 *** Q9LWA3_SOLLC)	AT1G04110.1	Subtilase family protein	-1.11726	11.9858	-9.11774	9.76277e-05	0.000340715	1.04619
Solyc08g007120.3.1	SBP (S-ribonuclease binding protein) family protein (AHRD V3.3 *** Q8LCK5_ARATH)	AT1G32740.1	SBP (S-ribonuclease binding protein) family protein	-1.11568	8.63567	-14.8533	5.84057e-06	4.50545e-05	4.27188
Solyc02g085020.4.1	dihydroflavonol 4-reductase	AT5G42800.1	dihydroflavonol 4-reductase	-1.11469	11.3814	-9.05085	0.000101772	0.000351276	0.998494
Solyc08g081480.3.1	Pectin lyase-like superfamily protein (AHRD V3.3 *** O81746_ARATH)	AT4G23500.1	Pectin lyase-like superfamily protein	-1.11403	12.0479	-17.7233	2.06535e-06	2.32942e-05	5.45336
Solyc08g083350.4.1	50S ribosomal protein L11, chloroplastic (AHRD V3.3 *** A0A2G3AD25_CAPAN)	AT1G32990.1	plastid ribosomal protein l11	-1.11385	12.7203	-14.9895	5.53608e-06	4.37362e-05	4.33292
Solyc06g068290.1.1	Triphosphate tunel metalloenzyme 3 (AHRD V3.3 *** A0A1U8HDG2_CAPAN)	AT2G11890.1	adenylate cyclases	-1.11376	10.9604	-12.6985	1.45862e-05	8.22617e-05	3.22613
Solyc07g006060.3.1	Histone-lysine N-methyltransferase (AHRD V3.3 *** A0A2R6QHU9_ACTCH)	AT4G30860.1	SET domain group 4	-1.11345	10.4084	-12.8019	1.39146e-05	7.94697e-05	3.28008
Solyc08g079710.3.1	Kinesin-like protein (AHRD V3.3 *** K4CNX1_SOLLC)	AT1G12430.1	armadillo repeat kinesin 3	-1.11343	11.8118	-21.7464	6.1511e-07	1.12202e-05	6.81697
Solyc05g026240.3.1	Leucine-rich repeat receptor-like protein kinase family (AHRD V3.3 *** A0A0K9Q1P6_ZOSMR)	AT2G19780.1	Leucine-rich repeat (LRR) family protein	-1.11152	11.9997	-14.4902	6.75201e-06	4.91253e-05	4.10648
Solyc08g076740.4.1	ER-based factor for assembly of V-ATPase (AHRD V3.3 *-* AT5G52980.1)	AT5G52980.1	NA	-1.11062	8.69149	-9.64259	7.10981e-05	0.000267284	1.41006
Solyc05g050770.4.1	Serine carboxypeptidase (AHRD V3.3 *** A0A2K3LD91_TRIPR)	AT2G22920.3	serine carboxypeptidase-like 12	-1.11047	11.8595	-23.4952	3.8849e-07	8.63808e-06	7.32925
Solyc06g074820.3.1	tonoplast intrinsic protein 1.1	AT2G36830.1	gamma tonoplast intrinsic protein	-1.10924	14.2861	-20.6095	8.45859e-07	1.34546e-05	6.46006
Solyc06g060310.3.1	Chlorophyllide a oxygenase, chloroplastic (AHRD V3.3 *** A0A2G3C7C2_CAPCH)	AT1G44446.1	Pheophorbide a oxygenase family protein with Rieske [2Fe-2S] domain	-1.10909	13.699	-24.1004	3.33956e-07	8.04876e-06	7.49713
Solyc09g010510.4.1	NAD(P)-binding Rossmann-fold superfamily protein (AHRD V3.3 *** A0A2U1QM80_ARTAN)	AT2G37540.1	NAD(P)-binding Rossmann-fold superfamily protein	-1.10889	9.24562	-7.28541	0.000340101	0.000909156	-0.384624
Solyc08g075920.4.1	Protein BREVIS RADIX (AHRD V3.3 *** A0A1U8GKL1_CAPAN)	AT1G31880.1	DZC (Disease resistance/zinc finger/chromosome condensation-like region) domain containing protein	-1.10862	10.8331	-10.6796	3.96712e-05	0.000171829	2.07947
Solyc11g005630.1.1	G-type lectin S-receptor-like serine/threonine-protein kinase LECRK3 (AHRD V3.3 *** A0A2I4HSV3_9ROSI)	AT5G60900.1	receptor-like protein kinase 1	-1.10861	10.2405	-6.34567	0.000716487	0.00167473	-1.23639
Solyc06g076120.2.1	Fasciclin-like arabinogalactan protein 4 (AHRD V3.3 *** A0A2G2ZDY4_CAPAN)	AT3G46550.1	Fasciclin-like arabinogalactan family protein	-1.10708	12.5226	-17.1594	2.49946e-06	2.60106e-05	5.23718
Solyc12g096870.1.1	Glycosyltransferase (AHRD V3.3 *** A0A193AUF6_PUNGR)	AT4G15480.1	UDP-Glycosyltransferase superfamily protein	-1.10637	8.6145	-16.7322	2.89994e-06	2.87569e-05	5.06855
Solyc12g014040.1.1	Serine/Threonine-kinase pakA-like protein (AHRD V3.3 *-* AT3G15095.1)	AT3G15095.1	NA	-1.10578	10.5924	-12.4313	1.65048e-05	8.97394e-05	3.08466
Solyc12g010350.3.1	60S ribosomal protein L39 (AHRD V3.3 *** B6SP72_MAIZE)	AT4G31985.1	Ribosomal protein L39 family protein	-1.10562	12.2258	-15.1103	5.2815e-06	4.26705e-05	4.38658
Solyc07g007920.3.1	Rif1_N domain-containing protein (AHRD V3.3 *** A0A1Q3D7F4_CEPFO)	AT4G15440.1	hydroperoxide lyase 1	-1.1054	5.64526	-5.14684	0.00211952	0.00420319	-2.46981
Solyc01g073860.3.1	Cysteine/Histidine-rich C1 domain family protein (AHRD V3.3 *** Q9SL28_ARATH)	AT2G44380.1	Cysteine/Histidine-rich C1 domain family protein	-1.10527	6.7731	-9.89622	6.13323e-05	0.000238443	1.57961
Solyc08g013670.3.1	Photosystem I reaction center subunit N, chloroplastic (AHRD V3.3 *** A0A1U8EZE3_CAPAN)	AT5G64040.1	photosystem I reaction center subunit PSI-N, chloroplast, putative / PSI-N, putative (PSAN)	-1.10516	11.7435	-11.0011	3.34544e-05	0.000150581	2.27496
Solyc03g111810.2.1	Sieve element occlusion a (AHRD V3.3 *** E2FKJ8_9SOLN)	AT3G01680.1	NA	-1.10474	11.86	-10.0965	5.47091e-05	0.000218968	1.71073
Solyc08g060970.4.1	polygalacturonase AF118567	AT5G27530.1	Pectin lyase-like superfamily protein	-1.10472	8.71269	-9.02651	0.00010333	0.000355474	0.981063
Solyc12g049280.3.1	NAD(P)-binding Rossmann-fold superfamily protein (AHRD V3.3 *** F4IDE8_ARATH)	AT1G72640.1	NAD(P)-binding Rossmann-fold superfamily protein	-1.10448	13.1548	-17.698	2.08283e-06	2.33617e-05	5.44382
Solyc04g150111.1.1	ozone-responsive stress-like protein (DUF1138) (AHRD V3.3 *** AT1G01170.2)	AT1G01170.2	Protein of unknown function (DUF1138)	-1.10424	10.3605	-16.7736	2.85803e-06	2.85357e-05	5.08508
Solyc02g088340.4.1	WRKY transcription factor 3	AT2G03340.1	WRKY DNA-binding protein 3	-1.10341	12.4463	-17.8321	1.99207e-06	2.27192e-05	5.49427
Solyc11g012580.2.1	Carbohydrate-binding X8 domain superfamily protein (AHRD V3.3 *** F4IFD7_ARATH)	AT5G35740.1	Carbohydrate-binding X8 domain superfamily protein	-1.10331	7.65851	-5.8951	0.00105649	0.00231328	-1.67909
Solyc01g010310.4.1	Carbohydrate-binding X8 domain superfamily protein (AHRD V3.3 *** A0A1P8AZV6_ARATH)	AT1G18650.1	plasmodesmata callose-binding protein 3	-1.10285	10.784	-8.18856	0.000178422	0.000540663	0.354515
Solyc05g054070.4.1	60S ribosomal protein L6 (AHRD V3.3 *** A0A2G3CJ48_CAPCH)	AT1G74050.1	Ribosomal protein L6 family protein	-1.10142	11.4846	-12.9033	1.32901e-05	7.72159e-05	3.33263
Solyc04g008710.4.1	Arginine/serine-rich-like splicing factor (AHRD V3.3 *-* Q9SII4_ARATH)	AT3G24506.1	NA	-1.10106	12.4134	-24.5283	3.00757e-07	7.65016e-06	7.6131
Solyc02g077720.4.1	Unknown protein	AT3G17950.1	NA	-1.09825	8.67684	-10.2262	5.08609e-05	0.000207795	1.79441
Solyc03g111800.2.1	Leucine-rich repeat receptor-like kinase (AHRD V3.3 *** A0A0M3L7B4_SOLLC)	AT2G31880.1	Leucine-rich repeat protein kinase family protein	-1.09785	9.54596	-5.35779	0.00172979	0.00353471	-2.2395
Solyc02g094390.3.1	S-acyltransferase (AHRD V3.3 *** A0A1U8FK29_CAPAN)	AT3G26935.1	DHHC-type zinc finger family protein	-1.09764	11.3283	-9.89571	6.13504e-05	0.000238443	1.57927
Solyc12g010910.2.1	Phospholipase A1-IIdelta (AHRD V3.3 *** A0A2G2YTM0_CAPAN)	AT2G42690.1	alpha/beta-Hydrolases superfamily protein	-1.09717	12.0634	-15.9157	3.89303e-06	3.48761e-05	4.73387
Solyc09g092490.3.1	Glycosyltransferase (AHRD V3.3 *-* A0A2I4GJH4_9ROSI)	AT1G05530.1	UDP-glucosyl transferase 75B2	-1.09661	11.6298	-14.0395	8.1232e-06	5.56494e-05	3.89542
Solyc06g083690.3.1	Glutaredoxin-C5, chloroplastic (AHRD V3.3 *** A0A2G2WN59_CAPBA)	AT4G28730.1	Glutaredoxin family protein	-1.09659	12.1666	-15.9352	3.86502e-06	3.46624e-05	4.74209
Solyc11g072620.1.1	Unknown protein	AT1G23230.2	NA	-1.0958	7.27093	-3.31175	0.0161609	0.0251512	-4.73924
Solyc01g016470.3.1	60S acidic ribosomal protein P1 (AHRD V3.3 *-* A0A2G2XN91_CAPBA),Pfam:PF00428	AT5G24510.1	60S acidic ribosomal protein family	-1.09557	10.1071	-9.48821	7.79217e-05	0.000287231	1.3049
Solyc10g083910.3.1	hypothetical protein (AHRD V3.3 *** AT2G36835.1)	AT2G36835.1	NA	-1.09514	12.3566	-21.7858	6.0853e-07	1.11613e-05	6.829
Solyc04g082180.4.1	Alcohol dehydrogenase ADH (AHRD V3.3 *** Q41242_SOLLC)	AT5G42250.1	Zinc-binding alcohol dehydrogenase family protein	-1.09497	10.038	-12.491	1.60518e-05	8.80235e-05	3.11652
Solyc12g042430.2.1	Inositol polyphosphate multikinase (AHRD V3.3 *** A0A2G2VGT7_CAPBA)	AT5G61760.1	inositol polyphosphate kinase 2 beta	-1.09476	11.2737	-11.1516	3.0937e-05	0.000141506	2.36467
Solyc02g089620.3.1	proline dehydrogenase	AT5G38710.1	Methylenetetrahydrofolate reductase family protein	-1.09466	11.0331	-6.44588	0.000659106	0.00156404	-1.14111
Solyc02g086940.3.1	ARM repeat superfamily protein (AHRD V3.3 *** A0A2U1PMP5_ARTAN)	AT5G14790.1	ARM repeat superfamily protein	-1.09388	11.5505	-24.027	3.40072e-07	8.13729e-06	7.47701
Solyc05g055400.4.1	Cytochrome P450 (AHRD V3.3 *** A0A200Q2G7_9MAGN)	AT5G04660.1	cytochrome P450, family 77, subfamily A, polypeptide 4	-1.09335	11.4959	-16.7635	2.8682e-06	2.85415e-05	5.08104
Solyc06g083180.4.1	40S ribosomal protein S8 (AHRD V3.3 *** A0A1U8H236_CAPAN)	AT5G59240.1	Ribosomal protein S8e family protein	-1.09311	11.7671	-10.4742	4.43425e-05	0.000187004	1.95177
Solyc04g074150.3.1	Multifunctional methyltransferase subunit TRM112-like protein (AHRD V3.3 *** A0A1J3G352_NOCCA)	AT1G78190.1	Trm112p-like protein	-1.09309	10.5926	-19.4729	1.18377e-06	1.63845e-05	6.08207
Solyc11g068440.2.1	Glucan endo-1,3-beta-glucosidase 11 (AHRD V3.3 *** A0A2G3BAW5_CAPCH)	AT2G27500.2	Glycosyl hydrolase superfamily protein	-1.09274	10.902	-13.378	1.07677e-05	6.66887e-05	3.57336
Solyc08g005677.1.1	Terpene synthase (AHRD V3.3 *** G5CV36_SOLLC)	AT1G79460.1	Terpenoid cyclases/Protein prenyltransferases superfamily protein	-1.09248	8.97729	-9.89944	6.12189e-05	0.000238377	1.58173
Solyc07g006490.3.1	hypothetical protein (AHRD V3.3 *** AT4G28025.2)	AT4G28025.2	NA	-1.09198	13.4911	-16.5255	3.12019e-06	3.01782e-05	4.98542
Solyc01g005470.3.1	protein PLANT CADMIUM RESISTANCE 2-like (AHRD V3.3 *** A0A1U8ETE7_CAPAN)	AT1G14870.1	PLANT CADMIUM RESISTANCE 2	-1.09186	7.15275	-4.98108	0.00249646	0.00483893	-2.65503
Solyc02g087200.2.1	RING-type E3 ubiquitin transferase (AHRD V3.3 *** A0A2G2XIC9_CAPBA)	AT5G40140.1	RING/U-box superfamily protein with ARM repeat domain	-1.09124	11.1892	-21.574	6.44869e-07	1.1582e-05	6.76413
Solyc05g017840.4.1	Protein PLANT CADMIUM RESISTANCE like (AHRD V3.3 *-* A0A2R6RWP9_ACTCH)	AT3G10980.1	PLAC8 family protein	-1.09114	9.22296	-8.69653	0.000127426	0.000418239	0.740585
Solyc05g046020.3.1	Peroxidase (AHRD V3.3 *** K4C0T5_SOLLC)	AT1G05260.1	Peroxidase superfamily protein	-1.09079	6.41888	-4.53936	0.00393239	0.00717384	-3.16749
Solyc06g071880.4.1	60S ribosomal protein L17 (AHRD V3.3 *** A0A2I0X0J2_9ASPA)	AT1G27400.1	Ribosomal protein L22p/L17e family protein	-1.09071	12.4814	-21.1666	7.22091e-07	1.22595e-05	6.63749
Solyc05g051870.3.1	Pollen Ole e 1 allergen/extensin (AHRD V3.3 *** A0A200QVY0_9MAGN),Pfam:PF01190	AT4G08685.1	Pollen Ole e 1 allergen and extensin family protein	-1.09015	10.2396	-7.67743	0.000255039	0.000721491	-0.0549841
Solyc07g041235.1.1	Unknown protein	AT1G63190.1	Cystatin/monellin superfamily protein	-1.08968	8.76175	-6.07595	0.000901632	0.00202314	-1.49853
Solyc08g005220.4.1	Plastid lipid-associated protein chloroplastic-like (AHRD V3.3 *** A0A2K3PR63_TRIPR)	AT2G35490.1	Plastid-lipid associated protein PAP / fibrillin family protein	-1.08935	12.1278	-19.8193	1.06639e-06	1.53498e-05	6.19966
Solyc09g011500.3.1	Glutathione S-transferase (AHRD V3.3 *** C0LF68_CAPAN)	AT3G09270.1	glutathione S-transferase TAU 8	-1.08931	8.66112	-5.83845	0.00111109	0.00241537	-1.73646
Solyc02g080390.2.1	Binding / calmodulin binding protein (AHRD V3.3 *** A0A1P8B7Z7_ARATH)	AT4G21820.1	binding;calmodulin binding	-1.08784	9.03308	-6.82227	0.000485984	0.00121653	-0.792975
Solyc02g084600.4.1	Leucine-rich repeat receptor-like protein kinase family protein (AHRD V3.3 *-* A0A061DFG6_THECC)	AT4G20140.1	Leucine-rich repeat transmembrane protein kinase	-1.08692	8.22202	-13.6325	9.64663e-06	6.2049e-05	3.69905
Solyc02g067890.3.1	S-adenosyl-L-methionine-dependent methyltransferases superfamily protein (AHRD V3.3 *** A0A2U1MED4_ARTAN)	AT5G14430.1	S-adenosyl-L-methionine-dependent methyltransferases superfamily protein	-1.0863	12.1338	-12.4061	1.67003e-05	9.0595e-05	3.07117
Solyc02g086300.4.1	Class I glutamine amidotransferase-like superfamily protein (AHRD V3.3 *** A0A2U1KIC9_ARTAN)	AT5G38200.1	Class I glutamine amidotransferase-like superfamily protein	-1.08622	6.41565	-7.9247	0.000214035	0.000624482	0.145877
Solyc01g101100.4.1	Protein kinase superfamily protein (AHRD V3.3 *** A0A2U1K9U7_ARTAN)	AT1G56720.3	Protein kinase superfamily protein	-1.08506	13.126	-19.4087	1.20713e-06	1.66283e-05	6.06006
Solyc02g080310.2.1	Beta-glucosidase 46 (AHRD V3.3 *** A0A1U8FUJ5_CAPAN)	AT4G21760.1	beta-glucosidase 47	-1.08503	11.4707	-16.0868	3.65562e-06	3.34077e-05	4.80544
Solyc02g080490.3.1	Protein DETOXIFICATION (AHRD V3.3 *** A0A328DGG9_9ASTE)	AT3G21690.1	MATE efflux family protein	-1.08474	9.39266	-10.8377	3.646e-05	0.000161062	2.17629
Solyc04g014270.3.1	ATP-dependent 6-phosphofructokinase (AHRD V3.3 *** A0A2G2XA03_CAPBA)	AT2G22480.1	phosphofructokinase 5	-1.08405	11.5268	-17.8014	2.0124e-06	2.28924e-05	5.48277
Solyc02g094420.3.1	Shikimate kinase (AHRD V3.3 *** A0A2K3MVD6_TRIPR)	AT3G26900.3	shikimate kinase like 1	-1.08405	13.3393	-13.2966	1.11581e-05	6.85584e-05	3.53264
Solyc09g057960.1.1	Cysteine-rich receptor-like protein kinase (AHRD V3.3 *-* A0A2K3KZ48_TRIPR)	AT5G48540.1	receptor-like protein kinase-related family protein	-1.08344	7.28659	-10.738	3.84467e-05	0.000167879	2.11543
Solyc08g081160.3.1	DUF3741 domain-containing protein/DUF4378 domain-containing protein (AHRD V3.3 *-* A0A1Q3CNJ4_CEPFO)	AT2G45900.1	Phosphatidylinositol N-acetyglucosaminlytransferase subunit P-related	-1.08343	11.4444	-20.5104	8.70387e-07	1.37285e-05	6.42797
Solyc02g068390.3.1	Mitochondrial inner membrane protease subunit 1 (AHRD V3.3 *** A0A1J3ERE8_NOCCA)	AT1G53530.1	Peptidase S24/S26A/S26B/S26C family protein	-1.08329	10.845	-18.3055	1.70637e-06	2.05628e-05	5.66939
Solyc07g056480.3.1	glutathione S-transferase/peroxidase	AT1G78380.1	glutathione S-transferase TAU 19	-1.08302	12.2108	-5.52518	0.00147803	0.0030819	-2.06094
Solyc06g007220.4.1	Unknown protein	AT4G12020.2	protein kinase family protein	-1.08291	10.2306	-13.5739	9.89249e-06	6.30775e-05	3.67028
Solyc02g064800.3.1	WD40 repeat (AHRD V3.3 *** A0A200PS16_9MAGN)	AT4G34280.1	transducin family protein / WD-40 repeat family protein	-1.08171	11.6498	-20.3109	9.22287e-07	1.41045e-05	6.36291
Solyc02g078670.3.1	COP1-interacting protein 7 (AHRD V3.3 *** CIP7_ARATH)	AT1G61100.1	disease resistance protein (TIR class), putative	-1.08056	12.6204	-16.2825	3.40456e-06	3.19614e-05	4.88632
Solyc01g106430.3.1	Inorganic pyrophosphatase (AHRD V3.3 *** A0A2G2W8Z5_CAPBA)	AT5G09650.1	pyrophosphorylase 6	-1.07972	13.4641	-13.6906	9.41026e-06	6.09799e-05	3.7274
Solyc02g069065.1.1	Phloem protein 2-like (AHRD V3.3 *** A0A200QPN3_9MAGN)	AT1G31200.1	phloem protein 2-A9	-1.0796	6.41316	-9.14236	9.61518e-05	0.000336976	1.06367
Solyc03g113910.3.1	Gibberellin-regulated protein 14 (AHRD V3.3 *** A0A2G3AWC5_CAPCH)	AT5G14920.1	Gibberellin-regulated family protein	-1.0793	8.67887	-7.14091	0.000379392	0.00099471	-0.509758
Solyc06g083230.3.1	GTP cyclohydrolase 1	AT3G07270.1	GTP cyclohydrolase I	-1.0791	12.5319	-19.492	1.17692e-06	1.63282e-05	6.08861
Solyc01g107890.3.1	Filament-like plant protein 7 (AHRD V3.3 *** A0A314KPZ1_NICAT)	AT3G19370.3	Plant protein of unknown function (DUF869)	-1.07751	9.82435	-10.2116	5.12773e-05	0.000208744	1.78506
Solyc06g074430.4.1	60S acidic ribosomal protein P2 (AHRD V3.3 *** A0A2G2ZDK5_CAPAN),Pfam:PF00428	AT3G44590.1	60S acidic ribosomal protein family	-1.07661	12.8261	-15.8172	4.03772e-06	3.58254e-05	4.69236
Solyc04g008040.4.1	Microtubule-associated protein 70 (AHRD V3.3 *** A0A200QNX4_9MAGN)	AT1G24764.1	microtubule-associated proteins 70-2	-1.07648	12.0039	-18.2965	1.71135e-06	2.05931e-05	5.6661
Solyc12g096820.1.1	Glycosyltransferase (AHRD V3.3 *** A0A2I4H5B8_9ROSI)	AT1G05680.1	Uridine diphosphate glycosyltransferase 74E2	-1.07611	9.85147	-7.96302	0.000208386	0.000611191	0.176539
Solyc06g074910.3.1	potato leaf	AT5G57620.1	myb domain protein 36	-1.07596	6.74728	-4.4704	0.00423191	0.00765319	-3.25002
Solyc06g071070.1.1	NAD(P)-binding Rossmann-fold superfamily protein (AHRD V3.3 *** A0A2U1L921_ARTAN),Pfam:PF13561	AT3G03980.1	NAD(P)-binding Rossmann-fold superfamily protein	-1.07586	11.9905	-18.3906	1.66026e-06	2.03608e-05	5.70036
Solyc04g054730.3.1	Sulfate transporter-like protein (AHRD V3.3 *** A0A2K3NYV6_TRIPR)	AT5G10180.1	slufate transporter 2;1	-1.07537	11.6157	-16.0644	3.68581e-06	3.3635e-05	4.79608
Solyc11g021365.2.1	SSUH2-like protein (AHRD V3.3 *** AT1G22630.1)	AT1G22630.1	NA	-1.07521	11.7531	-13.8354	8.84913e-06	5.8528e-05	3.79765
Solyc06g074670.4.1	UDP-apiose/UDP-xylose synthase (AHRD V3.3 *** A0A1B3TP38_SPIPO)	AT1G08200.1	UDP-D-apiose/UDP-D-xylose synthase 2	-1.07454	12.4841	-23.3028	4.07952e-07	8.92776e-06	7.27492
Solyc02g067230.3.1	Dof zinc finger protein3	AT5G39660.2	cycling DOF factor 2	-1.07424	9.74203	-5.00058	0.00244839	0.00476294	-2.63304
Solyc07g049680.4.1	Condensin complex subunit 2 (AHRD V3.3 *** A0A2G2WDS5_CAPBA)	AT2G32590.1	NA	-1.07397	7.59958	-10.8805	3.56423e-05	0.000158037	2.2023
Solyc03g044600.2.1	Unknown protein	AT5G09430.1	alpha/beta-Hydrolases superfamily protein	-1.07352	9.9734	-13.9527	8.42319e-06	5.68625e-05	3.854
Solyc10g009570.3.1	Rhodanese-like domain-containing protein 4, chloroplastic (AHRD V3.3 *** A0A2G2VSY7_CAPBA)	AT4G01050.1	thylakoid rhodanese-like	-1.07331	13.9484	-15.9932	3.78335e-06	3.42574e-05	4.76638
Solyc11g032010.1.1	Calcium-dependent protein kinase (AHRD V3.3 *-* A0A2U1LEA3_ARTAN)	AT4G09570.1	calcium-dependent protein kinase 4	-1.07299	12.1172	-4.63261	0.00356467	0.00659549	-3.05699
Solyc01g065530.3.1	COBRA-like protein (AHRD V3.3 *** A0A2G3AIT3_CAPAN)	AT4G16120.1	COBRA-like protein-7 precursor	-1.07192	11.5617	-16.6867	2.94684e-06	2.89709e-05	5.05034
Solyc02g080410.3.1	18.8 kDa class V heat shock protein (AHRD V3.3 *** A0A2G2VBF1_CAPBA)	AT4G21870.1	HSP20-like chaperones superfamily protein	-1.0717	10.0643	-12.7075	1.45266e-05	8.20087e-05	3.23082
Solyc06g074800.1.1	Zinc finger protein (AHRD V3.3 *** A0A200R9U1_9MAGN)	AT2G28200.1	C2H2-type zinc finger family protein	-1.07167	9.52453	-11.0991	3.17883e-05	0.000144606	2.33354
Solyc09g009540.4.1	Alpha/beta-Hydrolases superfamily protein (AHRD V3.3 *** A0A2U1QP59_ARTAN)	AT2G36290.1	alpha/beta-Hydrolases superfamily protein	-1.06937	10.4929	-12.041	1.9859e-05	0.000101576	2.87277
Solyc10g084320.3.1	Subtilisin-like protease (AHRD V3.3 *** O82777_SOLLC)	AT5G67090.1	Subtilisin-like serine endopeptidase family protein	-1.06821	11.8637	-11.5953	2.47007e-05	0.000119271	2.62276
Solyc07g008020.3.1	auxin-regulated 35	AT4G32280.1	indole-3-acetic acid inducible 29	-1.06816	8.22213	-12.012	2.01381e-05	0.000102877	2.85678
Solyc05g005550.4.1	BURP domain (AHRD V3.3 *-* A0A200QH65_9MAGN)	AT1G70370.2	polygalacturonase 2	-1.06779	9.7247	-17.4467	2.26628e-06	2.4572e-05	5.3482
Solyc01g104370.4.1	60S acidic ribosomal protein P1 (AHRD V3.3 *** A0A2G2W8Q0_CAPBA),Pfam:PF00428	AT5G24510.1	60S acidic ribosomal protein family	-1.06714	12.8693	-21.344	6.87214e-07	1.19466e-05	6.69294
Solyc06g071790.3.1	Elongation factor Tu (AHRD V3.3 *** A0A2G2WM97_CAPBA)	AT4G20360.1	RAB GTPase homolog E1B	-1.06691	12.3247	-14.2268	7.51737e-06	5.27356e-05	3.98392
Solyc10g017600.3.1	Hexosyltransferase (AHRD V3.3 *** A0A2G2W3R9_CAPBA)	AT3G61130.1	galacturonosyltransferase 1	-1.0667	11.2075	-19.1708	1.29853e-06	1.72753e-05	5.97779
Solyc04g074870.3.1	Purine permease 3 (AHRD V3.3 *** A0A1U8GDH3_CAPAN),Pfam:PF16913	AT1G28230.1	purine permease 1	-1.06646	11.5421	-14.5051	6.71153e-06	4.90219e-05	4.11334
Solyc05g009530.3.1	Dihydrolipoamide acetyltransferase component of pyruvate dehydrogenase complex (AHRD V3.3 *** A0A1U8EIE7_CAPAN)	AT3G25860.1	2-oxoacid dehydrogenases acyltransferase family protein	-1.06621	12.8606	-16.1399	3.58542e-06	3.30447e-05	4.82748
Solyc06g049040.4.1	Basic-leucine zipper (BZIP) transcription factor family protein (AHRD V3.3 *** A0A2U1LV89_ARTAN)	AT2G40620.1	Basic-leucine zipper (bZIP) transcription factor family protein	-1.06431	11.9681	-11.2395	2.95686e-05	0.000136606	2.41654
Solyc08g082570.4.1	hypothetical protein (AHRD V3.3 *-* AT5G42070.1)	AT5G42070.1	NA	-1.06344	10.1244	-12.5306	1.57591e-05	8.69732e-05	3.13759
Solyc10g076700.2.1	Rhodanese-like domain-containing protein 10 (AHRD V3.3 *** A0A1U8EI03_CAPAN)	AT3G08920.1	Rhodanese/Cell cycle control phosphatase superfamily protein	-1.06313	12.2727	-17.6293	2.13123e-06	2.36939e-05	5.41781
Solyc03g044060.4.1	Formin-like protein (AHRD V3.3 *** A0A2G3CLP8_CAPCH)	AT5G67470.1	formin homolog 6	-1.06289	9.66068	-20.0597	9.92896e-07	1.47373e-05	6.27999
Solyc07g041730.4.1	MOB kinase activator family (AHRD V3.3 *** A0A2U1N847_ARTAN)	AT5G45550.1	Mob1/phocein family protein	-1.06288	10.928	-15.4937	4.55907e-06	3.86987e-05	4.55413
Solyc11g066430.2.1	histone H2B	AT3G45980.1	Histone superfamily protein	-1.06286	10.1123	-6.28287	0.000755362	0.00174671	-1.29668
Solyc01g110520.3.1	Amidophosphoribosyltransferase (AHRD V3.3 *** A0A2G3BW41_CAPCH)	AT4G34740.1	GLN phosphoribosyl pyrophosphate amidotransferase 2	-1.06271	13.5504	-18.0868	1.832e-06	2.15068e-05	5.58906
Solyc09g083190.3.1	NAD(P)H dehydrogenase 18 (AHRD V3.3 *** A0A0F7CYQ9_9ROSI)	AT5G43750.1	NAD(P)H dehydrogenase 18	-1.0623	12.8606	-14.485	6.76618e-06	4.9207e-05	4.10408
Solyc12g013580.3.1	Peptidyl-prolyl cis-trans isomerase CYP37, chloroplastic (AHRD V3.3 *** A0A1U8GBH5_CAPAN)	AT3G15520.1	Cyclophilin-like peptidyl-prolyl cis-trans isomerase family protein	-1.06206	12.9368	-17.7608	2.03974e-06	2.31087e-05	5.4675
Solyc03g097030.3.1	4-coumarate:CoA ligase (AHRD V3.3 *** Q42880_LITER)	AT1G65060.1	4-coumarate:CoA ligase 3	-1.06173	11.9655	-20.0752	9.88343e-07	1.46832e-05	6.28516
Solyc01g105020.3.1	Protein phosphatase 2C (PP2C)-like domain (AHRD V3.3 *-* A0A200PXZ2_9MAGN)	AT4G33500.1	Protein phosphatase 2C family protein	-1.06147	12.7114	-15.1189	5.26394e-06	4.26182e-05	4.39037
Solyc12g098960.2.1	Protein kinase domain (AHRD V3.3 *** A0A200R1U1_9MAGN)	AT1G56720.3	Protein kinase superfamily protein	-1.06119	9.89786	-12.7968	1.39467e-05	7.96259e-05	3.27744
Solyc12g009260.3.1	3-oxoacyl-[acyl-carrier-protein] synthase (AHRD V3.3 *** A0A2K3NYI3_TRIPR)	AT1G74960.3	fatty acid biosynthesis 1	-1.06104	10.5309	-12.8184	1.38107e-05	7.89845e-05	3.28866
Solyc02g092950.3.1	Microtubule-associated protein RP/EB family member 1C (AHRD V3.3 *** A0A2G2XGZ8_CAPBA)	AT5G67270.1	end binding protein 1C	-1.06005	9.45298	-15.054	5.39853e-06	4.32038e-05	4.3616
Solyc08g066420.1.1	Polyketide cyclase/dehydrase and lipid transport superfamily protein (AHRD V3.3 *** A0A2U1PZR8_ARTAN)	AT2G25770.2	Polyketide cyclase/dehydrase and lipid transport superfamily protein	-1.06001	11.396	-11.5753	2.49488e-05	0.000119909	2.6113
Solyc03g119110.4.1	GPI-anchored protein (AHRD V3.3 *** AT3G18050.1)	AT3G18050.1	NA	-1.05971	13.3206	-25.6369	2.31178e-07	6.8022e-06	7.90365
Solyc07g054130.2.1	Unknown protein	ATMG01270.1	mitochondrial ribosomal protein S7	-1.0593	6.8652	-8.76979	0.00012156	0.000403118	0.794648
Solyc12g099370.2.1	GATA transcription factor 23 (AHRD V3.3 *** A0A2G2VJP8_CAPBA)	AT5G49300.1	GATA transcription factor 16	-1.05915	9.20035	-12.1163	1.91538e-05	9.92183e-05	2.91419
Solyc01g087520.3.1	Ferredoxin-thioredoxin reductase, variable chain (AHRD V3.3 *** A0A2G2XSR5_CAPBA)	AT5G08410.1	ferredoxin/thioredoxin reductase subunit A (variable subunit) 2	-1.05886	10.7408	-24.4706	3.05003e-07	7.70793e-06	7.59759
Solyc01g112080.3.1	Lysm domain GPI-anchored protein 2 (AHRD V3.3 *** A0A2U1M2U7_ARTAN)	AT2G17120.1	lysm domain GPI-anchored protein 2 precursor	-1.05866	10.7718	-13.5753	9.88645e-06	6.30775e-05	3.67098
Solyc08g007140.4.1	60S ribosomal protein L37a (AHRD V3.3 *** A0A2G3AM54_CAPAN)	AT3G10950.1	Zinc-binding ribosomal protein family protein	-1.05809	11.6088	-15.6537	4.29197e-06	3.7209e-05	4.62286
Solyc02g079415.1.1	S-adenosyl-L-methionine-dependent methyltransferases superfamily protein (AHRD V3.3 *** Q8VYM6_ARATH)	AT4G26600.1	S-adenosyl-L-methionine-dependent methyltransferases superfamily protein	-1.0579	10.9928	-10.3354	4.7862e-05	0.000198184	1.86414
Solyc07g056170.4.1	Subtilisin-like protease (AHRD V3.3 *** A0A2G3C254_CAPCH)	AT2G04160.1	Subtilisin-like serine endopeptidase family protein	-1.05735	10.9215	-14.7623	6.05492e-06	4.59821e-05	4.23078
Solyc07g066100.3.1	GPI-anchored protein LORELEI (AHRD V3.3 *** A0A2I4E3L7_9ROSI)	AT5G56170.1	LORELEI-LIKE-GPI-ANCHORED PROTEIN 1	-1.05688	9.35848	-14.8959	5.74329e-06	4.46217e-05	4.29103
Solyc11g013150.1.1	Nodulation-signaling pathway 2 protein (AHRD V3.3 *** A0A2G3CLP6_CAPCH)	AT4G08250.1	GRAS family transcription factor	-1.05672	9.84066	-9.1189	9.75576e-05	0.00034056	1.04702
Solyc07g054870.4.1	2-oxoglutarate (2OG) and Fe(II)-dependent oxygenase superfamily protein (AHRD V3.3 *** A0A2U1MCV6_ARTAN)	AT2G36690.1	2-oxoglutarate (2OG) and Fe(II)-dependent oxygenase superfamily protein	-1.0566	7.19252	-5.59799	0.00138176	0.00290628	-1.98442
Solyc02g086740.1.1	50S ribosomal protein L12, chloroplastic (AHRD V3.3 *** A0A2G3D9E1_CAPCH)	AT3G27830.1	ribosomal protein L12-A	-1.05586	13.8155	-21.7017	6.2266e-07	1.12715e-05	6.80333
Solyc11g007730.2.1	Bark storage protein A (AHRD V3.3 *** A0A1J3K1W0_NOCCA)	AT4G24350.1	Phosphorylase superfamily protein	-1.05553	7.88788	-7.36503	0.000320463	0.000866254	-0.316531
Solyc05g056080.4.1	zinc finger B-box protein (AHRD V3.3 *-* AT5G45410.5)	AT4G25030.2	NA	-1.05479	9.02124	-5.19189	0.00202855	0.00405321	-2.42012
Solyc05g053100.3.1	Dihydrolipoyl dehydrogenase-like protein (AHRD V3.3 *** A0A2K3PDU3_TRIPR)	AT3G16950.1	lipoamide dehydrogenase 1	-1.05477	12.5666	-17.6371	2.12563e-06	2.36475e-05	5.42079
Solyc10g083140.1.1	hypothetical protein (AHRD V3.3 *-* AT5G06270.2)	AT5G06270.1	NA	-1.05475	10.9681	-16.3753	3.29262e-06	3.12808e-05	4.92431
Solyc01g094460.3.1	AT-hook motif nuclear-localized protein 9-like (AHRD V3.3 *** A0A2I4E613_9ROSI)	AT2G45850.2	AT hook motif DNA-binding family protein	-1.05359	12.9507	-17.5505	2.18831e-06	2.40689e-05	5.38787
Solyc12g008640.3.1	Gamma-glutamyltranspeptidase (AHRD V3.3 *** A0A200QPW0_9MAGN),Pfam:PF01019	AT4G29210.1	gamma-glutamyl transpeptidase 4	-1.05256	12.5725	-23.8862	3.52169e-07	8.3462e-06	7.43823
Solyc06g082140.3.1	Unknown protein	AT1G27770.2	autoinhibited Ca2+-ATPase 1	-1.052	9.63561	-17.776	2.02946e-06	2.3036e-05	5.47322
Solyc06g048470.4.1	COP1-Interacting protein-related (AHRD V3.3 *** A0A2R4QNN9_9POAL)	AT3G14172.1	NA	-1.05167	11.966	-13.9246	8.52313e-06	5.73171e-05	3.84053
Solyc02g072180.3.1	RAB GTPase (AHRD V3.3 *** A0A2U1Q460_ARTAN)	AT4G18800.1	RAB GTPase homolog A1D	-1.0516	11.1428	-9.21625	9.18751e-05	0.000326152	1.11588
Solyc11g010390.1.1	Unknown protein	AT5G14380.1	arabinogalactan protein 6	-1.05128	11.0144	-2.80963	0.0307595	0.0446539	-5.43792
Solyc12g087950.1.1	AT-hook motif nuclear-localized protein (AHRD V3.3 *** A0A1U8GD78_CAPAN)	AT5G49700.1	Predicted AT-hook DNA-binding family protein	-1.05107	10.2479	-16.4215	3.23846e-06	3.09606e-05	4.94316
Solyc06g068460.3.1	WRKY transcription factor 40	AT1G80840.1	WRKY DNA-binding protein 40	-1.05098	11.4159	-14.8456	5.8584e-06	4.50858e-05	4.26841
Solyc07g007280.4.1	Chlororespiratory reduction 6 (AHRD V3.3 *** A0A0F7CZ65_9ROSI)	AT2G47910.1	chlororespiratory reduction 6	-1.05078	11.9529	-11.3075	2.85574e-05	0.000133145	2.45644
Solyc02g088190.4.1	MYB transcription factor (AHRD V3.3 *-* A0A0U3IU11_MESCR)	AT5G15310.1	myb domain protein 16	-1.05033	11.1895	-14.3823	7.05423e-06	5.06166e-05	4.05651
Solyc11g006420.2.1	Pyrimidine 5'-nucleotidase (AHRD V3.3 *** A0A200Q9M8_9MAGN)	AT2G38680.1	5'-nucleotidases;magnesium ion binding	-1.04914	9.94685	-9.07029	0.000100547	0.000347985	1.01239
Solyc01g079150.4.1	HCO3-transporter family (AHRD V3.3 *** A0A2U1KUW6_ARTAN)	AT3G62270.1	HCO3- transporter family	-1.04889	12.6208	-11.0473	3.26557e-05	0.000147745	2.30267
Solyc03g115000.3.1	protein LONGIFOLIA 1-like (AHRD V3.3 *** A0A2I4EZQ4_9ROSI)	AT1G74160.1	NA	-1.04888	12.443	-21.5532	6.4857e-07	1.1582e-05	6.75772
Solyc04g008600.4.1	Zinc knuckle (CCHC-type) family protein (AHRD V3.3 *** A0A1I9LR82_ARATH)	AT3G02820.1	zinc knuckle (CCHC-type) family protein	-1.04863	9.02649	-8.73909	0.000123979	0.000409754	0.772039
Solyc01g111160.3.1	Unknown protein	AT3G22170.2	far-red elongated hypocotyls 3	-1.04863	13.8873	-22.3281	5.2587e-07	1.03155e-05	6.99208
Solyc11g068980.2.1	Mitochondrial import inner membrane translocase subunit TIM22 (AHRD V3.3 *** A0A2K3PIN2_TRIPR),Pfam:PF02466	AT3G10110.1	Mitochondrial import inner membrane translocase subunit Tim17/Tim22/Tim23 family protein	-1.04823	11.2948	-22.703	4.76333e-07	9.84027e-06	7.10241
Solyc02g071380.2.1	2-oxoglutarate (2OG) and Fe(II)-dependent oxygenase superfamily protein (AHRD V3.3 *** F4I629_ARATH)	AT1G17020.1	senescence-related gene 1	-1.04748	9.26386	-8.81752	0.000117905	0.000394035	0.829667
Solyc06g074050.3.1	Late embryogenesis abundant hydroxyproline-rich glycoprotein (AHRD V3.3 *** A0A2K3L117_TRIPR)	AT2G27260.1	Late embryogenesis abundant (LEA) hydroxyproline-rich glycoprotein family	-1.04709	11.8128	-14.8203	5.91734e-06	4.52979e-05	4.25699
Solyc11g012410.2.1	myo-inositol monophosphatase 3	AT3G02870.1	Inositol monophosphatase family protein	-1.04682	12.0857	-22.6345	4.84964e-07	9.90733e-06	7.08239
Solyc06g035530.3.1	gibberellin 20-oxidase-2	AT4G25420.1	2-oxoglutarate (2OG) and Fe(II)-dependent oxygenase superfamily protein	-1.04655	8.69777	-6.61404	0.000574246	0.00139543	-0.9837
Solyc02g092430.1.1	60S ribosomal protein L26 (AHRD V3.3 *** A0A1U8FHZ3_CAPAN)	AT3G49910.1	Translation protein SH3-like family protein	-1.04528	12.5682	-16.7296	2.90262e-06	2.87569e-05	5.0675
Solyc11g007930.1.1	Histone H2B (AHRD V3.3 *** A0A328DBY2_9ASTE)	AT3G45980.1	Histone superfamily protein	-1.0446	9.67925	-15.1507	5.19949e-06	4.2199e-05	4.40441
Solyc03g026210.4.1	Dihydrodipicolinate reductase-like protein (AHRD V3.3 *** A0A0F7GZT6_9ROSI)	AT5G52100.1	Dihydrodipicolinate reductase, bacterial/plant	-1.04446	12.2473	-14.7591	6.06254e-06	4.60185e-05	4.22935
Solyc10g007600.3.1	glycolate oxidase	AT4G18360.1	Aldolase-type TIM barrel family protein	-1.04336	12.5472	-21.7098	6.2128e-07	1.12587e-05	6.80581
Solyc06g051010.1.1	Peptide-N4-(N-acetyl-beta-glucosaminyl)asparagine amidase A (AHRD V3.3 *** A0A200PX65_9MAGN)	AT5G05480.1	Peptide-N4-(N-acetyl-beta-glucosaminyl)asparagine amidase A protein	-1.04335	11.8994	-14.8548	5.83708e-06	4.50545e-05	4.27256
Solyc03g031730.3.1	Beta-glucosidase (AHRD V3.3 *** B6SYQ7_MAIZE)	AT4G21760.1	beta-glucosidase 47	-1.04316	7.40303	-5.49667	0.0015178	0.00315377	-2.0911
Solyc02g072310.3.1	Protein NSP-INTERACTING KINASE 1 (AHRD V3.3 *** A0A2G3A7N6_CAPAN)	AT5G45780.1	Leucine-rich repeat protein kinase family protein	-1.04279	8.71365	-8.42525	0.000152188	0.000478667	0.536887
Solyc03g119860.3.1	Peptidyl-prolyl cis-trans isomerase (AHRD V3.3 *** A0A2K3PFW4_TRIPR)	AT1G74070.1	Cyclophilin-like peptidyl-prolyl cis-trans isomerase family protein	-1.04243	13.6687	-20.5919	8.50159e-07	1.35069e-05	6.45437
Solyc09g098170.4.1	Ras-related protein RABA5b (AHRD V3.3 *** A0A2G3CR82_CAPCH)	AT1G05810.1	RAB GTPase homolog A5E	-1.04166	11.7829	-16.0859	3.65692e-06	3.34077e-05	4.80503
Solyc09g082370.4.1	Type I inositol polyphosphate 5-phosphatase 5 (AHRD V3.3 *-* A0A199V5W7_ANACO)	AT1G05470.1	DNAse I-like superfamily protein	-1.04126	11.5155	-19.1653	1.30075e-06	1.72753e-05	5.97586
Solyc05g008960.3.1	Protein kinase family protein (AHRD V3.3 *** A0A1P8BDJ0_ARATH)	AT1G25390.1	Protein kinase superfamily protein	-1.04123	7.85165	-5.73214	0.00122252	0.002617	-1.8452
Solyc04g074080.3.1	WW domain-containing protein (AHRD V3.3 *** A0A2U1LGX7_ARTAN)	AT1G78170.1	NA	-1.04091	9.87944	-22.1671	5.48957e-07	1.05326e-05	6.94411
Solyc10g080370.1.1	Unknown protein	AT1G56710.1	Pectin lyase-like superfamily protein	-1.0409	11.205	-6.41566	0.000675832	0.00159559	-1.16972
Solyc11g007580.3.1	DNA demethylase 3	AT5G04560.1	HhH-GPD base excision DNA repair family protein	-1.0406	11.9474	-14.6232	6.40028e-06	4.73945e-05	4.16751
Solyc04g076980.3.1	Receptor-like protein kinase (AHRD V3.3 *-* A0A2R6RNH0_ACTCH)	AT1G09970.2	Leucine-rich receptor-like protein kinase family protein	-1.04059	10.7717	-7.35645	0.000322514	0.000871231	-0.323834
Solyc09g005740.3.1	Protein SLOW GREEN 1, chloroplastic (AHRD V3.3 *** A0A1J3J1U9_NOCCA)	AT2G37400.1	Tetratricopeptide repeat (TPR)-like superfamily protein	-1.04	12.2537	-17.3873	2.31233e-06	2.48509e-05	5.3254
Solyc07g006530.3.1	Adenylosuccinate lyase (AHRD V3.3 *** A0A2G2YZL5_CAPAN)	AT1G36280.1	L-Aspartase-like family protein	-1.03978	12.0446	-18.5618	1.57176e-06	1.96812e-05	5.76226
Solyc01g091700.4.1	F-box protein PP2-A15 (AHRD V3.3 *** A0A2G3DE53_CAPCH)	AT3G61060.1	phloem protein 2-A13	-1.03961	8.86111	-4.21573	0.00558313	0.00975239	-3.56083
Solyc02g063220.3.1	Mannose-6-phosphate isomerase (AHRD V3.3 *** A0A2G2XBW4_CAPBA)	AT1G67070.1	Mannose-6-phosphate isomerase, type I	-1.03855	10.9742	-13.0121	1.26564e-05	7.47979e-05	3.38852
Solyc03g005600.3.1	S-adenosyl-L-methionine-dependent methyltransferases superfamily protein (AHRD V3.3 *** A0A2U1MED4_ARTAN)	AT1G04430.2	S-adenosyl-L-methionine-dependent methyltransferases superfamily protein	-1.03811	12.5081	-17.7362	2.05647e-06	2.32192e-05	5.45825
Solyc07g042440.3.1	Peroxiredoxin Q (AHRD V3.3 *** D7TCA6_VITVI)	AT3G26060.1	Thioredoxin superfamily protein	-1.03774	10.1193	-10.656	4.01775e-05	0.000173706	2.06492
Solyc06g007350.4.1	Protein phosphatase 2C (AHRD V3.3 *** B6T3C7_MAIZE)	AT2G30170.1	Protein phosphatase 2C family protein	-1.03712	12.8049	-13.9487	8.43744e-06	5.69356e-05	3.85207
Solyc01g081480.3.1	GPI inositol-deacylase PGAP1-like protein (AHRD V3.3 *** A0A2U1LZR3_ARTAN)	AT5G17670.1	alpha/beta-Hydrolases superfamily protein	-1.03639	12.3067	-13.9345	8.4878e-06	5.71134e-05	3.84527
Solyc08g062950.4.1	Cytochrome P450 family protein (AHRD V3.3 *** G7I9V8_MEDTR)	AT2G26170.1	cytochrome P450, family 711, subfamily A, polypeptide 1	-1.03629	10.1215	-10.1569	5.28755e-05	0.000213787	1.74984
Solyc07g062140.3.1	trehalose-phosphate synthase 1	AT1G78580.1	trehalose-6-phosphate synthase	-1.03551	12.353	-14.6158	6.4192e-06	4.74713e-05	4.16415
Solyc07g049250.1.1	Paired amphipathic helix protein Sin3-like 1 (AHRD V3.3 *-* A0A1U8FIJ8_CAPAN)	AT5G15020.1	SIN3-like 2	-1.03532	9.1043	-5.06775	0.00229067	0.00449603	-2.55771
Solyc05g017970.1.1	Unknown protein	AT3G54790.1	ARM repeat superfamily protein	-1.0342	11.4875	-14.1193	7.85838e-06	5.43494e-05	3.93327
Solyc12g042580.2.1	Plastocyanin-like (AHRD V3.3 *** A0A200PSX2_9MAGN)	AT5G15350.1	early nodulin-like protein 17	-1.03386	9.81357	-5.64924	0.00131828	0.00279231	-1.93097
Solyc04g010240.3.1	60S ribosomal protein L35 (AHRD V3.3 *** A0A2G2ZKJ8_CAPAN)	AT5G02610.1	Ribosomal L29 family protein	-1.03375	12.4232	-18.3705	1.67103e-06	2.04299e-05	5.69305
Solyc07g062280.3.1	Gamma-glutamyl hydrolase (AHRD V3.3 *** B2Z9Y3_SOLLC)	AT1G78680.1	gamma-glutamyl hydrolase 2	-1.03317	7.81669	-6.02411	0.000943196	0.00210196	-1.54989
Solyc10g007120.4.1	transmembrane protein (AHRD V3.3 *** AT3G15110.1)	AT3G15110.1	NA	-1.03317	12.5515	-15.6033	4.3741e-06	3.76521e-05	4.60129
Solyc08g078500.3.1	auxin canalization protein (DUF828) (AHRD V3.3 *** AT4G17350.1)	AT4G17350.1	Plant protein of unknown function (DUF828) with plant pleckstrin homology-like region	-1.03255	10.1964	-12.9755	1.28656e-05	7.55433e-05	3.36977
Solyc06g005170.3.1	mitogen-activated protein kinase 3	AT3G45640.1	mitogen-activated protein kinase 3	-1.03235	11.3206	-8.62843	0.000133174	0.000432326	0.689969
Solyc03g083730.1.1	Plant invertase/pectin methylesterase inhibitor superfamily protein, putative (AHRD V3.3 *** A0A061G4U8_THECC)	AT5G62360.1	Plant invertase/pectin methylesterase inhibitor superfamily protein	-1.03206	7.16002	-7.96494	0.000208107	0.000610608	0.178073
Solyc03g006980.4.1	Alpha-L-fucosidase 1 (AHRD V3.3 *** A0A2G2X6A5_CAPBA)	AT2G28100.1	alpha-L-fucosidase 1	-1.03174	11.6863	-9.79413	6.50636e-05	0.000249383	1.51184
Solyc08g006640.3.1	monogalactosyldiacylglycerol synthase, chloroplastic (AHRD V3.3 *** A0A2I4G6M8_9ROSI)	AT4G31780.2	monogalactosyl diacylglycerol synthase 1	-1.03084	12.126	-13.0156	1.26363e-05	7.47318e-05	3.39035
Solyc03g082600.4.1	Cytochrome b5 (AHRD V3.3 *** A0A2G3A011_CAPAN)	AT5G53560.1	cytochrome B5 isoform E	-1.03065	11.3889	-20.3829	9.03158e-07	1.39909e-05	6.38646
Solyc06g064500.3.1	Myricetin O-methyltransferase 2 (AHRD V3.3 *** F2YTN5_SOLHA)	AT5G54160.1	O-methyltransferase 1	-1.03051	10.8377	-16.7131	2.91953e-06	2.88386e-05	5.06091
Solyc10g009430.3.1	O-acyltransferase WSD1-like (AHRD V3.3 *** A0A2I4EG31_9ROSI)	AT5G53390.1	O-acyltransferase (WSD1-like) family protein	-1.03045	6.68289	-17.6687	2.1033e-06	2.35027e-05	5.43275
Solyc10g080490.2.1	Plastid-lipid associated protein PAP / fibrillin family protein (AHRD V3.3 *** A8MRU9_ARATH)	AT2G42130.4	Plastid-lipid associated protein PAP / fibrillin family protein	-1.03011	12.2626	-16.7807	2.85087e-06	2.85124e-05	5.08792
Solyc08g044540.1.1	hypothetical protein (AHRD V3.3 *-* AT3G57450.1)	AT3G57450.1	NA	-1.02882	8.48831	-2.7659	0.0325864	0.0469906	-5.49981
Solyc01g107180.3.1	Phototropic-responsive NPH3 family protein (AHRD V3.3 *** A0A2U1N5P4_ARTAN)	AT2G14820.1	Phototropic-responsive NPH3 family protein	-1.02815	12.1624	-15.6048	4.37169e-06	3.76521e-05	4.60192
Solyc07g056530.3.1	Nucleotide/sugar transporter family protein (AHRD V3.3 *** A0A2U1N0V9_ARTAN)	AT3G14410.1	Nucleotide/sugar transporter family protein	-1.02762	8.39686	-6.50142	0.000629579	0.00150603	-1.08878
Solyc02g030130.4.1	Subtilisin-like protease (AHRD V3.3 *** A0A1J3H877_NOCCA)	AT4G20430.1	Subtilase family protein	-1.02741	9.8823	-11.7391	2.3003e-05	0.000112932	2.70437
Solyc03g006870.3.1	Phosphoglucomutase protein (AHRD V3.3 *** A0A2U1KZG8_ARTAN)	AT5G51820.1	phosphoglucomutase	-1.02686	13.5281	-11.3391	2.81021e-05	0.000131496	2.47486
Solyc07g042300.1.1	Dirigent protein (AHRD V3.3 *** K4CE93_SOLLC)	AT1G65870.1	Disease resistance-responsive (dirigent-like protein) family protein	-1.02646	11.6494	-11.4129	2.70696e-05	0.000127855	2.51778
Solyc08g076470.4.1	glycerol-3-phosphate acyltransferase	AT1G32200.2	phospholipid/glycerol acyltransferase family protein	-1.02563	13.8784	-24.5167	3.01609e-07	7.65016e-06	7.60997
Solyc10g005510.3.1	Glyceraldehyde-3-phosphate dehydrogenase (AHRD V3.3 *** A0A2G3BCA8_CAPCH)	AT1G16300.1	glyceraldehyde-3-phosphate dehydrogenase of plastid 2	-1.02334	10.3089	-11.8703	2.15699e-05	0.000108181	2.77808
Solyc07g005775.1.1	Unknown protein	AT3G09790.1	ubiquitin 8	-1.02194	9.88522	-6.50108	0.000629757	0.00150604	-1.0891
Solyc04g081590.4.1	Receptor protein kinase (AHRD V3.3 *** A0A2R6R3P4_ACTCH)	AT1G75820.1	Leucine-rich receptor-like protein kinase family protein	-1.02133	9.27248	-7.57482	0.000274665	0.000766467	-0.139918
Solyc04g015040.3.1	Peptidylprolyl isomerase (AHRD V3.3 *** A0A2G2XYE0_CAPAN)	AT2G43560.1	FKBP-like peptidyl-prolyl cis-trans isomerase family protein	-1.02052	13.6128	-13.4724	1.03351e-05	6.50096e-05	3.62025
Solyc02g043940.1.1	Unknown protein	AT5G16690.1	origin recognition complex subunit 3	-1.02033	10.9905	-9.47374	7.85997e-05	0.00028909	1.29496
Solyc06g050370.1.1	Alkylated DNA repair protein (AHRD V3.3 *-* A0A2I0W164_9ASPA)	AT5G01790.1	NA	-1.01866	10.1701	-8.3857	0.000156244	0.000488013	0.506722
Solyc04g078470.3.1	D-type cyclin-3	AT4G34160.1	CYCLIN D3;1	-1.01788	10.246	-7.98383	0.00020539	0.000604661	0.193137
Solyc11g069570.2.1	Cytokinin riboside 5'-monophosphate phosphoribohydrolase (AHRD V3.3 *** A0A2G2YHS4_CAPAN)	AT2G37210.1	lysine decarboxylase family protein	-1.01772	12.3483	-13.8409	8.82889e-06	5.84798e-05	3.80026
Solyc06g071330.4.1	Nucleobase-ascorbate transporter 8 (AHRD V3.3 *** A0A2G3C9N0_CAPCH)	AT5G62890.3	Xanthine/uracil permease family protein	-1.01742	10.8608	-10.6716	3.98416e-05	0.000172433	2.07455
Solyc06g005230.3.1	Receptor-like protein kinase THESEUS 1 (AHRD V3.3 *** A0A2G2WHH2_CAPBA)	AT3G46290.1	hercules receptor kinase 1	-1.01623	12.0593	-18.8855	1.41902e-06	1.83196e-05	5.87769
Solyc10g079680.3.1	bHLH transcription factor 068	AT3G56970.1	basic helix-loop-helix (bHLH) DNA-binding superfamily protein	-1.01546	6.08152	-4.3749	0.00469009	0.00837628	-3.36547
Solyc03g121400.1.1	Dof zinc finger protein14	AT1G51700.1	DOF zinc finger protein 1	-1.01521	12.523	-11.7312	2.30929e-05	0.000113215	2.6999
Solyc11g008780.3.1	Acetolactate synthase small subunit 1, chloroplastic (AHRD V3.3 *** A0A1U8ET50_CAPAN)	AT2G31810.1	ACT domain-containing small subunit of acetolactate synthase protein	-1.01492	12.5055	-21.0709	7.41787e-07	1.24232e-05	6.60733
Solyc04g079520.3.1	Major facilitator superfamily protein (AHRD V3.3 *** A0A1P8AT47_ARATH)	AT1G27040.2	Major facilitator superfamily protein	-1.01463	7.34906	-8.00089	0.000202972	0.000599449	0.206714
Solyc10g080590.2.1	60S ribosomal protein L21 (AHRD V3.3 *** B6SYW9_MAIZE)	AT1G09690.1	Translation protein SH3-like family protein	-1.01435	11.9995	-14.4952	6.73834e-06	4.91099e-05	4.10879
Solyc03g118120.3.1	Transferring glycosyl group transferase (AHRD V3.3 *** A0A2K3L539_TRIPR)	AT3G23760.1	NA	-1.01433	11.8712	-9.80201	6.47666e-05	0.000248588	1.51709
Solyc05g009300.1.1	transmembrane protein (AHRD V3.3 *-* AT2G29180.1)	AT2G29180.1	NA	-1.01375	11.7639	-20.4072	8.96795e-07	1.3946e-05	6.3944
Solyc10g008490.3.1	Protein phosphatase 2C (AHRD V3.3 *** A0A2U1PMG8_ARTAN)	AT1G03590.1	Protein phosphatase 2C family protein	-1.01331	12.8435	-12.6771	1.47301e-05	8.28209e-05	3.21489
Solyc02g038690.1.1	Histone H2B (AHRD V3.3 *** A0A078K3Z1_BRANA)	AT3G45980.1	Histone superfamily protein	-1.01201	10.7607	-20.1893	9.55702e-07	1.43003e-05	6.32292
Solyc03g062710.4.1	protein NDH-DEPENDENT CYCLIC ELECTRON FLOW 5 (AHRD V3.3 *** A0A2I4GSV2_9ROSI)	AT1G55370.2	NDH-dependent cyclic electron flow 5	-1.01188	12.9024	-17.5422	2.19442e-06	2.40797e-05	5.38471
Solyc10g150146.1.1	40S ribosomal protein S17 (AHRD V3.3 *** Q6RJY3_CAPAN)	AT5G04800.4	Ribosomal S17 family protein	-1.01188	12.4718	-20.25	9.38868e-07	1.42097e-05	6.34289
Solyc08g067370.1.1	serine/arginine repetitive matrix protein (AHRD V3.3 *-* AT2G46630.1)	AT1G75260.1	oxidoreductases, acting on NADH or NADPH	-1.01181	13.3471	-17.5676	2.17576e-06	2.40011e-05	5.39438
Solyc01g094090.4.1	3-hydroxyisobutyryl-CoA hydrolase 1 (AHRD V3.3 *** A0A2G3BVL3_CAPCH)	AT5G65940.1	beta-hydroxyisobutyryl-CoA hydrolase 1	-1.01173	10.0717	-7.65239	0.000259675	0.000731886	-0.0756254
Solyc01g107980.3.1	RING-type E3 ubiquitin transferase (AHRD V3.3 *** A0A2G2W990_CAPBA)	AT3G19380.1	plant U-box 25	-1.01061	11.542	-15.4075	4.71096e-06	3.9466e-05	4.51681
Solyc10g083520.2.1	Transcriptional activator (DUF662) (AHRD V3.3 *** Q3EBM1_ARATH)	AT3G52920.2	Family of unknown function (DUF662)	-1.00989	12.3507	-13.9704	8.36115e-06	5.67196e-05	3.86244
Solyc03g096050.3.1	2-oxoglutarate (2OG) and Fe(II)-dependent oxygenase superfamily protein (AHRD V3.3 *** F4J670_ARATH)	AT5G05600.1	2-oxoglutarate (2OG) and Fe(II)-dependent oxygenase superfamily protein	-1.00987	10.9107	-8.36703	0.000158202	0.000492093	0.492439
Solyc05g008270.3.1	DUF3326 domain-containing protein (AHRD V3.3 *** A0A1Q3BC49_CEPFO)	AT4G32200.1	DNA-binding HORMA family protein	-1.00849	11.8684	-10.4513	4.49028e-05	0.000188913	1.93736
Solyc06g069380.4.1	O-fucosyltransferase (AHRD V3.3 *** A0A2P5EBU6_TREOI)	AT5G15740.1	O-fucosyltransferase family protein	-1.00788	9.89921	-5.79809	0.00115197	0.00248961	-1.77758
Solyc06g076090.3.1	Actin (AHRD V3.3 *** A0A1U8H9K1_CAPAN)	AT3G12110.1	actin-11	-1.0077	11.2558	-6.26607	0.000766169	0.00176704	-1.31289
Solyc03g120250.3.1	Sulfate transporter (AHRD V3.3 *** A1YKF8_BRASY)	AT3G15990.1	sulfate transporter 3;4	-1.00727	7.80612	-6.82691	0.000484202	0.00121335	-0.788776
Solyc10g054820.2.1	X-intrinsic protein 1.2	AT4G00430.1	plasma membrane intrinsic protein 1;4	-1.0069	12.4235	-8.58429	0.00013706	0.000442363	0.656977
Solyc04g063240.3.1	Protein STAY-GREEN, chloroplastic (AHRD V3.3 *** A0A2G2WYV6_CAPBA)	AT1G44000.1	NA	-1.00653	12.9945	-19.5069	1.17159e-06	1.63016e-05	6.09373
Solyc08g076410.4.1	Shikimate kinase-like protein (AHRD V3.3 *** S8CW00_9LAMI)	AT2G35500.1	shikimate kinase like 2	-1.00643	11.5945	-18.3595	1.67696e-06	2.04356e-05	5.68904
Solyc07g009170.4.1	Nudix hydrolase 20, chloroplastic (AHRD V3.3 *** A0A2G2X7Y2_CAPBA)	AT5G19460.1	nudix hydrolase homolog 20	-1.00604	11.0443	-10.3146	4.84172e-05	0.000199768	1.85091
Solyc01g005540.4.1	Lysine--tRNA ligase (AHRD V3.3 *** A0A1U8HGH5_CAPAN)	AT3G13490.1	Lysyl-tRNA synthetase, class II	-1.00594	12.5724	-14.3072	7.27356e-06	5.15244e-05	4.02156
Solyc08g068665.1.1	Serine decarboxylase (AHRD V3.3 *** A0A2G2W5V8_CAPBA)	AT1G43710.1	Pyridoxal phosphate (PLP)-dependent transferases superfamily protein	-1.00498	8.6933	-8.54718	0.000140428	0.000449661	0.629129
Solyc04g008230.3.1	Pectin lyase-like superfamily protein (AHRD V3.3 *** A0A2U1PE89_ARTAN)	AT1G48100.1	Pectin lyase-like superfamily protein	-1.00417	10.8594	-8.02143	0.000200103	0.000591815	0.223034
Solyc07g018010.3.1	bHLH transcription factor139	AT5G57150.1	basic helix-loop-helix (bHLH) DNA-binding superfamily protein	-1.00404	9.96182	-11.7331	2.30711e-05	0.000113174	2.70098
Solyc03g119660.2.1	Protein PLANT CADMIUM RESISTANCE like (AHRD V3.3 *** A0A2R6QIE9_ACTCH)	AT1G49030.1	PLAC8 family protein	-1.00383	6.48143	-8.72086	0.000125442	0.000413522	0.758582
Solyc03g121580.3.1	WD-40 repeat-containing protein MSI4-like (AHRD V3.3 *** A0A2I4GHJ4_9ROSI)	AT2G19520.1	Transducin family protein / WD-40 repeat family protein	-1.00338	11.1512	-18.3095	1.70417e-06	2.05628e-05	5.67085
Solyc08g008590.4.1	Ubiquitin (AHRD V3.3 *-* K2RHN1_MACPH)	AT3G52590.1	ubiquitin extension protein 1	-1.00337	11.0947	-12.0083	2.01744e-05	0.000103014	2.85471
Solyc05g009570.3.1	30S ribosomal protein 3, chloroplastic (AHRD V3.3 *** A0A2G2VK36_CAPBA)	AT1G68590.2	Ribosomal protein PSRP-3/Ycf65	-1.00334	11.3308	-14.9997	5.514e-06	4.36455e-05	4.33748
Solyc06g071050.4.1	Hypersensitive-induced response protein (AHRD V3.3 *** A6YGE4_CARPA)	AT5G62740.1	SPFH/Band 7/PHB domain-containing membrane-associated protein family	-1.00249	10.8038	-6.84218	0.000478396	0.00120255	-0.774983
Solyc04g049920.4.1	RNA-binding (RRM/RBD/RNP motifs) family protein (AHRD V3.3 *** A0A2U1QNE1_ARTAN)	AT3G54770.1	RNA-binding (RRM/RBD/RNP motifs) family protein	-1.00231	7.99774	-4.19624	0.00570505	0.00993329	-3.58501
Solyc03g026110.4.1	SUN-like protein 8	AT4G23060.1	IQ-domain 22	-1.00223	12.5577	-11.7487	2.28939e-05	0.000112598	2.70982
Solyc03g114140.3.1	RNA-dependent RNA polymerase2	AT4G11130.1	RNA-dependent RNA polymerase 2	1.00038	11.6578	20.8722	7.84655e-07	1.27241e-05	6.54434
Solyc05g048810.4.1	tRNA-specific adenosine deaminase 1-like protein (AHRD V3.3 *** A0A2K3PA98_TRIPR)	AT1G01760.1	adenosine deaminases;RNA binding;RNA binding;adenosine deaminases	1.00055	11.1184	13.4174	1.05847e-05	6.59194e-05	3.59296
Solyc07g047620.3.1	Pentatricopeptide repeat-containing protein, mitochondrial (AHRD V3.3 *** A0A2G2Z1V8_CAPAN)	AT4G26680.2	Tetratricopeptide repeat (TPR)-like superfamily protein	1.00139	8.80614	9.60911	7.25174e-05	0.000271822	1.38738
Solyc12g096520.3.1	Protein phosphatase 2C (AHRD V3.3 *** Q8S8Z0_MESCR)	AT4G31750.1	HOPW1-1-interacting 2	1.00385	13.5594	22.5982	4.89615e-07	9.92196e-06	7.07175
Solyc04g074500.3.1	Protein kinase (AHRD V3.3 *** Q40264_MESCR)	AT1G78290.3	Protein kinase superfamily protein	1.00415	10.9687	15.382	4.75692e-06	3.96472e-05	4.50576
Solyc07g007130.1.1	NHL domain protein (AHRD V3.3 *** A0A1P8BDM5_ARATH)	AT5G14890.1	NHL domain-containing protein	1.00426	11.1347	6.40598	0.000681297	0.00160667	-1.17891
Solyc01g100420.3.1	Peptide chain release factor 2 (AHRD V3.3 *** B6SY98_MAIZE)	AT1G56350.1	Peptide chain release factor 2	1.00471	10.7796	13.6319	9.64917e-06	6.2049e-05	3.69875
Solyc01g105970.3.1	Magnesium-dependent phosphatase 1 (AHRD V3.3 *** A0A1J3GPG9_NOCCA)	AT2G14110.1	Haloacid dehalogenase-like hydrolase (HAD) superfamily protein	1.00537	11.415	16.0126	3.75648e-06	3.40743e-05	4.77449
Solyc05g056110.3.1	mRNA-decapping enzyme subunit 2 (AHRD V3.3 *** A0A1U8GRY6_CAPAN)	AT5G13570.1	decapping 2	1.0061	11.8822	12.7422	1.42978e-05	8.11022e-05	3.24898
Solyc01g087030.3.1	Zinc finger transcription factor 10	AT3G08505.1	zinc finger (CCCH-type/C3HC4-type RING finger) family protein	1.00745	12.1129	17.7717	2.03236e-06	2.30408e-05	5.4716
Solyc04g071890.3.1	Peroxidase (AHRD V3.3 *** K4BTH6_SOLLC)	AT1G71695.1	Peroxidase superfamily protein	1.00997	8.64276	10.5429	4.27115e-05	0.000181752	1.99476
Solyc02g085640.4.1	Xaa-Pro aminopeptidase 1	AT4G36760.1	aminopeptidase P1	1.01104	11.3161	12.099	1.93135e-05	9.97974e-05	2.90467
Solyc03g025160.4.1	protein PATRONUS 2 (AHRD V3.3 *** XP_011084447.1)	AT3G14190.1	NA	1.01242	11.7847	14.5064	6.70815e-06	4.90204e-05	4.11391
Solyc04g076030.3.1	transcription factor bHLH143-like (AHRD V3.3 *** A0A2I4FQB9_9ROSI)	AT5G50010.1	sequence-specific DNA binding transcription factors;transcription regulators	1.01299	13.7674	15.2248	5.05266e-06	4.14721e-05	4.43705
Solyc03g078520.4.1	LRR receptor-like kinase (AHRD V3.3 *** A0A072TVB6_MEDTR)	AT5G10290.1	leucine-rich repeat transmembrane protein kinase family protein	1.01375	11.7705	15.4746	4.59219e-06	3.89005e-05	4.54589
Solyc08g082980.2.1	MAP kinase kinase kinase 67	AT5G41990.1	with no lysine (K) kinase 8	1.01475	6.52702	5.49077	0.00152617	0.0031684	-2.09735
Solyc06g069120.3.1	BnaA05g33450D protein (AHRD V3.3 *** A0A078J4B8_BRANA)	AT1G68490.1	NA	1.01578	11.8968	12.947	1.30316e-05	7.61767e-05	3.35511
Solyc05g052640.3.1	Peroxisomal nicotinamide adenine dinucleotide carrier (AHRD V3.3 *** A0A1U8GQE9_CAPAN)	AT2G39970.1	Mitochondrial substrate carrier family protein	1.01581	9.86216	15.0131	5.48521e-06	4.35211e-05	4.34344
Solyc06g075980.3.1	SEC14 cytosolic factor family protein / phosphoglyceride transfer family protein (AHRD V3.3 *** F4J934_ARATH)	AT3G46450.1	SEC14 cytosolic factor family protein / phosphoglyceride transfer family protein	1.01585	10.0464	10.0882	5.49672e-05	0.000219895	1.70533
Solyc06g084390.3.1	ER auxin binding 1	AT4G02980.1	endoplasmic reticulum auxin binding protein 1	1.01754	11.3024	19.7671	1.08318e-06	1.5479e-05	6.18208
Solyc09g007530.3.1	RING/U-box superfamily protein (AHRD V3.3 *** A0A1P8AZH1_ARATH)	AT2G37150.2	RING/U-box superfamily protein	1.01827	12.9721	12.9902	1.2781e-05	7.52318e-05	3.37731
Solyc01g112280.3.1	partialaminoacylase-1	AT4G38220.1	Peptidase M20/M25/M40 family protein	1.01857	13.6198	20.1646	9.62678e-07	1.43769e-05	6.31474
Solyc03g123580.4.1	LL-diaminopimelate aminotransferase (AHRD V3.3 *-* AT3G14280.1)	AT3G14280.1	NA	1.01909	6.08441	16.2042	3.50258e-06	3.25839e-05	4.85406
Solyc03g115230.3.1	Solanum lycopersicum heat shock protein	AT1G74310.1	heat shock protein 101	1.0191	12.1981	22.3981	5.16173e-07	1.02706e-05	7.01284
Solyc10g081480.2.1	maltase-glucoamylase%2C intestinal protein (AHRD V3.3 *** AT5G37480.2)	AT5G37480.1	NA	1.01949	12.5498	20.0297	1.00174e-06	1.48161e-05	6.27002
Solyc04g081480.3.1	Unknown protein	AT1G80610.1	NA	1.02082	11.4087	10.6099	4.11898e-05	0.000176835	2.03637
Solyc06g067910.3.1	DUF642 domain-containing protein (AHRD V3.3 *** A0A1Q3BMB3_CEPFO)	AT5G11420.1	Protein of unknown function, DUF642	1.02089	10.3427	7.51522	0.000286862	0.000792797	-0.189682
Solyc08g080940.3.1	glutathione peroxidase like encoding 1	AT4G11600.1	glutathione peroxidase 6	1.02294	12.5786	9.07374	0.000100331	0.000347456	1.01485
Solyc06g008350.3.1	Serine-threonine protein kinase (AHRD V3.3 *** A0A2U1MEB6_ARTAN)	AT2G20495.1	NA	1.02385	10.6294	19.7395	1.09219e-06	1.55445e-05	6.17275
Solyc11g010950.2.1	Elongator complex protein 4 (AHRD V3.3 *** A0A1U8EZY2_CAPAN)	AT3G11220.1	Paxneb protein-related	1.02424	11.376	16.3913	3.27372e-06	3.11368e-05	4.93086
Solyc01g105670.3.1	Serine/threonine-protein kinase PEPKR2 (AHRD V3.3 *** A0A2G2Y344_CAPAN)	AT1G12680.1	phosphoenolpyruvate carboxylase-related kinase 2	1.02461	11.6783	17.4684	2.24971e-06	2.44734e-05	5.35652
Solyc12g014090.2.1	TAF RNA polymerase I subunit A (AHRD V3.3 *** AT1G53200.1)	AT1G53200.1	NA	1.02496	10.1257	11.3939	2.73309e-05	0.000128652	2.50676
Solyc12g005910.2.1	B-cell receptor-associated 31-like (AHRD V3.3 *** A0A200QH03_9MAGN)	AT5G42570.1	B-cell receptor-associated 31-like	1.02498	12.4072	8.93546	0.000109408	0.000370935	0.915481
Solyc03g117680.4.1	ATP-dependent DNA helicase (AHRD V3.3 *** Q9ZUI1_ARATH)	AT2G24100.1	NA	1.02533	11.6579	7.23596	0.000352995	0.000937753	-0.427219
Solyc07g042930.3.1	Rhomboid-like protein 14 (AHRD V3.3 *** A0A2K3N0Y0_TRIPR)	AT3G17611.1	RHOMBOID-like protein 14	1.02828	10.8431	13.688	9.42037e-06	6.10003e-05	3.72617
Solyc03g093430.3.1	Small G protein family protein / RhoGAP family protein (AHRD V3.3 *** A0A2U1Q0F6_ARTAN)	AT5G61530.1	small G protein family protein / RhoGAP family protein	1.02903	11.2945	14.8221	5.91301e-06	4.52968e-05	4.25783
Solyc12g039180.2.1	Diacylglycerol kinase (AHRD V3.3 *** A0A1U8G5K6_CAPAN)	AT5G07920.1	diacylglycerol kinase1	1.02929	11.2601	23.8549	3.54926e-07	8.36316e-06	7.42958
Solyc03g116330.3.1	transmembrane protein (AHRD V3.3 *** AT1G74530.3)	AT1G74530.3	NA	1.02956	9.81472	12.1754	1.86212e-05	9.74904e-05	2.94649
Solyc11g007830.2.1	protein tyrosine phosphatase	AT3G52180.1	dual specificity protein phosphatase (DsPTP1) family protein	1.03069	11.8519	13.0691	1.23382e-05	7.34911e-05	3.41765
Solyc09g018060.4.1	MAP kinase kinase kinase 69	AT5G01850.1	Protein kinase superfamily protein	1.03099	11.0355	21.0046	7.55766e-07	1.24373e-05	6.5864
Solyc10g008500.4.1	Peroxisomal membrane 22 kDa (Mpv17/PMP22) family protein (AHRD V3.3 *** A0A2U1PNL3_ARTAN)	AT4G03410.1	Peroxisomal membrane 22 kDa (Mpv17/PMP22) family protein	1.03135	12.1757	16.0491	3.70646e-06	3.37862e-05	4.78973
Solyc12g088220.2.1	SlBCAT1	AT1G10070.2	branched-chain amino acid transaminase 2	1.03212	8.17415	6.84265	0.000478218	0.00120251	-0.774558
Solyc02g092140.1.1	PHLOEM 2-LIKE A10 protein (AHRD V3.3 *** A0A2K3MSF3_TRIPR)	AT1G10150.1	Carbohydrate-binding protein	1.03285	11.4863	13.868	8.72826e-06	5.81442e-05	3.81336
Solyc04g076340.3.1	hypothetical protein (AHRD V3.3 *-* AT4G38060.4)	AT4G38060.2	NA	1.03322	11.8833	9.54871	7.5161e-05	0.000279654	1.34629
Solyc01g096810.3.1	EIL3	AT3G20770.1	Ethylene insensitive 3 family protein	1.0342	13.0171	8.70373	0.000126835	0.000416876	0.745914
Solyc12g019560.1.1	Serine carboxypeptidase-like 1 (AHRD V3.3 *-* A0A2G2X7L7_CAPBA)	AT1G33540.1	serine carboxypeptidase-like 18	1.03429	9.37069	6.58318	0.000588832	0.00142432	-1.01235
Solyc03g120540.3.1	Peroxyureidoacrylate/ureidoacrylate amidohydrolase (AHRD V3.3 *** A0A2K3NBB8_TRIPR)	AT3G16190.1	Isochorismatase family protein	1.03476	10.8468	15.3618	4.79372e-06	3.98974e-05	4.49698
Solyc01g100350.3.1	GTP-binding protein (AHRD V3.3 *** Q9SDK4_ORYSJ)	AT4G02080.1	secretion-associated RAS super family 2	1.03531	10.4955	13.0573	1.24036e-05	7.37749e-05	3.41161
Solyc06g061230.3.1	metallocarboxypeptidase inhibitor precursor (AHRD V3.3 -** NP_001275375.1)	AT1G09060.2	Zinc finger, RING-type;Transcription factor jumonji/aspartyl beta-hydroxylase	1.03534	8.5198	14.6987	6.21001e-06	4.66365e-05	4.20194
Solyc12g005120.2.1	inositol-1%2C4%2C5-trisphosphate 5-phosphatase (AHRD V3.3 *-* AT5G54870.2)	AT5G54870.1	NA	1.03535	11.2846	21.0593	7.44199e-07	1.24232e-05	6.60369
Solyc07g019440.3.1	ADP-glucose pyrophosphorylase large subunit 2	AT1G27680.1	ADPGLC-PPase large subunit	1.03592	12.4467	18.8253	1.44606e-06	1.86008e-05	5.85638
Solyc05g052020.3.1	Alpha/beta-Hydrolases superfamily protein (AHRD V3.3 *** A0A2U1NKR4_ARTAN)	AT5G51180.2	alpha/beta-Hydrolases superfamily protein	1.0365	12.0066	12.8967	1.333e-05	7.73514e-05	3.32919
Solyc01g094660.3.1	Protein kinase domain (AHRD V3.3 *** A0A200QU61_9MAGN)	AT2G45910.1	U-box domain-containing protein kinase family protein	1.03681	11.6757	15.9401	3.85805e-06	3.46185e-05	4.74414
Solyc12g005090.3.1	hypothetical protein (AHRD V3.3 *-* AT1G50730.3)	AT1G50730.1	NA	1.03825	8.34224	16.8312	2.80089e-06	2.81599e-05	5.108
Solyc12g088200.3.1	Inositol-tetrakisphosphate 1-kinase (AHRD V3.3 *** A0A2G2Y9E6_CAPAN)	AT4G08170.2	Inositol 1,3,4-trisphosphate 5/6-kinase family protein	1.03846	12.6254	10.6313	4.0715e-05	0.000175256	2.04968
Solyc03g025940.3.1	F-box/LRR-repeat protein (AHRD V3.3 *** A0A1U8G7I8_CAPAN)	AT3G48880.2	RNI-like superfamily protein	1.03884	9.93788	18.2392	1.74336e-06	2.0783e-05	5.64515
Solyc12g005880.2.1	Hexosyltransferase (AHRD V3.3 *** A0A2G3BMU2_CAPCH)	AT1G05170.2	Galactosyltransferase family protein	1.04009	11.6619	15.4615	4.6151e-06	3.90152e-05	4.54022
Solyc04g074850.3.1	ripening regulated protein DDTFR18	AT5G65380.1	MATE efflux family protein	1.04057	12.0535	13.8907	8.64542e-06	5.77772e-05	3.82425
Solyc08g065320.3.1	green ripe-like 1	AT2G26070.1	Protein of unknown function (DUF778)	1.04081	9.51612	10.653	4.0242e-05	0.000173872	2.06308
Solyc01g104410.4.1	Sterol 3-beta-glucosyltransferase (AHRD V3.3 *** A0A1J3HV40_NOCCA)	AT5G24750.1	UDP-Glycosyltransferase superfamily protein	1.04097	10.3967	10.5894	4.16493e-05	0.000178388	2.02365
Solyc09g090150.4.1	Seed storage protein (AHRD V3.3 *** Q2TPW5_9ROSI)	AT5G44120.3	RmlC-like cupins superfamily protein	1.04113	6.01609	3.32707	0.0158558	0.0247203	-4.71835
Solyc12g008330.3.1	G-type lectin S-receptor-like serine/threonine-protein kinase RLK1 (AHRD V3.3 *** A0A2G2X3L4_CAPBA)	AT5G60900.1	receptor-like protein kinase 1	1.04123	9.56639	8.96196	0.000107597	0.000366221	0.934633
Solyc03g037490.1.1	E3 ubiquitin-protein ligase (AHRD V3.3 *-* A0A2G3CLG0_CAPCH)	AT5G37930.1	Protein with RING/U-box and TRAF-like domains	1.04133	10.0596	11.8975	2.12868e-05	0.000107038	2.79322
Solyc01g081200.3.1	hypothetical protein (AHRD V3.3 *** AT5G17610.1)	AT5G17610.1	NA	1.04292	9.80117	12.0297	1.99673e-05	0.000102067	2.86653
Solyc03g083330.3.1	Dipeptidyl peptidase (AHRD V3.3 *** A0A1Y1HMI5_KLENI)	AT5G24260.1	prolyl oligopeptidase family protein	1.04364	12.3188	22.729	4.73108e-07	9.79921e-06	7.10998
Solyc03g114710.4.1	Glycosyltransferase (AHRD V3.3 *** A0A328DB01_9ASTE)	AT1G73880.1	UDP-glucosyl transferase 89B1	1.04365	9.63659	8.2488	0.00017128	0.000523491	0.401352
Solyc03g116930.3.1	Phospholipase-like protein (AHRD V3.3 *** A0A2U1PUP4_ARTAN)	AT4G31880.1	NA	1.04528	9.61199	11.3998	2.72496e-05	0.000128414	2.51018
Solyc04g054370.1.1	RING/U-box superfamily protein (AHRD V3.3 *-* Q3EAE6_ARATH)	AT3G61460.1	brassinosteroid-responsive RING-H2	1.04574	10.2944	17.2788	2.39934e-06	2.54028e-05	5.28354
Solyc03g117540.4.1	ABC transporter C family member 13 (AHRD V3.3 *** A0A2G3CZQ5_CAPCH)	AT2G07680.1	multidrug resistance-associated protein 11	1.04594	10.5203	16.1354	3.59139e-06	3.30631e-05	4.82559
Solyc10g081570.3.1	Marmande	#N/A	#N/A	1.04632	10.2691	5.24355	0.00192965	0.00388683	-2.36348
Solyc01g106800.4.1	amino acid transporter 1	AT5G49630.1	amino acid permease 6	1.04653	10.6036	8.87485	0.000113683	0.000382789	0.871506
Solyc02g069670.4.1	alpha-glucosidase (AHRD V3.3 *** A0A2I4FA71_9ROSI)	AT5G11720.1	Glycosyl hydrolases family 31 protein	1.04809	10.3367	12.5987	1.52711e-05	8.49856e-05	3.1736
Solyc10g086060.2.1	SUN-like protein 30	AT5G03040.3	IQ-domain 2	1.0489	13.6247	22.2608	5.35373e-07	1.04071e-05	6.97209
Solyc11g069050.2.1	4-coumarate--CoA ligase-like 7 (AHRD V3.3 *** A0A1U8ELY2_CAPAN)	AT4G05160.1	AMP-dependent synthetase and ligase family protein	1.04905	14.2524	20.9756	7.61991e-07	1.24679e-05	6.57721
Solyc03g007210.3.1	Receptor-like protein kinase (AHRD V3.3 *** A0A2K3PPP5_TRIPR)	AT1G66910.1	Protein kinase superfamily protein	1.05094	10.6812	9.21602	9.18882e-05	0.000326152	1.11571
Solyc11g006130.2.1	Methyltransferase-like protein (AHRD V3.3 *** A0A2G3B1C8_CAPCH),Pfam:PF13489	AT1G54650.1	Methyltransferase family protein	1.05109	9.4804	12.8639	1.3529e-05	7.81246e-05	3.31224
Solyc10g084930.2.1	Serine/threonine-protein kinase (AHRD V3.3 *** A0A0K0XQY3_TOBAC)	AT2G37840.1	Protein kinase superfamily protein	1.05156	10.7188	15.3876	4.74678e-06	3.96056e-05	4.50819
Solyc03g032030.4.1	Phosphate carrier protein mitochondrial-like (AHRD V3.3 *** A0A2K3NVK0_TRIPR)	AT2G17270.1	phosphate transporter 3;3	1.05365	7.64071	12.4969	1.60076e-05	8.79835e-05	3.11968
Solyc12g013530.2.1	Unknown protein	AT4G11580.1	RNI-like superfamily protein	1.05409	10.2181	19.4708	1.18452e-06	1.63845e-05	6.08137
Solyc02g086270.4.1	Protein kinase family protein (AHRD V3.3 *** A0A2U1MH78_ARTAN)	AT5G38210.1	Protein kinase family protein	1.05425	9.7152	6.31779	0.000733455	0.00170672	-1.2631
Solyc01g097880.4.1	tRNA-specific adenosine deaminase, chloroplastic (AHRD V3.3 *** A0A2I0WQV8_9ASPA)	AT5G28050.1	Cytidine/deoxycytidylate deaminase family protein	1.05501	13.324	9.38034	8.31408e-05	0.000301991	1.2305
Solyc07g066080.3.1	Ubiquitin-conjugating enzyme (AHRD V3.3 *** A0A200QCU7_9MAGN)	AT1G64230.2	ubiquitin-conjugating enzyme 28	1.05579	12.4685	7.07789	0.000398148	0.00103508	-0.56497
Solyc02g088300.3.1	ERD (Early-responsive to dehydration stress) family protein (AHRD V3.3 *** A0A2U1KPJ9_ARTAN)	AT3G01100.1	hypothetical protein 1	1.05653	11.4306	22.0683	5.63714e-07	1.06526e-05	6.91449
Solyc03g123980.4.1	Pumilio-like protein 2 (AHRD V3.3 *** A0A2G2WPH9_CAPBA)	AT3G20250.1	pumilio 5	1.05784	12.6894	24.9957	2.68803e-07	7.29335e-06	7.7373
Solyc03g121620.1.1	Late embryogenesis abundant (LEA) hydroxyproline-rich glycoprotein family (AHRD V3.3 *** A0A2U1MMJ0_ARTAN)	AT1G17620.1	Late embryogenesis abundant (LEA) hydroxyproline-rich glycoprotein family	1.05831	11.1847	11.0798	3.21081e-05	0.000145782	2.32206
Solyc07g054270.3.1	DUF789 domain-containing protein (AHRD V3.3 *** A0A1Q3CP56_CEPFO)	AT4G03420.1	Protein of unknown function (DUF789)	1.05885	11.9495	16.0148	3.75334e-06	3.40737e-05	4.77544
Solyc08g079470.3.1	Glycine cleavage T-protein (AHRD V3.3 *** A0A200QAZ4_9MAGN)	AT4G12130.1	Glycine cleavage T-protein family	1.0593	11.8183	22.292	5.3094e-07	1.03661e-05	6.98137
Solyc06g068450.3.1	Non-specific serine/threonine protein kinase (AHRD V3.3 *** A0A2G2WLA4_CAPBA)	AT5G25110.1	CBL-interacting protein kinase 25	1.05964	12.814	13.8983	8.6178e-06	5.76853e-05	3.82791
Solyc07g054770.1.1	Wound-responsive family protein (AHRD V3.3 *** A0A2K3L288_TRIPR)	AT4G10270.1	Wound-responsive family protein	1.06003	8.98062	8.41178	0.000153556	0.000481696	0.526623
Solyc12g088920.2.1	Calcineurin-like metallo-phosphoesterase superfamily protein (AHRD V3.3 *** F4JPS4_ARATH)	AT4G11800.1	Calcineurin-like metallo-phosphoesterase superfamily protein	1.06017	11.6744	11.581	2.48781e-05	0.000119696	2.61455
Solyc12g009680.2.1	Heptahelical transmembrane protein 1 (AHRD V3.3 *** A0A1U8E8P1_CAPAN)	AT5G20270.1	heptahelical transmembrane protein1	1.06046	9.33508	10.4926	4.38985e-05	0.000185794	1.96331
Solyc07g053490.3.1	OPA3-like protein (AHRD V3.3 *** A0A2I4G3K5_9ROSI)	AT1G28510.1	Optic atrophy 3 protein (OPA3)	1.0613	11.3467	14.312	7.25941e-06	5.14802e-05	4.02378
Solyc06g082470.3.1	MAP kinase kinase kinase 42	AT5G58350.1	with no lysine (K) kinase 4	1.06131	11.1241	8.95544	0.000108039	0.000367201	0.929927
Solyc12g021170.2.1	Electron transfer flavoprotein-ubiquinone oxidoreductase (AHRD V3.3 *** A0A200QEC5_9MAGN)	AT2G43400.1	electron-transfer flavoprotein:ubiquinone oxidoreductase	1.06208	11.5154	25.2318	2.54172e-07	7.15939e-06	7.79909
Solyc08g006770.3.1	2-oxoglutarate (2OG) and Fe(II)-dependent oxygenase superfamily protein (AHRD V3.3 *** A0A2U1MCV6_ARTAN)	AT2G36690.1	2-oxoglutarate (2OG) and Fe(II)-dependent oxygenase superfamily protein	1.06237	10.4117	12.9969	1.27427e-05	7.51213e-05	3.38075
Solyc02g080530.3.1	Peroxidase (AHRD V3.3 *** K4B9S4_SOLLC)	AT4G21960.1	Peroxidase superfamily protein	1.06386	12.8788	15.2747	4.95644e-06	4.09042e-05	4.45895
Solyc01g090680.3.1	Uncharacterized conserved protein (UCP012943) (AHRD V3.3 *** AT4G25170.1)	AT4G25170.1	Uncharacterised conserved protein (UCP012943)	1.06453	11.0001	19.6487	1.12243e-06	1.58549e-05	6.14201
Solyc10g081575.1.1	Unknown protein	AT1G34575.1	FAD-binding Berberine family protein	1.06484	10.0823	6.13285	0.000858408	0.0019437	-1.44253
Solyc06g074330.3.1	Alpha/beta-Hydrolases superfamily protein (AHRD V3.3 *** F4J341_ARATH)	AT3G44510.2	alpha/beta-Hydrolases superfamily protein	1.06487	11.9392	13.445	1.04589e-05	6.54819e-05	3.60664
Solyc10g006173.1.1	Cell differentiation protein RCD1-like protein (AHRD V3.3 *-* A0A1J3G0M4_NOCCA)	AT3G20800.1	Cell differentiation, Rcd1-like protein	1.06529	11.0023	12.003	2.02252e-05	0.000103133	2.85183
Solyc02g090820.3.1	Heat stress transcription factor B-1 (AHRD V3.3 *** A0A2G3D8M4_CAPCH)	AT4G36990.1	heat shock factor 4	1.0655	11.3398	10.4333	4.53475e-05	0.000190135	1.92606
Solyc07g052640.3.1	Glycosyltransferase (DUF604) (AHRD V3.3 *** F4JJF6_ARATH)	AT4G15240.1	Protein of unknown function (DUF604)	1.06597	10.0601	11.1648	3.07263e-05	0.000140874	2.3725
Solyc08g062690.2.1	Unknown protein	AT2G05160.1	CCCH-type zinc fingerfamily protein with RNA-binding domain	1.06756	11.1382	5.67743	0.00128479	0.00273162	-1.9017
Solyc07g065060.1.1	MBOAT (Membrane bound O-acyl transferase) family protein (AHRD V3.3 *** A0A2U1LYZ9_ARTAN)	AT5G55360.1	MBOAT (membrane bound O-acyl transferase) family protein	1.06819	10.7855	13.8008	8.97969e-06	5.90398e-05	3.78091
Solyc05g054570.3.1	CRAL-TRIO lipid binding domain-containing protein (AHRD V3.3 *** A0A2U1PXE9_ARTAN)	AT3G46450.1	SEC14 cytosolic factor family protein / phosphoglyceride transfer family protein	1.06876	12.1001	14.6121	6.42862e-06	4.74777e-05	4.16247
Solyc03g112160.3.1	Drought induced 19 protein-like (AHRD V3.3 *** A0A200RD12_9MAGN)	AT5G26990.1	Drought-responsive family protein	1.06876	11.5286	15.2918	4.92403e-06	4.0677e-05	4.46643
Solyc01g099730.3.1	transmembrane protein (AHRD V3.3 *** AT2G41945.2)	AT2G41945.1	NA	1.06892	9.80881	17.3949	2.30639e-06	2.4842e-05	5.32832
Solyc11g008550.3.1	Phospholipase A(1) LCAT3 (AHRD V3.3 *** A0A2G3B0N5_CAPCH)	AT3G03310.1	lecithin:cholesterol acyltransferase 3	1.07029	10.1216	17.7006	2.08099e-06	2.33617e-05	5.44482
Solyc01g106080.4.1	Methylmalonate-semialdehyde dehydrogenase (AHRD V3.3 *** A0A200PUD7_9MAGN)	AT2G14170.1	aldehyde dehydrogenase 6B2	1.07046	13.3525	20.8367	7.92614e-07	1.28319e-05	6.53302
Solyc08g081670.3.1	Ethylene-responsive transcription factor (AHRD V3.3 *** A0A2G2XJJ5_CAPBA)	AT1G68550.2	Integrase-type DNA-binding superfamily protein	1.07057	8.85591	10.4506	4.49198e-05	0.000188913	1.93693
Solyc02g021230.4.1	Nucleotide-diphospho-sugar transferase (AHRD V3.3 *** A0A200Q0X1_9MAGN)	AT1G14590.1	Nucleotide-diphospho-sugar transferase family protein	1.07108	10.1855	5.16501	0.00208228	0.00414365	-2.44973
Solyc12g010430.1.1	hypothetical protein (AHRD V3.3 --* AT5G35090.1)	AT5G35090.1	NA	1.07202	11.0002	8.79631	0.000119513	0.000397677	0.814127
Solyc11g069710.2.1	ABC transporter-like (AHRD V3.3 *** A0A200Q907_9MAGN)	AT2G28070.1	ABC-2 type transporter family protein	1.0731	11.0961	14.0884	7.95986e-06	5.48236e-05	3.91862
Solyc01g086850.3.1	Ras gtpase (AHRD V3.3 *** A0A1J9QT15_9PEZI)	AT5G47960.1	RAB GTPase homolog A4C	1.07375	11.5196	23.6804	3.70766e-07	8.47015e-06	7.38112
Solyc02g080820.3.1	Peroxisomal membrane protein PMP22 (AHRD V3.3 *** A0A1U8FN47_CAPAN)	AT4G14305.1	Peroxisomal membrane 22 kDa (Mpv17/PMP22) family protein	1.07402	10.0231	14.4815	6.77592e-06	4.92563e-05	4.10244
Solyc02g063490.3.1	Malate dehydrogenase (AHRD V3.3 *** A0A2G2XBH7_CAPBA)	AT2G22780.1	peroxisomal NAD-malate dehydrogenase 1	1.0744	12.8333	19.2665	1.26082e-06	1.69987e-05	6.01101
Solyc03g033630.3.1	Zinc finger CCCH domain-containing protein 44 (AHRD V3.3 *** A0A2G3CKZ0_CAPCH)	AT3G51120.1	DNA binding;zinc ion binding;nucleic acid binding;nucleic acid binding	1.07525	11.6204	19.68	1.11187e-06	1.57478e-05	6.15264
Solyc06g075150.3.1	Auxin Response Factor 10B	AT4G30080.1	auxin response factor 16	1.07563	8.1308	5.19285	0.00202666	0.00405059	-2.41906
Solyc11g070020.3.1	rhomboid family protein (AHRD V3.3 *** AT5G11810.1)	AT5G11810.1	NA	1.07671	9.75283	13.917	8.55044e-06	5.7384e-05	3.83687
Solyc01g008490.4.1	Nuclear transcription factor Y subunit A-7 (AHRD V3.3 *** A0A2G2XP63_CAPBA)	AT5G12840.4	nuclear factor Y, subunit A1	1.07711	10.86	15.0453	5.41684e-06	4.32671e-05	4.35774
Solyc03g033530.4.1	DNA-(apurinic or apyrimidinic site) lyase (AHRD V3.3 *** A0A2G2ZMB4_CAPAN)	AT4G36050.2	endonuclease/exonuclease/phosphatase family protein	1.07752	10.2102	10.4884	4.40005e-05	0.00018608	1.96065
Solyc07g042500.4.1	alpha/beta-Hydrolases superfamily protein (AHRD V3.3 *** AT2G03140.9)	AT2G03140.2	alpha/beta-Hydrolases superfamily protein	1.07895	12.826	13.7078	9.34141e-06	6.06754e-05	3.73579
Solyc01g094370.3.1	remorin 2	AT5G23750.2	Remorin family protein	1.07927	10.9832	13.6122	9.73101e-06	6.24509e-05	3.68909
Solyc01g079350.3.1	HIT zinc finger and PAPA-1-like domain-containing protein (AHRD V3.3 *-* F4I548_ARATH)	AT2G47350.1	HIT zinc finger ;PAPA-1-like conserved region	1.08011	13.0845	20.8245	7.95374e-07	1.28604e-05	6.52912
Solyc07g042000.4.1	Cation/calcium exchanger 3 (AHRD V3.3 *** A0A1U8H9M5_CAPAN)	AT3G14070.1	cation exchanger 9	1.08134	8.52978	6.82287	0.000485755	0.00121614	-0.792437
Solyc08g076880.3.1	Succinate dehydrogenase [ubiquinone] iron-sulfur subunit, mitochondrial (AHRD V3.3 *-* A0A2G2XLC0_CAPBA)	AT1G78930.1	Mitochondrial transcription termination factor family protein	1.08154	12.8527	17.9662	1.90584e-06	2.19501e-05	5.54435
Solyc12g010585.1.1	transcription factor bHLH36-like (AHRD V3.3 *** A0A2I4FJG0_9ROSI)	AT4G20970.1	basic helix-loop-helix (bHLH) DNA-binding superfamily protein	1.08234	6.04095	4.02921	0.00688131	0.0117383	-3.79448
Solyc07g041010.3.1	60S ribosomal protein L18a-like protein (AHRD V3.3 *** A0A1J3E1C5_NOCCA)	AT4G26060.1	Ribosomal protein L18ae family	1.08315	9.92738	18.6384	1.53397e-06	1.93536e-05	5.78974
Solyc03g005450.3.1	Cellulose synthase (AHRD V3.3 *** A0A200Q4F9_9MAGN)	AT4G24000.1	cellulose synthase like G2	1.08342	12.3043	10.2698	4.96393e-05	0.00020382	1.82231
Solyc01g087470.3.1	Peptidylprolyl isomerase (AHRD V3.3 *** A0A2G3DGW7_CAPCH)	AT3G21640.1	FKBP-type peptidyl-prolyl cis-trans isomerase family protein	1.08384	11.1342	14.2161	7.55066e-06	5.28134e-05	3.97888
Solyc03g115870.3.1	Thioredoxin-like 1-2, chloroplastic (AHRD V3.3 *** A0A2G3CZB1_CAPCH)	AT5G61440.1	atypical CYS HIS rich thioredoxin 5	1.08423	10.5574	8.68792	0.000128137	0.000419911	0.734202
Solyc05g024160.3.1	Pyruvate dehydrogenase E1 component subunit beta (AHRD V3.3 *** A0A1U8ENS4_CAPAN)	AT5G50850.1	Transketolase family protein	1.08439	10.0991	6.95067	0.000439353	0.00112325	-0.677627
Solyc12g039110.1.1	Retrovirus-related Pol polyprotein from transposon TNT 1-94 (AHRD V3.3 *-* A0A2K3PGB0_TRIPR)	AT1G34070.1	NA	1.08547	9.18546	11.8132	2.2181e-05	0.000110204	2.74607
Solyc08g078820.3.1	Autophagy-related protein (AHRD V3.3 *** F1JYZ6_SOLLC)	AT4G16520.2	Ubiquitin-like superfamily protein	1.08565	12.2167	11.4095	2.71166e-05	0.000127968	2.51579
Solyc01g104110.4.1	11-S seed storage protein (AHRD V3.3 *** A0A2U1KM33_ARTAN)	AT2G28680.1	RmlC-like cupins superfamily protein	1.08939	9.84799	7.85725	0.000224413	0.000648848	0.0916119
Solyc12g014400.3.1	Cell differentiation protein RCD1-like protein (AHRD V3.3 *** A0A2G3CUT5_CAPCH),Pfam:PF04078	AT3G20800.1	Cell differentiation, Rcd1-like protein	1.08946	12.2857	20.4278	8.91443e-07	1.39008e-05	6.40113
Solyc04g078640.3.1	Ethylene-responsive transcription factor RAP2-1 (AHRD V3.3 *** A0A1U8GBU2_CAPAN)	AT5G67190.1	DREB and EAR motif protein 2	1.09116	12.136	13.4188	1.05784e-05	6.59194e-05	3.59365
Solyc08g078480.3.1	transmembrane protein (AHRD V3.3 *** AT4G16695.1)	AT4G16695.1	NA	1.09117	5.8362	10.5884	4.167e-05	0.000178388	2.02308
Solyc11g008380.3.1	Glycerol-3-phosphate dehydrogenase (AHRD V3.3 *** A0A2G3AV54_CAPCH)	AT3G10370.1	FAD-dependent oxidoreductase family protein	1.09135	11.4639	8.22069	0.000174571	0.000532474	0.379531
Solyc02g088270.3.1	hypothetical protein (DUF1997) (AHRD V3.3 *** AT5G39530.1)	AT5G39530.1	Protein of unknown function (DUF1997)	1.09277	7.88072	6.11469	0.00087194	0.00196926	-1.46036
Solyc01g095790.4.1	Protein SDE2-like protein (AHRD V3.3 *** A0A2G3BTD6_CAPCH)	AT4G01000.1	Ubiquitin-like superfamily protein	1.09304	13.5877	15.0324	5.44413e-06	4.33836e-05	4.35201
Solyc03g111000.3.1	Glyceraldehyde-3-phosphate dehydrogenase (AHRD V3.3 *** A0A2G2X869_CAPBA)	AT1G13440.2	glyceraldehyde-3-phosphate dehydrogenase C2	1.09345	11.412	17.2393	2.43189e-06	2.55704e-05	5.26826
Solyc09g082115.1.1	Lactoylglutathione lyase / glyoxalase I family protein (AHRD V3.3 *** A0A2U1MRE2_ARTAN)	AT2G32090.1	Lactoylglutathione lyase / glyoxalase I family protein	1.09369	11.9892	13.5788	9.87155e-06	6.30613e-05	3.6727
Solyc02g065080.3.1	Phosphoglycerate mutase-like protein 4 (AHRD V3.3 *** A0A1U8FJL4_CAPAN)	AT3G50520.1	Phosphoglycerate mutase family protein	1.09386	10.7708	13.2328	1.1475e-05	6.98739e-05	3.50061
Solyc09g014900.3.1	Cytochrome P450 (AHRD V3.3 *** A0A2U1NKI2_ARTAN)	AT3G26300.1	cytochrome P450, family 71, subfamily B, polypeptide 34	1.09437	9.61741	8.02592	0.000199481	0.000590484	0.226598
Solyc07g027020.4.1	Proline-rich receptor-like protein kinase PERK13 (AHRD V3.3 *** A0A1U8GM75_CAPAN)	AT3G13690.1	Protein kinase protein with adenine nucleotide alpha hydrolases-like domain	1.09545	11.8836	21.823	6.02404e-07	1.10901e-05	6.84031
Solyc11g013480.3.1	Auxin Response Factor 17	AT1G77850.1	auxin response factor 17	1.09554	9.3182	8.36952	0.000157939	0.000491833	0.494345
Solyc10g050840.3.1	Peptidase S9 (AHRD V3.3 *** A0A200PNL2_9MAGN)	AT5G36210.1	alpha/beta-Hydrolases superfamily protein	1.09609	12.4927	21.9032	5.89426e-07	1.09679e-05	6.86466
Solyc07g062980.4.1	Squamosa promoter-binding-like protein (AHRD V3.3 *** A0A078J475_BRANA)	AT2G33810.1	squamosa promoter binding protein-like 3	1.09616	9.13135	11.4151	2.70394e-05	0.000127749	2.51906
Solyc12g016210.2.1	tRNA dimethylallyltransferase (AHRD V3.3 *** AT3G23255.2)	AT3G23255.2	NA	1.09642	11.6178	24.1958	3.26204e-07	7.97738e-06	7.52316
Solyc04g078270.3.1	Cytochrome P450 (AHRD V3.3 *** A0A200Q0W8_9MAGN)	AT4G37370.1	cytochrome P450, family 81, subfamily D, polypeptide 8	1.09717	8.16191	6.04472	0.00092642	0.00206984	-1.52944
Solyc09g011160.4.1	Regulator of chromosome condensation (RCC1) family protein (AHRD V3.3 *** A0A1I9LSN5_ARATH)	AT3G53830.1	Regulator of chromosome condensation (RCC1) family protein	1.09849	11.8275	12.3114	1.74598e-05	9.3437e-05	3.02024
Solyc09g014860.3.1	Protein LURP-one-related 15 (AHRD V3.3 *** A0A2G2ZQX5_CAPAN)	AT5G01750.2	Protein of unknown function (DUF567)	1.09887	10.1845	9.60058	7.28842e-05	0.000273007	1.38159
Solyc05g014630.2.1	Unknown protein	AT4G31070.1	Tetratricopeptide repeat (TPR)-like superfamily protein	1.09931	9.05905	13.3896	1.07134e-05	6.65255e-05	3.57914
Solyc01g111400.4.1	Subtilisin-like protease-like protein (AHRD V3.3 *** A0A2K3P1W8_TRIPR)	AT4G34980.1	subtilisin-like serine protease 2	1.09996	13.9392	16.5897	3.04975e-06	2.97411e-05	5.01136
Solyc08g022020.1.1	Unknown protein	AT4G03110.1	RNA-binding protein-defense related 1	1.10039	6.43543	15.0737	5.3572e-06	4.30385e-05	4.37036
Solyc03g098180.3.1	DHHA1 domain protein (AHRD V3.3 *** F4HRG2_ARATH)	AT1G53345.1	NA	1.10046	10.8725	14.0199	8.18988e-06	5.59451e-05	3.88608
Solyc06g066550.3.1	LETM1-like protein (AHRD V3.3 *** A0A2U1PU88_ARTAN)	AT3G11560.1	LETM1-like protein	1.10064	11.8719	10.2386	5.05087e-05	0.000206778	1.80239
Solyc04g005800.3.1	Homeobox-leucine zipper protein HOX16 (AHRD V3.3 *** A0A1U8EXU3_CAPAN)	AT3G01470.1	homeobox 1	1.10086	11.9609	10.8974	3.53258e-05	0.000157057	2.21253
Solyc05g053040.3.1	RING/U-box superfamily protein (AHRD V3.3 *** A0A2U1KMS0_ARTAN)	AT3G55530.1	RING/U-box superfamily protein	1.10237	11.0925	18.7923	1.46113e-06	1.87326e-05	5.84467
Solyc01g079310.3.1	Heme binding protein (AHRD V3.3 *** Q9LZQ3_ARATH)	AT3G62370.1	heme binding	1.10275	10.8674	14.3555	7.13157e-06	5.09487e-05	4.04406
Solyc02g079580.4.1	S-receptor kinase-like protein 1 (AHRD V3.3 *** Q5NJB1_SENSQ)	AT1G61490.1	S-locus lectin protein kinase family protein	1.10286	8.84484	10.252	5.01337e-05	0.000205445	1.81094
Solyc01g107240.4.1	Peroxisomal membrane 22 kDa (Mpv17/PMP22) family protein (AHRD V3.3 *-* A0A2U1NNX3_ARTAN)	AT4G33905.1	Peroxisomal membrane 22 kDa (Mpv17/PMP22) family protein	1.10489	11.8559	11.6534	2.39982e-05	0.000116725	2.65583
Solyc07g042295.1.1	Unknown protein	AT1G14740.1	Protein of unknown function (DUF1423)	1.10497	9.81465	15.0997	5.30324e-06	4.27754e-05	4.3819
Solyc02g082270.3.1	RNA-binding protein 38-like (AHRD V3.3 *** A0A2I4G7F9_9ROSI)	AT1G76460.1	RNA-binding (RRM/RBD/RNP motifs) family protein	1.10579	12.314	9.59496	7.31269e-05	0.000273737	1.37777
Solyc04g072880.3.1	CycH1_2	AT5G27620.1	cyclin H;1	1.10588	9.95196	21.302	6.95284e-07	1.20351e-05	6.67987
Solyc05g015610.3.1	Histidine kinase 3 (AHRD V3.3 *** A0A1U8EVH0_CAPAN)	AT1G27320.1	histidine kinase 3	1.10618	12.5167	18.4054	1.65237e-06	2.0279e-05	5.70574
Solyc03g114640.4.1	Signal peptide peptidase (AHRD V3.3 *** A0A2U1MQA9_ARTAN)	AT1G73990.1	signal peptide peptidase	1.10752	7.42804	8.48492	0.000146297	0.000463905	0.582167
Solyc12g005290.2.1	G-type lectin S-receptor-like serine/threonine-protein kinase (AHRD V3.3 *** A0A2G3C353_CAPCH)	AT4G27290.1	S-locus lectin protein kinase family protein	1.10759	9.14422	10.1536	5.29756e-05	0.00021414	1.74768
Solyc12g038800.1.1	Unknown protein	AT5G01050.1	Laccase/Diphenol oxidase family protein	1.10786	11.0301	7.05904	0.000403962	0.00104742	-0.581558
Solyc02g094430.4.1	Acyltransferase-like protein, chloroplastic (AHRD V3.3 *** A0A2G3AD32_CAPAN)	AT5G41130.1	Esterase/lipase/thioesterase family protein	1.1084	11.7481	24.2605	3.21059e-07	7.92137e-06	7.54077
Solyc08g082210.4.1	Ethylene-responsive transcription factor (AHRD V3.3 *** A0A2G3ADG6_CAPAN)	AT1G64380.1	Integrase-type DNA-binding superfamily protein	1.1093	10.4715	10.4004	4.61751e-05	0.000192683	1.90531
Solyc01g104220.3.1	Transmembrane emp24 domain-containing protein p24delta3 (AHRD V3.3 *** A0A2G3AUH9_CAPCH)	AT1G09580.1	emp24/gp25L/p24 family/GOLD family protein	1.11072	10.2504	12.2422	1.80398e-05	9.56841e-05	2.98282
Solyc08g076970.3.1	Acetylornithine deacetylase (AHRD V3.3 *** A0A2G2XLB1_CAPBA)	AT4G17830.1	Peptidase M20/M25/M40 family protein	1.11095	12.9945	5.62578	0.00134692	0.00284314	-1.9554
Solyc11g066020.2.1	Ankyrin repeat family protein, putative, expressed (AHRD V3.3 *** Q10NB7_ORYSJ)	AT2G28840.1	XB3 ortholog 1 in Arabidopsis thaliana	1.11161	13.5858	16.4992	3.14961e-06	3.03903e-05	4.97476
Solyc09g064440.4.1	ABC transporter C family member 13 (AHRD V3.3 *** A0A2G2VCG3_CAPBA)	AT1G04120.1	multidrug resistance-associated protein 5	1.11175	12.4792	18.6553	1.52576e-06	1.92938e-05	5.7958
Solyc06g068800.3.1	Sec14p-like phosphatidylinositol transfer family protein (AHRD V3.3 *** A0A2U1PFN3_ARTAN)	AT1G01630.1	Sec14p-like phosphatidylinositol transfer family protein	1.11466	11.472	18.6921	1.50808e-06	1.91575e-05	5.80897
Solyc05g054150.3.1	Ras-related protein RABA5a (AHRD V3.3 *** A0A1U8F693_CAPAN)	AT5G47520.1	RAB GTPase homolog A5A	1.11566	11.8649	13.4179	1.05824e-05	6.59194e-05	3.59322
Solyc06g073850.1.1	hypothetical protein (AHRD V3.3 *** AT2G27180.1)	AT2G27180.1	NA	1.11655	10.3753	5.62153	0.00135218	0.00285269	-1.95982
Solyc04g045660.4.1	MLH1	AT4G09140.1	MUTL-homologue 1	1.11658	10.4286	13.509	1.01731e-05	6.45418e-05	3.63831
Solyc02g085000.3.1	netrin receptor DCC (AHRD V3.3 *** AT3G50910.1)	AT3G50910.1	NA	1.11673	11.0136	13.447	1.04494e-05	6.54545e-05	3.60768
Solyc01g104030.3.1	Potassium channel AKT2 (AHRD V3.3 *** A0A1U8E6Z3_CAPAN)	AT4G22200.1	potassium transport 2/3	1.11714	11.9983	14.7287	6.1362e-06	4.63247e-05	4.21557
Solyc01g088090.3.1	Pheophytinase, chloroplastic (AHRD V3.3 *** A0A2G3C5T3_CAPCH)	AT5G13800.1	pheophytinase	1.11767	13.2272	13.4721	1.03366e-05	6.50096e-05	3.62008
Solyc11g012000.2.1	Transmembrane protein, putative (DUF3537) (AHRD V3.3 *** A0A1P8B952_ARATH)	AT3G20300.1	Protein of unknown function (DUF3537)	1.12029	12.4089	13.0622	1.23763e-05	7.36389e-05	3.41413
Solyc07g032480.3.1	cyclinT1_2	AT4G19600.1	Cyclin family protein	1.12101	10.2406	10.8889	3.54861e-05	0.000157554	2.20734
Solyc02g063390.4.1	3-oxo-5-alpha-steroid 4-dehydrogenase (DUF1295) (AHRD V3.3 *** O81042_ARATH)	AT2G46890.1	Protein of unknown function (DUF1295)	1.1211	10.1581	6.93612	0.000444368	0.001134	-0.690607
Solyc11g006550.3.1	urate oxidase	AT2G26230.1	uricase / urate oxidase / nodulin 35, putative	1.12133	12.173	16.7593	2.87236e-06	2.8542e-05	5.0794
Solyc08g078370.4.1	Ribokinase, Carbohydrate kinase PfkB, Ribokinase-like protein (AHRD V3.3 *-* A0A2U1LX89_ARTAN)	AT4G28706.1	pfkB-like carbohydrate kinase family protein	1.1221	10.5592	26.5924	1.85902e-07	6.01166e-06	8.14333
Solyc12g095910.2.1	cysteine protease	AT4G32940.1	gamma vacuolar processing enzyme	1.12211	11.4757	18.5223	1.59169e-06	1.98413e-05	5.74802
Solyc03g119400.3.1	DUF639 domain-containing protein (AHRD V3.3 *** A0A1Q3DCR6_CEPFO)	AT1G48840.1	Plant protein of unknown function (DUF639)	1.12226	11.6177	14.2941	7.31264e-06	5.16592e-05	4.01544
Solyc01g090693.1.1	3-hydroxyisobutyryl-CoA hydrolase-like protein 1, mitochondrial (AHRD V3.3 *** A0A1U8EBI0_CAPAN)	AT3G60510.1	ATP-dependent caseinolytic (Clp) protease/crotonase family protein	1.12249	12.6311	22.5973	4.89723e-07	9.92196e-06	7.0715
Solyc06g075550.3.1	Receptor-like cytoplasmic protein kinase 1 (AHRD V3.3 *** F6JSQ7_CAPAN)	AT1G07870.1	Protein kinase superfamily protein	1.12284	12.7113	17.3983	2.30371e-06	2.48323e-05	5.32964
Solyc09g075440.4.1	Never ripe-2	AT2G40940.1	ethylene response sensor 1	1.12332	10.35	17.409	2.29541e-06	2.47891e-05	5.33373
Solyc12g019710.1.1	Unknown protein	AT3G51610.1	NA	1.12375	10.6533	12.9855	1.28081e-05	7.53468e-05	3.37489
Solyc04g074760.3.1	hypothetical protein (AHRD V3.3 *** AT4G09060.1)	AT4G09060.1	NA	1.12379	8.45732	10.2109	5.12969e-05	0.000208773	1.78462
Solyc05g026500.1.1	Unknown protein	AT3G46400.1	Leucine-rich repeat protein kinase family protein	1.12428	10.1255	23.5082	3.8721e-07	8.62111e-06	7.33292
Solyc11g012660.2.1	Microtubule-associated protein 70 (AHRD V3.3 *** A0A200RBU6_9MAGN)	AT4G17220.1	microtubule-associated proteins 70-5	1.12551	6.94492	6.16171	0.000837397	0.00190337	-1.41427
Solyc11g067260.3.1	Alpha/beta-Hydrolases superfamily protein (AHRD V3.3 *** A0A2U1LHG4_ARTAN)	AT5G22460.2	alpha/beta-Hydrolases superfamily protein	1.12679	13.0338	13.2211	1.15346e-05	7.01597e-05	3.49469
Solyc11g068870.2.1	nuclear speckle splicing regulatory protein 1-like (AHRD V3.3 *** A0A2I4FDM8_9ROSI)	AT2G27285.1	Coiled-coil domain-containing protein 55 (DUF2040)	1.12758	12.2641	13.2131	1.15754e-05	7.03562e-05	3.49066
Solyc05g014710.4.1	Remorin (AHRD V3.3 *** A0A200QY51_9MAGN)	AT1G67590.1	Remorin family protein	1.12775	8.44247	4.53348	0.00395699	0.00721556	-3.1745
Solyc07g014670.3.1	Cytochrome P450 (AHRD V3.3 *-* A0A200QZM5_9MAGN)	AT5G10600.1	cytochrome P450, family 81, subfamily K, polypeptide 2	1.12939	10.5496	19.7887	1.0762e-06	1.54243e-05	6.18935
Solyc02g083280.4.1	Rhodanese-like domain (AHRD V3.3 *** A0A200R010_9MAGN)	AT4G35770.1	Rhodanese/Cell cycle control phosphatase superfamily protein	1.13123	14.9644	10.3563	4.73141e-05	0.000196452	1.87735
Solyc08g066680.3.1	Exostosin-like (AHRD V3.3 *** A0A200QDL7_9MAGN)	AT5G25820.1	Exostosin family protein	1.13348	9.85244	21.3845	6.79522e-07	1.18999e-05	6.70554
Solyc04g078600.3.1	hypothetical protein (AHRD V3.3 *** AT5G47830.1)	AT5G47830.1	NA	1.1335	12.8764	18.273	1.72443e-06	2.06609e-05	5.65749
Solyc12g007140.3.1	hypothetical protein (AHRD V3.3 *-* AT5G42710.2)	AT3G24630.1	NA	1.13353	7.0032	6.29575	0.000747196	0.0017324	-1.28428
Solyc09g091570.2.1	2-octaprenyl-3-methyl-6-methoxy-1,4-benzoquinol hydroxylase (AHRD V3.3 *** A0A0D5XRL2_9PSED)	AT3G24200.1	FAD/NAD(P)-binding oxidoreductase family protein	1.13396	11.8414	16.3375	3.33773e-06	3.15607e-05	4.90885
Solyc07g052510.4.1	peroxidase (TPX1)	AT1G05260.1	Peroxidase superfamily protein	1.13396	9.30115	6.37265	0.000700493	0.00164593	-1.21063
Solyc12g099440.3.1	Glyoxysomal fatty acid beta-oxidation multifunctional protein MFP-a (AHRD V3.3 *** A0A2G2VJQ0_CAPBA)	AT3G06860.1	multifunctional protein 2	1.1349	13.6643	14.6636	6.2976e-06	4.69473e-05	4.18596
Solyc06g073170.1.1	transmembrane protein (AHRD V3.3 *** AT2G43540.1)	AT2G43540.1	NA	1.13494	12.5282	8.5269	0.00014231	0.000454297	0.613862
Solyc01g108280.3.1	Protein kinase (AHRD V3.3 *** O65765_CRAPL)	AT4G33950.1	Protein kinase superfamily protein	1.13582	13.1839	16.4827	3.16828e-06	3.04822e-05	4.96805
Solyc01g005030.4.1	MAP kinase kinase kinase 1	AT2G01970.1	Endomembrane protein 70 protein family	1.13591	12.4031	20.2921	9.27377e-07	1.41175e-05	6.35673
Solyc06g083210.3.1	Serine/threonine-protein kinase MHK (AHRD V3.3 *** A0A2G3CC93_CAPCH)	AT4G13020.1	Protein kinase superfamily protein	1.13623	12.617	13.7423	9.20521e-06	6.00014e-05	3.75257
Solyc08g081290.4.1	AT-rich interactive domain-containing protein 2-like isoform X2 (AHRD V3.3 *** A0A2I4H8P9_9ROSI)	AT4G11400.1	ARID/BRIGHT DNA-binding domain;ELM2 domain protein	1.13663	10.0258	13.9657	8.37741e-06	5.67837e-05	3.86022
Solyc04g007450.4.1	Alpha/beta hydrolase family protein (AHRD V3.3 *** Q8RX69_ARATH)	AT1G15060.1	Uncharacterised conserved protein UCP031088, alpha/beta hydrolase	1.13665	10.8307	9.14782	9.58284e-05	0.00033616	1.06754
Solyc05g047640.3.1	S-acyltransferase (AHRD V3.3 *** A0A2G3CFY8_CAPCH)	AT4G00840.1	DHHC-type zinc finger family protein	1.13754	9.58682	9.04345	0.000102243	0.000352391	0.993196
Solyc04g076010.3.1	zinc ion-binding protein (AHRD V3.3 *-* AT1G02070.1)	AT1G02070.1	NA	1.13795	9.79035	10.4247	4.55628e-05	0.000190702	1.92062
Solyc08g074390.3.1	Glucan endo-1,3-beta-glucosidase 5 (AHRD V3.3 *** A0A1U8GSD0_CAPAN)	AT5G58090.1	O-Glycosyl hydrolases family 17 protein	1.13862	6.08664	15.4088	4.70853e-06	3.9466e-05	4.5174
Solyc03g033820.1.1	P-loop containing nucleoside triphosphate hydrolases superfamily protein (AHRD V3.3 *** A0A2U1NGS8_ARTAN)	AT3G50930.1	cytochrome BC1 synthesis	1.14014	11.1492	18.2034	1.76376e-06	2.09058e-05	5.63199
Solyc01g058390.3.1	Galactokinase (AHRD V3.3 *** A0A2G3AJ57_CAPAN)	AT3G06580.1	Mevalonate/galactokinase family protein	1.14029	12.3941	11.3534	2.78987e-05	0.00013077	2.48319
Solyc11g010740.3.1	Glycosyltransferase (AHRD V3.3 *** A0A2U1PXH3_ARTAN)	AT2G22590.1	UDP-Glycosyltransferase superfamily protein	1.14042	6.20569	6.30348	0.000742344	0.00172306	-1.27685
Solyc09g009920.1.1	F-box domain (AHRD V3.3 *** A0A200QKR6_9MAGN)	AT5G56420.2	F-box/RNI-like/FBD-like domains-containing protein	1.14067	10.0131	24.3758	3.12128e-07	7.81161e-06	7.57202
Solyc02g079740.1.1	RING-type E3 ubiquitin transferase (AHRD V3.3 *** A0A2G3D6H8_CAPCH)	AT4G21350.1	plant U-box 8	1.14081	12.7442	20.9003	7.78427e-07	1.26601e-05	6.55328
Solyc11g073300.2.1	K-stimulated pyrophosphate-energized sodium pump protein (AHRD V3.3 *** F4JXE8_ARATH)	AT5G59960.1	NA	1.14138	11.4555	22.6977	4.77002e-07	9.84027e-06	7.10084
Solyc08g015650.3.1	la-related protein 6B-like (AHRD V3.3 *** A0A1S3YWP1_TOBAC)	AT2G43970.1	RNA-binding protein	1.14185	9.19263	13.3862	1.07294e-05	6.65446e-05	3.57744
Solyc02g065720.3.1	RING/U-box superfamily protein (AHRD V3.3 *** A0A2U1QNZ5_ARTAN)	AT5G38895.1	RING/U-box superfamily protein	1.14234	11.0862	13.6277	9.66636e-06	6.21078e-05	3.69671
Solyc10g007680.4.1	Regulator of chromosome condensation (AHRD V3.3 *** A0A200Q2M9_9MAGN)	AT5G48330.2	Regulator of chromosome condensation (RCC1) family protein	1.14313	9.22263	19.898	1.04164e-06	1.51507e-05	6.22608
Solyc03g119520.4.1	BnaC05g48200D protein (AHRD V3.3 *** A0A078HZC2_BRANA)	AT5G16110.1	NA	1.14342	10.4944	9.42129	8.11132e-05	0.000296111	1.25883
Solyc12g098520.2.1	Heat stress transcription factor A-5 (AHRD V3.3 *** A0A2G3AV96_CAPCH)	AT4G13980.1	winged-helix DNA-binding transcription factor family protein	1.14375	11.1051	9.17244	9.43837e-05	0.000332432	1.08497
Solyc10g050430.1.1	transmembrane protein 45B-like (AHRD V3.3 *** A0A2I4GRL3_9ROSI)	AT1G49470.1	Family of unknown function (DUF716)	1.14377	10.8867	9.29332	8.7647e-05	0.000314677	1.16994
Solyc10g012420.3.1	mesoderm induction early response protein (AHRD V3.3 *** AT4G00355.3)	AT2G45980.1	NA	1.14427	9.57084	19.8882	1.0447e-06	1.51687e-05	6.22278
Solyc08g079480.3.1	Ankyrin repeat/KH domain protein (DUF1442) (AHRD V3.3 *** O22136_ARATH)	AT2G45360.1	Protein of unknown function (DUF1442)	1.14635	9.00208	5.60948	0.00136723	0.00288007	-1.9724
Solyc03g026080.3.1	Rhomboid-like protein (AHRD V3.3 *** A0A2G2X6Z4_CAPBA)	AT1G63120.1	RHOMBOID-like 2	1.14717	11.3519	18.4582	1.62466e-06	2.00126e-05	5.72486
Solyc04g079480.2.1	Serpin-ZX (AHRD V3.3 *** A0A2G2X0W8_CAPBA)	AT1G47710.1	Serine protease inhibitor (SERPIN) family protein	1.14778	8.7941	4.50552	0.00407628	0.00741037	-3.20791
Solyc01g104080.4.1	Senescence associated gene 18 (AHRD V3.3 *** F4I8F7_ARATH)	AT1G71190.1	senescence associated gene 18	1.14924	12.056	14.6965	6.21538e-06	4.66476e-05	4.20095
Solyc11g012290.2.1	SWIB domain-containing protein (AHRD V3.3 *-* A0A1Q3D4Q9_CEPFO)	AT4G22360.1	SWIB complex BAF60b domain-containing protein	1.14987	11.8652	15.6601	4.28166e-06	3.71583e-05	4.6256
Solyc06g071300.1.1	AGAMOUS-like 98 (AHRD V3.3 *-* Q9FIW6_ARATH)	AT5G39810.1	AGAMOUS-like 98	1.15025	7.91583	10.0254	5.69619e-05	0.000225653	1.66443
Solyc05g008900.4.1	DUF1218 domain-containing protein (AHRD V3.3 *** A0A1Q3BM99_CEPFO)	AT1G68220.1	Protein of unknown function (DUF1218)	1.15065	10.6162	14.0021	8.25119e-06	5.61796e-05	3.87756
Solyc05g006310.3.1	Zinc finger protein 5 (AHRD V3.3 *** A0A2G3B8H9_CAPCH)	AT1G10480.1	zinc finger protein 5	1.15098	5.99593	9.86	6.26272e-05	0.000242106	1.55563
Solyc07g014620.1.1	Small auxin up-regulated RNA63	AT5G20810.1	SAUR-like auxin-responsive protein family	1.15176	9.34426	20.6589	8.33941e-07	1.33159e-05	6.47599
Solyc12g044730.2.1	40S ribosomal protein S15a (AHRD V3.3 *** B6U773_MAIZE)	AT2G19720.1	ribosomal protein S15A B	1.15224	9.36033	13.1088	1.21224e-05	7.27254e-05	3.43784
Solyc01g100810.3.1	Neutral/alkaline invertase (AHRD V3.3 *** V5N4X0_MANES)	AT1G56560.1	Plant neutral invertase family protein	1.15225	12.9099	6.37985	0.000696296	0.00163787	-1.20377
Solyc06g063020.4.1	Zinc finger transcription factor 44	AT5G66840.1	SAP domain-containing protein	1.15302	9.97743	19.366	1.22296e-06	1.67631e-05	6.04538
Solyc06g005910.4.1	Tubulin beta chain (AHRD V3.3 *** A0A1U8GXJ7_CAPAN)	AT5G23860.2	tubulin beta 8	1.15376	12.0533	14.6282	6.38743e-06	4.73625e-05	4.16981
Solyc11g005970.1.1	Pentatricopeptide repeat (AHRD V3.3 *** A0A200RCH3_9MAGN)	AT3G24000.1	Tetratricopeptide repeat (TPR)-like superfamily protein	1.15449	6.47012	14.2281	7.51356e-06	5.27311e-05	3.9845
Solyc08g065160.3.1	Mediator of RNA polymerase II transcription subunit 10 (AHRD V3.3 *** S8C6L6_9LAMI)	AT1G26665.1	Mediator complex, subunit Med10	1.15486	9.36706	15.0572	5.39179e-06	4.31922e-05	4.36302
Solyc10g018015.1.1	Unknown protein	AT1G73450.1	Protein kinase superfamily protein	1.15633	9.91132	11.2594	2.92686e-05	0.000135625	2.42824
Solyc07g041210.3.1	Phospholipid:diacylglycerol acyltransferase (AHRD V3.3 *** A0A2U1KQW5_ARTAN)	AT5G13640.1	phospholipid:diacylglycerol acyltransferase	1.1565	11.336	13.8653	8.73819e-06	5.8187e-05	3.81206
Solyc08g048390.3.1	TCP transcription factor 24	AT4G18390.2	TEOSINTE BRANCHED 1, cycloidea and PCF transcription factor 2	1.15655	11.2697	12.2371	1.80839e-05	9.58835e-05	2.98002
Solyc08g021920.4.1	DnaJ-like protein subfamily C GRV2 (AHRD V3.3 *** A0A2G2YXE7_CAPAN)	AT2G26890.1	DNAJ heat shock N-terminal domain-containing protein	1.15939	6.63703	6.59028	0.00058544	0.00141673	-1.00576
Solyc02g083460.3.1	Eukaryotic aspartyl protease family protein (AHRD V3.3 *** A0A2U1KXY4_ARTAN)	AT2G17760.1	Eukaryotic aspartyl protease family protein	1.15994	12.4554	4.26856	0.00526712	0.00927748	-3.49558
Solyc03g070485.1.1	Unknown protein	#N/A	#N/A	1.16026	9.55148	9.22711	9.12656e-05	0.000324565	1.12352
Solyc06g076270.3.1	Telomere repeat-binding protein 2 (AHRD V3.3 *** A0A2G3CBM6_CAPCH)	AT1G07540.1	TRF-like 2	1.16107	6.57818	5.32055	0.00179222	0.00365154	-2.27972
Solyc12g005590.2.1	Protein laz1 (AHRD V3.3 *** A0A1J6IMD3_NICAT)	AT4G38360.2	Protein of unknown function (DUF300)	1.16197	9.01223	20.2025	9.52026e-07	1.42967e-05	6.32725
Solyc08g067950.3.1	50S ribosomal protein L17 (AHRD V3.3 *** A0A2G2XPV0_CAPBA)	AT5G09770.1	Ribosomal protein L17 family protein	1.16203	8.7206	11.2114	2.9997e-05	0.000138194	2.40005
Solyc12g099900.1.1	SCL3 (scarecrow-like 3)	AT1G50420.1	scarecrow-like 3	1.16312	11.0039	20.2325	9.43672e-07	1.42225e-05	6.33715
Solyc12g096280.2.1	Endonuclease V (AHRD V3.3 *** A0A2U1PD83_ARTAN)	AT4G31150.1	endonuclease V family protein	1.16375	10.5867	19.4903	1.17751e-06	1.63282e-05	6.08805
Solyc12g008650.2.1	Inositol oxygenase (AHRD V3.3 *** A0A200QVH1_9MAGN)	AT4G26260.2	myo-inositol oxygenase 4	1.16394	8.6279	3.05465	0.0223678	0.0335719	-5.09386
Solyc03g121250.3.1	3'-5' exonuclease domain (AHRD V3.3 *** A0A200QLJ1_9MAGN)	AT2G25910.1	3'-5' exonuclease domain-containing protein / K homology domain-containing protein / KH domain-containing protein	1.16534	8.82684	16.9471	2.6898e-06	2.74317e-05	5.15393
Solyc09g074270.3.1	Gibberellin receptor (AHRD V3.3 *** E3VJP7_9FABA)	AT3G63010.1	alpha/beta-Hydrolases superfamily protein	1.16536	9.91466	11.4618	2.64092e-05	0.000125447	2.54609
Solyc08g078750.4.1	DEAD-box ATP-dependent RNA helicase 41 (AHRD V3.3 *** A0A2G2XKW5_CAPBA)	AT3G02065.3	P-loop containing nucleoside triphosphate hydrolases superfamily protein	1.16577	10.453	23.3211	4.0605e-07	8.91075e-06	7.28011
Solyc06g071370.1.1	NHL domain protein (AHRD V3.3 *** AT5G14895.1)	AT5G62865.1	NA	1.16627	8.89025	21.0157	7.53419e-07	1.24232e-05	6.58989
Solyc05g056530.4.1	DDT domain-containing protein (AHRD V3.3 *** F4KB54_ARATH)	AT5G08630.1	DDT domain-containing protein	1.16668	14.4694	27.4583	1.53589e-07	5.38007e-06	8.35247
Solyc02g031980.3.1	urease accessory protein D	AT2G35035.1	urease accessory protein D	1.16699	10.461	15.0954	5.31216e-06	4.28005e-05	4.37998
Solyc05g011970.3.1	Cytochrome (AHRD V3.3 *** A0A1U8EZV2_CAPAN)	AT2G26710.1	Cytochrome P450 superfamily protein	1.16775	8.72151	9.07528	0.000100235	0.000347196	1.01595
Solyc02g079440.3.1	FAD-binding Berberine family protein (AHRD V3.3 *** A0A2U1MQE5_ARTAN)	AT4G20860.1	FAD-binding Berberine family protein	1.16793	8.01128	10.9258	3.48016e-05	0.000155343	2.22968
Solyc04g007425.1.1	Unknown protein	AT4G38430.1	rho guanyl-nucleotide exchange factor 1	1.16835	8.68473	8.31835	0.000163442	0.000505097	0.455068
Solyc01g067570.3.1	E3 ubiquitin-protein ligase RING1-like (AHRD V3.3 *** A0A2G3BK63_CAPCH)	AT4G33880.1	ROOT HAIR DEFECTIVE 6-LIKE 2	1.16839	10.6508	21.9579	5.80753e-07	1.09016e-05	6.88122
Solyc02g083180.4.1	UPF0548 protein (AHRD V3.3 *** A0A1U8FXK9_CAPAN)	AT2G17695.3	NA	1.16963	10.2851	16.3363	3.33914e-06	3.15607e-05	4.90837
Solyc04g076780.4.1	Oligopeptide transporter (AHRD V3.3 *** A0A200QXQ7_9MAGN)	AT5G64410.1	oligopeptide transporter 4	1.16986	11.9319	14.266	7.39748e-06	5.21508e-05	4.00228
Solyc11g072660.2.1	Protein kinase superfamily protein (AHRD V3.3 *** A0A2U1Q8E8_ARTAN)	AT1G07870.2	Protein kinase superfamily protein	1.16989	12.0286	17.2832	2.39571e-06	2.54013e-05	5.28525
Solyc11g016940.2.1	magnesium transporter NIPA (DUF803) (AHRD V3.3 *** AT4G13800.8)	AT2G21120.1	Protein of unknown function (DUF803)	1.16996	10.266	12.235	1.81012e-05	9.59442e-05	2.97893
Solyc06g062660.4.1	Beta-galactosidase (AHRD V3.3 *** A0A2G2WL43_CAPBA)	AT1G72990.1	beta-galactosidase 17	1.17008	10.9083	20.3417	9.14052e-07	1.40649e-05	6.37299
Solyc11g010330.3.1	RING/U-box superfamily protein (AHRD V3.3 *-* F4JJ02_ARATH)	AT1G72220.1	RING/U-box superfamily protein	1.17019	11.8133	7.55406	0.000278844	0.00077536	-0.157214
Solyc04g064545.1.1	Unknown protein	AT5G48150.2	GRAS family transcription factor	1.17103	8.6876	10.9238	3.48383e-05	0.000155455	2.22847
Solyc02g068410.3.1	Pectin lyase-like superfamily protein (AHRD V3.3 *** A0A2U1KSX1_ARTAN)	AT4G20040.1	Pectin lyase-like superfamily protein	1.17179	11.1681	14.9282	5.67074e-06	4.42759e-05	4.30553
Solyc04g055170.3.1	annexin p35	AT5G65020.1	annexin 2	1.17268	11.4402	18.6467	1.5299e-06	1.93169e-05	5.79274
Solyc07g053580.3.1	S-adenosyl-L-methionine-dependent methyltransferase superfamily protein (AHRD V3.3 *** B6UDN2_MAIZE)	AT5G44170.1	S-adenosyl-L-methionine-dependent methyltransferases superfamily protein	1.17364	11.6094	20.2944	9.26753e-07	1.41175e-05	6.35749
Solyc03g112230.4.1	PB1 domain, Zinc finger, ZZ-type, UBA-like, Next to BRCA1, central domain protein (AHRD V3.3 *-* A0A2U1P8J3_ARTAN)	AT4G24690.1	ubiquitin-associated (UBA)/TS-N domain-containing protein / octicosapeptide/Phox/Bemp1 (PB1) domain-containing protein	1.17445	13.7528	12.0787	1.95022e-05	0.000100406	2.89354
Solyc01g100020.4.1	Phospholipase (AHRD V3.3 *** A0A2G2V7W7_CAPBA)	AT3G16785.1	phospholipase D P1	1.17458	8.82301	7.5921	0.000271241	0.000759458	-0.125547
Solyc01g086810.2.1	disease resistance protein RPM1-like (AHRD V3.3 *** A0A2I4DV93_9ROSI)	AT3G07040.1	NB-ARC domain-containing disease resistance protein	1.17511	12.2033	13.874	8.70626e-06	5.80645e-05	3.81624
Solyc01g073720.2.1	Transmembrane protein (AHRD V3.3 *** Q8LC91_ARATH)	AT2G31945.1	NA	1.17519	7.65766	5.96554	0.000992813	0.00219608	-1.60829
Solyc09g089650.1.1	hypothetical protein (AHRD V3.3 *** AT1G04330.1)	AT1G04330.1	NA	1.17533	11.2625	19.6578	1.11934e-06	1.58247e-05	6.14511
Solyc01g079290.1.1	Ubiquitin-conjugating enzyme (AHRD V3.3 *** A0A200R0D5_9MAGN)	AT3G15355.1	ubiquitin-conjugating enzyme 25	1.17542	8.47495	10.1167	5.40879e-05	0.000217632	1.72383
Solyc01g104710.3.1	thionin-like protein (AHRD V3.3 -** AT1G25275.2)	AT1G25275.2	NA	1.17547	11.4724	13.0484	1.24529e-05	7.39758e-05	3.40707
Solyc05g005770.3.1	NHL domain-containing protein (AHRD V3.3 *** F4I7N5_ARATH)	AT1G23890.2	NHL domain-containing protein	1.17556	10.6904	14.3449	7.1623e-06	5.10472e-05	4.03915
Solyc12g042070.3.1	Auxin Response Factor 2B	AT5G62000.3	auxin response factor 2	1.17854	13.4632	24.7883	2.82468e-07	7.47888e-06	7.6825
Solyc06g068430.4.1	Sister chromatid cohesion PDS5-like protein (AHRD V3.3 *-* A0A2K3P6L1_TRIPR)	AT5G10950.1	Tudor/PWWP/MBT superfamily protein	1.17866	8.98638	11.1279	3.13184e-05	0.000143015	2.35062
Solyc04g077120.4.1	Inositol-tetrakisphosphate 1-kinase (AHRD V3.3 *** A0A1U8GD06_CAPAN)	AT4G08170.2	Inositol 1,3,4-trisphosphate 5/6-kinase family protein	1.17872	12.5345	14.4084	6.97963e-06	5.02693e-05	4.06864
Solyc10g038000.3.1	Zinc finger transcription factor 57	AT3G08505.1	zinc finger (CCCH-type/C3HC4-type RING finger) family protein	1.17888	12.4355	22.9995	4.40991e-07	9.39164e-06	7.18827
Solyc11g065990.2.1	Actin (AHRD V3.3 *** A0A2G2VVS8_CAPBA)	AT3G12110.1	actin-11	1.1814	10.5718	12.898	1.33221e-05	7.73323e-05	3.32987
Solyc07g007330.1.1	Serine-rich protein (AHRD V3.3 *** E5GCC5_CUCME)	AT5G11090.1	serine-rich protein-related	1.1821	13.4442	16.0367	3.72338e-06	3.38848e-05	4.78455
Solyc03g111330.4.1	UPF0235 protein (AHRD V3.3 *** A0A1U8G4Z0_CAPAN)	AT5G63440.2	Protein of unknown function (DUF167)	1.18215	12.0063	13.8926	8.6386e-06	5.77548e-05	3.82515
Solyc05g010470.4.1	WD40 repeat (AHRD V3.3 *** A0A200QLQ1_9MAGN)	AT2G47990.1	transducin family protein / WD-40 repeat family protein	1.18263	8.94223	7.03788	0.000410607	0.00106201	-0.600226
Solyc08g065880.3.1	3'-5' exonuclease domain-containing protein (AHRD V3.3 *** A0A2U1N5U9_ARTAN)	AT2G25910.1	3'-5' exonuclease domain-containing protein / K homology domain-containing protein / KH domain-containing protein	1.18315	12.0172	22.2939	5.3067e-07	1.03661e-05	6.98193
Solyc12g099940.2.1	Acyl-CoA N-acyltransferases (NAT) superfamily protein (AHRD V3.3 *** AT2G06025.6)	AT2G06025.1	Acyl-CoA N-acyltransferases (NAT) superfamily protein	1.18437	10.0972	10.2366	5.05657e-05	0.000206897	1.80109
Solyc12g005200.3.1	Electron transfer flavoprotein subunit alpha, mitochondrial (AHRD V3.3 *** A0A2G2ZY23_CAPAN)	AT1G50940.1	electron transfer flavoprotein alpha	1.18558	12.2654	24.409	3.09614e-07	7.77724e-06	7.58097
Solyc09g008490.4.1	Protein SHOOT GRAVITROPISM 6 (AHRD V3.3 *** A0A2G2YPS4_CAPAN)	AT2G36810.1	ARM repeat superfamily protein	1.18873	12.8754	26.3135	1.97953e-07	6.2202e-06	8.07437
Solyc12g089240.2.1	B-box zinc finger protein 22 (AHRD V3.3 *** A0A1U8F0C2_CAPAN)	AT1G75540.1	salt tolerance homolog2	1.19021	9.32597	14.3019	7.28954e-06	5.15718e-05	4.01905
Solyc11g068950.3.1	BEL1-like homeodomain protein 1 (AHRD V3.3 *** A0A2G2YH01_CAPAN)	AT2G35940.3	BEL1-like homeodomain 1	1.1913	12.2258	23.0421	4.36169e-07	9.35525e-06	7.20051
Solyc02g084380.3.1	Translation elongation factor EF1B/ribosomal protein S6 family protein (AHRD V3.3 *** Q9LSA1_ARATH)	AT3G18760.1	Translation elongation factor EF1B/ribosomal protein S6 family protein	1.19675	10.1425	13.8754	8.70107e-06	5.80598e-05	3.81692
Solyc12g098190.2.1	F-box protein (AHRD V3.3 *** A0A2G3B4N2_CAPCH)	AT2G02360.1	phloem protein 2-B10	1.19691	10.3488	16.9137	2.72133e-06	2.76516e-05	5.14071
Solyc02g080130.4.1	Chaperone protein dnaJ 50 (AHRD V3.3 *** A0A2G3A964_CAPAN)	AT1G61770.1	Chaperone DnaJ-domain superfamily protein	1.19721	8.77176	13.5323	1.0071e-05	6.40652e-05	3.64984
Solyc10g055390.2.1	Major facilitator superfamily protein (AHRD V3.3 *** Q9SW40_ARATH)	AT4G34950.1	Major facilitator superfamily protein	1.19751	11.1085	8.76099	0.000122247	0.000405156	0.788176
Solyc06g051940.4.1	Protein phosphatase 2C (AHRD V3.3 *** A0A2U1KYU0_ARTAN)	AT1G07430.1	highly ABA-induced PP2C gene 2	1.19873	12.3684	14.3446	7.16328e-06	5.10472e-05	4.039
Solyc12g009970.2.1	hypothetical protein (AHRD V3.3 *** AT4G30630.1)	AT4G30630.1	NA	1.20086	10.831	18.6267	1.53967e-06	1.93962e-05	5.78555
Solyc11g020280.2.1	Receptor-like protein kinase (AHRD V3.3 *** A0A2R6Q1M0_ACTCH)	AT1G72180.1	Leucine-rich receptor-like protein kinase family protein	1.20095	10.2471	20.3799	9.03937e-07	1.39909e-05	6.38549
Solyc01g100540.4.1	HIT zinc finger and PAPA-1-like domain-containing protein (AHRD V3.3 *-* Q8GYE3_ARATH)	AT1G56460.1	HIT zinc finger ;PAPA-1-like conserved region	1.20112	10.099	27.8329	1.41669e-07	5.19297e-06	8.44072
Solyc09g018460.1.1	GRAS5	AT4G08250.1	GRAS family transcription factor	1.20315	6.41763	4.25193	0.00536437	0.00942057	-3.51607
Solyc03g111160.3.1	Phosphoglucan phosphatase DSP4, chloroplastic (AHRD V3.3 *** A0A1U8EVM1_CAPAN)	AT3G52180.1	dual specificity protein phosphatase (DsPTP1) family protein	1.2037	9.94312	12.1342	1.89906e-05	9.87107e-05	2.92399
Solyc06g050880.3.1	serine-rich adhesin for platelets-like isoform X1 (AHRD V3.3 --* XP_021625239.1)	AT3G56250.1	NA	1.20406	10.3587	19.5204	1.16681e-06	1.62612e-05	6.09833
Solyc01g104300.3.1	DUF639 domain-containing protein (AHRD V3.3 *** A0A1Q3AZD2_CEPFO)	AT1G71240.2	Plant protein of unknown function (DUF639)	1.20449	12.0402	19.1586	1.30346e-06	1.72753e-05	5.97351
Solyc12g017690.3.1	Queuine tRNA-ribosyltransferase accessory subunit 2 (AHRD V3.3 *** A0A328DYD0_9ASTE)	AT3G48510.1	NA	1.20507	11.0496	27.1658	1.63712e-07	5.58194e-06	8.28264
Solyc07g062700.3.1	Calcium-binding EF-hand family protein (AHRD V3.3 *** A0A2U1MZJ3_ARTAN)	AT1G53210.1	sodium/calcium exchanger family protein / calcium-binding EF hand family protein	1.2054	13.2892	20.8899	7.80718e-07	1.26849e-05	6.54998
Solyc02g068200.1.1	TCP transcription factor 18	AT3G27010.1	TEOSINTE BRANCHED 1, cycloidea, PCF (TCP)-domain family protein 20	1.20569	10.9916	11.6366	2.41994e-05	0.000117442	2.64626
Solyc12g042830.3.1	Class I heat shock protein (AHRD V3.3 *-* A0A2U1P7Z6_ARTAN)	AT1G52560.2	HSP20-like chaperones superfamily protein	1.20666	7.06322	13.4665	1.03615e-05	6.51001e-05	3.61734
Solyc10g079190.3.1	Zinc finger transcription factor 61	AT1G07360.1	CCCH-type zinc fingerfamily protein with RNA-binding domain	1.2072	12.3091	16.4014	3.26185e-06	3.10479e-05	4.93498
Solyc04g005860.3.1	Protein ENHANCED DISEASE RESISTANCE 2 (AHRD V3.3 *** A0A1J3E5Z2_NOCCA)	AT1G59650.1	Protein of unknown function (DUF1336)	1.20926	12.2348	18.5262	1.58972e-06	1.98413e-05	5.74942
Solyc06g082780.4.1	Calcium uniporter protein 5, mitochondrial (AHRD V3.3 *** A0A2G2WNX4_CAPBA)	AT1G09575.1	Protein of unknown function (DUF607)	1.20958	10.8395	9.18119	9.38763e-05	0.000331162	1.09115
Solyc12g088040.2.1	Wall-associated receptor kinase-like 20 (AHRD V3.3 *** A0A2G2Y9C2_CAPAN)	AT5G02070.1	Protein kinase family protein	1.21035	9.91736	12.9275	1.31459e-05	7.66839e-05	3.34511
Solyc03g032090.1.1	Amino acid transporter (AHRD V3.3 *** A0A200PYH9_9MAGN)	AT2G42005.1	Transmembrane amino acid transporter family protein	1.21037	11.5255	3.50136	0.0127977	0.0203975	-4.48278
Solyc02g085670.3.1	Major facilitator superfamily protein (AHRD V3.3 *** A0A2U1P386_ARTAN)	AT4G36790.1	Major facilitator superfamily protein	1.21155	11.9739	21.7323	6.1747e-07	1.12264e-05	6.81269
Solyc02g037500.1.1	Unknown protein	AT1G34170.1	AUXIN RESPONSE FACTOR 13	1.21319	10.1807	5.064	0.00229916	0.00450791	-2.5619
Solyc09g011670.4.1	Adenine nucleotide alpha hydrolases-like superfamily protein (AHRD V3.3 *** A0A2U1NYH2_ARTAN)	AT3G53990.1	Adenine nucleotide alpha hydrolases-like superfamily protein	1.21324	9.89647	13.3186	1.10509e-05	6.80123e-05	3.54368
Solyc07g063110.4.1	Core-2/I-branching beta-1,6-N-acetylglucosaminyltransferase family protein (AHRD V3.3 *** A0A2U1NIM9_ARTAN)	AT4G27480.2	Core-2/I-branching beta-1,6-N-acetylglucosaminyltransferase family protein	1.21335	11.5619	15.8949	3.923e-06	3.51067e-05	4.72515
Solyc09g008020.4.1	Cysteine proteinases superfamily protein (AHRD V3.3 *** A0A2U1LH80_ARTAN)	AT5G04250.2	Cysteine proteinases superfamily protein	1.21473	10.9399	9.42738	8.08169e-05	0.000295483	1.26303
Solyc03g031430.1.1	urease accessory protein F	AT1G21840.1	urease accessory protein F	1.21728	8.27987	10.7734	3.77279e-05	0.000165348	2.13708
Solyc01g108350.4.1	Cupredoxin (AHRD V3.3 *** A0A2U1P8C5_ARTAN)	AT2G15780.1	Cupredoxin superfamily protein	1.21759	6.79729	8.19116	0.000178106	0.000540371	0.356546
Solyc01g014440.2.1	Endoribonuclease Dicer-like protein 2 (AHRD V3.3 *-* A0A2G2Y661_CAPAN)	AT3G03300.3	dicer-like 2	1.21937	10.6756	13.0752	1.23048e-05	7.33969e-05	3.42076
Solyc03g005980.3.1	NOD26-like intrinsic protein 1.1	AT4G18910.1	NOD26-like intrinsic protein 1;2	1.22086	7.71067	6.62168	0.000570698	0.00138892	-0.97662
Solyc01g006670.2.1	Glycosyltransferase (AHRD V3.3 *** A0A2I4H5S7_9ROSI)	AT5G12890.1	UDP-Glycosyltransferase superfamily protein	1.22163	7.36669	10.9878	3.36877e-05	0.000151385	2.26699
Solyc11g006890.2.1	Unknown protein	AT2G29390.3	sterol 4-alpha-methyl-oxidase 2-2	1.22199	7.7737	6.59632	0.000582569	0.00141122	-1.00014
Solyc02g070750.1.1	Disease resistance protein (AHRD V3.3 *-* A0A200Q3R7_9MAGN)	AT1G50180.1	NB-ARC domain-containing disease resistance protein	1.22226	7.03202	6.32998	0.00072598	0.00169192	-1.25141
Solyc03g120610.3.1	Cytochrome c-type biogenesis protein (AHRD V3.3 *** A0A1U8FU75_CAPAN)	AT1G15220.2	cytochrome c biogenesis protein family	1.22483	10.3847	15.0982	5.30647e-06	4.27754e-05	4.3812
Solyc04g081960.1.1	Syringolide-induced protein 14-1-1 (AHRD V3.3 *** A0A2K3M7L2_TRIPR)	AT1G76070.1	NA	1.22723	5.77606	7.8296	0.000228834	0.000659342	0.0692533
Solyc12g099200.2.1	Invertase inhibitor (AHRD V3.3 *** O49908_TOBAC)	AT1G47960.1	cell wall / vacuolar inhibitor of fructosidase 1	1.22981	12.4153	15.4681	4.60343e-06	3.89363e-05	4.54311
Solyc10g076920.3.1	ABSCISIC ACID-INSENSITIVE 5-like protein 2 (AHRD V3.3 *** A0A2G3BI85_CAPCH)	AT3G56850.1	ABA-responsive element binding protein 3	1.23175	10.5549	20.3016	9.24814e-07	1.41172e-05	6.35984
Solyc05g052470.3.1	Ferritin (AHRD V3.3 *** A0A2G3CHZ4_CAPCH)	AT3G11050.1	ferritin 2	1.23193	8.43725	9.28708	8.79806e-05	0.000315374	1.16558
Solyc03g123750.3.1	Alpha/beta-Hydrolases superfamily protein (AHRD V3.3 *** F4JFU8_ARATH)	AT3G14360.1	alpha/beta-Hydrolases superfamily protein	1.23409	9.38964	10.2264	5.08557e-05	0.000207795	1.79453
Solyc09g018610.1.1	Unknown protein	AT4G36350.1	purple acid phosphatase 25	1.23415	6.97174	10.2137	5.12189e-05	0.000208659	1.78637
Solyc06g084460.4.1	Shikimate dehydrogenase (AHRD V3.3 *** B6TSW1_MAIZE)	AT3G06350.1	dehydroquinate dehydratase, putative / shikimate dehydrogenase, putative	1.23442	11.1628	12.766	1.41435e-05	8.05012e-05	3.2614
Solyc12g008335.1.1	Unknown protein	AT1G72270.1	NA	1.23619	6.18745	19.2211	1.27857e-06	1.71305e-05	5.99526
Solyc08g080640.2.1	NP24 protein precursor	AT4G11650.1	osmotin 34	1.23631	11.4567	3.78565	0.00911364	0.0150933	-4.1072
Solyc03g043870.3.1	zinc ion binding protein (AHRD V3.3 *** AT5G65740.2)	AT5G65740.2	zinc ion binding	1.23636	7.85161	7.41309	0.00030924	0.000842068	-0.275712
Solyc03g119060.3.1	divaricata	AT1G73680.1	alpha dioxygenase	1.23652	12.9148	25.3863	2.45098e-07	7.08657e-06	7.8392
Solyc12g049270.3.1	Developmentally regulated GTP binding protein (AHRD V3.3 *** O22445_PEA)	AT1G72660.3	P-loop containing nucleoside triphosphate hydrolases superfamily protein	1.23682	11.7977	15.411	4.70464e-06	3.9466e-05	4.51834
Solyc02g080880.4.1	Aspartic proteinase (AHRD V3.3 *** A0A1U8FF23_CAPAN)	AT1G11910.1	aspartic proteinase A1	1.23757	13.1299	18.9024	1.4115e-06	1.82651e-05	5.88368
Solyc04g079350.1.1	Pheromone receptor-like protein (AHRD V3.3 *** G7J5T8_MEDTR)	AT2G15760.1	Protein of unknown function (DUF1645)	1.23955	10.1751	5.70591	0.00125192	0.00267097	-1.87224
Solyc07g052700.3.1	MADS-box transcription factor (AHRD V3.3 *** A0A2K3PNN3_TRIPR)	AT1G77980.1	AGAMOUS-like 66	1.24274	10.1715	16.4095	3.25236e-06	3.104e-05	4.93829
Solyc02g093750.3.1	C3H4 type zinc finger protein (DUF23) (AHRD V3.3 *** Q9FM26_ARATH)	AT5G40720.1	Domain of unknown function (DUF23)	1.245	9.33115	14.6718	6.27706e-06	4.68786e-05	4.18969
Solyc02g091940.3.1	hypothetical protein (AHRD V3.3 *** AT5G13310.2)	AT5G13970.1	NA	1.24515	11.9931	27.4673	1.53289e-07	5.38007e-06	8.35461
Solyc08g005210.3.1	Dolichol phosphate-mannose biosynthesis regulatory protein (AHRD V3.3 *** A0A1U8F412_CAPAN)	AT1G74340.1	dolichol phosphate-mannose biosynthesis regulatory protein-related	1.24533	10.2777	23.3605	4.01996e-07	8.85561e-06	7.29127
Solyc06g073610.3.1	cyclin B1	AT5G06150.1	Cyclin family protein	1.24765	10.27	15.5665	4.43513e-06	3.79366e-05	4.58551
Solyc04g024430.3.1	Unknown protein	AT5G36230.1	ARM repeat superfamily protein	1.24785	10.2579	12.4491	1.63681e-05	8.91994e-05	3.09418
Solyc01g005340.3.1	Ankyrin repeat-containing protein (AHRD V3.3 *** A0A2G2XSI9_CAPBA)	AT2G01680.1	Ankyrin repeat family protein	1.24801	11.8694	28.7835	1.15958e-07	4.73323e-06	8.65883
Solyc10g045640.2.1	Transmembrane emp24 domain-containing protein p24delta5 (AHRD V3.3 *** A0A2G3A4C1_CAPAN)	AT1G09580.1	emp24/gp25L/p24 family/GOLD family protein	1.24825	9.24795	18.8211	1.44797e-06	1.86062e-05	5.85489
Solyc06g005490.3.1	Triosephosphate isomerase (AHRD V3.3 *** A0A200R1E9_9MAGN)	AT3G55440.1	triosephosphate isomerase	1.24928	12.4331	21.0514	7.45856e-07	1.24232e-05	6.6012
Solyc11g065700.2.1	Nuclear transcription factor Y subunit A-9 (AHRD V3.3 *** A0A2G2YFZ7_CAPAN)	AT5G12840.4	nuclear factor Y, subunit A1	1.24932	11.9972	22.9158	4.50646e-07	9.53459e-06	7.16416
Solyc01g081310.3.1	glutathione S-transferase T3	AT2G29420.1	glutathione S-transferase tau 7	1.25013	11.3196	24.3223	3.1624e-07	7.84898e-06	7.55752
Solyc08g075960.3.1	MOB kinase activator family (AHRD V3.3 *** A0A2U1N847_ARTAN)	AT5G45550.1	Mob1/phocein family protein	1.25067	11.3995	19.9624	1.02191e-06	1.49682e-05	6.2476
Solyc08g005275.1.1	Unknown protein	AT2G13450.1	NA	1.25093	6.39573	6.46832	0.000646988	0.00153972	-1.11992
Solyc03g097270.3.1	cystatin 9	AT3G12490.2	cystatin B	1.25129	12.8827	16.0396	3.71946e-06	3.38677e-05	4.78575
Solyc01g090550.3.1	DnaJ protein like (AHRD V3.3 *** A0A2I0VGE3_9ASPA)	AT5G22060.1	DNAJ homologue 2	1.25155	10.6594	11.5239	2.55989e-05	0.000122298	2.58182
Solyc04g049620.2.1	2-oxoglutarate (2OG) and Fe(II)-dependent oxygenase superfamily protein (AHRD V3.3 *** F4JT13_ARATH)	AT4G13400.1	2-oxoglutarate (2OG) and Fe(II)-dependent oxygenase superfamily protein	1.25192	11.2478	21.6347	6.34205e-07	1.14512e-05	6.78278
Solyc05g006120.3.1	DNA polymerase lambda-like protein (AHRD V3.3 *** A0A2K3P2F9_TRIPR)	AT1G10520.1	DNA polymerase lambda (POLL)	1.25233	9.67255	20.9539	7.66686e-07	1.25063e-05	6.57032
Solyc10g080020.3.1	F-box/LRR-repeat protein At5g63520-like (AHRD V3.3 *** A0A2I4FAV8_9ROSI)	AT5G63520.1	NA	1.25259	10.5004	20.3417	9.14063e-07	1.40649e-05	6.37298
Solyc09g090710.3.1	Unknown protein	AT4G21865.1	NA	1.25272	10.9419	12.919	1.31964e-05	7.68439e-05	3.34072
Solyc09g007080.3.1	Protein phosphatase 2C family protein (AHRD V3.3 *** A0A2U1Q2B2_ARTAN)	AT3G12620.2	Protein phosphatase 2C family protein	1.25284	11.6129	24.3318	3.15506e-07	7.84409e-06	7.5601
Solyc02g065660.4.1	WPP domain-interacting tail-anchored protein 2 (AHRD V3.3 *** A0A1J3JZ59_NOCCA)	AT5G11390.1	WPP domain-interacting protein 1	1.25455	10.3074	25.7714	2.24084e-07	6.65579e-06	7.93798
Solyc12g056440.2.1	SPX domain-containing protein (AHRD V3.3 *** D7MDY2_ARALL)	AT4G22990.1	Major Facilitator Superfamily with SPX (SYG1/Pho81/XPR1) domain-containing protein	1.25499	9.14599	18.159	1.78936e-06	2.11245e-05	5.61569
Solyc11g005060.2.1	NADH:ubiquinone oxidoreductase intermediate-associated protein 30 (AHRD V3.3 *** A0A2U1L3K2_ARTAN)	AT1G17350.1	NADH:ubiquinone oxidoreductase intermediate-associated protein 30	1.25629	10.7033	22.7362	4.72222e-07	9.79377e-06	7.11206
Solyc04g017690.3.1	Protein EARLY RESPONSIVE TO DEHYDRATION 15 (AHRD V3.3 *** A0A1U8FFS2_CAPAN)	AT2G41430.5	dehydration-induced protein (ERD15)	1.25943	13.7599	20.4979	8.73538e-07	1.37479e-05	6.42391
Solyc06g036640.4.1	alpha-(1%2C6)-fucosyltransferase (AHRD V3.3 *** AT5G28910.2)	AT5G28910.2	NA	1.25949	12.6916	27.0461	1.68076e-07	5.62074e-06	8.25384
Solyc03g006400.3.1	MAP kinase kinase kinase 25	AT5G58950.1	Protein kinase superfamily protein	1.2602	9.84093	15.2498	5.00412e-06	4.11955e-05	4.44805
Solyc08g066940.4.1	Protein NRT1/ PTR FAMILY 1.2 (AHRD V3.3 *** A0A1J3FWJ0_NOCCA)	AT1G52190.1	Major facilitator superfamily protein	1.26062	10.1819	9.52555	7.62043e-05	0.000282463	1.33047
Solyc04g081230.3.1	TLD-domain containing nucleolar protein (AHRD V3.3 *** A0A2U1P606_ARTAN)	AT5G39590.1	TLD-domain containing nucleolar protein	1.26071	11.0464	21.0274	7.50923e-07	1.24232e-05	6.59361
Solyc11g067010.2.1	Protein BUD31-like protein (AHRD V3.3 *** A0A1U8EQ97_CAPAN)	AT4G21110.1	G10 family protein	1.26077	12.3419	14.2394	7.47852e-06	5.25073e-05	3.98984
Solyc10g076290.2.1	F-box/LRR-repeat protein 3 (AHRD V3.3 *** A0A2G2YKP8_CAPAN)	AT5G01720.1	RNI-like superfamily protein	1.26167	10.3733	19.6005	1.13885e-06	1.59516e-05	6.12565
Solyc04g076060.3.1	tft10	AT5G65430.1	general regulatory factor 8	1.26229	9.93084	14.304	7.28315e-06	5.15485e-05	4.02005
Solyc12g088250.2.1	Serine carboxypeptidase (AHRD V3.3 *** A0A2K3MSK4_TRIPR)	AT2G22970.1	serine carboxypeptidase-like 11	1.2625	11.0774	14.9785	5.56e-06	4.38279e-05	4.32801
Solyc11g066310.2.1	transmembrane protein (AHRD V3.3 *** AT1G10660.4)	AT1G10660.1	NA	1.26703	7.8237	6.99122	0.000425708	0.0010946	-0.641541
Solyc08g066030.3.1	Caveolin-1 protein (AHRD V3.3 *** F4I2E7_ARATH)	AT1G76480.2	NA	1.26769	9.08256	12.8537	1.35916e-05	7.83063e-05	3.30696
Solyc07g005620.2.1	Endonuclease/Exonuclease/phosphatase family (AHRD V3.3 *-* T1W908_9ZZZZ)	AT4G30900.2	DNAse I-like superfamily protein	1.26801	12.2928	19.1835	1.29346e-06	1.72606e-05	5.9822
[truncated: 1,011 more rows]

## Sheet: Leaf_Tondo_CTRLvsPEG
SOL ID	SOL Description	TAIR10 ID	TAIR10 Description	logFC	AveExpr	t	P.Value	adj.P.Val	B
Solyc10g005400.3.1	Inositol oxygenase (AHRD V3.3 *** A0A2U1PDJ1_ARTAN)	AT1G14520.1	myo-inositol oxygenase 1	-6.65171	8.4862	-100.757	7.82014e-11	6.51183e-07	14.8369
Solyc02g092110.3.1	Phytosulfokines 3 (AHRD V3.3 *** A0A2I0WHI7_9ASPA)	AT3G49780.1	phytosulfokine 4 precursor	-6.34704	8.86876	-50.8813	4.5096e-09	2.68225e-06	11.9384
Solyc03g123410.1.1	Germin-like protein 1 (AHRD V3.3 *** A0A1U8G802_CAPAN)	AT5G20630.1	germin 3	-6.01262	11.707	-28.2441	1.46924e-07	1.05123e-05	8.49779
Solyc10g083170.2.1	NAD(P)-binding Rossmann-fold superfamily protein (AHRD V3.3 *** A0A2U1QER6_ARTAN),Pfam:PF13561	AT1G52340.1	NAD(P)-binding Rossmann-fold superfamily protein	-5.14918	9.52806	-24.0803	3.76263e-07	1.64329e-05	7.485
Solyc08g078900.1.1	Bifunctional inhibitor/lipid-transfer protein/seed storage 2S albumin superfamily protein (AHRD V3.3 *** A0A2U1PU47_ARTAN)	AT4G12490.1	Bifunctional inhibitor/lipid-transfer protein/seed storage 2S albumin superfamily protein	-5.09455	8.90946	-36.4572	3.24955e-08	5.81915e-06	10.0611
Solyc02g089350.3.1	Gibberellin regulated protein (AHRD V3.3 *** A0A2U1PE48_ARTAN)	AT1G74670.1	Gibberellin-regulated family protein	-5.068	10.427	-29.2199	1.20228e-07	1.00967e-05	8.7104
Solyc03g096760.1.1	Protein RESPONSE TO LOW SULFUR 2 (AHRD V3.3 *-* LSU2_ARATH)	AT5G24660.1	response to low sulfur 2	-4.94754	10.0225	-35.5611	3.76516e-08	6.28807e-06	9.91258
Solyc10g079350.3.1	Glycosyltransferase (AHRD V3.3 *** A0A0A1WCT7_NICAT)	AT4G34131.1	UDP-glucosyl transferase 73B3	-4.89333	9.4008	-23.8903	3.9423e-07	1.6605e-05	7.43416
Solyc09g065780.3.1	3-ketoacyl-CoA synthase (AHRD V3.3 *** A0A2U1NFY7_ARTAN)	AT2G26640.1	3-ketoacyl-CoA synthase 11	-4.80983	7.99474	-26.9675	1.93034e-07	1.22702e-05	8.20637
Solyc07g062710.4.1	Basic-leucine zipper (BZIP) transcription factor family protein (AHRD V3.3 *-* A0A1I9LST2_ARATH)	AT3G58120.1	Basic-leucine zipper (bZIP) transcription factor family protein	-4.79162	9.40888	-36.5316	3.21061e-08	5.81191e-06	10.0732
Solyc03g121900.1.1	Bifunctional inhibitor/plant lipid transfer protein/seed storage helical domain containing protein (AHRD V3.3 *** A0A2P5DNS6_PARAD)	AT5G48490.1	Bifunctional inhibitor/lipid-transfer protein/seed storage 2S albumin superfamily protein	-4.71926	10.2557	-15.6012	4.7831e-06	6.46409e-05	4.65549
Solyc03g095500.3.1	Thioredoxin (AHRD V3.3 *** A0A2G2X4X1_CAPBA)	AT3G08710.2	thioredoxin H-type 9	-4.63527	7.90839	-30.7486	8.8959e-08	9.0891e-06	9.02723
Solyc05g005870.3.1	WAT1-related protein (AHRD V3.3 *** K4BWB4_SOLLC)	AT1G70260.1	nodulin MtN21 /EamA-like transporter family protein	-4.61035	8.48214	-18.2234	1.93221e-06	3.86163e-05	5.67562
Solyc09g097890.2.1	Cytochrome b561 and DOMON domain-containing protein (AHRD V3.3 *** A0A2G2YQA7_CAPAN)	AT3G25290.2	Auxin-responsive family protein	-4.48993	9.29642	-29.2027	1.20647e-07	1.00967e-05	8.70673
Solyc07g008240.3.1	Non-symbiotic hemoglobin like (AHRD V3.3 *** A0A2R6R1Q2_ACTCH)	AT2G16060.1	hemoglobin 1	-4.39123	10.3412	-37.917	2.57573e-08	5.52604e-06	10.2933
Solyc01g065700.3.1	Protein phosphatase 2C family protein (AHRD V3.3 *** A0A2U1N538_ARTAN)	AT5G27930.2	Protein phosphatase 2C family protein	-4.38114	8.12939	-24.9521	3.05151e-07	1.47599e-05	7.71267
Solyc09g090680.3.1	Cysteine-rich repeat secretory protein 3 (AHRD V3.3 *** A0A2G3CR65_CAPCH)	AT1G04520.1	plasmodesmata-located protein 2	-4.3773	9.48425	-52.9939	3.54302e-09	2.36022e-06	12.1505
Solyc05g007830.3.1	expansin12	AT1G69530.2	expansin A1	-4.35052	10.789	-35.0837	4.07861e-08	6.66686e-06	9.83154
Solyc07g005370.4.1	Bet v I domain (AHRD V3.3 *** A0A200PXK2_9MAGN)	AT2G26040.1	PYR1-like 2	-4.26945	10.6768	-23.0818	4.82782e-07	1.81906e-05	7.21273
Solyc03g119910.4.1	Le3OH-23b-hydroxylase	AT1G15550.1	gibberellin 3-oxidase 1	-4.26038	9.94808	-22.3951	5.76635e-07	1.99238e-05	7.01786
Solyc01g067510.3.1	receptor-like protein kinase FERONIA (AHRD V3.3 *** A0A2I4F2T3_9ROSI)	AT3G26700.1	Protein kinase superfamily protein	-4.24973	9.4632	-29.685	1.09522e-07	9.60001e-06	8.80884
Solyc11g006250.2.1	GDSL-motif lipase/hydrolase family protein 2	AT5G33370.1	GDSL-like Lipase/Acylhydrolase superfamily protein	-4.24545	11.6083	-20.7689	8.97982e-07	2.59674e-05	6.52916
Solyc04g014510.3.1	glutamine synthase	AT1G66200.1	glutamine synthase clone F11	-4.21769	11.9566	-68.3995	7.79624e-10	1.82808e-06	13.3763
Solyc10g052470.1.1	Protein RADIALIS-like 6 (AHRD V3.3 *** A0A1U8FNU6_CAPAN)	AT4G39250.1	RAD-like 1	-4.1697	8.48475	-31.6406	7.51269e-08	8.4538e-06	9.20356
Solyc04g063245.1.1	Cytochrome (AHRD V3.3 *** A0A1U8F0H8_CAPAN)	AT3G26330.1	cytochrome P450, family 71, subfamily B, polypeptide 37	-4.14662	9.50866	-22.7887	5.20482e-07	1.88804e-05	7.13033
Solyc01g079830.3.1	hypothetical protein (AHRD V3.3 *** AT5G19190.1)	AT5G19190.1	NA	-4.10178	9.05808	-14.6222	6.96966e-06	7.98299e-05	4.22919
Solyc03g113250.4.1	Major facilitator superfamily protein (AHRD V3.3 *** A0A1P8AT47_ARATH)	AT1G69850.1	nitrate transporter 1:2	-4.05019	10.3098	-15.7929	4.45498e-06	6.1778e-05	4.7358
Solyc07g042400.2.1	Unknown protein	AT5G20790.2	NA	-3.99534	10.3112	-26.538	2.12205e-07	1.28981e-05	8.10477
Solyc08g074480.1.1	Bifunctional inhibitor/lipid-transfer protein/seed storage 2S albumin superfamily protein (AHRD V3.3 *** A0A2U1PU47_ARTAN)	AT2G45180.1	Bifunctional inhibitor/lipid-transfer protein/seed storage 2S albumin superfamily protein	-3.99163	7.40531	-16.7999	3.10758e-06	4.9525e-05	5.14204
Solyc01g087970.3.1	Carboxypeptidase (AHRD V3.3 *** A0A2G2XQG5_CAPBA)	AT3G63470.1	serine carboxypeptidase-like 40	-3.95	10.3174	-60.8645	1.55833e-09	1.85375e-06	12.8393
Solyc11g066950.2.1	Stress responsive A/B barrel domain-containing protein (AHRD V3.3 *** A0A2K3N653_TRIPR)	AT5G22580.1	Stress responsive A/B Barrel Domain	-3.89084	8.2337	-33.6585	5.2125e-08	7.27517e-06	9.58121
Solyc01g109700.3.1	bHLH transcription factor 010	AT4G34530.1	cryptochrome-interacting basic-helix-loop-helix 1	-3.87113	10.9475	-25.507	2.68053e-07	1.43082e-05	7.85299
Solyc04g076190.1.1	Eukaryotic aspartyl protease family protein (AHRD V3.3 *** F4K5B9_ARATH)	AT1G09750.1	Eukaryotic aspartyl protease family protein	-3.83539	10.1491	-20.6925	9.17613e-07	2.61882e-05	6.50521
Solyc10g080690.2.1	Patatin (AHRD V3.3 *** A0A2G3BI67_CAPCH)	AT3G54950.1	patatin-like protein 6	-3.80502	8.15289	-19.2781	1.38995e-06	3.20169e-05	6.04367
Solyc10g052530.1.1	Small auxin up-regulated RNA72	AT1G29500.1	SAUR-like auxin-responsive protein family	-3.77824	8.17397	-28.2706	1.46116e-07	1.05123e-05	8.50366
Solyc02g065000.1.1	Calcium-binding EF-hand (AHRD V3.3 *** A0A2U1N7Z6_ARTAN)	AT2G15680.1	Calcium-binding EF-hand family protein	-3.75993	10.9493	-28.4848	1.39748e-07	1.04366e-05	8.55101
Solyc08g080660.1.1	Pathogenesis-related thaumatin family protein (AHRD V3.3 *** A0A2K3LJG6_TRIPR)	AT4G11650.1	osmotin 34	-3.74697	10.4444	-16.0953	3.98923e-06	5.77118e-05	4.8605
Solyc03g034400.3.1	Protein DETOXIFICATION (AHRD V3.3 *** A0A2U1NLL3_ARTAN)	AT1G71140.1	MATE efflux family protein	-3.74625	9.37683	-12.9094	1.43242e-05	0.000125489	3.41028
Solyc01g089850.4.1	cyclinU4_1	AT2G44740.1	cyclin p4;1	-3.74035	9.96575	-33.4404	5.41684e-08	7.27517e-06	9.54173
Solyc11g017440.3.1	Gibberellin regulated protein (AHRD V3.3 *-* A0A200PTJ5_9MAGN)	AT1G22690.3	Gibberellin-regulated family protein	-3.7173	10.4269	-27.1112	1.87075e-07	1.1937e-05	8.23996
Solyc07g045080.3.1	2-alkenal reductase (NADP(+)-dependent)-like (AHRD V3.3 *** A0A2I4GX13_9ROSI)	AT5G16970.1	alkenal reductase	-3.69463	10.0154	-13.7397	9.9953e-06	9.93209e-05	3.8198
Solyc10g078580.1.1	arabinogalactan protein 14 (AHRD V3.3 *** XP_004249150.1)	AT5G56540.1	arabinogalactan protein 14	-3.63469	12.2887	-23.5188	4.32328e-07	1.73853e-05	7.33347
Solyc10g085310.1.1	Abscisic acid receptor PYL5 (AHRD V3.3 *** A0A1U8EIS0_CAPAN)	AT2G38310.1	PYR1-like 4	-3.63227	9.96711	-32.0466	6.96725e-08	8.206e-06	9.28186
Solyc12g010980.3.1	HXXXD-type acyl-transferase family protein (AHRD V3.3 *** F4JBC7_ARATH)	AT3G26040.1	HXXXD-type acyl-transferase family protein	-3.59143	11.5582	-8.18113	0.00018901	0.000746448	0.459214
Solyc07g042995.1.1	Unknown protein	AT3G22142.1	Bifunctional inhibitor/lipid-transfer protein/seed storage 2S albumin superfamily protein	-3.58599	8.86896	-14.8049	6.48525e-06	7.69269e-05	4.31086
Solyc09g074300.1.1	Histone H2A (AHRD V3.3 *** A0A1U8GAC7_CAPAN)	AT1G08880.1	Histone superfamily protein	-3.57201	9.97502	-41.2379	1.56672e-08	4.48662e-06	10.7809
Solyc03g113720.3.1	Two-component response regulator ARR3 (AHRD V3.3 *** A0A2G2Y6S6_CAPAN)	AT5G62920.1	response regulator 6	-3.56439	8.63156	-12.1153	2.06362e-05	0.000158589	2.99395
Solyc07g009380.4.1	xyloglucan endotransglucosylase-hydrolase 2	AT5G57550.1	xyloglucan endotransglucosylase/hydrolase 25	-3.56193	11.5711	-38.7401	2.26823e-08	5.17467e-06	10.4192
Solyc01g005590.2.1	Unknown protein	AT5G56540.1	arabinogalactan protein 14	-3.55756	11.8239	-50.001	5.00124e-09	2.6868e-06	11.8461
Solyc04g017720.3.1	Gibberellin regulated protein (AHRD V3.3 *** A0A2U1PE48_ARTAN)	AT1G74670.1	Gibberellin-regulated family protein	-3.5566	11.2381	-25.2836	2.82319e-07	1.43669e-05	7.79691
Solyc05g047590.4.1	Pectinesterase (AHRD V3.3 *** A0A2G3CG09_CAPCH)	AT2G26440.1	Plant invertase/pectin methylesterase inhibitor superfamily	-3.55638	6.44167	-31.6724	7.46817e-08	8.4538e-06	9.20975
Solyc01g058720.4.1	Calcium-binding EF-hand (AHRD V3.3 *** A0A2U1NQC6_ARTAN)	AT5G49480.1	Ca2+-binding protein 1	-3.53974	11.2484	-12.5633	1.67503e-05	0.000138304	3.23194
Solyc02g070950.1.1	Chlorophyll a-b binding protein, chloroplastic (AHRD V3.3 *** A0A2G3A7J8_CAPAN)	AT1G29930.1	chlorophyll A/B binding protein 1	-3.49799	10.8176	-57.319	2.22479e-09	1.94482e-06	12.5473
Solyc02g063030.4.1	Mental retardation GTPase activating protein (AHRD V3.3 *** A0A1I9LSH4_ARATH)	AT5G16030.1	NA	-3.49782	10.6124	-21.1605	8.04702e-07	2.39313e-05	6.65052
Solyc06g071320.3.1	D-ribose-binding periplasmic protein (AHRD V3.3 *** A0A2P5F6E6_TREOI)	AT1G60010.1	NA	-3.48743	9.27583	-13.5398	1.08792e-05	0.000103829	3.72344
Solyc04g077140.3.1	DUF1005 domain-containing protein (AHRD V3.3 *** A0A1Q3BZI1_CEPFO)	AT1G10020.1	Protein of unknown function (DUF1005)	-3.47853	11.5737	-23.42	4.4317e-07	1.7476e-05	7.3064
Solyc11g042460.2.1	Non-lysosomal glucosylceramidase (AHRD V3.3 *** A0A2I4FRE3_9ROSI)	AT5G49900.1	Beta-glucosidase, GBA2 type family protein	-3.45268	9.28844	-34.3653	4.60962e-08	6.9161e-06	9.70697
Solyc08g078940.1.1	Bifunctional inhibitor/lipid-transfer protein/seed storage 2S albumin superfamily protein (AHRD V3.3 *** F4IC43_ARATH)	AT1G12100.1	Bifunctional inhibitor/lipid-transfer protein/seed storage 2S albumin superfamily protein	-3.44993	9.96031	-13.807	9.71679e-06	9.74287e-05	3.85192
Solyc07g007860.1.1	Bifunctional inhibitor/plant lipid transfer protein/seed storage helical domain (AHRD V3.3 *-* A0A200PNR4_9MAGN)	AT2G10940.2	Bifunctional inhibitor/lipid-transfer protein/seed storage 2S albumin superfamily protein	-3.44214	7.49477	-18.4814	1.77963e-06	3.71608e-05	5.76768
Solyc06g083480.4.1	NAD(P)-binding Rossmann-fold superfamily protein (AHRD V3.3 *** A0A1P8AYK7_ARATH)	AT2G29350.2	senescence-associated gene 13	-3.43527	10.0281	-21.4747	7.37946e-07	2.31284e-05	6.74618
Solyc10g083860.3.1	Glycosyltransferase (AHRD V3.3 *** A0A2I4E2Y0_9ROSI)	AT2G36800.1	don-glucosyltransferase 1	-3.43467	10.2674	-23.9135	3.91979e-07	1.65729e-05	7.44041
Solyc06g074000.1.1	Eukaryotic aspartyl protease family protein, putative (AHRD V3.3 *** A0A061GZN2_THECC)	AT3G52500.1	Eukaryotic aspartyl protease family protein	-3.42916	10.794	-33.8072	5.07839e-08	7.27517e-06	9.60793
Solyc10g079700.2.1	Two-component response regulator arr9 (AHRD V3.3 *** A0A0A1WCS3_NICAT)	AT3G57040.1	response regulator 9	-3.42681	8.73529	-29.6766	1.09707e-07	9.60001e-06	8.80706
Solyc06g084140.4.1	Sulfate transporter (AHRD V3.3 *** Q70BL1_BRAOL)	AT3G51895.1	sulfate transporter 3;1	-3.41679	12.1471	-44.9543	9.39653e-09	3.90591e-06	11.2679
Solyc01g099630.4.1	xyloglucan endotransglucosylase-hydrolase 1	AT5G13870.1	xyloglucan endotransglucosylase/hydrolase 5	-3.40424	12.4537	-33.2131	5.63973e-08	7.3956e-06	9.50027
Solyc10g008830.2.1	GDSL esterase/lipase (AHRD V3.3 *** A0A2G3BD38_CAPCH)	AT5G45960.1	GDSL-like Lipase/Acylhydrolase superfamily protein	-3.39852	9.68542	-11.8939	2.29387e-05	0.000169847	2.8732
Solyc07g025140.4.1	Transducin/WD40 repeat-like superfamily protein (AHRD V3.3 *** A0A2U1PWP8_ARTAN)	AT2G26490.1	Transducin/WD40 repeat-like superfamily protein	-3.38375	7.54459	-27.5742	1.69285e-07	1.1368e-05	8.34682
Solyc01g090965.1.1	Bifunctional inhibitor/lipid-transfer protein/seed storage 2S albumin superfamily protein (AHRD V3.3 *** Q9FJS1_ARATH)	AT4G00165.2	Bifunctional inhibitor/lipid-transfer protein/seed storage 2S albumin superfamily protein	-3.38104	12.8713	-17.915	2.13508e-06	4.05082e-05	5.56375
Solyc04g071960.3.1	NAD(P)-binding Rossmann-fold superfamily protein (AHRD V3.3 *** A0A2U1QER6_ARTAN),Pfam:PF13561	AT1G52340.1	NAD(P)-binding Rossmann-fold superfamily protein	-3.3715	10.6624	-23.1969	4.68856e-07	1.78748e-05	7.24477
Solyc08g008305.1.1	Ethylene-responsive transcription factor (AHRD V3.3 *** A0A2G2W2X0_CAPBA)	AT1G64380.1	Integrase-type DNA-binding superfamily protein	-3.36076	8.86747	-32.8624	6.00505e-08	7.67298e-06	9.43561
Solyc08g068860.3.1	Eukaryotic aspartyl protease family protein (AHRD V3.3 *** A0A072U5I5_MEDTR)	AT5G10770.1	Eukaryotic aspartyl protease family protein	-3.3483	10.0048	-26.1883	2.29471e-07	1.34946e-05	8.02064
Solyc10g008910.1.1	Histone H3 (AHRD V3.3 *** B3TM40_ELAGV)	AT5G65360.1	Histone superfamily protein	-3.34459	10.3237	-46.6702	7.52582e-09	3.581e-06	11.4744
Solyc01g074000.3.1	Histone H3 (AHRD V3.3 *** D8L9K7_WHEAT)	AT5G65360.1	Histone superfamily protein	-3.34166	11.2576	-43.8515	1.08865e-08	3.95386e-06	11.1292
Solyc11g005430.2.1	WAT1-related protein (AHRD V3.3 *** K4D4F6_SOLLC)	AT5G64700.1	nodulin MtN21 /EamA-like transporter family protein	-3.3413	9.89012	-18.9288	1.54709e-06	3.40361e-05	5.92417
Solyc08g079090.4.1	Monocopper oxidase-like protein sku5 (AHRD V3.3 *** A0A1J6IJ65_NICAT)	AT4G12420.2	Cupredoxin superfamily protein	-3.33295	11.7032	-31.1414	8.25295e-08	8.72588e-06	9.10564
Solyc07g064870.3.1	Endoglucanase (AHRD V3.3 *** A0A2G2WGL3_CAPBA)	AT2G32990.1	glycosyl hydrolase 9B8	-3.31051	8.73548	-16.4582	3.50324e-06	5.33788e-05	5.00703
Solyc04g074700.4.1	LES17306 homeodomain protein	AT4G40060.1	homeobox protein 16	-3.30956	9.2887	-21.8636	6.64087e-07	2.17271e-05	6.86249
Solyc09g014970.4.1	Methylketone synthase Ib (AHRD V3.3 *** E0YCS5_SOLLC)	AT2G23610.1	methyl esterase 3	-3.27688	9.9512	-23.7446	4.0868e-07	1.70039e-05	7.39489
Solyc12g010800.2.1	Basic-leucine zipper (BZIP) transcription factor family protein (AHRD V3.3 *** A0A1I9LST2_ARATH)	AT3G58120.1	Basic-leucine zipper (bZIP) transcription factor family protein	-3.26983	7.85422	-19.9398	1.14048e-06	2.91758e-05	6.2639
Solyc07g041720.1.1	Germin-like protein (AHRD V3.3 *** S8E4K0_9LAMI)	AT5G20630.1	germin 3	-3.25533	13.1449	-18.2493	1.91624e-06	3.85424e-05	5.68491
Solyc01g107190.3.1	LOB domain-containing protein 38 (AHRD V3.3 *** A0A2G2V731_CAPBA)	AT5G67420.1	LOB domain-containing protein 37	-3.25309	10.564	-24.6978	3.24132e-07	1.52501e-05	7.6472
Solyc05g008950.4.1	Protein kinase family protein (AHRD V3.3 *-* A0A1P8BDK9_ARATH)	AT1G25390.1	Protein kinase superfamily protein	-3.25219	11.1725	-23.4018	4.45208e-07	1.7476e-05	7.30139
Solyc11g073260.2.1	Histone H2A (AHRD V3.3 *** Q9ST30_SOLME)	AT5G59870.1	histone H2A 6	-3.21099	8.65785	-21.6871	6.96487e-07	2.23063e-05	6.80998
Solyc02g071800.3.1	Protein kinase domain (AHRD V3.3 *** A0A200QIY1_9MAGN)	AT1G53440.1	Leucine-rich repeat transmembrane protein kinase	-3.20022	7.80653	-27.8636	1.59171e-07	1.09993e-05	8.41254
Solyc03g115050.3.1	Replication protein A subunit (AHRD V3.3 *** A0A1U8FVY4_CAPAN)	AT5G08020.1	RPA70-kDa subunit B	-3.1943	9.50265	-22.4189	5.73045e-07	1.98823e-05	7.02472
Solyc12g011023.1.1	Xyloglucan endotransglucosylase/hydrolase (AHRD V3.3 *** Q6RHX7_SOLLC)	AT3G23730.1	xyloglucan endotransglucosylase/hydrolase 16	-3.18466	7.07194	-18.8662	1.5774e-06	3.45204e-05	5.9025
Solyc06g035580.3.1	Glucose-methanol-choline (GMC) oxidoreductase family protein (AHRD V3.3 *** A0A1P8BHC1_ARATH)	AT5G51950.1	Glucose-methanol-choline (GMC) oxidoreductase family protein	-3.18307	9.00491	-12.3277	1.86766e-05	0.000148397	3.1078
Solyc01g094750.4.1	Cytochrome P450 (AHRD V3.3 *** A0A2U1NG86_ARTAN)	AT2G45970.1	cytochrome P450, family 86, subfamily A, polypeptide 8	-3.18111	8.40233	-15.2037	5.55751e-06	7.06321e-05	4.48573
Solyc10g086390.2.1	Short-chain dehydrogenase TIC 32, chloroplastic (AHRD V3.3 *** A0A1U8E748_CAPAN)	AT5G02540.1	NAD(P)-binding Rossmann-fold superfamily protein	-3.15901	8.77117	-14.7015	6.7543e-06	7.86421e-05	4.26478
Solyc12g056540.1.1	Histone H3 (AHRD V3.3 *** A0A328EBD8_9ASTE)	AT5G65360.1	Histone superfamily protein	-3.15747	8.50268	-18.4718	1.78507e-06	3.71608e-05	5.76426
Solyc03g007760.3.1	P-loop containing nucleoside triphosphate hydrolases superfamily protein (AHRD V3.3 *** F4JKF8_ARATH)	AT4G28000.1	P-loop containing nucleoside triphosphate hydrolases superfamily protein	-3.15723	11.0932	-23.5288	4.31248e-07	1.73853e-05	7.3362
Solyc02g067340.4.1	R2R3MYB transcription factor 96	AT3G47600.1	myb domain protein 94	-3.14974	10.4657	-20.6411	9.31122e-07	2.63723e-05	6.48901
Solyc11g013810.3.1	Nitrate reductase (AHRD V3.3 *** Q8LT13_SOLTU)	AT1G37130.1	nitrate reductase 2	-3.13308	12.4183	-51.1718	4.35993e-09	2.68225e-06	11.9683
Solyc01g007020.4.1	RING-type E3 ubiquitin transferase (AHRD V3.3 *** Q3HLY8_CAPAN)	AT2G35930.1	plant U-box 23	-3.12932	9.46077	-17.9071	2.14057e-06	4.05082e-05	5.56087
Solyc11g065760.2.1	TK1-like deoxyribonucleoside kinase	AT3G07800.1	Thymidine kinase	-3.10723	9.7528	-51.4071	4.24289e-09	2.68225e-06	11.9924
Solyc07g018300.3.1	Replication protein A 32 kDa subunit A (AHRD V3.3 *** A0A1J3JLU8_NOCCA)	AT2G24490.2	replicon protein A2	-3.09896	10.1498	-26.238	2.26918e-07	1.3476e-05	8.03268
Solyc05g010040.2.1	Unknown protein	AT5G22640.1	MORN (Membrane Occupation and Recognition Nexus) repeat-containing protein	-3.09648	10.347	-11.55	2.71345e-05	0.000189396	2.68134
Solyc06g069880.1.1	protein PHYTOCHROME KINASE SUBSTRATE 3-like (AHRD V3.3 *** A0A2I4FQS5_9ROSI)	AT1G18810.1	phytochrome kinase substrate-related	-3.09511	10.461	-20.6506	9.28593e-07	2.63574e-05	6.49203
Solyc02g088740.1.1	hypothetical protein (AHRD V3.3 *** AT3G29370.1)	AT3G29370.1	NA	-3.09413	9.53333	-21.4883	7.35223e-07	2.31284e-05	6.75027
Solyc08g079740.3.1	Leucine-rich receptor-like protein kinase family protein (AHRD V3.3 *** A0A0K9NNG1_ZOSMR)	AT1G12460.1	Leucine-rich repeat protein kinase family protein	-3.08387	10.6597	-24.4529	3.43726e-07	1.56833e-05	7.58343
Solyc07g053540.1.1	Fasciclin-like arabinogalactan protein 9 (AHRD V3.3 *** A0A1U8HBV4_CAPAN)	AT1G03870.1	FASCICLIN-like arabinoogalactan 9	-3.08156	11.5074	-25.0113	3.00914e-07	1.46963e-05	7.72782
Solyc08g014430.3.1	Formin-like protein (AHRD V3.3 *** A0A2G3BR67_CAPCH)	AT3G25500.1	formin homology 1	-3.07796	9.32679	-12.5354	1.69656e-05	0.000139391	3.21738
Solyc04g008820.3.1	High mobility group B protein 7 (AHRD V3.3 *** A0A2G2X9D0_CAPBA)	AT5G23420.1	high-mobility group box 6	-3.07219	10.2329	-24.3617	3.51381e-07	1.5827e-05	7.55948
Solyc08g067940.3.1	thionin-like protein 2 (AHRD V3.3 -** XP_021609289.1)	AT1G63055.1	NA	-3.07037	8.06841	-12.6335	1.62219e-05	0.000135486	3.26849
Solyc07g054580.3.1	Auxin-responsive GH3 family protein (AHRD V3.3 *** A0A2U1MRW5_ARTAN)	AT4G03400.1	Auxin-responsive GH3 family protein	-3.06824	11.8089	-14.4545	7.45186e-06	8.30678e-05	4.15331
Solyc04g050440.3.1	ammonium transporter	AT1G64780.1	ammonium transporter 1;2	-3.06698	11.6403	-23.6673	4.16602e-07	1.71465e-05	7.37394
Solyc02g080220.3.1	Pectinesterase (AHRD V3.3 *** A0A2G2VBJ7_CAPBA)	AT1G11580.1	methylesterase PCR A	-3.05804	12.3556	-31.2367	8.10522e-08	8.67117e-06	9.12448
Solyc09g009520.3.1	Alpha/beta-Hydrolases superfamily protein (AHRD V3.3 *** Q9SJM9_ARATH)	AT2G36290.1	alpha/beta-Hydrolases superfamily protein	-3.05505	10.9391	-20.4598	9.80607e-07	2.70381e-05	6.43161
Solyc02g071610.3.1	GDSL esterase/lipase (AHRD V3.3 *** A0A2G2XF69_CAPBA)	AT5G45670.1	GDSL-like Lipase/Acylhydrolase superfamily protein	-3.04798	7.17436	-16.5389	3.40472e-06	5.23083e-05	5.03918
Solyc12g040790.2.1	Phosphoethanolamine N-methyltransferase (AHRD V3.3 *** A0A2G3A318_CAPAN)	AT3G18000.1	S-adenosyl-L-methionine-dependent methyltransferases superfamily protein	-3.04605	11.5453	-46.8428	7.36293e-09	3.581e-06	11.4946
Solyc03g013340.3.1	NOD26-like intrinsic protein 2.1	AT5G37820.1	NOD26-like intrinsic protein 4;2	-3.02641	9.75082	-16.079	4.01292e-06	5.79596e-05	4.85382
Solyc03g121420.4.1	Inorganic pyrophosphatase 1 (AHRD V3.3 *** A0A2G2XXB4_CAPAN)	AT1G73010.1	phosphate starvation-induced gene 2	-3.01665	10.7286	-23.5069	4.33615e-07	1.73853e-05	7.33022
Solyc02g071580.4.1	Subtilisin-like protease SBT5.3 (AHRD V3.3 *** A0A2G2XF91_CAPBA)	AT5G45650.1	subtilase family protein	-3.01325	11.8625	-31.8133	7.27479e-08	8.35548e-06	9.23702
Solyc11g072030.3.1	Lipid-transfer protein (AHRD V3.3 *** B6TD92_MAIZE)	AT3G43720.1	Bifunctional inhibitor/lipid-transfer protein/seed storage 2S albumin superfamily protein	-2.99506	7.58938	-16.9679	2.93231e-06	4.77367e-05	5.20738
Solyc04g008110.3.1	Histidine kinase 4 (AHRD V3.3 *** A0A2G3CFA2_CAPCH)	AT2G01830.2	CHASE domain containing histidine kinase protein	-2.98136	9.67193	-28.535	1.38303e-07	1.04222e-05	8.56204
Solyc08g007540.3.1	ACT domain-containing protein (AHRD V3.3 *** A0A1Q3BQZ1_CEPFO)	AT1G12420.1	ACT domain repeat 8	-2.98113	10.3102	-30.5196	9.29751e-08	9.3873e-06	8.98098
Solyc08g005960.2.1	Bifunctional inhibitor/lipid-transfer protein/seed storage 2S albumin superfamily protein (AHRD V3.3 *** A0A2U1PU47_ARTAN)	AT2G45180.1	Bifunctional inhibitor/lipid-transfer protein/seed storage 2S albumin superfamily protein	-2.98045	11.6317	-30.3942	9.52646e-08	9.3873e-06	8.95547
Solyc04g050730.3.1	GDSL esterase/lipase (AHRD V3.3 *** A0A2R6PKD3_ACTCH)	AT5G33370.1	GDSL-like Lipase/Acylhydrolase superfamily protein	-2.97975	11.2271	-19.6663	1.23665e-06	2.99785e-05	6.17385
Solyc02g067810.1.1	Cyclin-dependent protein kinase inhibitor SMR6 (AHRD V3.3 *** SMR6_ARATH)	AT5G40460.1	NA	-2.97372	7.31825	-17.0545	2.84641e-06	4.69814e-05	5.24083
Solyc12g005430.1.1	HXXXD-type acyl-transferase family protein (AHRD V3.3 *** F4JBC7_ARATH)	AT3G26040.1	HXXXD-type acyl-transferase family protein	-2.95771	7.7511	-27.6328	1.67179e-07	1.13641e-05	8.36019
Solyc03g080190.3.1	2-oxoglutarate (2OG) and Fe(II)-dependent oxygenase superfamily protein (AHRD V3.3 *** A0A2U1QGX7_ARTAN)	AT5G24530.1	2-oxoglutarate (2OG) and Fe(II)-dependent oxygenase superfamily protein	-2.95287	10.5176	-6.62906	0.000591641	0.00176999	-0.846435
Solyc09g082190.1.1	DUF1677 domain-containing protein (AHRD V3.3 *** A0A1Q3CNW8_CEPFO)	AT3G22540.1	Protein of unknown function (DUF1677)	-2.94746	8.87335	-17.919	2.13229e-06	4.05082e-05	5.56522
Solyc01g080600.4.1	Histone H3 (AHRD V3.3 *-* A0A200Q2V7_9MAGN)	AT5G65360.1	Histone superfamily protein	-2.93614	10.2037	-43.2705	1.17817e-08	4.10415e-06	11.0543
Solyc07g053950.1.1	microtubule-associated protein (AHRD V3.3 *** AT4G28310.1)	AT4G28310.1	NA	-2.93509	10.1334	-29.0014	1.25677e-07	1.01562e-05	8.66352
Solyc05g009990.4.1	Leucine-rich repeat (AHRD V3.3 *** A0A200R8J0_9MAGN)	AT1G68780.1	RNI-like superfamily protein	-2.93302	6.69138	-9.39268	8.76211e-05	0.000427594	1.33994
Solyc02g080670.3.1	L-ascorbate oxidase-like protein (AHRD V3.3 *** A0A1U8FN33_CAPAN)	AT4G22010.1	SKU5 similar 4	-2.929	11.0956	-12.2395	1.94624e-05	0.000153252	3.06078
Solyc10g008320.1.1	microtubule-associated protein (AHRD V3.3 *** AT4G28310.1)	AT4G28310.1	NA	-2.92625	10.6371	-26.7902	2.0069e-07	1.24745e-05	8.16467
Solyc06g060830.3.1	Homeobox-leucine zipper protein HAT2 (AHRD V3.3 *** A0A2G2WJU4_CAPBA)	AT4G17460.1	Homeobox-leucine zipper protein 4 (HB-4) / HD-ZIP protein	-2.9213	10.877	-13.0546	1.34301e-05	0.000119735	3.48369
Solyc11g006910.3.1	Ferredoxin (AHRD V3.3 *** K4D4V2_SOLLC)	AT2G27510.1	ferredoxin 3	-2.91153	7.31207	-9.05937	0.000107277	0.000494078	1.10809
Solyc05g055990.4.1	plasma membrane intrinsic protein 2.12	AT3G53420.2	plasma membrane intrinsic protein 2A	-2.91015	10.0461	-30.4638	9.39858e-08	9.3873e-06	8.96965
Solyc01g079500.4.1	DNA replication licensing factor MCM7 (AHRD V3.3 *** A0A1U8FE76_CAPAN)	AT4G02060.2	Minichromosome maintenance (MCM2/3/5) family protein	-2.90919	11.2691	-34.6208	4.41201e-08	6.67979e-06	9.75164
Solyc02g065170.3.1	L-ascorbate oxidase-like protein (AHRD V3.3 *** A0A2G3D2Z5_CAPCH)	AT5G66920.1	SKU5 similar 17	-2.90507	11.903	-35.7267	3.66303e-08	6.23835e-06	9.94038
Solyc01g111970.4.1	L-ascorbate oxidase-like protein (AHRD V3.3 *** A0A1U8DYA0_CAPAN)	AT1G76160.1	SKU5 similar 5	-2.90368	8.83338	-24.523	3.37984e-07	1.55491e-05	7.60174
Solyc07g052240.3.1	L-ascorbate oxidase-like protein (AHRD V3.3 *** A0A2G2V9R9_CAPBA)	AT1G76160.1	SKU5 similar 5	-2.8911	9.42844	-15.9141	4.26114e-06	6.01399e-05	4.78605
Solyc08g065790.3.1	vacuolar processing enzyme	AT4G32940.1	gamma vacuolar processing enzyme	-2.88473	8.10403	-16.9422	2.95833e-06	4.78796e-05	5.19744
Solyc02g080160.4.1	Xyloglucan endotransglucosylase/hydrolase (AHRD V3.3 *** A0A2G2VBB5_CAPBA)	AT1G11545.1	xyloglucan endotransglucosylase/hydrolase 8	-2.8801	8.68108	-10.8278	3.92202e-05	0.000239433	2.26019
Solyc04g079210.3.1	Patatin (AHRD V3.3 *** A0A2G2X0P8_CAPBA)	AT4G37050.1	PATATIN-like protein 4	-2.8742	9.21985	-13.7545	9.93317e-06	9.89988e-05	3.82689
Solyc01g007010.2.1	RING-type E3 ubiquitin transferase (AHRD V3.3 *** Q3HLY8_CAPAN)	AT2G35930.1	plant U-box 23	-2.87081	10.2112	-32.8071	6.06513e-08	7.67298e-06	9.42534
Solyc08g068490.3.1	Auxin-responsive GH3 family protein (AHRD V3.3 *** A0A2U1MRW5_ARTAN)	AT4G03400.1	Auxin-responsive GH3 family protein	-2.86197	12.262	-20.7203	9.1042e-07	2.61024e-05	6.51392
Solyc09g056390.1.1	Unknown protein	AT1G62370.1	RING/U-box superfamily protein	-2.8502	10.5657	-17.8098	2.20985e-06	4.11778e-05	5.52515
Solyc02g091690.3.1	bHLH transcription factor 081	AT5G65640.1	beta HLH protein 93	-2.84722	6.98385	-14.6302	6.94754e-06	7.97216e-05	4.2328
Solyc08g069040.3.1	Peroxidase (AHRD V3.3 *** K4CMC4_SOLLC)	AT4G37530.1	Peroxidase superfamily protein	-2.84669	8.14068	-11.4677	2.82674e-05	0.000194773	2.6346
Solyc12g009270.1.1	Plant invertase/pectin methylesterase inhibitor superfamily protein (AHRD V3.3 *** A0A061GSW0_THECC)	AT5G20740.1	Plant invertase/pectin methylesterase inhibitor superfamily protein	-2.83374	7.42744	-15.8752	4.32233e-06	6.07974e-05	4.76995
Solyc11g012690.3.1	Heavy metal-associated isoprenylated plant protein (AHRD V3.3 *** A0A2R6RB34_ACTCH)	AT5G50740.1	Heavy metal transport/detoxification superfamily protein	-2.80919	6.93113	-24.6975	3.24159e-07	1.52501e-05	7.64711
Solyc10g008720.4.1	GDSL esterase/lipase (AHRD V3.3 *** A0A2G3D516_CAPCH)	AT1G28570.1	SGNH hydrolase-type esterase superfamily protein	-2.80442	7.58017	-21.6909	6.95769e-07	2.23063e-05	6.81112
Solyc10g011730.3.1	Arabinogalactan peptide (AHRD V3.3 *** A0A200Q7C1_9MAGN)	AT3G61640.1	arabinogalactan protein 20	-2.79174	9.10339	-16.2659	3.75161e-06	5.55865e-05	4.92979
Solyc05g053850.3.1	Protein FLOWERING LOCUS T (AHRD V3.3 *** A0A2G3CJ17_CAPCH)	AT1G65480.1	PEBP (phosphatidylethanolamine-binding protein) family protein	-2.79079	11.7518	-20.6051	9.40715e-07	2.65722e-05	6.47765
Solyc04g074640.4.1	Ascorbate peroxidase (AHRD V3.3 *** A0A0K2SS60_CITUN)	AT4G09010.1	ascorbate peroxidase 4	-2.78811	11.8727	-29.8637	1.05708e-07	9.60001e-06	8.84617
Solyc05g050830.3.1	Ethylene-responsive transcription factor (AHRD V3.3 *** A0A2G2WT45_CAPBA)	AT2G44940.1	Integrase-type DNA-binding superfamily protein	-2.78669	10.0307	-16.1514	3.90915e-06	5.6958e-05	4.88338
Solyc01g107650.3.1	Ovary receptor kinase 1 (AHRD V3.3 *** S4WIP5_SOLCH)	AT4G37250.1	Leucine-rich repeat protein kinase family protein	-2.78216	9.12683	-20.2304	1.04767e-06	2.7872e-05	6.3582
Solyc09g007750.4.1	Serine/threonine-protein kinase-like protein CCR1 (AHRD V3.3 *** A0A2G2VZP8_CAPBA)	AT3G09780.1	CRINKLY4 related 1	-2.76914	9.30495	-22.0528	6.31291e-07	2.10644e-05	6.91826
Solyc02g063000.4.1	Glycosyltransferase (AHRD V3.3 *** A0A2I4ENI5_9ROSI)	AT2G18570.1	UDP-Glycosyltransferase superfamily protein	-2.76794	11.5731	-44.0157	1.06481e-08	3.95386e-06	11.1502
Solyc04g074310.4.1	RNA-binding protein 38-like (AHRD V3.3 *** A0A2I4HAQ4_9ROSI)	AT1G22330.1	RNA-binding (RRM/RBD/RNP motifs) family protein	-2.76577	11.2931	-14.2208	8.19009e-06	8.82262e-05	4.0461
Solyc04g024840.3.1	GDSL esterase/lipase (AHRD V3.3 *** A0A2R6QF80_ACTCH)	AT5G40990.1	GDSL lipase 1	-2.75801	9.32664	-30.3926	9.52938e-08	9.3873e-06	8.95515
Solyc10g074540.1.1	Protein EXORDIUM-like 3 (AHRD V3.3 *** A0A1U8DVK9_CAPAN)	AT2G17230.1	EXORDIUM like 5	-2.7558	12.9839	-20.1305	1.07853e-06	2.83114e-05	6.32597
Solyc06g069730.3.1	Chlorophyll a-b binding protein, chloroplastic (AHRD V3.3 *** A0A1U8GPF4_CAPAN)	AT3G47470.1	light-harvesting chlorophyll-protein complex I subunit A4	-2.75498	13.9406	-27.3341	1.78251e-07	1.17278e-05	8.29167
Solyc05g053060.1.1	Unknown protein	AT2G41905.1	NA	-2.75436	10.2845	-16.617	3.31247e-06	5.14128e-05	5.07013
Solyc06g007440.4.1	Non-specific serine/threonine protein kinase (AHRD V3.3 *** A0A2G3C4Q5_CAPCH)	AT2G30360.1	SOS3-interacting protein 4	-2.75295	10.6061	-24.2982	3.56817e-07	1.60173e-05	7.54278
Solyc01g090800.3.1	cyclinU2_1	AT3G60550.1	cyclin p3;2	-2.74832	6.81286	-22.6542	5.38918e-07	1.9096e-05	7.09214
Solyc07g045440.1.1	Fasciclin-like arabinogalactan protein 2 (AHRD V3.3 *** A0A2G3BYC2_CAPCH)	AT4G12730.1	FASCICLIN-like arabinogalactan 2	-2.74688	12.4235	-17.704	2.28815e-06	4.18744e-05	5.48609
Solyc05g005760.4.1	NHL domain-containing protein (AHRD V3.3 *** A0A2K3PAQ7_TRIPR)	AT1G70280.2	NHL domain-containing protein	-2.74461	11.8031	-20.153	1.07148e-06	2.81902e-05	6.33325
Solyc09g090360.3.1	phosphate transporter PHO1-like (AHRD V3.3 *** A0A2I4DLD0_9ROSI)	AT3G23430.1	phosphate 1	-2.74055	8.17066	-16.6468	3.27797e-06	5.09723e-05	5.08193
Solyc09g009900.4.1	Unknown protein	AT4G37050.1	PATATIN-like protein 4	-2.73548	7.88007	-20.7753	8.96356e-07	2.59674e-05	6.53117
Solyc04g015030.4.1	Heavy metal-associated isoprenylated plant protein (AHRD V3.3 *** A0A2R6RB34_ACTCH)	AT5G50740.1	Heavy metal transport/detoxification superfamily protein	-2.72942	11.1315	-16.3735	3.61015e-06	5.44134e-05	4.97314
Solyc02g089040.3.1	Unknown protein	AT1G64870.1	NA	-2.72855	10.79	-14.6041	7.01991e-06	8.01299e-05	4.22105
Solyc02g094160.1.1	Ribonucleoside-diphosphate reductase small chain (AHRD V3.3 *** A0A1U8FR86_CAPAN)	AT3G27060.1	Ferritin/ribonucleotide reductase-like family protein	-2.7249	10.1014	-44.6004	9.84713e-09	3.90591e-06	11.2239
Solyc05g014000.4.1	Pectate lyase (AHRD V3.3 *** A0A2G3B8Z4_CAPCH)	AT1G67750.1	Pectate lyase family protein	-2.7195	10.6203	-23.5409	4.29949e-07	1.73853e-05	7.3395
Solyc09g059240.3.1	Cytochrome P450 (AHRD V3.3 *** A0A2U1Q1Z2_ARTAN)	AT4G31940.1	cytochrome P450, family 82, subfamily C, polypeptide 4	-2.7192	9.63683	-7.02078	0.000435142	0.00139604	-0.495295
Solyc12g006970.1.1	Unknown protein	AT2G34780.2	maternal effect embryo arrest 22	-2.71498	9.70071	-19.6071	1.2587e-06	3.02925e-05	6.15417
Solyc04g079230.4.1	Patatin (AHRD V3.3 *-* A0A2G2X0P8_CAPBA)	AT2G26560.1	phospholipase A 2A	-2.71124	10.0852	-26.8125	1.99707e-07	1.24745e-05	8.16994
Solyc03g005200.3.1	Non-specific lipid-transfer protein-like protein (AHRD V3.3 *** A0A1J6K9J7_NICAT)	AT3G22600.1	Bifunctional inhibitor/lipid-transfer protein/seed storage 2S albumin superfamily protein	-2.71064	8.93374	-11.5754	2.67959e-05	0.000188051	2.69569
Solyc06g007170.4.1	Protein trichome birefringence-like 45 (AHRD V3.3 *** A0A2G3C507_CAPCH)	AT5G58600.1	Plant protein of unknown function (DUF828)	-2.7101	9.98604	-27.1725	1.84599e-07	1.18699e-05	8.25423
Solyc10g009150.3.1	Organ specific protein (AHRD V3.3 *-* A0A2U1PW62_ARTAN)	AT1G49310.1	NA	-2.70993	6.09901	-14.043	8.80918e-06	9.23886e-05	3.96335
[truncated: 2,532 more rows]

## Sheet: Root_M82_CTRLvsPEG
SOL ID	SOL Description	TAIR10 ID	TAIR10 Description	logFC	AveExpr	t	P.Value	adj.P.Val	B
[truncated: 4,333 more rows]

## Sheet: Root_Tondo_CTRLvsPEG
SOL ID	SOL Description	TAIR10 ID	TAIR10 Description	logFC	AveExpr	t	P.Value	adj.P.Val	B	nd
[truncated: 4,107 more rows]
