# Supplementary material for: Transcriptomic analysis reveals the gene regulatory networks involved in leaf and root response to osmotic stress in tomato
Source: Front Plant Sci. 2023 Jun 2;14:1155797. doi: 10.3389/fpls.2023.1155797 (PMC10272567; doi:10.3389/fpls.2023.1155797)
Supplement: Supplementary Table 3 — AgriGOv2 and Revigo analysis reports on leaf and root DETs. [file Table_3.xlsx]

## Sheet: AgriGO Leaf M82 and Tondo
GO_acc	term_type	Term	queryitem	querytotal	bgitem	bgtotal	pvalue	FDR
GO:0050896	P	response to stimulus	1505	2085	15225	25407	1.4e-29	3.3e-25
GO:1901700	P	response to oxygen-containing compound	773	2085	7019	25407	1.6e-19	1.9e-15
GO:0042221	P	response to chemical	1041	2085	10130	25407	3e-19	2.3e-15
GO:0009725	P	response to hormone	664	2085	5913	25407	6.8e-18	3.5e-14
GO:0009719	P	response to endogenous stimulus	711	2085	6435	25407	7.5e-18	3.5e-14
GO:0044699	P	single-organism process	1657	2085	18037	25407	1.1e-17	4.5e-14
GO:0006950	P	response to stress	1089	2085	10861	25407	3.9e-17	1.3e-13
GO:0009628	P	response to abiotic stimulus	802	2085	7550	25407	1.6e-16	4.7e-13
GO:0010033	P	response to organic substance	856	2085	8173	25407	1.8e-16	4.9e-13
GO:0009605	P	response to external stimulus	747	2085	7289	25407	7.6e-12	1.8e-08
GO:0001101	P	response to acid chemical	562	2085	5217	25407	1e-11	2.2e-08
GO:0033993	P	response to lipid	456	2085	4074	25407	1.6e-11	3.1e-08
GO:0097305	P	response to alcohol	345	2085	2905	25407	1.9e-11	3.4e-08
GO:0044282	P	small molecule catabolic process	106	2085	613	25407	2.8e-11	4.8e-08
GO:0009266	P	response to temperature stimulus	297	2085	2435	25407	4.9e-11	7.7e-08
GO:0009737	P	response to abscisic acid	323	2085	2727	25407	1.3e-10	1.9e-07
GO:0044712	P	single-organism catabolic process	193	2085	1444	25407	3.5e-10	4.8e-07
GO:0043207	P	response to external biotic stimulus	573	2085	5496	25407	8.6e-10	1.1e-06
GO:0051707	P	response to other organism	573	2085	5496	25407	8.6e-10	1.1e-06
GO:0006629	P	lipid metabolic process	297	2085	2510	25407	9.2e-10	1.1e-06
GO:0009607	P	response to biotic stimulus	582	2085	5617	25407	1.5e-09	1.6e-06
GO:0016052	P	carbohydrate catabolic process	89	2085	524	25407	2.4e-09	2.6e-06
GO:0010035	P	response to inorganic substance	408	2085	3725	25407	3.3e-09	3.4e-06
GO:0006082	P	organic acid metabolic process	343	2085	3031	25407	3.6e-09	3.5e-06
GO:0044711	P	single-organism biosynthetic process	464	2085	4356	25407	5.8e-09	5.5e-06
GO:0044710	P	single-organism metabolic process	795	2085	8135	25407	8.7e-09	7.9e-06
GO:0009408	P	response to heat	134	2085	950	25407	1.2e-08	1.1e-05
GO:0044763	P	single-organism cellular process	1384	2085	15312	25407	1.7e-08	1.4e-05
GO:0016054	P	organic acid catabolic process	72	2085	409	25407	2.3e-08	1.9e-05
GO:0044281	P	small molecule metabolic process	443	2085	4193	25407	3.7e-08	2.8e-05
GO:0000272	P	polysaccharide catabolic process	58	2085	301	25407	3.6e-08	2.8e-05
GO:0009744	P	response to sucrose	62	2085	337	25407	5.4e-08	4e-05
GO:0080167	P	response to karrikin	90	2085	576	25407	6.2e-08	4.5e-05
GO:0034285	P	response to disaccharide	62	2085	340	25407	7.1e-08	4.9e-05
GO:0009409	P	response to cold	205	2085	1687	25407	9e-08	6.1e-05
GO:0008610	P	lipid biosynthetic process	190	2085	1539	25407	1e-07	6.7e-05
GO:0034284	P	response to monosaccharide	65	2085	373	25407	1.5e-07	9.6e-05
GO:0009746	P	response to hexose	62	2085	350	25407	1.7e-07	0.00011
GO:0071554	P	cell wall organization or biogenesis	218	2085	1841	25407	2e-07	0.00012
GO:0009743	P	response to carbohydrate	110	2085	777	25407	2.1e-07	0.00013
GO:0098542	P	defense response to other organism	416	2085	3982	25407	3.5e-07	0.0002
GO:0009415	P	response to water	227	2085	1953	25407	4e-07	0.00022
GO:0009414	P	response to water deprivation	220	2085	1886	25407	4.8e-07	0.00027
GO:0043436	P	oxoacid metabolic process	294	2085	2667	25407	5.1e-07	0.00027
GO:0006970	P	response to osmotic stress	286	2085	2589	25407	6.3e-07	0.00033
GO:0051259	P	protein oligomerization	71	2085	444	25407	7.2e-07	0.00037
GO:0048856	P	anatomical structure development	1054	2085	11457	25407	8.8e-07	0.00044
GO:0009056	P	catabolic process	369	2085	3511	25407	1.2e-06	0.00057
GO:0046395	P	carboxylic acid catabolic process	56	2085	323	25407	1.2e-06	0.00059
GO:0042547	P	cell wall modification involved in multidimensional cell growth	23	2085	77	25407	1.3e-06	0.0006
GO:0044767	P	single-organism developmental process	1026	2085	11148	25407	1.5e-06	0.00068
GO:0019752	P	carboxylic acid metabolic process	249	2085	2226	25407	1.6e-06	0.00073
GO:0009733	P	response to auxin	186	2085	1577	25407	2.1e-06	0.00095
GO:0032502	P	developmental process	1069	2085	11700	25407	2.5e-06	0.0011
GO:0005975	P	carbohydrate metabolic process	248	2085	2239	25407	3.3e-06	0.0014
GO:1901615	P	organic hydroxy compound metabolic process	117	2085	897	25407	3.4e-06	0.0014
GO:0051704	P	multi-organism process	755	2085	7973	25407	3.6e-06	0.0015
GO:1901565	P	organonitrogen compound catabolic process	73	2085	487	25407	4.1e-06	0.0017
GO:0051290	P	protein heterotetramerization	19	2085	59	25407	4.2e-06	0.0017
GO:0010162	P	seed dormancy process	30	2085	133	25407	5e-06	0.002
GO:0051262	P	protein tetramerization	41	2085	219	25407	6.3e-06	0.0025
GO:0044283	P	small molecule biosynthetic process	199	2085	1746	25407	6.9e-06	0.0026
GO:0009251	P	glucan catabolic process	28	2085	122	25407	7.7e-06	0.0029
GO:0044255	P	cellular lipid metabolic process	227	2085	2045	25407	7.8e-06	0.0029
GO:0044275	P	cellular carbohydrate catabolic process	33	2085	159	25407	7.9e-06	0.0029
GO:0099402	P	plant organ development	444	2085	4432	25407	8.4e-06	0.003
GO:0022611	P	dormancy process	32	2085	152	25407	8.4e-06	0.003
GO:0009749	P	response to glucose	47	2085	273	25407	9.9e-06	0.0035
GO:0009755	P	hormone-mediated signaling pathway	291	2085	2743	25407	1e-05	0.0035
GO:0009738	P	abscisic acid-activated signaling pathway	127	2085	1023	25407	1.1e-05	0.0037
GO:0007275	P	multicellular organism development	959	2085	10466	25407	1.1e-05	0.0037
GO:0032787	P	monocarboxylic acid metabolic process	176	2085	1522	25407	1.2e-05	0.0037
GO:0006952	P	defense response	529	2085	5413	25407	1.1e-05	0.0037
GO:0009063	P	cellular amino acid catabolic process	27	2085	120	25407	1.5e-05	0.0048
GO:0044707	P	single-multicellular organism process	981	2085	10765	25407	1.9e-05	0.006
GO:0051291	P	protein heterooligomerization	19	2085	67	25407	1.9e-05	0.006
GO:0010154	P	fruit development	308	2085	2956	25407	2e-05	0.0061
GO:0044724	P	single-organism carbohydrate catabolic process	42	2085	240	25407	2.1e-05	0.0062
GO:0032870	P	cellular response to hormone stimulus	335	2085	3259	25407	2.3e-05	0.0068
GO:1901575	P	organic substance catabolic process	333	2085	3242	25407	2.5e-05	0.0075
GO:1901617	P	organic hydroxy compound biosynthetic process	77	2085	556	25407	2.7e-05	0.0079
GO:0044247	P	cellular polysaccharide catabolic process	25	2085	111	25407	3e-05	0.0087
GO:0009651	P	response to salt stress	234	2085	2171	25407	3.3e-05	0.0095
GO:0009627	P	systemic acquired resistance	51	2085	324	25407	3.6e-05	0.01
GO:0071215	P	cellular response to abscisic acid stimulus	143	2085	1216	25407	3.8e-05	0.011
GO:0009416	P	response to light stimulus	309	2085	2996	25407	4e-05	0.011
GO:0009750	P	response to fructose	26	2085	121	25407	4.2e-05	0.011
GO:0010102	P	lateral root morphogenesis	64	2085	444	25407	4.4e-05	0.012
GO:0016053	P	organic acid biosynthetic process	156	2085	1355	25407	4.5e-05	0.012
GO:0010101	P	post-embryonic root morphogenesis	64	2085	445	25407	4.7e-05	0.012
GO:0071669	P	plant-type cell wall organization or biogenesis	136	2085	1152	25407	5e-05	0.013
GO:0055114	P	oxidation-reduction process	214	2085	1972	25407	5.2e-05	0.013
GO:0045229	P	external encapsulating structure organization	168	2085	1486	25407	5.4e-05	0.014
GO:0016049	P	cell growth	244	2085	2297	25407	5.4e-05	0.014
GO:1901606	P	alpha-amino acid catabolic process	25	2085	116	25407	5.6e-05	0.014
GO:0006066	P	alcohol metabolic process	56	2085	375	25407	5.6e-05	0.014
GO:0071229	P	cellular response to acid chemical	240	2085	2258	25407	6e-05	0.015
GO:0009611	P	response to wounding	163	2085	1442	25407	7.1e-05	0.017
GO:0008299	P	isoprenoid biosynthetic process	87	2085	671	25407	7.2e-05	0.017
GO:0097306	P	cellular response to alcohol	147	2085	1279	25407	8e-05	0.019
GO:0009791	P	post-embryonic development	573	2085	6034	25407	8.5e-05	0.02
GO:0032501	P	multicellular organismal process	1039	2085	11568	25407	8.5e-05	0.02
GO:0042545	P	cell wall modification	82	2085	627	25407	8.8e-05	0.02
GO:0009620	P	response to fungus	237	2085	2251	25407	0.00011	0.026
GO:0009314	P	response to radiation	318	2085	3145	25407	0.00012	0.026
GO:0016233	P	telomere capping	13	2085	40	25407	0.00013	0.028
GO:0048838	P	release of seed from dormancy	8	2085	14	25407	0.00013	0.029
GO:0097438	P	exit from dormancy	8	2085	14	25407	0.00013	0.029
GO:0010325	P	raffinose family oligosaccharide biosynthetic process	7	2085	10	25407	0.00014	0.031
GO:0006631	P	fatty acid metabolic process	86	2085	678	25407	0.00015	0.033
GO:0006720	P	isoprenoid metabolic process	102	2085	837	25407	0.00015	0.033
GO:0046394	P	carboxylic acid biosynthetic process	129	2085	1114	25407	0.00016	0.034
GO:0006833	P	water transport	26	2085	133	25407	0.00016	0.034
GO:0048366	P	leaf development	197	2085	1833	25407	0.00017	0.035
GO:0044262	P	cellular carbohydrate metabolic process	135	2085	1177	25407	0.00017	0.035
GO:1901605	P	alpha-amino acid metabolic process	68	2085	506	25407	0.00017	0.035
GO:0031509	P	telomeric heterochromatin assembly	8	2085	15	25407	0.00019	0.037
GO:1902340	P	negative regulation of chromosome condensation	8	2085	15	25407	0.00019	0.037
GO:0042440	P	pigment metabolic process	83	2085	653	25407	0.00019	0.037
GO:0010411	P	xyloglucan metabolic process	19	2085	82	25407	0.00019	0.038
GO:0065007	P	biological regulation	1206	2085	13669	25407	0.0002	0.038
GO:0009970	P	cellular response to sulfate starvation	13	2085	43	25407	0.00023	0.044
GO:0046365	P	monosaccharide catabolic process	15	2085	56	25407	0.00024	0.046
GO:0042044	P	fluid transport	26	2085	137	25407	0.00024	0.046
GO:0070417	P	cellular response to cold	38	2085	237	25407	0.00024	0.046
GO:0070887	P	cellular response to chemical stimulus	538	2085	5694	25407	0.00025	0.046
GO:0009739	P	response to gibberellin	110	2085	932	25407	0.00026	0.048
GO:0006820	P	anion transport	102	2085	851	25407	0.00026	0.048
GO:0038111	P	interleukin-7-mediated signaling pathway	8	2085	16	25407	0.00026	0.048
GO:0022622	P	root system development	264	2085	2583	25407	0.00026	0.048

## Sheet: AgriGO Root M82 and Tondo
GO_acc	term_type	Term	queryitem	querytotal	bgitem	bgtotal	pvalue	FDR
GO:0050896	P	response to stimulus	2093	3054	15225	25407	6.8e-21	2.1e-16
GO:0009628	P	response to abiotic stimulus	1114	3054	7550	25407	2.3e-14	3.7e-10
GO:0044711	P	single-organism biosynthetic process	691	3054	4356	25407	1.9e-13	2e-09
GO:0071554	P	cell wall organization or biogenesis	336	3054	1841	25407	1.4e-12	1.1e-08
GO:0044710	P	single-organism metabolic process	1170	3054	8135	25407	2.5e-12	1.3e-08
GO:0045229	P	external encapsulating structure organization	282	3054	1486	25407	2.8e-12	1.3e-08
GO:0071555	P	cell wall organization	249	3054	1266	25407	2.6e-12	1.3e-08
GO:0042221	P	response to chemical	1410	3054	10130	25407	1.5e-11	6.1e-08
GO:0044699	P	single-organism process	2338	3054	18037	25407	3.4e-11	1.2e-07
GO:0006950	P	response to stress	1495	3054	10861	25407	4.2e-11	1.3e-07
GO:0009414	P	response to water deprivation	332	3054	1886	25407	8.5e-11	2.4e-07
GO:0009605	P	response to external stimulus	1048	3054	7289	25407	1.1e-10	2.8e-07
GO:1901700	P	response to oxygen-containing compound	1012	3054	7019	25407	1.6e-10	4e-07
GO:0009415	P	response to water	339	3054	1953	25407	2.2e-10	4.6e-07
GO:0009664	P	plant-type cell wall organization	154	3054	714	25407	2.1e-10	4.6e-07
GO:0010035	P	response to inorganic substance	578	3054	3725	25407	8.4e-10	1.7e-06
GO:0009266	P	response to temperature stimulus	402	3054	2435	25407	1.1e-09	2e-06
GO:0055114	P	oxidation-reduction process	335	3054	1972	25407	2.3e-09	4.1e-06
GO:0005976	P	polysaccharide metabolic process	218	3054	1166	25407	2.9e-09	4.9e-06
GO:0071669	P	plant-type cell wall organization or biogenesis	215	3054	1152	25407	4.3e-09	6.8e-06
GO:0009725	P	response to hormone	855	3054	5913	25407	6.8e-09	1e-05
GO:0009409	P	response to cold	289	3054	1687	25407	1.6e-08	2.4e-05
GO:0009719	P	response to endogenous stimulus	915	3054	6435	25407	2.8e-08	3.8e-05
GO:0009607	P	response to biotic stimulus	809	3054	5617	25407	4.1e-08	5.4e-05
GO:0043207	P	response to external biotic stimulus	792	3054	5496	25407	5.7e-08	6.6e-05
GO:0051707	P	response to other organism	792	3054	5496	25407	5.7e-08	6.6e-05
GO:0016052	P	carbohydrate catabolic process	113	3054	524	25407	5.4e-08	6.6e-05
GO:0005975	P	carbohydrate metabolic process	362	3054	2239	25407	6e-08	6.7e-05
GO:0010383	P	cell wall polysaccharide metabolic process	77	3054	313	25407	9.2e-08	0.0001
GO:0044264	P	cellular polysaccharide metabolic process	148	3054	765	25407	1.9e-07	0.0002
GO:0015979	P	photosynthesis	104	3054	484	25407	2.1e-07	0.00021
GO:0001101	P	response to acid chemical	749	3054	5217	25407	2.7e-07	0.00026
GO:0051259	P	protein oligomerization	97	3054	444	25407	2.8e-07	0.00027
GO:0006629	P	lipid metabolic process	393	3054	2510	25407	3.2e-07	0.0003
GO:0009416	P	response to light stimulus	458	3054	2996	25407	3.5e-07	0.00031
GO:0044036	P	cell wall macromolecule metabolic process	96	3054	441	25407	3.7e-07	0.00032
GO:0006970	P	response to osmotic stress	402	3054	2589	25407	5.1e-07	0.00043
GO:0000272	P	polysaccharide catabolic process	72	3054	301	25407	5.8e-07	0.00048
GO:0006720	P	isoprenoid metabolic process	156	3054	837	25407	6.4e-07	0.00052
GO:0009314	P	response to radiation	475	3054	3145	25407	6.9e-07	0.00055
GO:0010033	P	response to organic substance	1115	3054	8173	25407	8.9e-07	0.00069
GO:0042545	P	cell wall modification	123	3054	627	25407	1.1e-06	0.00084
GO:0044262	P	cellular carbohydrate metabolic process	204	3054	1177	25407	1.2e-06	0.00087
GO:0006073	P	cellular glucan metabolic process	118	3054	596	25407	1.2e-06	0.0009
GO:0044042	P	glucan metabolic process	118	3054	599	25407	1.5e-06	0.0011
GO:0044283	P	small molecule biosynthetic process	282	3054	1746	25407	2.2e-06	0.0015
GO:0051704	P	multi-organism process	1084	3054	7973	25407	2.6e-06	0.0018
GO:0009765	P	photosynthesis, light harvesting	23	3054	53	25407	2.7e-06	0.0018
GO:0080167	P	response to karrikin	113	3054	576	25407	3e-06	0.0019
GO:0042547	P	cell wall modification involved in multidimensional cell growth	28	3054	77	25407	3.9e-06	0.0025
GO:0009642	P	response to light intensity	122	3054	640	25407	4.2e-06	0.0026
GO:0044550	P	secondary metabolite biosynthetic process	180	3054	1035	25407	4.2e-06	0.0026
GO:0019748	P	secondary metabolic process	264	3054	1636	25407	4.9e-06	0.0029
GO:0009651	P	response to salt stress	336	3054	2171	25407	6.3e-06	0.0037
GO:0009698	P	phenylpropanoid metabolic process	145	3054	803	25407	6.9e-06	0.004
GO:0033993	P	response to lipid	584	3054	4074	25407	1e-05	0.0059
GO:0010410	P	hemicellulose metabolic process	55	3054	229	25407	1.1e-05	0.0059
GO:0006082	P	organic acid metabolic process	448	3054	3031	25407	1.1e-05	0.006
GO:0009408	P	response to heat	165	3054	950	25407	1.1e-05	0.0061
GO:0009611	P	response to wounding	233	3054	1442	25407	1.7e-05	0.0088
GO:0009768	P	photosynthesis, light harvesting in photosystem I	16	3054	31	25407	1.7e-05	0.0089
GO:0097305	P	response to alcohol	429	3054	2905	25407	1.9e-05	0.0096
GO:0044281	P	small molecule metabolic process	596	3054	4193	25407	2e-05	0.0099
GO:0019684	P	photosynthesis, light reaction	63	3054	284	25407	2.2e-05	0.011
GO:0051291	P	protein heterooligomerization	24	3054	67	25407	2.3e-05	0.011
GO:0052325	P	cell wall pectin biosynthetic process	20	3054	49	25407	2.4e-05	0.012
GO:0044763	P	single-organism cellular process	1955	3054	15312	25407	3.1e-05	0.015
GO:0045488	P	pectin metabolic process	87	3054	442	25407	3.6e-05	0.017
GO:0002832	P	negative regulation of response to biotic stimulus	59	3054	266	25407	3.9e-05	0.018
GO:0008299	P	isoprenoid biosynthetic process	121	3054	671	25407	4.1e-05	0.018
GO:0044712	P	single-organism catabolic process	230	3054	1444	25407	4.2e-05	0.018
GO:0043436	P	oxoacid metabolic process	394	3054	2667	25407	4.2e-05	0.018
GO:0016049	P	cell growth	345	3054	2297	25407	4.3e-05	0.018
GO:0010109	P	regulation of photosynthesis	31	3054	106	25407	4.4e-05	0.019
GO:0019752	P	carboxylic acid metabolic process	335	3054	2226	25407	4.9e-05	0.02
GO:0010393	P	galacturonan metabolic process	87	3054	447	25407	5e-05	0.021
GO:0042546	P	cell wall biogenesis	130	3054	737	25407	5.2e-05	0.021
GO:0051273	P	beta-glucan metabolic process	55	3054	246	25407	5.8e-05	0.023
GO:0009067	P	aspartate family amino acid biosynthetic process	24	3054	72	25407	5.8e-05	0.023
GO:0009808	P	lignin metabolic process	73	3054	361	25407	7.1e-05	0.028
GO:0009269	P	response to desiccation	31	3054	110	25407	7.8e-05	0.03
GO:0009737	P	response to abscisic acid	399	3054	2727	25407	7.8e-05	0.03
GO:0051290	P	protein heterotetramerization	21	3054	59	25407	7.8e-05	0.03
GO:0009624	P	response to nematode	103	3054	561	25407	8.2e-05	0.031
GO:1901607	P	alpha-amino acid biosynthetic process	62	3054	294	25407	8.8e-05	0.033
GO:0009251	P	glucan catabolic process	33	3054	122	25407	9.1e-05	0.033
GO:0030243	P	cellulose metabolic process	45	3054	191	25407	9.5e-05	0.034
GO:0006721	P	terpenoid metabolic process	115	3054	645	25407	9.4e-05	0.034
GO:0010102	P	lateral root morphogenesis	85	3054	444	25407	0.0001	0.035
GO:0044724	P	single-organism carbohydrate catabolic process	53	3054	240	25407	0.0001	0.036
GO:0010101	P	post-embryonic root morphogenesis	85	3054	445	25407	0.00011	0.037
GO:0046686	P	response to cadmium ion	157	3054	942	25407	0.00011	0.038
GO:0010411	P	xyloglucan metabolic process	25	3054	82	25407	0.00013	0.046

## Sheet: REVIGO Leaf M82 and Tondo
TermID	Name	Value	LogSize	Frequency	Uniqueness	Dispensability	PC_0	PC_1	PC3_0	PC3_1	PC3_2	Representative
GO:0000272	polysaccharide catabolic process	-7.4437	2.25527	1.03744	0.839289	0.623907	-1.26497	6.81178	4.12459	-3.628	0.387887	null
GO:0009251	glucan catabolic process	-5.11351	1.64345	0.249218	0.855263	0.761312	null	null	null	null	null	272
GO:0010411	xyloglucan metabolic process	-3.72125	1.65321	0.255013	0.866104	0.717851	null	null	null	null	null	272
GO:0044247	cellular polysaccharide catabolic process	-4.52288	1.51851	0.185464	0.848742	0.740597	null	null	null	null	null	272
GO:0044275	cellular carbohydrate catabolic process	-5.10237	1.83251	0.388316	0.845193	0.794677	null	null	null	null	null	272
GO:0001101	response to acid chemical	-11	1.53148	0.19126	0.762318	0.488402	7.0767	-1.02019	-6.50549	-1.75816	1.56843	null
GO:0005975	carbohydrate metabolic process	-5.48149	2.99344	5.70303	0.959579	0.0961817	5.46229	7.55651	-2.56033	6.17295	2.80221	null
GO:0006082	organic acid metabolic process	-8.4437	3.06221	6.68251	0.829848	0.685922	1.87782	7.48974	0.880344	-5.80644	3.33051	null
GO:0006629	lipid metabolic process	-9.03621	3.07918	6.94911	0.958421	0.0864509	4.50173	7.90189	-1.09966	3.14166	-6.27205	null
GO:0006720	isoprenoid metabolic process	-3.82391	2.22011	0.9563	0.924291	0.609903	-4.74094	3.94063	-1.21226	-6.6366	-3.78894	null
GO:0006820	anion transport	-3.58503	2.66087	2.64866	0.989579	0.321276	-4.68403	-2.85484	1.6041	5.36142	1.94237	null
GO:0006833	water transport	-3.79588	1.47712	0.168077	0.990701	0	-4.99428	-2.66363	1.27432	5.7022	1.27498	null
GO:0006950	response to stress	-16.4089	3.38274	13.9852	0.765443	0.465977	6.8005	0.987636	-6.49813	-0.960315	-0.768707	null
GO:0006952	defense response	-4.95861	3.15927	8.35748	0.760579	0.486712	6.50034	1.49858	-6.3657	-0.415949	-1.28431	null
GO:0006970	response to osmotic stress	-6.20066	1.5682	0.208647	0.77678	0.684123	6.20722	2.7408	-6.0066	0.766366	-2.32945	null
GO:0008150	biological_process	-16.9586	4.23691	100	1	0	-2.51792	1.96948	-2.21991	6.74061	0.158548	null
GO:0008152	metabolic process	-8.06048	4.0463	64.472	1	0	-5.85349	-1.1002	3.5036	2.45493	-3.80432	null
GO:0008299	isoprenoid biosynthetic process	-4.14267	2.13672	0.788223	0.912098	0.59575	-4.18575	4.3804	-0.768441	-6.92927	-2.7438	null
GO:0008610	lipid biosynthetic process	-7	2.72346	3.06016	0.908531	0.0403531	-3.97119	4.4257	-0.741634	-7.03535	-2.41326	null
GO:0044255	cellular lipid metabolic process	-5.10791	2.96708	5.36687	0.910891	0.773986	null	null	null	null	null	8610
GO:0009056	catabolic process	-9.45593	3.19257	9.02399	0.970171	0.052935	-0.749267	2.33713	-1.09527	5.1673	-4.44844	null
GO:0009058	biosynthetic process	-8.23657	3.63438	24.9681	0.964659	0.0822316	-5.98063	1.44627	5.15951	1.38785	-0.839834	null
GO:0009266	response to temperature stimulus	-10.3098	1.98227	0.550597	0.766687	0.236284	5.94178	2.34757	-6.18894	0.969404	-1.7285	null
GO:0009314	response to radiation	-3.92082	2.23045	0.979483	0.754468	0.836118	null	null	null	null	null	9266
GO:0009408	response to heat	-7.92082	1.79934	0.359337	0.761188	0.718461	null	null	null	null	null	9266
GO:0009409	response to cold	-7.04576	1.51851	0.185464	0.773494	0.868093	null	null	null	null	null	9266
GO:0009416	response to light stimulus	-4.39794	2.20683	0.927321	0.755682	0.787384	null	null	null	null	null	9266
GO:0009414	response to water deprivation	-6.31876	1.50515	0.179668	0.647652	0.680028	5.77884	0.88208	-6.38808	0.56254	-0.243753	null
GO:0009415	response to water	-6.39794	1.50515	0.179668	0.654858	0.988217	null	null	null	null	null	9414
GO:0071229	cellular response to acid chemical	-4.22185	0.60206	0.0173873	0.770674	0.834144	null	null	null	null	null	9414
GO:0009605	response to external stimulus	-11.1192	3.0983	7.26208	0.78487	0.471814	7.10493	0.770923	-6.7353	-1.29073	-1.04475	null
GO:0009607	response to biotic stimulus	-8.82391	3.06521	6.72887	0.786933	0.402597	7.21394	1.0854	-6.26763	-1.6245	-1.03534	null
GO:0009611	response to wounding	-4.14874	1.62325	0.237626	0.834408	0.257172	7.33075	2.54776	-5.93417	-0.73107	-2.99515	null
GO:0009620	response to fungus	-3.95861	2.57054	2.15023	0.787084	0.465532	7.37142	1.67307	-6.14646	-1.86611	-1.94201	null
GO:0043207	response to external biotic stimulus	-9.0655	3.05231	6.53182	0.758658	0.922551	null	null	null	null	null	9620
GO:0051707	response to other organism	-9.0655	3.05231	6.53182	0.758252	0.776563	null	null	null	null	null	9620
GO:0098542	defense response to other organism	-6.45593	2.99167	5.67984	0.746198	0.911341	null	null	null	null	null	9620
GO:0009627	systemic acquired resistance	-4.4437	1.17609	0.0811406	0.831615	0.195448	7.30477	3.05778	-5.732	-1.60877	-3.22659	null
GO:0009628	response to abiotic stimulus	-15.7959	2.51587	1.89521	0.816248	0.273121	7.88558	0.941569	-6.24626	-2.87498	-0.507417	null
GO:0009651	response to salt stress	-4.48149	1.51851	0.185464	0.778867	0.677112	6.01286	2.71771	-6.00898	1.011	-2.18631	null
GO:0009719	response to endogenous stimulus	-17.1249	2.73719	3.15869	0.80546	0.291929	7.62164	0.532978	-6.28077	-2.45173	-1.09637	null
GO:0009743	response to carbohydrate	-6.67778	1.41497	0.144894	0.719025	0.667469	6.43606	-1.03849	-6.57373	-0.630944	1.85144	null
GO:0009744	response to sucrose	-7.26761	1.23045	0.0927321	0.703791	0.64284	6.63803	-1.27672	-6.52096	-1.02706	2.04783	null
GO:0009746	response to hexose	-6.76955	0.845098	0.0347745	0.718136	0.873398	null	null	null	null	null	9744
GO:0009749	response to glucose	-5.00436	0.845098	0.0347745	0.718136	0.999652	null	null	null	null	null	9744
GO:0009750	response to fructose	-4.37675	0.60206	0.0202852	0.727737	0.966932	null	null	null	null	null	9744
GO:0034284	response to monosaccharide	-6.82391	0.845098	0.0347745	0.723024	0.873398	null	null	null	null	null	9744
GO:0034285	response to disaccharide	-7.14874	1.23045	0.0927321	0.703791	0.934735	null	null	null	null	null	9744
GO:0009970	cellular response to sulfate starvation	-3.63827	0.90309	0.0617886	0.807781	0.335318	4.95517	1.82298	-6.13182	2.03394	-0.546453	null
GO:0009987	cellular process	-7.76955	4.1175	75.9592	1	0	-5.81389	2.67792	-1.25886	6.36848	-2.14329	null
GO:0010035	response to inorganic substance	-8.48149	2.03342	0.620146	0.737198	0.551914	6.90783	-0.545032	-6.68589	-0.339061	1.08424	null
GO:0010102	lateral root morphogenesis	-4.35655	0.477121	0.0115915	0.894279	0.51018	-1.79207	-5.43448	1.00143	-1.18172	-6.3069	null
GO:0010101	post-embryonic root morphogenesis	-4.3279	0.477121	0.0115915	0.894279	0.923302	null	null	null	null	null	10102
GO:0010162	seed dormancy process	-5.30103	0.69897	0.023183	0.879905	0.539919	-1.82338	-5.12035	1.28255	-1.64992	-6.10543	null
GO:0048838	release of seed from dormancy	-3.88606	0.69897	0.023183	0.879905	0.999768	null	null	null	null	null	10162
GO:0097438	exit from dormancy	-3.88606	0.69897	0.0603425	0.890316	1.06037	null	null	null	null	null	10162
GO:0010325	raffinose family oligosaccharide biosynthetic process	-3.85387	0.477121	0.0115915	0.923283	0.172472	-2.40683	5.81514	3.10634	-4.81783	-1.70229	null
GO:0016052	carbohydrate catabolic process	-8.61979	2.4624	1.67497	0.850422	0.525276	-1.29928	6.66916	4.21353	-3.43007	0.532601	null
GO:0016054	organic acid catabolic process	-7.63827	2.21748	0.950504	0.779596	0.530912	0.619794	7.20962	2.47423	-4.82162	2.55742	null
GO:0009063	amino acid catabolic process	-4.82391	2.03743	0.625942	0.781258	0.937425	null	null	null	null	null	16054
GO:0046395	carboxylic acid catabolic process	-5.92082	2.17026	0.851976	0.778845	0.887647	null	null	null	null	null	16054
GO:1901606	alpha-amino acid catabolic process	-4.25181	2.03743	0.625942	0.781258	0.937425	null	null	null	null	null	16054
GO:0016233	telomere capping	-3.88606	0.778151	0.0289788	0.924517	0.269411	3.78778	-6.16977	-0.743008	1.74228	6.46089	null
GO:0022611	dormancy process	-5.07572	0.69897	0.023183	0.915949	0.539919	-2.42943	-5.01984	0.393605	-2.27851	-6.38592	null
GO:0022622	root system development	-3.58503	1.62325	0.237626	0.883906	0.671307	-2.17696	-5.30563	0.948352	-1.90343	-6.22517	null
GO:0031509	subtelomeric heterochromatin formation	-3.72125	0.30103	0.00579576	0.946919	0.673424	4.2719	-6.00133	-1.37546	2.31051	6.23695	null
GO:0032501	multicellular organismal process	-4.72125	2.63246	2.48058	1	0	-4.47284	1.48917	3.60647	3.90322	-1.54912	null
GO:0032502	developmental process	-5.82391	2.79169	3.58178	1	0	0.534033	-3.21604	1.4041	3.67712	-4.84058	null
GO:0032787	monocarboxylic acid metabolic process	-4.92082	2.81358	3.76724	0.821374	0.636407	1.85703	7.35519	0.928682	-5.62834	3.56427	null
GO:0006631	fatty acid metabolic process	-3.82391	2.66652	2.68344	0.791102	0.743283	null	null	null	null	null	32787
GO:0016053	organic acid biosynthetic process	-4.34679	2.60206	2.31251	0.817867	0.716716	null	null	null	null	null	32787
GO:0019752	carboxylic acid metabolic process	-5.79588	3.04727	6.45647	0.809038	0.849721	null	null	null	null	null	32787
GO:0043436	oxoacid metabolic process	-6.29243	3.04961	6.49125	0.809862	0.92236	null	null	null	null	null	32787
GO:0046394	carboxylic acid biosynthetic process	-3.79588	2.57403	2.16761	0.818212	0.895625	null	null	null	null	null	32787
GO:0033993	response to lipid	-10.7959	2.27875	1.0954	0.701514	0.588955	6.54805	-0.37623	-6.58524	-1.09365	0.908106	null
GO:0038111	interleukin-7-mediated signaling pathway	-3.58503	0.30103	0.0448118	0.747667	0.427686	5.90538	-1.2213	-6.30761	0.658379	1.88461	null
GO:0042044	fluid transport	-3.61979	1.47712	0.168077	0.990701	0.251942	-4.74312	-3.21735	0.931564	5.59932	2.28827	null
GO:0042221	response to chemical	-18.5229	3.07335	6.85638	0.786429	0.35297	6.52976	0.879652	-6.54272	-1.79047	-0.603073	null
GO:0042440	pigment metabolic process	-3.72125	1.94939	0.510027	0.979396	0.032759	-0.751107	0.274076	-3.44605	-6.44555	4.17034	null
GO:0042547	cell wall modification involved in multidimensional cell growth	-5.88606	0.30103	0.00579576	0.933312	0.242611	1.89542	-6.38885	1.34927	1.40203	5.79895	null
GO:0016049	cell growth	-4.26761	1.43136	0.15069	0.980134	0.784787	null	null	null	null	null	42547
GO:0044262	cellular carbohydrate metabolic process	-3.76955	2.57864	2.1908	0.893287	0.682866	-2.22447	6.41568	4.43091	-3.27229	-1.27564	null
GO:0044281	small molecule metabolic process	-7.4318	3.24477	10.1774	0.969603	0.0849247	-0.471479	-1.67984	4.70813	0.209055	-3.16467	null
GO:0044282	small molecule catabolic process	-10.5528	2.3962	1.43735	0.817637	0	0.771973	7.28892	2.47967	-4.66647	2.81699	null
GO:0044283	small molecule biosynthetic process	-5.16115	2.71433	2.99641	0.845049	0.529656	0.757563	6.49777	0.641574	-6.41387	1.60875	null
GO:0045229	external encapsulating structure organization	-4.26761	2.40993	1.48371	0.951644	0.36912	3.29971	-6.33399	-0.0158949	1.04044	6.48894	null
GO:0046365	monosaccharide catabolic process	-3.61979	1.04139	0.0579576	0.808809	0.690617	-0.092148	6.91	3.002	-4.59349	1.52706	null
GO:0048366	leaf development	-3.76955	1.44716	0.156485	0.88374	0.643639	-1.99847	-5.37471	0.672268	-1.40019	-6.43209	null
GO:0048856	anatomical structure development	-6.05552	2.70842	2.95584	0.879585	0	-2.13262	-5.087	0.563536	-1.77846	-6.42063	null
GO:0007275	multicellular organism development	-4.95861	2.50106	1.83146	0.874113	0.853576	null	null	null	null	null	48856
GO:0009791	post-embryonic development	-4.07058	2.24551	1.01426	0.873223	0.816431	null	null	null	null	null	48856
GO:0010154	fruit development	-4.69897	1.81954	0.376724	0.877044	0.769961	null	null	null	null	null	48856
GO:0099402	plant organ development	-5.07572	2.0569	0.654921	0.874772	0.750909	null	null	null	null	null	48856
GO:0050896	response to stimulus	-28.8539	3.61794	24.0408	1	0	-5.98283	0.204278	-3.01914	-4.09259	6.37538	null
GO:0051259	protein complex oligomerization	-6.14267	1.4624	0.162281	0.948951	0.012827	2.95531	-6.27107	-0.38005	0.417047	6.71808	null
GO:0051262	protein tetramerization	-5.20066	0.30103	0.00579576	0.947833	0.65737	2.83717	-5.85849	-0.995774	-0.0185901	6.90826	null
GO:0051290	protein heterotetramerization	-5.37675	0.30103	0.00579576	0.947833	0.434673	2.72425	-6.01352	-0.634647	-0.188482	6.85892	null
GO:0051291	protein heterooligomerization	-4.72125	0.60206	0.0212511	0.944461	0.704267	null	null	null	null	null	51290
GO:0065007	biological regulation	-3.69897	3.67815	27.6168	1	0	-2.47777	-1.81219	4.22813	3.25764	1.19828	null
GO:0070417	cellular response to cold	-3.61979	0.30103	0.00579576	0.800989	0.520223	5.5434	3.4029	-5.72778	2.28457	-2.15298	null
GO:0071554	cell wall organization or biogenesis	-6.69897	2.55145	2.05749	0.990551	0	-2.74745	0.0316247	1.41458	5.37944	-2.40929	null
GO:0071669	plant-type cell wall organization or biogenesis	-4.30103	2.13033	0.776632	0.960338	0.520574	0.52497	-6.66863	3.33711	1.88252	4.41691	null
GO:0042545	cell wall modification	-4.05552	1.94448	0.504231	0.928353	0.749671	null	null	null	null	null	71669
GO:0080167	response to karrikin	-7.20761	0.69897	0.023183	0.816986	0.573363	5.99131	3.68224	-5.60848	1.80328	-2.8564	null
GO:0097305	response to alcohol	-10.7212	2.02119	0.602759	0.68483	0.613149	6.27853	-0.53675	-6.57366	-0.781373	1.24365	null
GO:1901565	organonitrogen compound catabolic process	-5.38722	2.88252	4.41637	0.863886	0.644034	-0.451654	7.41998	3.94783	-3.27765	2.28708	null
GO:1901575	organic substance catabolic process	-4.60206	3.14114	8.01553	0.862677	0.775468	null	null	null	null	null	1901565
GO:1901605	alpha-amino acid metabolic process	-3.76955	2.44248	1.59963	0.827455	0.691421	1.54139	7.45185	1.42604	-5.28599	3.53243	null
GO:1901615	organic hydroxy compound metabolic process	-5.46852	2.39794	1.44314	0.969522	0.055968	-4.49979	-0.478438	4.97151	1.17854	2.22605	null
GO:1901617	organic hydroxy compound biosynthetic process	-4.56864	2.06819	0.672308	0.941867	0.254969	-3.88811	5.17969	-1.43097	-7.57405	-0.893571	null
GO:0006066	alcohol metabolic process	-4.25181	2.08279	0.695491	0.863211	0.837907	null	null	null	null	null	1901617
GO:1901700	response to oxygen-containing compound	-18.7959	2.5172	1.90101	0.707797	0	6.45308	-0.112088	-6.62007	-0.750009	0.592028	null
GO:0009725	response to hormone	-17.1675	2.734	3.1355	0.660536	0.761772	null	null	null	null	null	1901700
GO:0009733	response to auxin	-5.67778	2.37475	1.3678	0.686893	0.862969	null	null	null	null	null	1901700
GO:0009737	response to abscisic acid	-9.88606	2.02119	0.602759	0.670059	0.780491	null	null	null	null	null	1901700
GO:0009738	abscisic acid-activated signaling pathway	-4.95861	1.66276	0.260809	0.670377	0.918689	null	null	null	null	null	1901700
GO:0009739	response to gibberellin	-3.58503	1.53148	0.19126	0.704666	0.785282	null	null	null	null	null	1901700
GO:0009755	hormone-mediated signaling pathway	-5	2.50651	1.85464	0.651587	0.89824	null	null	null	null	null	1901700
GO:0010033	response to organic substance	-15.7447	2.89487	4.54387	0.680052	0.707734	null	null	null	null	null	1901700
GO:0032870	cellular response to hormone stimulus	-4.63827	2.50651	1.85464	0.657624	0.978165	null	null	null	null	null	1901700
GO:0070887	cellular response to chemical stimulus	-3.60206	2.80003	3.65133	0.676543	0.779896	null	null	null	null	null	1901700
GO:0071215	cellular response to abscisic acid stimulus	-4.42022	1.66276	0.260809	0.675589	0.997392	null	null	null	null	null	1901700
GO:0097306	cellular response to alcohol	-4.09691	1.66276	0.260809	0.68202	0.918689	null	null	null	null	null	1901700
GO:1902340	negative regulation of chromosome condensation	-3.72125	0.69897	0.0458021	0.98564	0	6.02815	-5.63268	-3.05211	4.37972	5.08209	null

## Sheet: REVIGO Root M82 and Tondo
TermID	Name	Value	LogSize	Frequency	Uniqueness	Dispensability	PC_0	PC_1	PC3_0	PC3_1	PC3_2	Representative
GO:0001101	response to acid chemical	-6.56864	1.53148	0.19126	0.816019	0.488402	5.49016	0.630724	5.99889	1.10768	-2.05035	null
GO:0002832	negative regulation of response to biotic stimulus	-4.40894	0.30103	0.00579576	0.997204	0	-3.54043	4.339	0.164983	1.99009	-6.31869	null
GO:0005975	carbohydrate metabolic process	-7.22185	2.99344	5.70303	0.946823	0.079062	5.73584	6.13971	0.463579	-1.40338	-6.33706	null
GO:0005976	polysaccharide metabolic process	-8.5376	2.55991	2.09806	0.781468	0	-2.60048	-5.89497	-4.491	2.88211	0.746034	null
GO:0044262	cellular carbohydrate metabolic process	-5.92082	2.57864	2.1908	0.772289	0.702878	null	null	null	null	null	5976
GO:0006082	organic acid metabolic process	-4.95861	3.06221	6.68251	0.875922	0.66065	2.25307	6.5998	1.11443	1.92606	7.79912	null
GO:0019752	carboxylic acid metabolic process	-4.3098	3.04727	6.45647	0.867584	0.75378	null	null	null	null	null	6082
GO:0043436	oxoacid metabolic process	-4.37675	3.04961	6.49125	0.867835	0.92236	null	null	null	null	null	6082
GO:0006629	lipid metabolic process	-6.49485	3.07918	6.94911	0.945376	0.0961817	-5.70484	-1.53302	-2.45757	-1.23227	-4.70702	null
GO:0006720	isoprenoid metabolic process	-6.19382	2.22011	0.9563	0.92383	0.0683046	-1.18718	6.10015	-3.04341	-2.14431	4.88615	null
GO:0006950	response to stress	-10.3768	3.38274	13.9852	0.794887	0.465977	6.43662	-1.21059	6.24743	-0.494611	0.196112	null
GO:0006970	response to osmotic stress	-6.29243	1.5682	0.208647	0.767837	0.684123	6.35867	-3.29709	6.42823	0.436382	2.55798	null
GO:0008150	biological_process	-10.4685	4.23691	100	1	0	-4.74956	3.20204	-0.414886	-6.07306	-1.42639	null
GO:0008152	metabolic process	-11.6021	4.0463	64.472	1	0	-1.44715	2.8726	-0.447188	-4.25148	-4.35302	null
GO:0008299	isoprenoid biosynthetic process	-4.38722	2.13672	0.788223	0.899174	0.583156	-0.173887	5.74972	-2.46553	-0.279435	5.78341	null
GO:0006721	terpenoid metabolic process	-4.02687	2.10721	0.736061	0.917454	0.944234	null	null	null	null	null	8299
GO:0009056	catabolic process	-4.37675	3.19257	9.02399	0.960535	0.0822316	-5.72787	0.094364	1.42237	-3.57361	6.87892	null
GO:0009058	biosynthetic process	-12.7212	3.63438	24.9681	0.9537	0.0637123	-3.7628	-2.99189	0.290112	-6.53798	1.83337	null
GO:0009266	response to temperature stimulus	-8.95861	1.98227	0.550597	0.750958	0.675246	5.8978	-2.95942	6.48769	0.88989	1.99876	null
GO:0009314	response to radiation	-6.16115	2.23045	0.979483	0.738311	0.836118	null	null	null	null	null	9266
GO:0009416	response to light stimulus	-6.45593	2.20683	0.927321	0.737523	0.787384	null	null	null	null	null	9266
GO:0009409	response to cold	-7.79588	1.51851	0.185464	0.765715	0.677112	6.1874	-3.41424	6.39979	0.833886	2.5373	null
GO:0009408	response to heat	-4.95861	1.79934	0.359337	0.753352	0.868093	null	null	null	null	null	9409
GO:0009414	response to water deprivation	-10.0706	1.50515	0.179668	0.696933	0.485433	5.43902	-2.19239	6.45014	1.42613	0.845406	null
GO:0009269	response to desiccation	-4.10791	0.90309	0.0405703	0.727083	0.893092	null	null	null	null	null	9414
GO:0009415	response to water	-9.65758	1.50515	0.179668	0.698951	0.988217	null	null	null	null	null	9414
GO:0009605	response to external stimulus	-9.95861	3.0983	7.26208	0.811968	0.471814	6.76923	-0.827243	6.51627	-1.01576	0.397965	null
GO:0009607	response to biotic stimulus	-7.38722	3.06521	6.72887	0.813793	0.402597	7.117	-1.11383	5.72162	-1.05584	0.196297	null
GO:0009611	response to wounding	-4.76955	1.62325	0.237626	0.857364	0.216373	7.67907	-2.48766	5.71261	-2.14877	2.33255	null
GO:0009624	response to nematode	-4.08619	0.30103	0.00579576	0.892199	0.157814	7.16927	2.68539	4.2898	-3.70612	-2.25016	null
GO:0009628	response to abiotic stimulus	-13.6383	2.51587	1.89521	0.839792	0	7.66989	-0.558501	5.67702	-2.23268	-0.158533	null
GO:0009642	response to light intensity	-5.37675	0.69897	0.023183	0.801493	0.529657	6.0031	-4.22128	6.42154	1.83838	3.03791	null
GO:0009651	response to salt stress	-5.20066	1.51851	0.185464	0.769953	0.677112	5.92137	-3.35402	6.261	0.229227	2.76464	null
GO:0009719	response to endogenous stimulus	-7.55284	2.73719	3.15869	0.830216	0.291929	7.24671	-0.144637	5.98278	-1.87553	0.703309	null
GO:0009725	response to hormone	-8.16749	2.734	3.1355	0.751879	0.672373	5.63058	-0.652683	6.29471	0.632576	-0.711916	null
GO:0009737	response to abscisic acid	-4.10791	2.02119	0.602759	0.771259	0.780491	null	null	null	null	null	9725
GO:0010033	response to organic substance	-6.05061	2.89487	4.54387	0.750127	0.761772	null	null	null	null	null	9725
GO:0033993	response to lipid	-5	2.27875	1.0954	0.778557	0.73991	null	null	null	null	null	9725
GO:0009765	photosynthesis, light harvesting	-5.56864	1.60206	0.226035	0.926263	0.058764	-1.8738	0.440887	-1.36455	5.1975	-3.90484	null
GO:0009768	photosynthesis, light harvesting in photosystem I	-4.76955	1.53148	0.19126	0.927123	0.78945	null	null	null	null	null	9765
GO:0019684	photosynthesis, light reaction	-4.65758	2.10721	0.736061	0.922189	0.758459	null	null	null	null	null	9765
GO:0009987	cellular process	-4.50864	4.1175	75.9592	1	0	-4.79342	-4.69949	-4.66256	-2.08702	1.22084	null
GO:0010035	response to inorganic substance	-9.07572	2.03342	0.620146	0.795927	0.551914	5.37042	-0.00578491	6.11356	0.623398	-1.62272	null
GO:0010102	lateral root morphogenesis	-4	0.477121	0.0115915	0.979359	0	-1.98568	-2.16083	-4.42164	-0.955299	-2.1574	null
GO:0010101	post-embryonic root morphogenesis	-3.95861	0.477121	0.0115915	0.979359	0.923302	null	null	null	null	null	10102
GO:0010109	regulation of photosynthesis	-4.35655	1.20412	0.0869364	0.997204	0.124494	-2.8564	5.16765	1.12731	4.1458	-5.79519	null
GO:0015979	photosynthesis	-6.67778	2.39967	1.44894	0.94897	0.0385124	4.4064	6.57304	-3.05316	2.11807	-4.26928	null
GO:0016052	carbohydrate catabolic process	-7.26761	2.4624	1.67497	0.787472	0.679152	-2.61953	-6.1335	-4.37941	3.16734	0.368991	null
GO:0019748	secondary metabolic process	-5.3098	2.45939	1.66338	0.96845	0.0391801	-5.37109	1.6111	2.24987	6.89157	-3.46581	null
GO:0042221	response to chemical	-10.8239	3.07335	6.85638	0.813347	0.35297	6.84009	-1.38643	6.37379	-0.988569	-0.382695	null
GO:0042547	cell wall modification involved in multidimensional cell growth	-5.40894	0.30103	0.00579576	0.846853	0.592841	0.322853	-7.61301	-0.311669	7.07402	1.24728	null
GO:0016049	cell growth	-4.36653	1.43136	0.15069	0.973764	0.784787	null	null	null	null	null	42547
GO:0044264	cellular polysaccharide metabolic process	-6.72125	2.30535	1.16495	0.728372	0.649499	-2.37815	-5.97984	-4.34007	3.26675	0.884172	null
GO:0000272	polysaccharide catabolic process	-6.23657	2.25527	1.03744	0.743562	0.838737	null	null	null	null	null	44264
GO:0009251	glucan catabolic process	-4.04096	1.64345	0.249218	0.762502	0.724236	null	null	null	null	null	44264
GO:0010393	galacturonan metabolic process	-4.30103	2.11394	0.747653	0.751864	0.809347	null	null	null	null	null	44264
GO:0044042	glucan metabolic process	-5.82391	2.24304	1.00846	0.745093	0.836111	null	null	null	null	null	44264
GO:0045488	pectin metabolic process	-4.4437	2.11394	0.747653	0.748862	0.809347	null	null	null	null	null	44264
GO:0044281	small molecule metabolic process	-4.69897	3.24477	10.1774	0.959822	0.0849247	-5.46075	-3.12717	0.0453864	-5.28327	4.68782	null
GO:0044283	small molecule biosynthetic process	-5.65758	2.71433	2.99641	0.895472	0.0423082	1.38293	5.97597	-0.553723	1.54331	7.08274	null
GO:0044550	secondary metabolite biosynthetic process	-5.37675	2.31806	1.19972	0.913554	0.26255	0.65485	5.06694	-2.23949	1.62877	6.09551	null
GO:0009698	phenylpropanoid metabolic process	-5.16115	2.42325	1.53008	0.910025	0.936467	null	null	null	null	null	44550
GO:0009808	lignin metabolic process	-4.14874	1.76343	0.330358	0.920796	0.79484	null	null	null	null	null	44550
GO:0045229	external encapsulating structure organization	-11.5528	2.40993	1.48371	0.920877	0.464589	1.00815	-7.93041	0.792403	7.37355	1.89111	null
GO:0046686	response to cadmium ion	-3.95861	0.60206	0.0173873	0.826389	0.674471	4.43569	0.751125	6.00945	2.36331	-2.20191	null
GO:0050896	response to stimulus	-20.1675	3.61794	24.0408	1	0	-3.43783	1.96703	-2.68042	-4.73175	2.01465	null
GO:0051259	protein complex oligomerization	-6.55284	1.4624	0.162281	0.919266	0.36816	1.40747	-7.92301	0.365148	6.98181	2.92106	null
GO:0051291	protein heterooligomerization	-4.63827	0.60206	0.0212511	0.92211	0.472627	1.72152	-8.05136	0.953079	7.08921	3.1365	null
GO:0051290	protein heterotetramerization	-4.10791	0.30103	0.00579576	0.927251	0.704267	null	null	null	null	null	51291
GO:0051707	response to other organism	-7.24413	3.05231	6.53182	0.799138	0.408556	6.82097	-0.0366863	5.68096	-1.37423	-0.76306	null
GO:0043207	response to external biotic stimulus	-7.24413	3.05231	6.53182	0.799245	0.922551	null	null	null	null	null	51707
GO:0052325	cell wall pectin biosynthetic process	-4.61979	0.477121	0.0115915	0.68617	0.623735	-0.638574	-6.3219	-2.07161	5.05199	2.49188	null
GO:0071554	cell wall organization or biogenesis	-11.8539	2.55145	2.05749	0.988496	0	-3.9161	-0.552602	-3.07656	-3.98509	-1.56622	null
GO:0071555	cell wall organization	-11.585	2.39794	1.44314	0.797756	0.0162782	0.681852	-7.66729	-0.128742	7.01676	1.98012	null
GO:0006073	cellular glucan metabolic process	-5.92082	2.21484	0.944708	0.715675	0.892262	null	null	null	null	null	71555
GO:0009664	plant-type cell wall organization	-9.67778	1.76343	0.330358	0.818184	0.833707	null	null	null	null	null	71555
GO:0010383	cell wall polysaccharide metabolic process	-7.03621	1.98227	0.550597	0.642396	0.805862	null	null	null	null	null	71555
GO:0010410	hemicellulose metabolic process	-4.95861	1.90309	0.457865	0.646447	0.933552	null	null	null	null	null	71555
GO:0010411	xyloglucan metabolic process	-3.88606	1.65321	0.255013	0.658251	0.884653	null	null	null	null	null	71555
GO:0030243	cellulose metabolic process	-4.02228	1.88649	0.440478	0.733295	0.902218	null	null	null	null	null	71555
GO:0042545	cell wall modification	-5.95861	1.94448	0.504231	0.813962	0.870706	null	null	null	null	null	71555
GO:0042546	cell wall biogenesis	-4.284	2.17319	0.857772	0.805347	0.845571	null	null	null	null	null	71555
GO:0044036	cell wall macromolecule metabolic process	-6.4318	2.07918	0.689695	0.777818	0.82556	null	null	null	null	null	71555
GO:0051273	beta-glucan metabolic process	-4.23657	1.93952	0.498435	0.730508	0.913411	null	null	null	null	null	71555
GO:0071669	plant-type cell wall organization or biogenesis	-8.36653	2.13033	0.776632	0.839007	0.836334	null	null	null	null	null	71555
GO:0080167	response to karrikin	-5.52288	0.69897	0.023183	0.803622	0.529657	5.65285	-4.13306	6.30594	1.29128	3.41901	null
GO:0097305	response to alcohol	-4.72125	2.02119	0.602759	0.773078	0.688359	5.0486	-0.493914	6.33371	1.36527	-1.0569	null
GO:1901607	alpha-amino acid biosynthetic process	-4.05552	2.19866	0.909934	0.874102	0.500152	1.59275	6.09529	-0.264019	1.89215	7.1712	null
GO:0009067	aspartate family amino acid biosynthetic process	-4.23657	1.59106	0.220239	0.889215	0.821399	null	null	null	null	null	1901607
GO:1901700	response to oxygen-containing compound	-9.79588	2.5172	1.90101	0.772346	0.273121	5.68789	-0.337544	6.2301	0.556958	-1.04552	null
