# Supplementary material for: Transcriptomic analysis reveals the gene regulatory networks involved in leaf and root response to osmotic stress in tomato
Source: Front Plant Sci. 2023 Jun 2;14:1155797. doi: 10.3389/fpls.2023.1155797 (PMC10272567; doi:10.3389/fpls.2023.1155797)
Supplement: Supplementary Table 4 — K-means cluster analysis of DETs. The cluster score is reported. [file Table_4.xlsx]

## Sheet: Table S4 
SOL_ID	Cluster_DET	Cluster_score	Description
Solyc02g084850.3.1	8	0.962645	Abscisic acid and environmental stress-inducible protein TAS14 (AHRD V3.3 --* TAS14_SOLLC)
Solyc06g072130.4.1	8	0.984767	tonoplast intrinsic protein 3.1
Solyc03g019820.3.1	8	0.881936	tonoplast intrinsic protein 3.2
Solyc12g098900.2.1	8	0.987276	Late embryogenesis abundant protein D-29 (AHRD V3.3 *-* A0A2G3B563_CAPCH)
Solyc12g010920.2.1	8	0.95502	Oleosin (AHRD V3.3 *** A0A2G2YTI7_CAPAN)
Solyc05g053160.3.1	8	0.988232	AWPM-19-like family protein (AHRD V3.3 *** O23029_ARATH)
Solyc10g078770.2.1	8	0.979483	11 kDa late embryogenesis abundant protein (AHRD V3.3 *-* A0A2G3BHR7_CAPCH)
Solyc03g006270.3.1	8	0.941956	RAB GTPase (AHRD V3.3 *** A0A2U1Q460_ARTAN)
Solyc02g087890.4.1	8	0.969788	Unknown protein
Solyc06g007180.3.1	5	0.926108	asparagine synthetase 1
Solyc01g096320.3.1	8	0.988229	Homeobox-leucine zipper protein HOX6 (AHRD V3.3 *** A0A1U8DTA9_CAPAN)
Solyc06g068160.3.1	8	0.929493	SNF4
Solyc01g057000.3.1	8	0.929237	Universal stress protein
Solyc06g051860.3.1	8	0.991845	mycorrhiza-inducible inorganic phosphate transporter 4
Solyc03g007230.4.1	8	0.994413	Protein phosphatase 2C (AHRD V3.3 *** A0A2U1KYU0_ARTAN)
Solyc08g075150.3.1	8	0.993182	coiled-coil protein (AHRD V3.3 *** AT5G45310.2)
Solyc03g119220.3.1	1	0.70615	Kinesin-like protein (AHRD V3.3 *** A0A2G3CZZ7_CAPCH)
Solyc06g060910.2.1	8	0.986208	Glycerol-3-phosphate transporter 4-like protein (AHRD V3.3 *** A0A2K3PKE8_TRIPR)
Solyc10g079320.3.1	8	0.99397	Glycosyltransferase (AHRD V3.3 *** A0A0A1WDL3_NICAT)
Solyc06g075990.4.1	8	0.963545	Glyoxalase-like domain (AHRD V3.3 *** A0A200R6M5_9MAGN),Pfam:PF18029
Solyc04g016420.3.1	8	0.868979	hypothetical protein (AHRD V3.3 *-* AT5G04000.2)
Solyc08g075320.4.1	5	0.989117	Cytochrome P450 (AHRD V3.3 *** A0A200R6R4_9MAGN)
Solyc07g053890.3.1	8	0.780741	O-acyltransferase WSD1-like protein (AHRD V3.3 *** A0A2K3N315_TRIPR)
Solyc06g050800.4.1	8	0.97129	Amino acid transporter (AHRD V3.3 *** S8C1J4_9LAMI)
Solyc01g087180.4.1	8	0.968643	Expressed protein (AHRD V3.3 *-* AT1G07985.1)
Solyc11g072380.2.1	8	0.91741	Cupin_1 domain-containing protein (AHRD V3.3 *** A0A1Q3B294_CEPFO)
Solyc03g111100.1.1	8	0.971465	At3g48510 (AHRD V3.3 *** Q9SMP6_ARATH)
Solyc02g085590.4.1	8	0.723656	vicilin-like seed storage protein At2g18540 (AHRD V3.3 *-* A0A2I4F3W3_9ROSI)
Solyc10g076250.2.1	5	0.962163	Alanine--glyoxylate aminotransferase 2 (AHRD V3.3 *** B6U6Q5_MAIZE)
Solyc03g116530.3.1	5	0.963551	Lactoylglutathione lyase / glyoxalase I family protein (AHRD V3.3 *** A0A2U1MV65_ARTAN)
Solyc12g070090.1.1	8	0.957434	Glutamyl-tRNA(Gln) amidotransferase subunit A (AHRD V3.3 *** A0A2K3P166_TRIPR)
Solyc02g079290.3.1	8	0.92602	FLOWERING LOCUS T/ TERMINAL FLOWER 1-like protein (AHRD V3.3 *** Q6L5N9_POPNI)
Solyc01g095930.4.1	8	0.757818	O-acyltransferase WSD1-like (AHRD V3.3 *** A0A2I4HF74_9ROSI)
Solyc11g020330.1.1	8	0.874072	leer-sHSP small heat shock protein
Solyc09g008770.3.1	8	0.991331	Late embryogenesis abundant protein (AHRD V3.3 *** A0A200R5C6_9MAGN)
Solyc08g067630.3.1	8	0.962882	histone deacetylase-like protein (AHRD V3.3 *** AT2G25625.2)
Solyc07g053750.1.1	8	0.985281	Zinc finger transcription factor 50
Solyc03g095650.3.1	8	0.970191	MLO-like protein (AHRD V3.3 *** K4BIY8_SOLLC)
Solyc03g098795.1.1	8	0.722075	Proteinase inhibitor type-2 (AHRD V3.3 *** A0A2G2XU31_CAPAN)
Solyc06g067980.3.1	8	0.991794	repressed By RIM101 protein 1 (AHRD V3.3 --* XP_011091441.1)
Solyc01g103920.3.1	8	0.997135	Ferredoxin (AHRD V3.3 *** K4B1W7_SOLLC)
Solyc02g062390.3.1	8	0.926234	abscisic acid and environmental stress-inducible protein TAS14 (AHRD V3.3 *-* A0A1U8FJ72_CAPAN)
Solyc06g066510.1.1	8	0.87974	Avr9/Cf-9 rapidly elicited protein 146 (AHRD V3.3 *-* Q9FQZ6_TOBAC)
Solyc07g063410.3.1	8	0.932472	NAC domain protein (AHRD V3.3 *** S5RDS7_9ROSA)
Solyc06g060840.1.1	8	0.841777	Oleosin (AHRD V3.3 *** A0A1U8H204_CAPAN)
Solyc02g079930.3.1	8	0.90974	phosphosulfolactate synthase
Solyc09g090990.2.1	5	0.997499	Major allergen Pru ar 1 (AHRD V3.3 *** Q5GMN2_CAPCH)
Solyc02g085150.4.1	8	0.794542	Late embryogenesis abundant (LEA) protein (AHRD V3.3 *** A0A1P8B7I6_ARATH)
Solyc08g006800.3.1	8	0.849685	transmembrane protein (AHRD V3.3 *** AT4G31830.1)
Solyc04g005380.3.1	8	0.999351	Ninja-family protein AFP3 (AHRD V3.3 *** A0A2G3CFM6_CAPCH)
Solyc01g100830.2.1	8	0.747833	galactinol synthase 1
Solyc01g079300.4.1	8	0.96749	Stachyose synthase (AHRD V3.3 *** S8CRI9_9LAMI)
Solyc09g009580.4.1	8	0.735152	Fatty acyl-CoA reductase (AHRD V3.3 *** A0A2G2YPA8_CAPAN)
Solyc04g054258.1.1	5	0.941812	Cytochrome p450 (AHRD V3.3 *** A0A2K3NDQ9_TRIPR)
Solyc02g093180.3.1	8	0.963968	HXXXD-type acyl-transferase family protein (AHRD V3.3 *** A0A2K3L8P7_TRIPR)
Solyc09g082100.3.1	8	0.919716	Late embryogenesis abundant protein D-34 (AHRD V3.3 *** A0A2G3CT36_CAPCH)
Solyc03g098100.4.1	8	0.989419	Methylecgonone reductase (AHRD V3.3 *** A0A2G3CXI4_CAPCH)
Solyc09g007270.3.1	5	0.912652	Ascorbate peroxidase (AHRD V3.3 *** Q42941_TOBAC)
Solyc06g064650.4.1	8	0.971806	11-beta-hydroxysteroid dehydrogenase-like 5 (AHRD V3.3 *** A0A2G3AJQ9_CAPAN)
Solyc01g102960.3.1	8	0.972919	22.0 kDa class IV heat shock protein (AHRD V3.3 *** A0A2G3ATG3_CAPCH)
Solyc06g066680.3.1	8	0.911723	Mitochondrial carrier protein (AHRD V3.3 *** A0A200PP03_9MAGN)
Solyc01g109090.2.1	8	0.964374	Unknown protein
Solyc06g061280.3.1	8	0.874926	NAD(P)-binding Rossmann-fold superfamily protein (AHRD V3.3 *** A0A2U1LGD5_ARTAN)
Solyc09g098120.3.1	8	0.859773	DUF1264 domain-containing protein (AHRD V3.3 *** A0A1Q3BQQ5_CEPFO)
Solyc03g079880.4.1	5	0.893363	Bifunctional inhibitor/plant lipid transfer protein/seed storage helical domain-containing protein (AHRD V3.3 *** A0A103YIU0_CYNCS)
Solyc07g007710.4.1	8	0.875263	Defensin protein (AHRD V3.3 *** B1N680_SOLLC),Pfam:PF00304
Solyc06g053220.3.1	8	0.986097	Homeobox-leucine zipper protein HOX6 (AHRD V3.3 *** A0A2G2WIJ7_CAPBA)
Solyc12g006260.1.1	8	0.913009	Glycine rich protein-interacting protein (AHRD V3.3 *** Q4U602_TOBAC)
Solyc03g006360.3.1	8	0.997072	Auxin-repressed protein (AHRD V3.3 *** A9YSI8_TOBAC)
Solyc12g096930.2.1	8	0.889613	Peroxygenase (AHRD V3.3 *** A0A2G3B4S5_CAPCH)
Solyc07g044970.1.1	5	0.915539	P-loop containing nucleoside triphosphate hydrolase (AHRD V3.3 *** A0A2U1P4X5_ARTAN),Pfam:PF13671
Solyc01g112230.4.1	8	0.939969	Plant EC metallothionein-like protein (AHRD V3.3 *** A0A200PQZ1_9MAGN)
Solyc08g061240.3.1	8	0.887393	Alpha/beta-Hydrolases superfamily protein (AHRD V3.3 *** A0A2U1N0Y2_ARTAN)
Solyc04g051280.4.1	8	0.971158	nucleolin (AHRD V3.3 *-* AT1G65090.3)
Solyc01g099980.4.1	5	0.822865	Enolase (DUF1399) (AHRD V3.3 *-* F4I3L9_ARATH)
Solyc03g013440.4.1	8	0.986314	Amino acid transporter (AHRD V3.3 *-* A0A200QES2_9MAGN)
Solyc01g095330.2.1	8	0.963584	Unknown protein
Solyc03g082420.3.1	8	0.993521	Small heat shock protein, chloroplastic (AHRD V3.3 *** HS21C_SOLLC)
Solyc09g092260.4.1	8	0.865928	Chaperone protein DnaJ (AHRD V3.3 *** A0A2G3AV72_CAPCH)
Solyc10g075103.1.1	8	0.957215	Non-specific lipid-transfer protein (AHRD V3.3 *** K4D1V1_SOLLC)
Solyc03g113930.3.1	8	0.868486	22.0 kDa class IV heat shock protein (AHRD V3.3 *** A0A2G3ATG3_CAPCH)
Solyc02g084980.3.1	5	0.934026	Hexosyltransferase (AHRD V3.3 *** A0A2G2XGM6_CAPBA)
Solyc09g075600.3.1	8	0.89922	GATA transcription factor-like protein (AHRD V3.3 *-* AT1G02700.1)
Solyc03g007260.3.1	8	0.997521	Cyclic nucleotide-gated ion channel 1 (AHRD V3.3 *** A0A2G2X7E9_CAPBA)
Solyc12g008660.1.1	5	0.906056	Zinc finger transcription factor 73
Solyc04g072250.4.1	8	0.952798	17.5 kDa class I heat shock protein (AHRD V3.3 *-* A0A2G3CNC4_CAPCH)
Solyc03g118050.3.1	8	0.922813	NFU1 iron-sulfur cluster protein (AHRD V3.3 *** AT5G07330.1)
Solyc04g005250.4.1	8	0.988723	cytosine-5 DNA methyltransferase1
Solyc02g062710.1.1	5	0.994215	HXXXD-type acyl-transferase family protein (AHRD V3.3 *** A0A2K3MRI0_TRIPR)
Solyc03g112440.1.1	8	0.974379	Oleosin (AHRD V3.3 *** A0A2G3A1E3_CAPAN)
Solyc08g077900.3.1	5	0.895116	Expansin-like B1 (AHRD V3.3 *** A0A1U8GH71_CAPAN)
Solyc01g099920.4.1	8	0.753349	PAR1-like protein (AHRD V3.3 *** A0A2U1KIG3_ARTAN)
Solyc09g091000.4.1	5	0.932979	Pathogenesis-related protein STH-2 (AHRD V3.3 *** PRS2_SOLTU)
Solyc02g062590.3.1	8	0.885234	Hexosyltransferase (AHRD V3.3 *** A0A2G2XBE9_CAPBA)
Solyc07g055690.1.1	5	0.958694	Lectin-domain receptor-like kinase (AHRD V3.3 *** G4XXY5_NICAT)
Solyc12g006220.3.1	8	0.752668	PGPS/D10 (AHRD V3.3 *** Q9ZTM9_PETHY)
Solyc03g095310.3.1	5	0.776382	Cytochrome P450 (AHRD V3.3 *** A0A2U1PRC1_ARTAN)
Solyc09g015020.1.1	8	0.935681	Class I heat shock protein (AHRD V3.3 *** A0A2K3KSJ8_TRIPR)
Solyc04g076690.4.1	5	0.992681	Unknown protein
Solyc08g078760.1.1	2	0.751228	transmembrane protein (AHRD V3.3 *** AT4G17250.1)
Solyc09g064730.3.1	8	0.977929	Heavy metal-associated isoprenylated plant protein (AHRD V3.3 *-* A0A2R6P541_ACTCH)
Solyc03g118850.4.1	8	0.978091	Alpha/beta hydrolase family protein (AHRD V3.3 *** Q8W568_ARATH)
Solyc11g042800.2.1	8	0.888269	Embryonic protein DC-8 (AHRD V3.3 *-* A0A2G2XP36_CAPBA)
Solyc03g096670.3.1	8	0.933093	Protein phosphatase 2C (AHRD V3.3 *** A0A2U1LBV4_ARTAN)
Solyc08g016400.1.1	8	0.924745	Unknown protein
Solyc01g100460.3.1	5	0.945687	BZIP transcription factor (AHRD V3.3 *** C0LQL1_9CARY)
Solyc07g045140.4.1	8	0.950597	transmembrane protein (AHRD V3.3 *** AT4G12680.1)
Solyc03g093800.1.1	8	0.915066	glycine-rich cell wall structural protein 2 (AHRD V3.3 *-* XP_004235193.1)
Solyc06g034040.1.1	5	0.95687	Oleosin (AHRD V3.3 *** A0A2G3C5Y7_CAPCH)
Solyc12g006530.2.1	8	0.971824	Terpene cyclase/mutase family member (AHRD V3.3 *** A0A2G3BN05_CAPCH)
Solyc01g105770.2.1	5	0.91255	IgA FC receptor (AHRD V3.3 *-* A0A1J3K238_NOCCA)
Solyc02g080520.4.1	8	0.652658	Actin cytoskeleton-regulatory complex pan-like protein (AHRD V3.3 *** Q9LPT5_ARATH)
Solyc02g063520.3.1	8	0.995721	Homeobox-leucine zipper protein HAT22 (AHRD V3.3 *** A0A2G2XBJ3_CAPBA)
Solyc01g102300.3.1	8	0.853277	bHLH transcription factor 006
Solyc08g080630.4.1	5	0.995049	Ethylene-responsive proteinase inhibitor 1 (AHRD V3.3 *** A0A1U8G7N9_CAPAN)
Solyc02g068040.3.1	8	0.941961	Unknown protein
Solyc09g007860.4.1	5	0.9083	Calcium-dependent lipid-binding (CaLB domain) family protein (AHRD V3.3 *** A0A1P8BD17_ARATH)
Solyc11g020040.2.1	8	0.963179	heat shock protein 70
Solyc05g052280.3.1	5	0.976345	Peroxidase (AHRD V3.3 *** K4C1Q9_SOLLC)
Solyc04g050620.3.1	5	0.987684	Cytochrome (AHRD V3.3 *** A0A2G2Y725_CAPAN)
Solyc01g098400.3.1	8	0.812066	Histidine phosphotransfer protein (AHRD V3.3 *** A0A0A1WCB7_NICAT)
Solyc04g077650.3.1	8	0.914709	Serine carboxypeptidase-like 17 (AHRD V3.3 *** A0A2G2ZRB2_CAPAN)
Solyc08g077370.4.1	8	0.965256	Purine permease (AHRD V3.3 *** A0A2P5BSS2_TREOI)
Solyc11g056650.2.1	8	0.997821	bHLH transcription factor 096
Solyc12g049510.3.1	8	0.834169	GPI-anchored adhesin-like protein (AHRD V3.3 *-* AT3G14172.2)
Solyc02g084840.3.1	8	0.89871	Dehydrin (AHRD V3.3 *** A0A2R4KWH2_9SOLN)
Solyc08g081550.4.1	5	0.926463	1-aminocyclopropane-1-carboxylate synthase (AHRD V3.3 *** B2NIX1_CAPCH)
Solyc01g109810.2.1	8	0.905879	tRNA-methyltransferase non-catalytic subunit trm6MTase subunit (AHRD V3.3 *** Q9FJZ5_ARATH)
Solyc03g116390.4.1	8	0.9908	Late embryogenesis abundant protein Dc3 (AHRD V3.3 *** A0A1U8FUJ0_CAPAN)
Solyc12g013620.2.1	8	0.985765	jasmonic acid 2
Solyc08g079430.3.1	8	0.829553	partialcopper-containing amine oxidase
Solyc10g019170.2.1	8	0.738758	Unknown protein
Solyc04g081530.1.1	8	0.979188	Chaperone protein DnaJ (AHRD V3.3 *** A0A2G3CQH5_CAPCH)
Solyc07g061800.4.1	2	0.707482	Heme-binding-like protein (AHRD V3.3 *** A0A2I0X1C8_9ASPA)
Solyc01g109250.2.1	8	0.748033	Mitochondrial fission regulator like (AHRD V3.3 *** A0A2R6RH96_ACTCH)
Solyc06g084170.3.1	5	0.944243	Unknown protein
Solyc09g064820.1.1	8	0.916925	EID1-like F-box protein 3 (AHRD V3.3 *** A0A2G3BFQ9_CAPCH)
Solyc03g005940.4.1	8	0.957826	oil body-associated protein 2A-like (AHRD V3.3 *** A0A2I4FEE8_9ROSI)
Solyc09g092760.2.1	8	0.848348	glycine-rich cell wall structural protein-like (AHRD V3.3 *-* XP_010326879.1)
Solyc01g094260.4.1	5	0.716774	NAD(P)-binding Rossmann-fold superfamily protein (AHRD V3.3 *** F4JE70_ARATH)
Solyc09g065430.4.1	5	0.931038	Lipid transfer protein (AHRD V3.3 *-* B7FGM2_MEDTR)
Solyc05g008390.3.1	5	0.90668	RING/FYVE/PHD zinc finger superfamily protein (AHRD V3.3 *-* A0A2U1L203_ARTAN)
Solyc06g068270.3.1	8	0.953106	2-oxoglutarate (2OG) and Fe(II)-dependent oxygenase superfamily protein (AHRD V3.3 *** Q9XIA5_ARATH)
Solyc04g082810.4.1	5	0.955557	AT-hook motif nuclear-localized protein (AHRD V3.3 *** A0A2G3CFM3_CAPCH)
Solyc08g006730.1.1	5	0.912997	Tyramine N-feruloyltransferase 10/30 (AHRD V3.3 *** A0A2G2VBA1_CAPBA)
Solyc09g090980.3.1	5	0.985217	pathogenesis-related protein STH-2-like (AHRD V3.3 *** A0A1U7Y3H6_NICSY)
Solyc04g011440.4.1	5	0.910849	ethylene-responsive heat shock protein cognate 70
Solyc10g080670.2.1	8	0.971817	Transmembrane protein, putative (AHRD V3.3 *** A2Q5V9_MEDTR)
Solyc03g112280.3.1	8	0.858915	C2 and GRAM domain-containing protein (AHRD V3.3 *** A0A1U8G6Q0_CAPAN)
Solyc01g080010.2.1	5	0.985619	xyloglucan endoglucanase inhibitor
Solyc01g105220.3.1	5	0.974244	alternative oxidase 2
Solyc08g075280.4.1	8	0.991762	AT4g19390/T5K18_170 (AHRD V3.3 *-* Q94JM4_ARATH)
Solyc03g114160.1.1	8	0.958077	RING-type E3 ubiquitin transferase (AHRD V3.3 *** A0A2G2VA42_CAPBA)
Solyc01g109800.2.1	8	0.864243	DUF4408 domain-containing protein (AHRD V3.3 *-* A0A1Q3AR87_CEPFO)
Solyc04g014480.3.1	8	0.936634	15.7 kDa heat shock protein, peroxisomal (AHRD V3.3 *** A0A1U8GLK8_CAPAN)
Solyc04g015620.3.1	5	0.723784	DUF642 domain-containing protein (AHRD V3.3 *** A0A1Q3AUQ6_CEPFO)
Solyc02g087920.3.1	5	0.917785	NAC domain (AHRD V3.3 *** A0A200QEZ5_9MAGN)
Solyc03g098480.1.1	7	0.551534	chromosome alignment-maintaining phosphoprotein 1-like isoform X2 (AHRD V3.3 --* XP_017702391.1)
Solyc09g063150.3.1	5	0.922403	Glutathione S-transferase (AHRD V3.3 *** A0A200PVK3_9MAGN)
Solyc11g010910.3.1	8	0.700963	WD40 repeat (AHRD V3.3 *** A0A200QQ70_9MAGN)
Solyc05g053150.2.1	8	0.848457	R2R3MYB transcription factor 71
Solyc02g081550.3.1	8	0.90577	LeftsH6FtsH protease
Solyc01g095320.4.1	8	0.948487	Bag family molecular chaperone regulator 6-like protein (AHRD V3.3 *** A0A2K3PRI9_TRIPR)
Solyc08g083110.4.1	8	0.881816	Methionine gamma-lyase (AHRD V3.3 *** A0A1U8G8Y5_CAPAN)
Solyc03g031890.3.1	5	0.901227	Cold induced protein-like (AHRD V3.3 *-* Q94JH8_ORYSJ)
Solyc06g053980.3.1	8	0.813702	Chlorophyllase 2 (AHRD V3.3 *** A0A2U1KJW6_ARTAN)
Solyc12g006230.3.1	8	0.822745	RING/U-box superfamily protein (AHRD V3.3 *** AT2G04240.2)
Solyc08g061250.3.1	5	0.845769	Receptor-like serine/threonine-protein kinase (AHRD V3.3 *** A0A2G2W5C1_CAPBA)
Solyc08g068730.1.1	5	0.929766	Tyramine n-hydroxycinnamoyl transferase (AHRD V3.3 *** Q5D8C0_CAPAN)
Solyc01g095720.3.1	8	0.834294	Alpha/beta-Hydrolases superfamily protein (AHRD V3.3 *** A0A2U1L1L1_ARTAN)
Solyc03g078150.3.1	8	0.993308	Amino acid transporter family protein (AHRD V3.3 *** S8E0T7_9LAMI)
Solyc06g035520.3.1	8	0.975101	Alpha/beta-hydrolases superfamily protein (AHRD V3.3 *** A0A2U1LX98_ARTAN)
Solyc04g079300.3.1	8	0.916147	Calcineurin-like metallo-phosphoesterase superfamily protein (AHRD V3.3 *** F4JPS4_ARATH)
Solyc10g075110.2.1	2	0.81829	Non-specific lipid-transfer protein (AHRD V3.3 *** M1AVB9_SOLTU)
Solyc08g062960.4.1	8	0.916609	Heat shock transcription factor (AHRD V3.3 *-* A0A1Y1I763_KLENI)
Solyc04g071770.3.1	5	0.946732	Ethylene-responsive transcription factor (AHRD V3.3 *** A0A1U8GDL3_CAPAN)
Solyc03g117800.4.1	8	0.856417	Protein ECERIFERUM 3 (AHRD V3.3 *** A0A2G2WQK1_CAPBA)
Solyc09g090970.4.1	5	0.954337	pathogenesis-related protein STH-2-like (AHRD V3.3 *** A0A1U7Y3H6_NICSY)
Solyc06g071750.3.1	8	0.904567	Octicosapeptide/Phox/Bem1p (AHRD V3.3 *-* B6SZC5_MAIZE)
Solyc04g014600.3.1	5	0.874723	Adenine nucleotide alpha hydrolases-like superfamily protein (AHRD V3.3 *** A0A2U1NYH2_ARTAN)
Solyc09g007790.1.1	5	0.93366	Senescence regulator (AHRD V3.3 *** A0A2U1KXJ7_ARTAN)
Solyc03g120390.3.1	8	0.990763	auxin-regulated IAA15
Solyc02g071430.3.1	3	0.883903	2-oxoglutarate (2OG) and Fe(II)-dependent oxygenase superfamily protein (AHRD V3.3 *** F4I629_ARATH)
Solyc03g098240.3.1	8	0.938664	glutamate decarboxylase
Solyc06g050130.3.1	5	0.883764	Alpha-galactosidase (AHRD V3.3 *** K4C5G0_SOLLC)
Solyc11g012590.3.1	8	0.87197	CASP-like protein (AHRD V3.3 *** A0A328E4A6_9ASTE)
Solyc03g119810.1.1	5	0.983582	At1g49000 (AHRD V3.3 *-* Q9M9A2_ARATH)
Solyc06g051850.2.1	8	0.97602	mycorrhiza-inducible inorganic phosphate transporter 5
Solyc06g007580.1.1	5	0.853271	PDDEXK-like protein (AHRD V3.3 *** A0A2U1LF29_ARTAN)
Solyc10g005040.4.1	8	0.945884	Late embryogenesis abundant (LEA) hydroxyproline-rich glycoprotein family (AHRD V3.3 *** Q9C568_ARATH)
Solyc09g048980.4.1	8	0.947379	BTB domain-containing protein/NPH3 domain-containing protein (AHRD V3.3 *** A0A1Q3D396_CEPFO)
Solyc07g056640.1.1	5	0.907855	Unknown protein
Solyc01g068500.4.1	8	0.97008	ERD (Early-responsive to dehydration stress) family protein (AHRD V3.3 *** A0A2K3NJK3_TRIPR)
Solyc12g011420.2.1	5	0.901171	C2 domain-containing protein (AHRD V3.3 *** A0A2G2X5L7_CAPBA)
Solyc04g006970.4.1	8	0.870448	Phosphoenolpyruvate carboxylase (AHRD V3.3 *** A6YM33_RICCO)
Solyc09g009590.1.1	5	0.92984	Zinc finger A20 and AN1 domain stress-associated protein (AHRD V3.3 *** A0A2K3KXY3_TRIPR)
Solyc11g066100.2.1	8	0.866202	Heat shock protein 70 (AHRD V3.3 *** S8C6K2_9LAMI)
Solyc10g085280.1.1	5	0.666721	UDP-glycosyltransferase 76E1 (AHRD V3.3 *** U76E1_SOLLC)
Solyc10g019175.1.1	8	0.794378	Unknown protein
Solyc07g007410.4.1	3	0.921071	Leucine-rich repeat (AHRD V3.3 *-* A0A200R908_9MAGN)
Solyc04g063350.3.1	8	0.972865	2-oxoisovalerate dehydrogenase subunit alpha 2, mitochondrial (AHRD V3.3 *** A0A2G3CL46_CAPCH)
Solyc07g007420.3.1	3	0.923796	F-box/LRR-repeat protein (AHRD V3.3 *** A0A2K3MS36_TRIPR)
Solyc03g115370.3.1	5	0.904802	Diacylglycerol kinase (AHRD V3.3 *** A0A1U8G5K6_CAPAN)
Solyc02g078380.3.1	3	0.900757	Stem-specific protein TSJT1 (AHRD V3.3 *** A0A1U8FVZ0_CAPAN)
Solyc05g009520.2.1	5	0.95941	hypothetical protein (AHRD V3.3 *** AT1G13360.3)
Solyc03g111310.3.1	5	0.991999	Snf1-related protein kinase regulatory subunit gamma-1 (AHRD V3.3 *** A0A1J6IJ95_NICAT)
Solyc06g071890.3.1	8	0.930505	Mitochondrial pyruvate carrier (AHRD V3.3 *** A0A2G2WMA1_CAPBA)
Solyc07g040990.4.1	5	0.913881	Protein phosphatase 2C 77 (AHRD V3.3 *** A0A2G3BYZ4_CAPCH)
Solyc03g123710.3.1	8	0.873405	Unknown protein
Solyc03g118060.3.1	3	0.848246	NFU1 iron-sulfur cluster protein (AHRD V3.3 *** AT5G07330.1)
Solyc05g016060.4.1	5	0.969809	cysteine-rich and transmembrane domain-containing protein WIH1 (AHRD V3.3 *-* XP_004239248.1)
Solyc01g106000.4.1	5	0.876016	Nicotinamidase 1 (AHRD V3.3 *** A0A1U8DWC4_CAPAN)
Solyc09g074910.1.1	8	0.955445	Peripheral-type benzodiazepine receptor (AHRD V3.3 *** Q6A151_SOLTU)
Solyc06g068500.3.1	5	0.988166	Chaperone protein DnaJ (AHRD V3.3 *** A0A2G2WQF7_CAPBA)
Solyc09g075890.3.1	5	0.937699	Haloacid dehalogenase-like hydrolase (HAD) superfamily protein (AHRD V3.3 *** A0A2U1N6A2_ARTAN),Pfam:PF13419
Solyc09g097850.1.1	5	0.931734	Cysteine proteinase inhibitor (AHRD V3.3 *** A0A2G3BAN0_CAPCH)
Solyc03g113510.2.1	8	0.970676	hypothetical protein (AHRD V3.3 *** AT1G16770.1)
Solyc06g074710.1.1	5	0.978715	Transferase (AHRD V3.3 *** A0A200R9R6_9MAGN)
Solyc09g075270.1.1	8	0.851933	DUF538 family protein (AHRD V3.3 *** B6SJU2_MAIZE)
Solyc07g064110.3.1	8	0.852626	Pentatricopeptide repeat (AHRD V3.3 *** A0A200QKW5_9MAGN)
Solyc01g097240.3.1	8	0.909771	Pathogenesis-related protein 4 (AHRD V3.3 *** I6VW44_CAPAN)
Solyc09g059270.3.1	5	0.987469	ER lumen protein retaining receptor (AHRD V3.3 *** A0A200QBW0_9MAGN)
Solyc03g082730.1.1	5	0.951107	Unknown protein
Solyc05g055010.4.1	5	0.914907	RNA-binding protein 42 (AHRD V3.3 *** A0A2I4E3H6_9ROSI)
Solyc01g109100.2.1	3	0.822666	TMV resistance protein N (AHRD V3.3 *-* XP_020426626.1)
Solyc06g066540.1.1	8	0.961605	Ethylene-responsive transcription factor (AHRD V3.3 *-* A0A2G2XMU8_CAPBA)
Solyc07g006500.3.1	5	0.968641	trehalose-6-phosphate synthase 1
Solyc09g008970.1.1	5	0.913935	plant/protein (AHRD V3.3 *** AT3G10020.1)
Solyc01g099810.3.1	8	0.922553	Serine/arginine-rich-splicing factor SR34 (AHRD V3.3 *-* A0A0M9UMW1_NICAT)
Solyc09g091050.4.1	8	0.949869	C2 calcium-dependent membrane targeting (AHRD V3.3 *** A0A2U1PUT0_ARTAN)
Solyc01g005140.3.1	5	0.940319	Cytochrome b561/ferric reductase transmembrane (AHRD V3.3 *** A0A2U1MNP8_ARTAN)
Solyc09g074280.1.1	5	0.992284	Ankyrin repeat-containing protein (AHRD V3.3 *** A0A2U1QG31_ARTAN)
Solyc01g087820.2.1	8	0.751637	Subtilisin-like protease (AHRD V3.3 *** O82777_SOLLC)
Solyc10g009240.3.1	8	0.827593	3-ketoacyl-CoA synthase (AHRD V3.3 *** A0A1U8ENL9_CAPAN)
Solyc11g021360.3.1	8	0.737068	Unknown protein
Solyc07g017610.3.1	5	0.971723	Saccharopine dehydrogenase / Homospermidine synthase (AHRD V3.3 *** A0A200PV89_9MAGN)
Solyc05g050850.3.1	5	0.976345	Unknown protein
Solyc01g090740.3.1	8	0.879876	zinc ion-binding protein (AHRD V3.3 *** AT3G60520.1)
Solyc10g083690.3.1	5	0.926616	Cytochrome P450 (AHRD V3.3 *** Q8H0I8_PETHY)
Solyc10g008400.1.1	5	0.914699	E3 ubiquitin-protein ligase RMA1H1 (AHRD V3.3 *** A0A2G3BCU0_CAPCH)
Solyc10g083200.2.1	5	0.967281	SWAP (Suppressor-of-White-APricot)/surp RNA-binding domain-containing protein (AHRD V3.3 *** AT4G31200.3)
Solyc02g076710.3.1	8	0.933296	Cysteine protease CP14 (AHRD V3.3 *** T2BRA8_TOBAC)
Solyc04g071780.3.1	8	0.876172	Cytochrome P450 (AHRD V3.3 *-* A0A200Q069_9MAGN)
Solyc08g006740.3.1	5	0.85366	aromatic amino acid decarboxylase 2
Solyc06g062290.1.1	5	0.556999	Glycosyltransferase (AHRD V3.3 *** A0A2K3PHM3_TRIPR)
Solyc02g062040.3.1	5	0.991882	RING/U-box superfamily protein (AHRD V3.3 *** A0A2U1ML59_ARTAN)
Solyc01g109170.3.1	5	0.970219	Cold-regulated plasma membrane protein 2 (AHRD V3.3 *** A0A1U8E7A7_CAPAN)
Solyc03g123540.3.1	8	0.894194	17.4 kDa class III heat shock protein (AHRD V3.3 *** A0A2G3D1F4_CAPCH)
Solyc06g068620.3.1	8	0.712776	elongation factor (AHRD V3.3 *-* AT5G43150.1)
Solyc01g099590.4.1	8	0.757005	glutathione-S-transferase
Solyc10g083380.2.1	8	0.914822	Basic-leucine zipper (BZIP) transcription factor family protein (AHRD V3.3 *-* Q8L5Y2_ARATH)
Solyc04g076060.3.1	5	0.883664	tft10
Solyc02g088180.3.1	5	0.979465	NAC domain-containing protein (AHRD V3.3 *** A0A2G2V9A8_CAPBA)
Solyc04g012140.1.1	8	0.874884	Unknown protein
Solyc02g086880.4.1	8	0.893057	formate dehydrogenase
Solyc07g062860.3.1	5	0.87508	26S proteasome non-ATPase regulatory subunit 5 (AHRD V3.3 *** A0A200QM10_9MAGN)
Solyc12g010030.3.1	2	0.79876	Leucine aminopeptidase, chloroplastic (AHRD V3.3 *** AMPL_SOLTU)
Solyc07g042230.1.1	8	0.983705	Ethylene-responsive transcription factor (AHRD V3.3 *-* A0A2G2WJA8_CAPBA)
Solyc04g015610.3.1	1	0.81034	DUF642 domain-containing protein (AHRD V3.3 *** A0A1Q3AUQ6_CEPFO)
Solyc12g088190.2.1	8	0.962959	Amino acid permease (AHRD V3.3 *** A0A2K3NUE8_TRIPR)
Solyc04g082830.3.1	5	0.971465	Auxin efflux carrier (AHRD V3.3 *** A0A200PR79_9MAGN)
Solyc12g096490.1.1	5	0.97662	Protein GLUTAMINE DUMPER 3 (AHRD V3.3 *** A0A2G2VJB6_CAPBA)
Solyc06g069690.4.1	8	0.931575	Two-component response regulator-like APRR5 (AHRD V3.3 *** A0A2G3CZB4_CAPCH)
Solyc03g096040.3.1	8	0.756588	1-Cys peroxiredoxin (AHRD V3.3 *** A0A2I4FQD8_9ROSI)
Solyc10g012430.3.1	5	0.976317	Signal peptide peptidase-like 4 (AHRD V3.3 *** A0A1U8EFB2_CAPAN)
Solyc03g007960.3.1	8	0.859685	beta-carotene hydroxylase-2
Solyc01g150118.1.1	8	0.949033	Peptidyl-prolyl cis-trans isomerase PASTICCINO1 (AHRD V3.3 *-* A0A2G2VE40_CAPBA)
Solyc08g065840.3.1	8	0.977515	DUF1639 domain-containing protein (AHRD V3.3 *-* A0A1Q3CFA8_CEPFO)
Solyc11g071760.3.1	3	0.930053	regulator of gene silencing AY642285
Solyc02g071760.4.1	8	0.87018	oil body-associated protein 2A-like (AHRD V3.3 *** A0A2I4FEE8_9ROSI)
Solyc01g108540.3.1	8	0.94458	Alpha/beta-Hydrolases superfamily protein (AHRD V3.3 *** A0A2U1KC75_ARTAN)
Solyc01g108910.4.1	5	0.878932	maternal effect embryo arrest 14 (AHRD V3.3 *** AT2G15890.1)
Solyc05g014280.4.1	8	0.883766	small heat shock protein 1
Solyc04g007520.3.1	5	0.992506	CDP-diacylglycerol--serine O-phosphatidyltransferase 1 (AHRD V3.3 *** A0A2G3CFI4_CAPCH)
Solyc01g008425.1.1	5	0.978416	Unknown protein
Solyc02g093580.4.1	5	0.943992	Tomato 9612 mRNA
Solyc09g014750.1.1	8	0.759902	Late embryogenesis abundant protein (AHRD V3.3 *** W0FHP9_9CARY)
Solyc01g094240.3.1	5	0.606503	NAD(P)-binding Rossmann-fold superfamily protein (AHRD V3.3 *** F4JE70_ARATH)
Solyc11g008440.3.1	5	0.993653	Amino acid transporter (AHRD V3.3 *** A0A200R5Q3_9MAGN)
Solyc02g083120.3.1	8	0.716839	DUF241 domain-containing protein (AHRD V3.3 *** A0A1Q3CEB1_CEPFO)
Solyc03g120420.3.1	8	0.943177	Unknown protein
Solyc02g087070.4.1	5	0.869509	alpha-DOX1
Solyc07g041900.3.1	8	0.909477	cysteine proteinase
Solyc03g116480.1.1	5	0.858097	F-box/kelch-repeat protein At5g15710-like (AHRD V3.3 *** A0A2I4DW48_9ROSI)
Solyc04g014530.1.1	8	0.690637	Ethylene Response Factor C.2
Solyc12g035400.2.1	5	0.851144	WAT1-related protein (AHRD V3.3 *** K4DE01_SOLLC)
Solyc03g098760.3.1	8	0.62156	Serine protease inhibitor 1 (AHRD V3.3 *** A0A2G2XWX1_CAPAN)
Solyc02g066930.3.1	8	0.838133	RNA-binding protein (AHRD V3.3 *-* Q941H9_TOBAC)
Solyc06g010060.1.1	8	0.922396	Protein transport protein Sec61 subunit beta (AHRD V3.3 *-* A0A2G3C6S8_CAPCH)
Solyc04g072890.4.1	5	0.93546	Transducin/WD40 repeat-like superfamily protein (AHRD V3.3 *** F4I1K5_ARATH)
Solyc04g016470.4.1	8	0.956727	LEQA L.esculentum TomQ'a beta(1,3)glucanase
Solyc06g073500.3.1	5	0.98156	Pentatricopeptide repeat (PPR) superfamily protein (AHRD V3.3 *** A0A1I9LM77_ARATH)
Solyc02g090170.3.1	8	0.933349	B3 domain-containing protein (AHRD V3.3 *** A0A1Q3CHQ8_CEPFO)
Solyc07g062530.3.1	8	0.857418	phosphoenolpyruvate carboxylase 2
Solyc01g099880.4.1	8	0.866974	Bidirectional sugar transporter SWEET (AHRD V3.3 *** A0A1U8E5W8_CAPAN)
Solyc02g072210.1.1	1	0.562686	hypothetical protein (DUF1685) (AHRD V3.3 --* AT1G05870.9)
Solyc04g078840.3.1	8	0.97333	AREB
Solyc08g082370.1.1	5	0.865657	Unknown protein
Solyc12g088460.3.1	8	0.867561	Cytochrome P450 (AHRD V3.3 *** A0A200Q0W8_9MAGN)
Solyc03g095710.4.1	8	0.931135	Alpha-amylase (AHRD V3.3 *** K4BIZ4_SOLLC)
Solyc06g051020.2.1	8	0.880845	Peptide-N4-(N-acetyl-beta-glucosaminyl)asparagine amidase A (AHRD V3.3 *** A0A200PX65_9MAGN)
Solyc06g076570.4.1	3	0.807477	Class I heat shock protein (AHRD V3.3 *** A0A2K3M3P7_TRIPR)
Solyc07g008410.4.1	5	0.975784	Protein DETOXIFICATION (AHRD V3.3 *** A0A1Q3CW99_CEPFO)
Solyc11g021060.2.1	2	0.760574	TOMARPIX proteinase inhibitor
Solyc12g005730.2.1	3	0.922617	DUF604 domain-containing protein (AHRD V3.3 *** A0A1Q3CI87_CEPFO)
Solyc11g011450.2.1	5	0.960522	Glutathione-dependent formaldehyde-activating enzyme/centromere protein V (AHRD V3.3 *** A0A2U1PGK0_ARTAN)
Solyc11g044910.2.1	8	0.953825	Beta-D-xylosidase 4 (AHRD V3.3 *** A0A2G2VN32_CAPBA)
Solyc01g060070.3.1	8	0.913385	Outer envelope pore protein 16-2, chloroplastic (AHRD V3.3 *** A0A2G2XR36_CAPBA),Pfam:PF02466
Solyc12g010420.1.1	5	0.912539	hypothetical protein (AHRD V3.3 --* AT5G11070.1)
Solyc02g077420.3.1	5	0.960702	Phospholipase A1-II 1 (AHRD V3.3 *** A0A2G3D5J6_CAPCH)
Solyc02g150132.1.1	5	0.873606	Unknown protein
Solyc07g062260.3.1	2	0.624587	BES1/BZR1 (AHRD V3.3 *** A0A2K3PP13_TRIPR)
Solyc03g113480.1.1	5	0.990242	extensin-like protein (AHRD V3.3 *** AT1G77400.1)
Solyc01g006680.4.1	5	0.964624	2-oxoglutarate (2OG) and Fe(II)-dependent oxygenase superfamily protein (AHRD V3.3 *** A0A2U1NBL4_ARTAN)
Solyc02g077880.3.1	5	0.983492	Auxin-repressed protein (AHRD V3.3 *** A9YSI8_TOBAC)
Solyc09g150142.1.1	8	0.858387	Zinc finger BED domain-containing protein RICESLEEPER 2 (AHRD V3.3 *-* A0A2U1N0B2_ARTAN)
Solyc01g095460.3.1	5	0.885345	Common plant regulatory factor 1 (AHRD V3.3 *** A0A1U8DT23_CAPAN)
Solyc06g072840.3.1	7	0.565276	hypothetical protein (AHRD V3.3 *** AT3G03150.1)
Solyc06g059990.4.1	5	0.601946	Alkyl transferase (AHRD V3.3 *** K7W9N9_SOLLC)
Solyc02g083130.4.1	5	0.85098	Regulator of Vps4 activity in the MVB pathway protein (AHRD V3.3 *** F4JNS8_ARATH)
Solyc12g008510.2.1	5	0.996339	hexokinase 3
Solyc04g012160.4.1	8	0.899059	SNF1-related kinase
Solyc06g050520.3.1	8	0.939702	dehydration responsive element binding protein 1
Solyc09g008050.3.1	8	0.822678	Glycosyltransferase (AHRD V3.3 *** A0A1Q3DDP0_CEPFO)
Solyc11g006290.2.1	8	0.815138	3-oxo-5-alpha-steroid 4-dehydrogenase (AHRD V3.3 *** A0A200PYH0_9MAGN)
Solyc02g092230.3.1	8	0.711603	Heptahelical transmembrane protein ADIPOR3 (AHRD V3.3 *** A0A2G2XHA2_CAPBA)
Solyc03g124068.1.1	8	0.878442	Ent-kaurene synthase (AHRD V3.3 *** G5CV50_SOLLC)
Solyc02g084240.3.1	5	0.893628	H1 histone-like protein
Solyc04g005610.3.1	8	0.816522	NAC domain-containing protein 2 (AHRD V3.3 *** NAP2_SOLLC)
Solyc12g008840.2.1	5	0.895345	beta-galactosidase 4
Solyc07g062040.3.1	5	0.955355	Receptor-like serine/threonine-protein kinase (AHRD V3.3 *** A0A1U8HKL5_CAPAN)
Solyc11g006840.2.1	5	0.995534	Unknown protein
Solyc03g120840.3.1	8	0.979162	Ethylene-responsive transcription factor TINY (AHRD V3.3 *** A0A2G2WP67_CAPBA)
Solyc07g044990.3.1	5	0.942492	TRAM, LAG1 and CLN8 (TLC) lipid-sensing domain containing protein (AHRD V3.3 *** A0A2U1Q6S5_ARTAN)
Solyc01g091270.3.1	8	0.862149	myeloid leukemia factor (AHRD V3.3 *** AT2G45380.4)
Solyc11g005970.1.1	5	0.757071	Pentatricopeptide repeat (AHRD V3.3 *** A0A200RCH3_9MAGN)
Solyc12g089220.3.1	8	0.839667	Bifunctional nuclease 2 (AHRD V3.3 *** A0A2G2Y9Z2_CAPAN)
Solyc01g106820.3.1	8	0.872062	Ethylene-dependent gravitropism-deficient and yellow-green-like 3 (AHRD V3.3 *** A0A2U1KYW2_ARTAN)
Solyc01g107170.2.1	3	0.87601	Zinc finger protein (AHRD V3.3 *** A0T3Q5_SOLTU)
Solyc08g078160.3.1	8	0.964327	Oleosin (AHRD V3.3 *** A0A1U8GG58_CAPAN)
Solyc11g013010.2.1	8	0.922612	Phosphatidylinositol-4-phosphate 5-kinase, putative (AHRD V3.3 *** Q8LAR3_ARATH)
Solyc12g006505.1.1	8	0.863719	Terpene cyclase/mutase family member (AHRD V3.3 *** A0A2G3BN05_CAPCH)
Solyc03g020060.3.1	5	0.920425	Proteinase inhibitor type-2 (AHRD V3.3 *** A0A2G2V3L6_CAPBA)
Solyc08g007430.2.1	1	0.77816	NIT2
Solyc08g076880.3.1	8	0.949429	Succinate dehydrogenase [ubiquinone] iron-sulfur subunit, mitochondrial (AHRD V3.3 *-* A0A2G2XLC0_CAPBA)
Solyc04g082460.4.1	5	0.975417	Catalase (AHRD V3.3 *** A0A2G2X1I6_CAPBA)
Solyc11g071830.2.1	3	0.865903	DnaJ protein like (AHRD V3.3 *** A0A2I0X6P9_9ASPA)
Solyc11g011760.3.1	8	0.911024	voltage-dependent L-type calcium channel subunit (AHRD V3.3 *** AT5G16550.1)
Solyc08g005560.3.1	5	0.98781	transglutaminase family protein (AHRD V3.3 *** AT4G19160.2)
Solyc04g077755.1.1	8	0.899679	NADH dehydrogenase [ubiquinone] iron-sulfur protein 4, mitochondrial-like (AHRD V3.3 *-* A0A2I4GIJ5_9ROSI)
Solyc02g082690.3.1	8	0.915652	Transducin/WD40 repeat-like superfamily protein (AHRD V3.3 *** A0A2U1QAZ8_ARTAN)
Solyc08g078040.4.1	8	0.948103	FAD/NAD(P)-binding oxidoreductase family protein (AHRD V3.3 *** A0A2U1Q205_ARTAN)
Solyc04g007980.3.1	8	0.985189	2-oxoglutarate (2OG) and Fe(II)-dependent oxygenase superfamily protein (AHRD V3.3 *** O80850_ARATH)
Solyc05g006980.3.1	8	0.92129	Homeobox-leucine zipper protein HOX16 (AHRD V3.3 *** A0A1U8EXU3_CAPAN)
Solyc09g065760.4.1	8	0.92115	DUF506 domain-containing protein (AHRD V3.3 *** A0A1Q3CFM9_CEPFO)
Solyc11g007210.3.1	1	0.834831	Peroxidase (AHRD V3.3 *** K4D4Y2_SOLLC)
Solyc12g010020.3.1	2	0.786676	Leucine aminopeptidase A1
Solyc04g005420.4.1	8	0.888826	Carbohydrate-binding X8 domain superfamily protein (AHRD V3.3 *-* A0A1P8AZV6_ARATH)
Solyc07g045460.3.1	2	0.808581	SNF1-related protein kinase regulatory subunit beta-2 (AHRD V3.3 *** A0A2G3BYB4_CAPCH)
Solyc06g074940.4.1	8	0.875666	ATP-binding ABC transporter (AHRD V3.3 *** X8JTB2_9HOMO)
Solyc06g005970.2.1	5	0.745563	Glycosyl hydrolase family protein (AHRD V3.3 *** A0A2U1PL05_ARTAN)
Solyc01g108560.4.1	8	0.900255	Alpha/beta-Hydrolases superfamily protein (AHRD V3.3 *** A0A2U1KC75_ARTAN)
Solyc04g078880.3.1	3	0.89137	cold regulated protein 27 (AHRD V3.3 *** AT5G42900.2)
Solyc07g006370.1.1	2	0.837608	cation/calcium exchanger 1 (AHRD V3.3 *** A0A2I4FP28_9ROSI)
Solyc01g103970.4.1	8	0.873244	E3 ubiquitin-protein ligase RNF170-like protein (DUF 1232) (AHRD V3.3 *** Q0WWX8_ARATH)
Solyc05g056480.3.1	7	0.670779	2-oxoisovalerate dehydrogenase subunit alpha 2, mitochondrial (AHRD V3.3 *** A0A2G2Y480_CAPAN)
Solyc06g071820.3.1	8	0.914563	BTB/POZ and TAZ domain-containing protein 1 (AHRD V3.3 *** A0A2G3BFP5_CAPCH)
Solyc07g042550.3.1	5	0.968425	sucrose synthase
Solyc09g065540.3.1	5	0.980105	biotin-binding protein
Solyc07g049440.3.1	2	0.913376	GDSL esterase/lipase (AHRD V3.3 *** A0A2G2Z2Z1_CAPAN)
Solyc01g079600.4.1	8	0.698544	Alpha/beta-Hydrolases superfamily protein (AHRD V3.3 *** A0A2U1L2I9_ARTAN)
Solyc12g013700.2.1	5	0.831513	stem-specific protein TSJT1-like (AHRD V3.3 *** A0A2I4H4H1_9ROSI)
Solyc09g092430.3.1	5	0.933651	Selenium-binding protein (AHRD V3.3 *** A0A200Q5C9_9MAGN)
Solyc04g007470.3.1	8	0.911722	Drought responsive Zinc finger protein
Solyc05g014260.3.1	8	0.984608	Two-component response regulator (AHRD V3.3 *** A0A2G3B918_CAPCH)
Solyc07g006130.3.1	5	0.900194	Eukaryotic peptide chain release factor subunit 1 (AHRD V3.3 *** A0A1U8F7R5_CAPAN)
Solyc07g066640.3.1	8	0.955871	transglycosylase (AHRD V3.3 *** AT1G16290.2)
Solyc08g076870.1.1	8	0.955432	DUF740 domain-containing protein (AHRD V3.3 *** A0A1Q3BKH7_CEPFO)
Solyc08g079420.3.1	2	0.896316	Cytochrome P450 (AHRD V3.3 *** A0A200QB17_9MAGN)
Solyc04g077620.1.1	3	0.966958	Uncharacterized conserved protein UCP031279 (AHRD V3.3 -** AT1G10140.1)
Solyc05g026080.4.1	5	0.918777	glycine-rich protein (AHRD V3.3 *** AT4G32920.3)
Solyc07g008380.2.1	8	0.389794	HXXXD-type acyl-transferase family protein (AHRD V3.3 *** F4JBC7_ARATH)
Solyc03g120155.1.1	8	0.779829	BnaC03g69280D protein (AHRD V3.3 --* A0A078IDV4_BRANA)
Solyc04g071630.3.1	8	0.810257	hypothetical protein (AHRD V3.3 *** AT4G08330.1)
Solyc11g065530.1.1	2	0.789304	Alpha/beta-Hydrolases superfamily protein (AHRD V3.3 *** A0A2U1P0Y5_ARTAN)
Solyc02g093600.3.1	3	0.928885	Class I heat shock protein (AHRD V3.3 *** A0A2K3K1J3_TRIPR)
Solyc04g081290.3.1	8	0.977358	Cytokinin riboside 5'-monophosphate phosphoribohydrolase (AHRD V3.3 *** A0A2G2X1Q5_CAPBA)
Solyc11g011340.2.1	8	0.83764	cultivar Rio Grande ELI3
Solyc02g078810.4.1	2	0.798695	Bromodomain protein (AHRD V3.3 *** A0A2K3P7T0_TRIPR)
Solyc05g007060.4.1	5	0.899072	Plant/T7N9-9 protein (AHRD V3.3 *** G7K9S9_MEDTR)
Solyc07g016170.4.1	8	0.988648	L-arabinokinase-like (AHRD V3.3 *** A0A2I4GNX5_9ROSI)
Solyc07g063310.3.1	5	0.991609	LanC-like protein GCR2 (AHRD V3.3 *** A0A2G3C2B6_CAPCH)
Solyc07g040680.3.1	8	0.94119	Heat shock transcription factor (AHRD V3.3 *-* A0A1Y1I763_KLENI)
Solyc03g112210.1.1	8	0.807091	Unknown protein
Solyc11g065820.3.1	8	0.879281	Protein DETOXIFICATION (AHRD V3.3 *** S6BP63_TOBAC)
Solyc06g082010.4.1	5	0.909103	Zinc finger transcription factor 48
Solyc08g028970.3.1	5	0.97905	Vacuolar iron transporter-like protein 3 (AHRD V3.3 *-* A0A2G3AWL9_CAPCH)
Solyc09g011370.3.1	8	0.936892	F-box/LRR-repeat protein 14 (AHRD V3.3 *** A0A2G3BKI4_CAPCH)
Solyc11g045230.2.1	5	0.935779	SPX (SYG1/Pho81/XPR1) domain-containing protein / zinc finger (C3HC4-type RING finger) protein-like protein (AHRD V3.3 *** B3H7B1_ARATH)
Solyc10g076600.2.1	5	0.99874	Acyl-CoA oxidase/dehydrogenase (AHRD V3.3 *** A0A200PWV2_9MAGN)
Solyc02g092590.3.1	5	0.97596	glycosyltransferase-like protein (AHRD V3.3 *-* AT5G67390.3)
Solyc05g006760.4.1	5	0.986439	Tetratricopeptide repeat (TPR)-like superfamily protein (AHRD V3.3 *** A0A2U1KMN1_ARTAN)
Solyc09g018020.3.1	2	0.840792	Expansin (AHRD V3.3 *** K4CS69_SOLLC)
Solyc08g075020.3.1	8	0.975043	Pectin acetylesterase (AHRD V3.3 *** K4CMM0_SOLLC)
Solyc08g081535.1.1	5	0.899987	1-aminocyclopropane-1-carboxylate synthase (AHRD V3.3 *** B2NIX1_CAPCH)
Solyc10g008540.3.1	5	0.951301	multidrug resistance protein (AHRD V3.3 *** AT1G09812.1)
Solyc09g007030.3.1	5	0.893936	Kinesin-like protein (AHRD V3.3 *** A0A2G3BJP1_CAPCH)
Solyc04g007690.3.1	8	0.710978	SlPIN3
Solyc08g081455.1.1	5	0.891502	Unknown protein
Solyc09g092420.2.1	5	0.959688	Amino acid/polyamine transporter I (AHRD V3.3 *** A0A200R6T7_9MAGN)
Solyc02g086310.2.1	8	0.835307	lipid-transfer protein 7k-LTP precursor (AHRD V3.3 --* NP_001306883.1)
Solyc03g094110.4.1	5	0.926437	Nucleotide-diphospho-sugar transferase (AHRD V3.3 *** A0A2U1NTH5_ARTAN)
Solyc03g117210.4.1	8	0.869276	hypothetical protein (AHRD V3.3 *** AT1G80610.1)
Solyc06g083220.3.1	8	0.995572	P-loop containing nucleoside triphosphate hydrolases superfamily protein (AHRD V3.3 *** A0A2K3MR94_TRIPR)
Solyc02g088500.1.1	5	0.671086	Glycosyltransferase (AHRD V3.3 *** A0A2I4FYE0_9ROSI)
Solyc11g010170.2.1	8	0.863558	LanC-like protein GCL1 (AHRD V3.3 *** A0A1U8EWL4_CAPAN)
Solyc10g084170.1.1	3	0.957353	Bag family molecular chaperone regulator mitochondrial-like (AHRD V3.3 *** A0A2K3P7D1_TRIPR)
Solyc01g073870.4.1	8	0.588259	Transposase, Ptta/En/Spm, plant (AHRD V3.3 *-* A0A1R3I9M9_9ROSI)
Solyc06g083800.4.1	8	0.81555	CRIB domain-containing protein RIC6 (AHRD V3.3 *** A0A2G3CC56_CAPCH)
Solyc06g075370.3.1	8	0.877326	Dof zinc finger protein (AHRD V3.3 *** A0A2K3LIE4_TRIPR)
Solyc01g097150.4.1	5	0.967647	Unknown protein
Solyc02g091950.4.1	5	0.868365	Lysosomal Pro-X carboxypeptidase (AHRD V3.3 *** A0A1J3CNY8_NOCCA)
Solyc04g078920.3.1	5	0.908801	Sterol carrier protein 2 (AHRD V3.3 *** Q9FMN0_ARATH)
Solyc08g082680.3.1	5	0.905408	RING/U-box superfamily protein (AHRD V3.3 *-* A0A2U1LC40_ARTAN)
Solyc12g010550.1.1	8	0.913272	counting factor 45-1-like (AHRD V3.3 --* XP_013669773.1)
Solyc10g017960.2.1	8	0.987252	F-box protein PP2-A15 (AHRD V3.3 *** A0A2G3AGV7_CAPAN)
Solyc10g009160.3.1	5	0.877709	Bromodomain (AHRD V3.3 *** A0A200QTX5_9MAGN)
Solyc03g119200.4.1	5	0.858022	L-Ala-D/L-amino acid epimerase (AHRD V3.3 *** A0A1U8FVL6_CAPAN)
Solyc10g051030.2.1	7	0.526987	electron transporter%2C putative (Protein of unknown function%2C DUF547) (AHRD V3.3 *** AT5G66600.9)
Solyc01g091160.4.1	5	0.981898	arginase 1
Solyc02g091390.3.1	8	0.818178	cold-regulated protein (AHRD V3.3 *** AT3G03341.1)
Solyc11g072470.3.1	8	0.891493	LOB domain-containing protein (AHRD V3.3 *** A0A2K3PP50_TRIPR)
Solyc03g058970.4.1	8	0.890224	Raffinose synthase family protein (AHRD V3.3 *** A0A2U1L8D0_ARTAN)
Solyc10g051130.3.1	5	0.960529	Protein DETOXIFICATION (AHRD V3.3 *** A0A200R7E8_9MAGN)
Solyc03g113130.3.1	3	0.915639	plant cysteine oxidase 2-like (AHRD V3.3 *** A0A2G3A1M0_CAPAN)
Solyc01g006020.4.1	8	0.927045	BnaCnng41690D protein (AHRD V3.3 *** A0A078JEK8_BRANA)
Solyc11g018680.1.1	5	0.988687	ABC transporter G family member 25 (AHRD V3.3 *-* A0A2G2WXS9_CAPBA)
Solyc09g059650.4.1	5	0.960091	Unknown protein
Solyc07g064560.4.1	5	0.898998	AT hook motif-containing protein (AHRD V3.3 *-* A0A2K3PS21_TRIPR)
Solyc01g006670.2.1	5	0.935474	Glycosyltransferase (AHRD V3.3 *** A0A2I4H5S7_9ROSI)
Solyc01g100960.3.1	5	0.872196	Glucose-6-phosphate 1-dehydrogenase (AHRD V3.3 *** A0A1U8GXG1_CAPAN)
Solyc11g005660.2.1	5	0.92111	Serine/threonine-protein kinase (AHRD V3.3 *** A0A0K0XQY4_TOBAC)
Solyc05g008620.4.1	5	0.945474	GINS complex (AHRD V3.3 *** A0A2U1Q9H5_ARTAN)
Solyc02g064720.3.1	8	0.75179	BTB/POZ domain-containing protein (AHRD V3.3 *** A0A2G2XBD2_CAPBA)
Solyc02g091930.3.1	8	0.851768	Homeobox-leucine zipper protein HOX27 (AHRD V3.3 *** A0A2G3D8F8_CAPCH)
Solyc03g083000.3.1	5	0.984123	Transmembrane protein (AHRD V3.3 *-* F4IJ67_ARATH)
Solyc04g080540.2.1	5	0.810904	DNA polymerase epsilon catalytic subunit A (AHRD V3.3 *** AT1G19530.2)
Solyc02g030210.4.1	8	0.811055	AP2-like ethylene-responsive transcription factor (AHRD V3.3 *** A0A2G3D2M5_CAPCH)
Solyc04g081770.4.1	2	0.873616	GDSL esterase/lipase (AHRD V3.3 *** A0A2G2ZSP1_CAPAN)
Solyc08g077500.4.1	5	0.976919	Pleckstrin homology domain (AHRD V3.3 *** A0A200QQL4_9MAGN)
Solyc09g075140.3.1	8	0.991313	Alpha/beta-Hydrolases superfamily protein (AHRD V3.3 *** A0A2U1LF81_ARTAN)
Solyc05g007770.3.1	5	0.912646	NAC domain TF
Solyc10g075070.3.1	2	0.905676	Non-specific lipid-transfer protein (AHRD V3.3 *** K4D1U9_SOLLC)
Solyc01g108030.4.1	5	0.981585	Methylcrotonoyl-CoA carboxylase beta chain, mitochondrial (AHRD V3.3 *** A0A1U8DZI7_CAPAN)
Solyc10g047480.1.1	5	0.819184	Ubiquitin carboxyl-terminal hydrolase 20 (AHRD V3.3 *** A0A2G3DCT4_CAPCH)
Solyc07g054430.3.1	5	0.909288	folic acid binding / transferase (AHRD V3.3 *** AT2G20830.4)
Solyc11g069180.2.1	5	0.989317	Isovaleryl-CoA dehydrogenase (AHRD V3.3 *** B4FQ64_MAIZE)
Solyc07g065930.3.1	8	0.947565	BTB/POZ domain-containing protein (AHRD V3.3 *** A0A1U8HLU2_CAPAN)
Solyc08g078870.3.1	5	0.954259	Bifunctional inhibitor/lipid-transfer protein/seed storage 2S albumin superfamily protein (AHRD V3.3 *** A0A2U1PU47_ARTAN)
Solyc07g047960.3.1	5	0.914957	WRKY transcription factor 1
Solyc03g116460.4.1	5	0.91518	Aspartate racemase (AHRD V3.3 *** A0A2K3MVX4_TRIPR)
Solyc02g030450.3.1	8	0.899619	Protein ROOT HAIR DEFECTIVE 3 homolog (AHRD V3.3 *** A0A2G3D211_CAPCH)
Solyc07g045200.1.1	8	0.93194	Serine-rich protein-like protein (AHRD V3.3 *-* Q9FKU6_ARATH)
Solyc12g017850.2.1	3	0.82326	DUF581 domain-containing protein (AHRD V3.3 *** A0A1Q3AVJ7_CEPFO)
Solyc06g066600.3.1	8	0.978011	plastidic glucose translocator 2
Solyc02g078160.3.1	5	0.945007	DUF506 domain-containing protein (AHRD V3.3 *** A0A1Q3CKJ0_CEPFO)
Solyc06g036290.3.1	5	0.872138	heat shock protein 90
Solyc05g052750.3.1	5	0.923841	Alpha/beta hydrolase related protein (AHRD V3.3 *** Q8GZ10_ARATH)
Solyc08g065610.3.1	8	0.957743	Vacuolar-processing enzyme (AHRD V3.3 *** A0A2G2VI36_CAPBA)
Solyc07g006560.3.1	8	0.513752	Hypersensitive response assisting protein (AHRD V3.3 *** Q9SWC6_CAPAN)
Solyc07g065010.4.1	5	0.906932	Lipid-binding serum glycoprotein (AHRD V3.3 *** A0A200RBG7_9MAGN)
Solyc06g068740.4.1	8	0.850176	NAD(P)-binding Rossmann-fold superfamily protein (AHRD V3.3 *** A0A2U1MGW3_ARTAN)
Solyc08g007160.3.1	5	0.952275	Calcineurin B-like protein (AHRD V3.3 *** A1XCM9_POPEU)
Solyc06g076670.3.1	8	0.844256	RNA-binding (RRM/RBD/RNP motifs) family protein (AHRD V3.3 *-* A0A1P8AVT0_ARATH)
Solyc07g054850.3.1	5	0.881616	transmembrane protein (AHRD V3.3 *** AT4G28100.1)
Solyc08g076860.3.1	5	0.995213	PLATZ transcription factor family protein (AHRD V3.3 *** F4IEB6_ARATH)
Solyc04g040180.3.1	5	0.853203	S-adenosyl-L-methionine-dependent methyltransferases superfamily protein (AHRD V3.3 *** A0A1Y1ICE6_KLENI)
Solyc12g014100.2.1	8	0.880046	homogentisate 1,2-dioxygenase
Solyc09g064750.2.1	8	0.82802	Unknown protein
Solyc09g075950.1.1	3	0.902093	Heat shock protein 70 kDa (AHRD V3.3 *** A0A2K3P5L8_TRIPR)
Solyc09g097760.3.1	3	0.952291	Glycine-rich protein (AHRD V3.3 *-* A0A2G2W2G9_CAPBA)
Solyc01g112140.4.1	5	0.810402	Flavin-containing monooxygenase (AHRD V3.3 *** A0A1U8E9P1_CAPAN)
Solyc03g006700.3.1	5	0.925011	Peroxidase (AHRD V3.3 *** K4BE93_SOLLC)
Solyc03g019650.3.1	8	0.870461	Major facilitator superfamily protein (AHRD V3.3 *-* A0A2U1MHC8_ARTAN)
Solyc06g076960.2.1	5	0.968525	Protein EARLY FLOWERING 4 (AHRD V3.3 *** A0A2G3CBN6_CAPCH)
Solyc05g013660.4.1	5	0.919573	Lysine ketoglutarate reductase trans-splicing protein (DUF707) (AHRD V3.3 *** A0A1P8AMP7_ARATH)
Solyc01g081270.2.1	5	0.869649	Glutathione S-transferase (AHRD V3.3 *** A0A200PVK3_9MAGN)
Solyc07g063990.1.1	8	0.956513	Unknown protein
Solyc08g068330.3.1	5	0.873534	Aspartate aminotransferase (AHRD V3.3 *** A0A1U8DSJ1_CAPAN)
Solyc08g076230.1.1	5	0.995564	GAGA-binding transcriptional activator (AHRD V3.3 *** H1ZN90_SOLLC)
Solyc01g100370.3.1	5	0.926963	Adenine nucleotide alpha hydrolases-like superfamily protein (AHRD V3.3 *** A0A2U1PDN0_ARTAN)
Solyc01g108570.3.1	8	0.97562	Alpha/beta-Hydrolases superfamily protein (AHRD V3.3 *** A0A2U1KC75_ARTAN)
Solyc03g111630.4.1	5	0.877456	programmed cell death protein 4-like (AHRD V3.3 *** A0A2I4H0D9_9ROSI)
Solyc03g114130.1.1	8	0.944805	NHL domain protein (AHRD V3.3 *** AT5G14895.1)
Solyc09g005200.3.1	5	0.939117	transmembrane protein (AHRD V3.3 *-* AT5G01015.1)
Solyc01g005300.4.1	3	0.899317	Adagio-like protein 1 (AHRD V3.3 *** A0A1U8H9V5_CAPAN)
Solyc11g066740.2.1	8	0.804522	protein RETICULATA, chloroplastic-like (AHRD V3.3 *** A0A2I4ELL8_9ROSI)
Solyc07g065980.3.1	8	0.98767	alkaline alpha-galactosidase seed imbibition protein
Solyc04g077220.3.1	5	0.944797	Homeobox-leucine zipper protein HAT22 (AHRD V3.3 *** A0A2G3CPE7_CAPCH)
Solyc04g081755.2.1	2	0.829166	GDSL esterase/lipase (AHRD V3.3 *** A0A2G2ZSP1_CAPAN)
Solyc01g057853.1.1	5	0.961458	Unknown protein
Solyc01g088660.3.1	5	0.910727	FCS-Like Zinc finger 3 (AHRD V3.3 *** FLZ3_ARATH)
Solyc01g090050.4.1	5	0.881017	bax inhibitor 1-like isoform X2 (AHRD V3.3 *-* XP_025887342.1)
Solyc04g005880.1.1	8	0.932373	F-box family protein (AHRD V3.3 *-* S8CP16_9LAMI)
Solyc01g080870.3.1	2	0.899886	Protein NRT1/ PTR FAMILY 7.3 (AHRD V3.3 *** A0A2G3DJ73_CAPCH)
Solyc11g066330.2.1	5	0.890546	Major facilitator superfamily (AHRD V3.3 *** A0A2U1Q7R9_ARTAN)
Solyc08g065870.4.1	5	0.976112	protein EARLY FLOWERING 3 (AHRD V3.3 *** A0A2I4FS73_9ROSI)
Solyc05g052470.3.1	5	0.965233	Ferritin (AHRD V3.3 *** A0A2G3CHZ4_CAPCH)
Solyc01g105370.4.1	5	0.994855	2-nitropropane dioxygenase-like protein (AHRD V3.3 *** Q9FMG0_ARATH)
Solyc07g062220.3.1	2	0.867101	Protein trichome birefringence-like 41 (AHRD V3.3 *** A0A2G2Z532_CAPAN)
Solyc11g039960.2.1	8	0.749806	Peptidoglycan-binding LysM domain-containing protein (AHRD V3.3 *** A0A2U1KBL2_ARTAN)
Solyc05g007950.4.1	2	0.733275	LERNALE L.esculentum ribonuclease le
Solyc06g068370.3.1	5	0.965311	Unknown protein
Solyc11g066270.3.1	4	0.795526	xyloglucan endotransglucosylase-hydrolase 6
Solyc06g150119.1.1	8	0.849598	Unknown protein
Solyc12g009830.2.1	5	0.962741	RING/U-box superfamily protein (AHRD V3.3 *-* Q8L7K7_ARATH)
Solyc02g080145.1.1	8	0.980917	Unknown protein
Solyc10g006270.4.1	5	0.949339	Autophagy-related protein (AHRD V3.3 *** A0A2G3C2V6_CAPCH)
Solyc08g069231.1.1	8	0.913585	L-arabinokinase (AHRD V3.3 *** A0A2G3AGT3_CAPAN)
Solyc01g104110.4.1	5	0.897439	11-S seed storage protein (AHRD V3.3 *** A0A2U1KM33_ARTAN)
Solyc01g104650.3.1	8	0.880511	ABSCISIC ACID-INSENSITIVE 5-like protein 5 (AHRD V3.3 *** A0A2I4GE24_9ROSI)
Solyc04g015520.3.1	8	0.854166	Remorin (AHRD V3.3 *** A0A200Q6K8_9MAGN)
Solyc01g014250.2.1	8	0.85156	Unknown protein
Solyc04g014730.4.1	8	0.568047	Fumarylacetoacetase (AHRD V3.3 *** A0A1U8GL68_CAPAN)
Solyc02g093270.4.1	5	0.927447	caffeoyl-CoA O-methyltransferase
Solyc08g078140.3.1	8	0.856981	Ubiquitin carboxyl-terminal hydrolase (AHRD V3.3 *** A0A2G3DC30_CAPCH)
Solyc04g009960.3.1	8	0.933092	Threonine aldolase (AHRD V3.3 *** A0A2I0VGR9_9ASPA)
Solyc03g116930.3.1	8	0.748744	Phospholipase-like protein (AHRD V3.3 *** A0A2U1PUP4_ARTAN)
Solyc06g061230.3.1	4	0.801753	metallocarboxypeptidase inhibitor precursor (AHRD V3.3 -** NP_001275375.1)
Solyc11g011440.1.1	8	0.995537	aspartic proteinase PCS1-like (AHRD V3.3 *** A0A1U8GN15_CAPAN)
Solyc08g007420.3.1	5	0.842281	LELDH2 L-lactate dehydrogenase
Solyc01g008070.3.1	8	0.962095	Plant/MCA23-20 protein (AHRD V3.3 *** G7LJD0_MEDTR)
Solyc03g116100.3.1	8	0.86138	R2R3MYB transcription factor 31
Solyc10g075118.1.1	8	0.87197	Non-specific lipid-transfer protein (AHRD V3.3 *** K4D1W2_SOLLC)
Solyc01g094320.3.1	8	0.962245	LIM domain-containing protein (AHRD V3.3 *** A0A1Q3C877_CEPFO)
Solyc04g078930.4.1	5	0.870207	Alpha-amylase (AHRD V3.3 *** K4BUX7_SOLLC)
Solyc01g080990.3.1	8	0.819697	S-adenosyl-L-methionine-dependent methyltransferases superfamily protein (AHRD V3.3 *** A0A2U1LGR9_ARTAN)
Solyc04g074400.1.1	8	0.860663	Protein EXORDIUM (AHRD V3.3 *-* A0A2G3CNT1_CAPCH)
Solyc03g121940.3.1	5	0.928298	Nuclear transcription factor Y subunit A-8 (AHRD V3.3 *** A0A2G2ZVT6_CAPAN)
Solyc03g117630.1.1	8	0.806096	Heat shock 70 kDa protein (AHRD V3.3 *** A0A1U8FVW2_CAPAN)
Solyc06g073990.2.1	8	0.861392	hypothetical protein (AHRD V3.3 *** AT5G06270.2)
Solyc10g085140.2.1	8	0.827729	Alkyl transferase (AHRD V3.3 *** K7X479_SOLLC)
Solyc03g096840.4.1	5	0.992032	hypothetical protein (AHRD V3.3 *** AT5G17165.1)
Solyc01g096340.3.1	8	0.834692	Small auxin up-regulated RNA2
Solyc10g049970.2.1	8	0.950316	Kynurenine formamidase (AHRD V3.3 *** A0A1J3JDK4_NOCCA)
Solyc09g011470.3.1	8	0.895068	Plant/T7H20-70 protein (AHRD V3.3 *-* G7L5L0_MEDTR)
Solyc09g015010.2.1	3	0.935162	Gag-asp_proteas domain-containing protein (AHRD V3.3 *-* A0A1Q3CQ35_CEPFO)
Solyc12g019740.2.1	8	0.98107	Thioredoxin-like 1-1, chloroplastic (AHRD V3.3 *** A0A1U8F9B4_CAPAN)
Solyc02g079380.2.1	7	0.506413	Pentatricopeptide repeat-containing protein (AHRD V3.3 *** A0A2G2XF29_CAPBA)
Solyc11g056620.3.1	5	0.734164	hypothetical protein (AHRD V3.3 *-* AT4G12070.1)
Solyc11g051060.2.1	4	0.763691	GDSL esterase/lipase (AHRD V3.3 *** A0A2R6QF80_ACTCH)
Solyc03g005670.3.1	4	0.830381	Disease resistance protein (AHRD V3.3 *** A0A200R7W2_9MAGN)
Solyc12g010670.1.1	5	0.837435	E3 ubiquitin-protein ligase RMA1H1 (AHRD V3.3 *** A0A1U8FIB2_CAPAN)
Solyc10g074970.1.1	5	0.993984	Transmembrane receptor (AHRD V3.3 *** A0A200Q182_9MAGN)
Solyc08g082440.3.1	8	0.999251	UDP-glucose 4-epimerase (AHRD V3.3 *** Q6XZA0_SOLTU)
Solyc05g011970.3.1	1	0.844967	Cytochrome (AHRD V3.3 *** A0A1U8EZV2_CAPAN)
Solyc01g087840.3.1	5	0.782287	Subtilisin-like protease (AHRD V3.3 *** O82006_SOLLC)
Solyc05g032690.2.1	2	0.681408	3-hydroxyisobutyryl-CoA hydrolase 1 (AHRD V3.3 *-* A0A1J3HID6_NOCCA)
Solyc04g079090.4.1	5	0.917876	Phosphatidate phosphatase PAH1 (AHRD V3.3 *** A0A2G2X0Q9_CAPBA)
Solyc08g062437.1.1	3	0.892922	17.9 kDa class II heat shock protein (AHRD V3.3 *** A0A2G3CY92_CAPCH)
Solyc11g072610.3.1	8	0.991145	DNA repair (Rad51) family protein (AHRD V3.3 *** F4IIR6_ARATH)
Solyc07g053320.4.1	5	0.973805	hypothetical protein (AHRD V3.3 *-* AT2G31130.6)
Solyc05g051330.1.1	5	0.947671	DNA-binding storekeeper transcriptional regulator (AHRD V3.3 *-* A0A2K3NPC0_TRIPR)
Solyc08g078480.3.1	1	0.77344	transmembrane protein (AHRD V3.3 *** AT4G16695.1)
Solyc10g083730.2.1	5	0.965085	F-box protein PP2-A15 (AHRD V3.3 *** A0A2G2VV31_CAPBA)
Solyc04g016000.3.1	5	0.822376	Heat shock transcription factor protein 8 (AHRD V3.3 *** A0A1W6LWG5_FRAAN)
Solyc12g008560.1.1	5	0.941922	Unknown protein
Solyc08g067410.2.1	8	0.952915	3-ketoacyl-CoA synthase (AHRD V3.3 *** A0A2G2VGN5_CAPBA)
Solyc06g053710.3.1	5	0.903913	ethylene receptor homolog (ETR4)
Solyc01g066570.3.1	5	0.964987	FCS-Like Zinc finger 15 (AHRD V3.3 *-* FLZ15_ARATH)
Solyc07g062270.3.1	8	0.922573	Gamma-glutamyl hydrolase (AHRD V3.3 *** B2Z9Y3_SOLLC)
Solyc06g076540.1.1	3	0.844845	Class I heat shock protein (AHRD V3.3 *** A0A2K3M3P7_TRIPR)
Solyc10g074880.3.1	5	0.922095	protein RETICULATA-RELATED 3, chloroplastic-like (AHRD V3.3 *** A0A2I4E4T7_9ROSI)
Solyc09g015670.3.1	8	0.991874	Vacuolar sorting receptor protein (AHRD V3.3 *** C6KI57_LILLO)
Solyc02g091710.3.1	5	0.913644	Zinc finger (C3HC4-type RING finger) family protein (AHRD V3.3 *** A0A2K3NFC1_TRIPR)
Solyc05g006940.3.1	5	0.88918	Regulator of chromosome condensation (RCC1) family protein (AHRD V3.3 *** A0A2U1PVX2_ARTAN)
Solyc03g118820.4.1	5	0.96232	Ras-related protein RABA6a (AHRD V3.3 *** A0A1U8FCD3_CAPAN)
Solyc03g117290.1.1	3	0.897101	Serine-rich protein (AHRD V3.3 *** E5GCC5_CUCME)
Solyc09g074270.3.1	5	0.862468	Gibberellin receptor (AHRD V3.3 *** E3VJP7_9FABA)
Solyc07g024000.3.1	8	0.991599	NAD(P)-binding Rossmann-fold superfamily protein (AHRD V3.3 *** F4JSA6_ARATH)
Solyc01g098850.3.1	8	0.873626	NAD(P)-binding Rossmann-fold superfamily protein (AHRD V3.3 *** A0A1P8AU36_ARATH),Pfam:PF13561
Solyc06g068600.3.1	8	0.837859	Phosphate ABC transporter ATP-binding protein PstB (AHRD V3.3 *** A0A365XJ19_9ACTN)
Solyc07g017510.3.1	8	0.856058	1-phosphatidylinositol-3-phosphate 5-kinase FAB1B (AHRD V3.3 *** A0A2G2WC08_CAPBA)
Solyc01g087790.2.1	2	0.880434	Subtilisin-like protease (AHRD V3.3 *** O82006_SOLLC)
Solyc08g080570.4.1	5	0.97843	UDP-glucose 4-epimerase-like protein (AHRD V3.3 *** A0A2K3NI12_TRIPR)
Solyc07g062970.3.1	8	0.932866	protein phosphatase 2C
Solyc07g045180.4.1	8	0.943693	Zinc finger protein CONSTANS-LIKE 9 (AHRD V3.3 *** A0A2G2WC44_CAPBA)
Solyc05g013060.4.1	8	0.868887	plant/protein (AHRD V3.3 *-* AT1G13990.1)
Solyc02g082070.4.1	5	0.969402	Cytochrome 71AV8 (AHRD V3.3 *** A0A2G2XFF3_CAPBA)
Solyc01g100940.2.1	2	0.762541	protein NIM1-INTERACTING 1-like isoform X2 (AHRD V3.3 -** XP_020213781.1)
Solyc09g074740.2.1	5	0.988295	Cation efflux family protein (AHRD V3.3 *-* A0A2U1NZ88_ARTAN)
Solyc08g061480.3.1	5	0.766569	Chalcone-flavanone isomerase family protein (AHRD V3.3 *** A0A2U1NFT5_ARTAN)
Solyc11g018690.2.1	5	0.982287	ABC transporter G family member 25 (AHRD V3.3 *** A0A1U8GMW2_CAPAN)
Solyc08g081290.4.1	8	0.724173	AT-rich interactive domain-containing protein 2-like isoform X2 (AHRD V3.3 *** A0A2I4H8P9_9ROSI)
Solyc07g066330.3.1	5	0.86151	NAC domain-containing protein (AHRD V3.3 *** A0A2G2WGF8_CAPBA)
Solyc09g092110.4.1	2	0.912935	Light-regulated protein (AHRD V3.3 *** A0A2G3CRI7_CAPCH)
Solyc06g050440.3.1	3	0.9299	Peroxidase (AHRD V3.3 *** K4C5I8_SOLLC)
Solyc10g083260.1.1	5	0.996855	Senescence regulator (AHRD V3.3 *-* B6TEP1_MAIZE)
Solyc06g016770.3.1	7	0.663905	Zinc finger protein (AHRD V3.3 *** A0A200QI18_9MAGN)
Solyc04g077030.3.1	5	0.891906	Xylulose kinase (AHRD V3.3 *** A0A2G2X084_CAPBA)
Solyc06g066020.3.1	8	0.956483	auxin-regulated IAA36
Solyc03g115650.4.1	5	0.987616	eukaryotic translation initiation factor 5A-1
Solyc09g150101.1.1	5	0.995324	Unknown protein
Solyc07g055840.3.1	8	0.977936	Citrate synthase (AHRD V3.3 *** A0A2G2WEG9_CAPBA)
Solyc07g021630.3.1	3	0.925822	SlBCAT2
Solyc04g014290.1.1	3	0.881409	protein PELPK1-like (AHRD V3.3 *** XP_010319537.1)
Solyc08g080090.3.1	8	0.809823	green flesh
Solyc01g080480.4.1	5	0.904477	DNAse I-like superfamily protein (AHRD V3.3 *** A0A2U1Q9H2_ARTAN)
Solyc08g083080.3.1	3	0.943539	Embryogenesis-associated protein EMB8 (AHRD V3.3 *-* A0A2G2XJV7_CAPBA)
Solyc02g071130.4.1	8	0.927001	WRKY transcription factor 71
Solyc10g085200.2.1	8	0.981552	Acyl-CoA oxidase/dehydrogenase (AHRD V3.3 *** A0A200PWV2_9MAGN)
Solyc06g034120.4.1	5	0.973383	Quinone oxidoreductase (AHRD V3.3 *** A0A1J3DL74_NOCCA)
Solyc09g007880.1.1	3	0.864953	Unknown protein
Solyc02g087800.3.1	1	0.806464	Aldose 1-epimerase (AHRD V3.3 *** A0A1U8FRP0_CAPAN)
Solyc04g071610.4.1	8	0.863484	Abscicic acid stress ripening 1
Solyc06g063420.4.1	8	0.847809	General transcription factor 3C polypeptide 3 (AHRD V3.3 *** A0A1J3DRP8_NOCCA)
Solyc10g007800.3.1	8	0.779933	Protodermal factor 1 (AHRD V3.3 *-* A0A2G2VRL1_CAPBA)
Solyc05g008900.4.1	5	0.994367	DUF1218 domain-containing protein (AHRD V3.3 *** A0A1Q3BM99_CEPFO)
Solyc12g094380.2.1	8	0.823905	Thioredoxin superfamily protein (AHRD V3.3 *** A0A2U1PXF3_ARTAN)
Solyc03g116270.3.1	8	0.764529	2-oxoglutarate (2OG) and Fe(II)-dependent oxygenase superfamily protein (AHRD V3.3 *** A0A2U1QGX7_ARTAN)
Solyc06g054010.3.1	2	0.736231	inositol-1,4,5-triphosphate-5-phosphatase 3
Solyc03g114790.3.1	5	0.992361	Isoaspartyl peptidase/L-asparaginase (AHRD V3.3 *** A0A2G2WQU4_CAPBA)
Solyc01g106250.4.1	5	0.818471	B3 domain-containing protein (AHRD V3.3 *-* A0A1Q3CKL9_CEPFO)
Solyc02g072500.3.1	1	0.852131	Nucleobase-ascorbate transporter 7 (AHRD V3.3 *** A0A1U8FKB3_CAPAN)
Solyc12g010830.2.1	5	0.917063	hypothetical protein (AHRD V3.3 *-* AT2G31130.6)
Solyc07g065970.1.1	3	0.96914	Chaperone protein DnaJ (AHRD V3.3 *** A0A2G3C2H4_CAPCH)
Solyc03g120320.1.1	5	0.875301	F-box/kelch-repeat protein (AHRD V3.3 *** A0A1J3DG12_NOCCA)
Solyc06g072845.1.1	7	0.715515	hypothetical protein (AHRD V3.3 *** AT5G17165.1)
Solyc03g063110.3.1	5	0.955383	Acyl-[acyl-carrier-protein] desaturase (AHRD V3.3 *** A0A1U8G8K8_CAPAN)
Solyc06g084320.1.1	8	0.876747	EID1-like F-box protein 3 (AHRD V3.3 *** A0A2G2ZF18_CAPAN)
Solyc06g051800.3.1	1	0.829051	expansin 1
Solyc01g108530.3.1	5	0.982626	Alpha/beta-Hydrolases superfamily protein (AHRD V3.3 *** A0A2U1KK17_ARTAN)
Solyc07g006120.3.1	5	0.910485	Autophagy-related protein 18b (AHRD V3.3 *** A0A2G3BX89_CAPCH)
Solyc09g065390.1.1	8	0.864931	DUF581 domain-containing protein (AHRD V3.3 *** A0A1Q3D4G2_CEPFO)
Solyc12g098545.1.1	5	0.701371	Apyrase (AHRD V3.3 *-* A0A2G2VJ46_CAPBA)
Solyc04g077850.3.1	5	0.978396	RING-type E3 ubiquitin transferase (AHRD V3.3 *-* A0A2U1KPH2_ARTAN)
Solyc01g066770.3.1	8	0.984238	Chaperone protein dnaJ 49 (AHRD V3.3 *** A0A2G3B5J1_CAPCH)
Solyc07g006160.3.1	5	0.522268	AFG1-like ATPase family protein (AHRD V3.3 *** A0A2U1Q7V4_ARTAN)
Solyc07g056570.1.1	8	0.854112	notabilis
Solyc04g071280.3.1	8	0.881608	Pentatricopeptide repeat-containing protein (AHRD V3.3 *** A0A2G2WXC0_CAPBA)
Solyc01g009920.3.1	5	0.768731	Histidine kinase-, DNA gyrase B-, and HSP90-like ATPase family protein (AHRD V3.3 *** A0A1P8BEQ3_ARATH)
Solyc11g065940.2.1	5	0.933156	ENTH/VHS-like protein (AHRD V3.3 *** A0A2U1LWI0_ARTAN)
Solyc02g082900.3.1	5	0.92985	Protein STRICTOSIDINE SYNTHASE-LIKE 6 (AHRD V3.3 *** A0A2G2XFW5_CAPBA)
Solyc12g014490.3.1	7	0.7947	65-kDa microtubule-associated protein 1-like (AHRD V3.3 *** Q9FEV7_TOBAC),Pfam:PF03999
Solyc06g068540.3.1	3	0.920153	ATP-dependent DNA helicase (AHRD V3.3 *** Q9ZUI1_ARATH)
Solyc05g009950.3.1	1	0.611158	Cytochrome b561 (AHRD V3.3 *** A0A200Q8Q9_9MAGN)
Solyc06g074750.1.1	8	0.871087	Histone H2B (AHRD V3.3 *-* A0A200R5C1_9MAGN)
Solyc08g078210.3.1	8	0.743603	Nudix hydrolase 8 (AHRD V3.3 *** A0A2G2XL67_CAPBA)
Solyc06g074260.4.1	2	0.882421	senescence regulator (Protein of unknown function%2C DUF584) (AHRD V3.3 *** AT3G15040.1)
Solyc03g113770.3.1	8	0.987116	NAD(P)H-hydrate epimerase (AHRD V3.3 *** A0A1U8G4A3_CAPAN)
Solyc01g150152.1.1	5	0.954961	Unknown protein
Solyc01g079870.4.1	5	0.885874	CONSTANS interacting protein 2b
Solyc01g066730.4.1	5	0.957922	Transcription factor, MADS-box (AHRD V3.3 *-* A0A2U1LSQ9_ARTAN)
Solyc01g104720.3.1	8	0.888848	thionin-like protein (AHRD V3.3 -** AT1G25275.1)
Solyc05g014210.4.1	3	0.904051	GDSL esterase/lipase (AHRD V3.3 *-* A0A2R6P3D9_ACTCH)
Solyc02g068240.4.1	5	0.887537	Diacylglycerol O-acyltransferase 2 (AHRD V3.3 *** A0A2G3D3R8_CAPCH)
Solyc04g080700.4.1	5	0.917734	Bifunctional nuclease 2 (AHRD V3.3 *** A0A2G3AX92_CAPCH)
Solyc12g088230.3.1	8	0.920739	mitochondrial malate dehydrogenase
Solyc12g094385.1.1	8	0.856457	RING/U-box superfamily protein (AHRD V3.3 *** A0A2U1PXB9_ARTAN)
Solyc04g078270.3.1	4	0.858022	Cytochrome P450 (AHRD V3.3 *** A0A200Q0W8_9MAGN)
Solyc01g097730.4.1	5	0.973431	Pentatricopeptide repeat-containing protein (AHRD V3.3 *** A0A2G2W7A9_CAPBA)
Solyc03g116990.1.1	8	0.8805	Protein transport protein Sec61 subunit beta (AHRD V3.3 *-* A0A2G2Z9Z7_CAPAN)
Solyc04g076037.1.1	5	0.691278	Unknown protein
Solyc07g007250.4.1	5	0.77474	Metallocarboxypeptidase inhibitor (AHRD V3.3 *** A0A2G3BXM1_CAPCH)
Solyc12g056900.2.1	5	0.853846	Membrane-anchored ubiquitin-fold protein (AHRD V3.3 *** Q9ZRD0_TOBAC)
Solyc10g005880.3.1	8	0.955715	Uridine kinase (AHRD V3.3 *** A0A2G2Z615_CAPAN)
Solyc03g025380.3.1	5	0.421919	Peroxidase (AHRD V3.3 *** K4BF11_SOLLC)
Solyc02g065550.4.1	5	0.761554	ACI19
Solyc04g071523.1.1	5	0.903031	UPF0496 protein (AHRD V3.3 *** A0A2U1KPX1_ARTAN)
Solyc01g065490.4.1	8	0.943425	NAD(P)-linked oxidoreductase, aldo/keto reductase family protein (AHRD V3.3 *** A0A1Y1HY98_KLENI)
Solyc06g059840.4.1	2	0.829825	branched chain alpha-keto acid dehydrogenase E1-alpha subunit
Solyc07g042190.3.1	8	0.980363	DUF581 domain-containing protein (AHRD V3.3 *** A0A1Q3C7K1_CEPFO)
Solyc01g058250.2.1	3	0.957484	2-oxoglutarate (2OG) and Fe(II)-dependent oxygenase superfamily protein (AHRD V3.3 *** Q9SYM7_ARATH)
Solyc09g090290.3.1	1	0.512895	RNA-binding (RRM/RBD/RNP motifs) family protein (AHRD V3.3 *-* AT3G23370.1)
Solyc07g006850.3.1	4	0.828082	Xyloglucan endotransglucosylase/hydrolase (AHRD V3.3 *** A0A2G2WAC4_CAPBA)
Solyc08g079440.1.1	5	0.972884	UDP-glucuronate 4-epimerase 4 (AHRD V3.3 *** A0A2G3DBJ0_CAPCH)
Solyc02g085990.1.1	8	0.910613	Unknown protein
Solyc07g049150.2.1	8	0.906996	Dicer-like 3 (AHRD V3.3 *-* B3SRQ0_PHYPA)
Solyc05g055650.3.1	8	0.810022	Quinoprotein alcohol dehydrogenase-like superfamily (AHRD V3.3 *** A0A2U1Q1H6_ARTAN)
Solyc06g053960.3.1	5	0.913099	Heat shock transcription factor (AHRD V3.3 *-* A0A1Y1I763_KLENI)
Solyc05g015510.3.1	1	0.403076	Squamosa promoter-binding protein 10
Solyc10g018640.2.1	8	0.369218	zinc ion-binding protein (AHRD V3.3 *** AT3G60520.1)
Solyc02g082920.4.1	8	0.824871	acidic extracellular 26 kD chitinase
Solyc09g082340.2.1	8	0.978299	vicilin
Solyc03g119530.3.1	5	0.859049	LOB domain-containing protein 41 (AHRD V3.3 *** A0A2G2WPK9_CAPBA)
Solyc05g011900.1.1	8	0.863681	Sulfotransferase (AHRD V3.3 *** A0A2G3B6Y2_CAPCH)
Solyc06g051620.3.1	5	0.929299	Phosphoinositide phospholipase C (AHRD V3.3 *** O49951_SOLTU)
Solyc02g083160.3.1	8	0.894987	GDSL esterase/lipase At5g33370-like (AHRD V3.3 *** A0A2G3A9S5_CAPAN)
Solyc06g066470.4.1	5	0.947165	Poly(A) polymerase (AHRD V3.3 *** A0A2U1LQ18_ARTAN)
Solyc03g120110.3.1	5	0.938678	Lectin protein kinase family protein (AHRD V3.3 *** A0A1I9LPL5_ARATH)
Solyc04g072160.3.1	5	0.911957	ripening regulated protein DDTFR8
Solyc08g048450.4.1	5	0.887411	ornithine aminotransferase
Solyc03g005320.3.1	8	0.919368	3-ketoacyl-CoA synthase (AHRD V3.3 *** A0A2G2WWC0_CAPBA)
Solyc05g008220.4.1	3	0.863792	Plastid movement impaired protein (AHRD V3.3 *** A0A072VEV4_MEDTR)
Solyc02g067860.4.1	3	0.884528	Glucose-6-phosphate 1-epimerase (AHRD V3.3 *** A0A1U8FRS7_CAPAN)
Solyc03g115850.3.1	3	0.877042	NAC domain-containing protein (AHRD V3.3 *** A0A2G3CZC4_CAPCH)
Solyc06g066010.3.1	2	0.776909	U11/U12 small nuclear ribonucleoprotein 25 kDa protein-like (AHRD V3.3 *** A0A2I4E0F9_9ROSI)
Solyc11g010930.2.1	5	0.858437	HVA22-like protein (AHRD V3.3 *** A0A2G3B0A8_CAPCH)
Solyc04g072460.3.1	5	0.889942	Transcription factor TGA7 (AHRD V3.3 *** A0A2G2WZD9_CAPBA)
Solyc08g022020.1.1	8	0.876119	Unknown protein
Solyc03g121880.4.1	8	0.99297	Protein phosphatase 2C 16 (AHRD V3.3 *** A0A2G2WPX5_CAPBA)
Solyc01g014180.3.1	5	0.98246	Zinc finger A20 and AN1 domain-containing stress-associated protein 8 (AHRD V3.3 *** A0A2G2UWG6_CAPBA)
Solyc04g074500.3.1	5	0.898963	Protein kinase (AHRD V3.3 *** Q40264_MESCR)
Solyc12g008500.2.1	5	0.953992	receptor-like protein kinase 5 (AHRD V3.3 *** A0A1S4BN50_TOBAC)
Solyc02g067620.3.1	5	0.97667	Metal tolerance protein 8 (AHRD V3.3 *-* A0A2G2Y0P2_CAPAN)
Solyc01g103590.4.1	4	0.876078	Lactoylglutathione lyase / glyoxalase (AHRD V3.3 *** A0A1Y1HY85_KLENI)
Solyc01g099160.4.1	3	0.885403	lipoxygenase
Solyc06g066290.3.1	8	0.901761	cystic fibrosis transmembrane conductance regulator (AHRD V3.3 *** AT2G35585.1)
Solyc04g072690.3.1	8	0.608037	Eukaryotic aspartyl protease family protein (AHRD V3.3 *** A0A2U1LT79_ARTAN)
Solyc01g100230.3.1	8	0.859955	DnaJ-like protein subfamily B member 6 (AHRD V3.3 *** A0A2G2V7W8_CAPBA)
Solyc02g086860.4.1	8	0.8535	CASP-like protein (AHRD V3.3 *** A0A2I4FB41_9ROSI)
Solyc07g063910.4.1	2	0.919538	Unknown protein
Solyc05g014160.4.1	5	0.979666	Regulator of G-protein signaling 1 (AHRD V3.3 *** A0A1U8EL98_CAPAN)
Solyc01g066450.3.1	3	0.866887	Alpha/beta-Hydrolases superfamily protein (AHRD V3.3 *** A0A2U1Q133_ARTAN)
Solyc01g104900.3.1	8	0.924068	NAC domain-containing protein (AHRD V3.3 *** A0A2U1K9C2_ARTAN)
Solyc04g080640.1.1	8	0.397078	tRNA-methyltransferase non-catalytic subunit trm6MTase subunit (AHRD V3.3 *** AT5G66440.1)
Solyc04g025210.4.1	5	0.884189	DUF668 domain-containing protein/DUF3475 domain-containing protein (AHRD V3.3 *** A0A1Q3CI27_CEPFO)
Solyc01g088760.4.1	8	0.899214	Cytochrome P450 (AHRD V3.3 *** A0A200RC30_9MAGN)
Solyc04g015100.3.1	5	0.871071	Acetyl-CoA C-acetyltransferase (AHRD V3.3 *** D9U856_BACMN)
Solyc01g106460.4.1	7	0.444128	bHLH transcription factor 007
Solyc02g088510.4.1	8	0.959665	Saccharopine dehydrogenase (AHRD V3.3 *** A0A2U1NI14_ARTAN)
Solyc06g075170.1.1	2	0.840686	Senescence regulator S40 (AHRD V3.3 *** A0A200QID2_9MAGN)
Solyc03g121040.4.1	5	0.888844	Taurine catabolism dioxygenase TauD/TfdA (AHRD V3.3 *** A0A200QPY7_9MAGN)
Solyc01g096170.4.1	8	0.917436	MAP kinase kinase kinase 5
Solyc12g011320.2.1	3	0.934699	Glutathione S-transferase (AHRD V3.3 *** Q9FQE8_SOYBN)
Solyc03g082805.1.1	5	0.800673	Unknown protein
Solyc06g053950.3.1	5	0.922905	Heat stress transcription factor A-2e (AHRD V3.3 *-* A0A2G2WJ43_CAPBA)
Solyc09g082700.2.1	3	0.917929	Early light-induced protein, chloroplastic (AHRD V3.3 *** A0A2G2W0Z1_CAPBA)
Solyc02g036300.3.1	5	0.814149	Malonyl-CoA decarboxylase family protein (AHRD V3.3 *-* A0A2U1QFC7_ARTAN)
Solyc05g018760.3.1	5	0.982599	RING/U-box superfamily protein (AHRD V3.3 *-* Q3EAE6_ARATH)
Solyc03g117420.4.1	5	0.924006	F-box/LRR-repeat protein 14-like (AHRD V3.3 *** A0A2I4G8X3_9ROSI)
Solyc10g018120.2.1	5	0.95129	Neuronal PAS domain protein (AHRD V3.3 *** Q6DR18_ARATH)
Solyc01g091490.3.1	2	0.639897	Unknown protein
Solyc06g007430.3.1	5	0.925187	Non-specific serine/threonine protein kinase (AHRD V3.3 *** A0A2G2WHP7_CAPBA)
Solyc06g076020.3.1	5	0.950144	heat shock protein 70 kD
Solyc03g097440.3.1	8	0.968013	11-beta-hydroxysteroid dehydrogenase 1A (AHRD V3.3 *** A0A2G3A0G7_CAPAN)
Solyc02g070210.3.1	1	0.870784	Patellin-4 (AHRD V3.3 *** A0A2G2XDH3_CAPBA)
Solyc12g006240.2.1	5	0.946634	Zinc finger protein CONSTANS-LIKE 9 (AHRD V3.3 *** A0A2G2YTW9_CAPAN)
Solyc10g007900.4.1	5	0.571727	Cytochrome (AHRD V3.3 *** A0A2G3BCL0_CAPCH)
Solyc08g076730.4.1	5	0.935051	Tetratricopeptide repeat (TPR)-like superfamily protein (AHRD V3.3 *-* Q0WUZ1_ARATH)
Solyc04g078090.3.1	5	0.983555	Acyl-CoA-binding domain-containing protein 2 (AHRD V3.3 *** A0A2G2X1M3_CAPBA)
Solyc01g006790.3.1	8	0.875255	hypothetical protein (AHRD V3.3 *-* AT2G27180.1)
Solyc09g065020.4.1	8	0.8887	F-box protein (AHRD V3.3 *** A0A2I0WY04_9ASPA)
Solyc06g076880.3.1	5	0.976749	Quinone reductase (AHRD V3.3 *** F8WQS4_NICBE)
Solyc08g007240.4.1	5	0.750933	Nudix hydrolase 8 (AHRD V3.3 *** A0A1U8EVF7_CAPAN)
Solyc02g078040.3.1	5	0.79896	Pistil-specific extensin-like protein (AHRD V3.3 *-* A0A2G3A881_CAPAN)
Solyc03g098010.3.1	2	0.767413	phosphate starvation inducible gene TPSI1
Solyc03g083400.3.1	8	0.426527	CCT motif protein (AHRD V3.3 *** A0A2K3PQC2_TRIPR)
Solyc05g007510.4.1	5	0.779828	RNA-directed RNA polymerase
Solyc01g087250.3.1	8	0.867607	carotenoid cleavage dioxygenase 1A
Solyc01g005930.3.1	8	0.82268	Lipase/lipooxygenase%2C PLAT/LH2 family protein (AHRD V3.3 *** AT1G55280.2)
Solyc03g044790.3.1	8	0.921644	methylesterase AY455313
Solyc08g080390.3.1	8	0.833382	Cytochrome P450 (AHRD V3.3 *** A0A2U1KE50_ARTAN)
Solyc08g042130.2.1	1	0.566401	Phox (PX) domain-containing protein (AHRD V3.3 *** A0A1P8B1Z4_ARATH)
Solyc06g054250.4.1	5	0.580462	5'-nucleotidase surE-like protein (AHRD V3.3 *** A0A2K3MS27_TRIPR)
Solyc11g072310.2.1	8	0.957921	gibberellin 20-oxidase-3
Solyc11g008320.3.1	8	0.654552	Lysine-specific histone demethylase 1-like protein 3 (AHRD V3.3 *** A0A1U8F4Y3_CAPAN)
Solyc01g107090.2.1	3	0.956865	beta-1%2C4-xylosidase (AHRD V3.3 *** AT3G19615.1)
Solyc10g047670.2.1	5	0.698749	HVA22-like protein (AHRD V3.3 *-* A0A1J3KAV2_NOCCA)
Solyc01g080910.2.1	8	0.925208	polyadenylate-binding protein 1-B-binding protein (AHRD V3.3 *** AT5G44860.2)
Solyc04g076820.1.1	8	0.96027	Phox/Bem1p (AHRD V3.3 *** A0A200QI01_9MAGN)
Solyc12g089130.2.1	4	0.82843	Sec14p-like phosphatidylinositol transfer family protein (AHRD V3.3 *** Q9FRK8_ARATH)
Solyc09g089880.3.1	5	0.949188	Electron transfer flavoprotein beta-subunit (AHRD V3.3 *** B6TPR6_MAIZE)
Solyc09g097820.3.1	8	0.820179	RNA helicase family protein (AHRD V3.3 *** A0A2U1P2E3_ARTAN)
Solyc07g045340.4.1	5	0.89711	RPM1-interacting protein 4 (AHRD V3.3 *** A0A2G2WC31_CAPBA)
Solyc01g050040.4.1	5	0.899754	RING/U-box superfamily protein (AHRD V3.3 *-* Q9FM98_ARATH)
Solyc02g073580.1.1	2	0.748863	transcription factor TGA6-like (AHRD V3.3 *** A0A2I4DJ54_9ROSI)
Solyc11g020290.3.1	8	0.878948	WD-40 repeat-containing protein MSI1 (AHRD V3.3 *-* A0A2G3AWF5_CAPCH)
Solyc05g013720.3.1	8	0.807357	Alpha-galactosidase (AHRD V3.3 *** A0A2G3B902_CAPCH)
Solyc06g071000.3.1	5	0.925559	Aldehyde dehydrogenase (AHRD V3.3 *** A8J5Z8_CHLRE)
Solyc10g084880.3.1	5	0.905239	Avr9/Cf-9 rapidly elicited protein 137 (AHRD V3.3 *** Q9FQZ2_TOBAC)
Solyc03g117570.3.1	1	0.808566	Pentatricopeptide repeat-containing protein, mitochondrial (AHRD V3.3 *** A0A2G3CZN8_CAPCH)
Solyc01g102290.3.1	5	0.970191	Low temperature and salt responsive protein (AHRD V3.3 *** Q8H9B8_SOLTU)
Solyc03g116670.3.1	8	0.708517	Tetratricopeptide repeat (TPR)-like superfamily protein (AHRD V3.3 *-* F4K464_ARATH)
Solyc03g078385.1.1	5	0.72896	Retrovirus-related Pol polyprotein from transposon TNT 1-94 (AHRD V3.3 *-* A0A2K3MRP1_TRIPR)
Solyc02g090310.1.1	1	0.516026	Dof zinc finger protein (AHRD V3.3 *** A0A2K3LFN5_TRIPR)
Solyc11g011990.2.1	3	0.827438	plastid terminal oxidase
Solyc07g055720.4.1	8	0.936363	Heat shock protein, putative (AHRD V3.3 *** Q8LD91_ARATH)
Solyc04g081890.1.1	8	0.700907	RING/U-box superfamily protein (AHRD V3.3 *** A0A2U1PXB9_ARTAN)
Solyc11g073110.2.1	8	0.848447	Protein UPSTREAM OF FLC (AHRD V3.3 *** A0A2G2VN71_CAPBA)
Solyc05g054370.2.1	8	0.983321	Acyl-CoA dehydrogenase family member 10 (AHRD V3.3 *** A0A1J3CLI6_NOCCA)
Solyc11g044310.2.1	8	0.870169	Proline iminopeptidase (AHRD V3.3 *** A0A1U8GCK3_CAPAN)
Solyc03g112630.3.1	8	0.792223	plant UBX domain-containing protein 10-like (AHRD V3.3 *** A0A2G2XZ29_CAPAN)
Solyc06g062400.2.1	5	0.906723	protein CHUP1, chloroplastic (AHRD V3.3 *** A0A2I4DVC6_9ROSI)
Solyc06g006000.3.1	8	0.953041	Maternal effect embryo arrest 59 (AHRD V3.3 *** B6T4K8_MAIZE)
Solyc11g064920.2.1	5	0.978347	Dihydropyrimidinase (AHRD V3.3 *** A0A1U8EK03_CAPAN)
Solyc04g080140.4.1	5	0.873287	alpha-1%2C6-mannosyl-glycoprotein 2-beta-N-acetylglucosaminyltransferase (AHRD V3.3 *** AT1G45150.1)
Solyc01g108190.3.1	8	0.845477	Calmodulin-like protein 1 (AHRD V3.3 *** A0A1U8E8F8_CAPAN)
Solyc07g047620.3.1	5	0.552906	Pentatricopeptide repeat-containing protein, mitochondrial (AHRD V3.3 *** A0A2G2Z1V8_CAPAN)
Solyc04g063380.3.1	5	0.958562	F-box protein SKP2A (AHRD V3.3 *** A0A1U8F5B3_CAPAN)
Solyc06g051920.4.1	5	0.939328	Cyclic nucleotide gated channel 1 (AHRD V3.3 *** A0A2U1KHS4_ARTAN)
Solyc10g083270.3.1	5	0.956455	Alpha/beta hydrolase domain-containing protein 11 (AHRD V3.3 *** A0A1J3FM67_NOCCA)
Solyc07g042080.4.1	8	0.824678	Inter-alpha-trypsin inhibitor heavy chain-like protein (AHRD V3.3 *** Q8L798_ARATH)
Solyc12g015770.3.1	8	0.917278	Cellulose synthase (AHRD V3.3 *-* A0A200RAR0_9MAGN)
Solyc08g067510.1.1	5	0.918175	Non-specific lipid-transfer protein (AHRD V3.3 *** A0A1U8HFE5_CAPAN)
Solyc04g014320.1.1	3	0.888776	protein PELPK2-like (AHRD V3.3 *** XP_010319535.1)
Solyc02g071750.3.1	8	0.972364	cyclic phosphodiesterase-like (AHRD V3.3 *** A0A1S4BIY5_TOBAC)
Solyc09g005035.1.1	1	0.614507	Unknown protein
Solyc01g109910.4.1	8	0.96002	RING/U-box superfamily protein (AHRD V3.3 *** Q8L7K7_ARATH)
Solyc05g006310.3.1	5	0.894038	Zinc finger protein 5 (AHRD V3.3 *** A0A2G3B8H9_CAPCH)
Solyc10g009110.1.1	5	0.943717	ethylene response factor F.5
Solyc09g066010.3.1	5	0.96279	WRKY transcription factor 24
Solyc12g100030.2.1	2	0.688454	receptor-like protein 12 (AHRD V3.3 *** A0A1U8ETX1_CAPAN)
Solyc01g096000.2.1	5	0.532478	Late embryogenesis abundant (LEA) hydroxyproline-rich glycoprotein family (AHRD V3.3 *** Q9T0A8_ARATH)
Solyc01g097510.4.1	8	0.999667	annexin 3
Solyc08g081890.4.1	7	0.804633	ABC transporter C family member 10 (AHRD V3.3 *** A0A1U8GDT9_CAPAN)
Solyc07g056040.3.1	2	0.915332	CASP-like protein (AHRD V3.3 *** A0A2I4GR32_9ROSI)
Solyc02g150141.1.1	8	0.837625	Cytochrome c oxidase subunit 5C (AHRD V3.3 *** A0A2G3ABW9_CAPAN)
Solyc08g007210.4.1	2	0.856467	Transferase domain-containing protein (AHRD V3.3 *** A0A1Q3AZY6_CEPFO)
Solyc03g034320.3.1	5	0.859595	Class I glutamine amidotransferase-like superfamily protein (AHRD V3.3 *** F4KA45_ARATH)
Solyc12g099430.2.1	2	0.878252	Alpha/beta-Hydrolases superfamily protein (AHRD V3.3 *** A0A2U1MWY4_ARTAN)
Solyc06g008820.3.1	8	0.875616	Na+/H+ antiporter 1
Solyc08g014000.3.1	4	0.888225	lipoxygenase A
Solyc08g067530.1.1	2	0.886512	Non-specific lipid-transfer protein (AHRD V3.3 *** K4CLX9_SOLLC)
Solyc11g013470.1.1	8	0.871147	Auxin response factor (AHRD V3.3 *-* E5LMG0_SOLLC)
Solyc01g111400.4.1	2	0.624187	Subtilisin-like protease-like protein (AHRD V3.3 *** A0A2K3P1W8_TRIPR)
Solyc09g075990.3.1	5	0.9748	5'-nucleotidase surE-like protein (AHRD V3.3 *** A0A2K3MS27_TRIPR)
Solyc02g092090.3.1	5	0.667499	basic leucine zipper 43-like (AHRD V3.3 *** A0A2I4G035_9ROSI)
Solyc01g107825.1.1	3	0.937428	Glycosyltransferase (AHRD V3.3 *** P93365_TOBAC)
Solyc09g092690.3.1	3	0.92105	Peptidylprolyl isomerase (AHRD V3.3 *** A0A2G2W2H8_CAPBA)
Solyc08g023440.3.1	8	0.828899	Early-responsive to dehydration stress protein (ERD4) (AHRD V3.3 *** A0A2U1KBS2_ARTAN)
Solyc01g087240.3.1	8	0.980944	Nuclear transcription factor Y subunit A-9 (AHRD V3.3 *** A0A1U8DTI1_CAPAN)
Solyc09g089580.4.1	8	0.904388	2-oxoglutarate (2OG) and Fe(II)-dependent oxygenase superfamily protein (AHRD V3.3 *** A0A2U1QA13_ARTAN)
Solyc03g121450.3.1	8	0.871702	RNA-binding (RRM/RBD/RNP motifs) family protein (AHRD V3.3 *** Q8GYT5_ARATH)
Solyc01g009070.3.1	8	0.876777	gamyb-like 1
Solyc12g019710.1.1	8	0.91584	Unknown protein
Solyc03g025670.3.1	2	0.804853	PAR1 (AHRD V3.3 *** A0A2U1P9T7_ARTAN)
Solyc07g043640.3.1	5	0.901791	AMP-dependent synthetase/ligase (AHRD V3.3 *** A0A200QNF3_9MAGN)
Solyc01g096300.4.1	8	0.985779	Ubiquitin-specific protease family C19 protein (AHRD V3.3 *-* A0A2K3NKS0_TRIPR)
Solyc06g075360.3.1	5	0.867723	Tetraspanin-3 (AHRD V3.3 *** A0A1U8H2M6_CAPAN)
Solyc06g071860.3.1	5	0.926531	Zinc finger transcription factor 46
Solyc09g092160.2.1	5	0.90088	beta-galactosidase 2
Solyc08g016430.1.1	8	0.877193	Unknown protein
Solyc08g005610.3.1	5	0.853994	Cytochrome P450 (AHRD V3.3 *** A0A200R6R4_9MAGN)
Solyc06g008870.2.1	5	0.9456	Gibberellin receptor (AHRD V3.3 *** E3VJP7_9FABA)
Solyc07g007930.3.1	5	0.904428	Raffinose synthase family protein (AHRD V3.3 *** F4K470_ARATH)
Solyc11g073020.3.1	7	0.70933	Heavy metal transport/detoxification superfamily protein (AHRD V3.3 *** B6T8A4_MAIZE)
Solyc12g096830.2.1	5	0.879478	Glycosyltransferase (AHRD V3.3 *** A0A2I4H5B3_9ROSI)
Solyc06g073740.3.1	8	0.833139	Glycosyl hydrolase family protein (AHRD V3.3 *** A0A1P8BG25_ARATH)
Solyc02g071770.3.1	8	0.848692	oil body-associated protein 2A-like (AHRD V3.3 *** A0A2I4FEE8_9ROSI)
Solyc06g066460.3.1	5	0.97204	Nuclear poly(A) polymerase 4 (AHRD V3.3 *-* A0A2G2ZBI7_CAPAN)
Solyc07g062500.3.1	5	0.968422	Cytochrome (AHRD V3.3 *** A0A2G2WF27_CAPBA)
Solyc10g045640.2.1	8	0.658501	Transmembrane emp24 domain-containing protein p24delta5 (AHRD V3.3 *** A0A2G3A4C1_CAPAN)
Solyc08g007400.4.1	5	0.900096	autophagy-related protein 8f isoform X2 (AHRD V3.3 *-* XP_010324593.1)
Solyc01g103460.2.1	8	0.962422	Werner Syndrome-like exonuclease (AHRD V3.3 *** A0A2I4H4A1_9ROSI)
Solyc02g092070.3.1	5	0.890407	Growth-regulating factor 8 (AHRD V3.3 *** A0A2G3AB32_CAPAN)
Solyc03g097150.3.1	5	0.796032	Inositol-tetrakisphosphate 1-kinase (AHRD V3.3 *** A0A2G2VB14_CAPBA)
Solyc04g078420.1.1	5	0.935229	R2R3MYB transcription factor 70
Solyc02g092150.3.1	8	0.980079	ACT domain-containing protein (AHRD V3.3 *** A0A1Q3APQ4_CEPFO)
Solyc08g014080.4.1	5	0.993593	RING/FYVE/PHD zinc finger superfamily protein (AHRD V3.3 *** A0A2U1NXA0_ARTAN)
Solyc11g007390.1.1	8	0.84274	Glycosyltransferase (AHRD V3.3 *-* A0A2I4G8J4_9ROSI)
Solyc11g065950.3.1	8	0.979011	Protein kinase domain (AHRD V3.3 *** A0A200R6I6_9MAGN)
Solyc06g076130.3.1	5	0.911876	GTP-binding Obg/CgtA protein (AHRD V3.3 *-* A0A2K3MSE1_TRIPR)
Solyc10g074790.2.1	8	0.951607	Auxin efflux carrier family protein (AHRD V3.3 *** A0A2K3N023_TRIPR)
Solyc03g044430.3.1	8	0.977647	Nicotinate phosphoribosyltransferase (AHRD V3.3 *** A0A1U8GGJ3_CAPAN)
Solyc04g014330.1.1	3	0.883443	protein PELPK2-like (AHRD V3.3 *** XP_010319535.1)
Solyc08g029090.4.1	2	0.741419	B3 domain-containing protein (AHRD V3.3 *-* A0A1Q3DFU3_CEPFO)
Solyc02g070020.1.1	3	0.886384	UDP-Glycosyltransferase superfamily protein (AHRD V3.3 *** A0A2U1N3R1_ARTAN)
Solyc03g044300.3.1	5	0.911705	APETALA2a
Solyc07g018393.1.1	5	0.948593	Unknown protein
Solyc01g090040.3.1	5	0.875854	serine/threonine-protein kinase ATG1c isoform X2 (AHRD V3.3 --* XP_010325831.1)
Solyc08g008360.2.1	1	0.827983	UvrABC system protein C (AHRD V3.3 *** A0A2P5ACF6_PARAD)
Solyc03g123600.4.1	8	0.915982	Alanine aminotransferase (AHRD V3.3 *** Q9S768_ORYSA)
Solyc11g069640.2.1	3	0.850817	Alpha carbonic anhydrase (AHRD V3.3 *** A0A200R5P3_9MAGN)
Solyc11g065030.3.1	5	0.911606	GDP-mannose transporter (AHRD V3.3 *** A0A1B0VP09_ARATH)
Solyc11g064800.3.1	5	0.963748	Protein LATERAL ROOT PRIMORDIUM 1 (AHRD V3.3 *** A0A2G3B9J0_CAPCH)
Solyc01g058260.4.1	8	0.974015	Nuclear poly(A) polymerase 3 (AHRD V3.3 *** A0A2G3B5G8_CAPCH)
Solyc01g099290.3.1	7	0.554708	Cullin (AHRD V3.3 *** A0A2U1PNZ9_ARTAN)
Solyc01g109880.3.1	1	0.48951	BZIP transcription factor (AHRD V3.3 *** Q8GTZ1_CAPCH)
Solyc12g068070.2.1	5	0.864437	Filament-like plant protein 3 (AHRD V3.3 *** A0A314LEB5_NICAT)
Solyc11g065020.3.1	5	0.927065	GDP-mannose transporter GONST1 (AHRD V3.3 *-* A0A2G2YFN8_CAPAN)
Solyc08g067960.3.1	8	0.885406	CHY-type/CTCHY-type/RING-type Zinc finger protein (AHRD V3.3 *** A0A2U1Q2D4_ARTAN)
Solyc06g073950.3.1	5	0.875213	DnaJ domain-containing protein (AHRD V3.3 *** A0A1Q3CPH7_CEPFO)
Solyc10g085400.3.1	5	0.899114	D-alanine--D-alanine ligase (AHRD V3.3 *** A0A200QQE9_9MAGN)
Solyc04g074140.4.1	5	0.859682	transmembrane protein (AHRD V3.3 *** AT1G34630.1)
Solyc03g116490.1.1	5	0.896637	hypothetical protein (AHRD V3.3 *** AT1G15400.3)
Solyc06g084770.2.1	8	0.990199	cytochrome P450 CYP72A219 (AHRD V3.3 --* XP_004244272.1)
Solyc02g078150.4.1	5	0.918829	PDDEXK-like protein (AHRD V3.3 *** A0A2U1QIN2_ARTAN)
Solyc02g079020.4.1	8	0.913415	B3 domain-containing transcription repressor VAL1 (AHRD V3.3 *** A0A2G2XEW6_CAPBA)
Solyc05g052360.2.1	3	0.865625	Laccase (AHRD V3.3 *-* A0A2G2ZJK7_CAPAN)
Solyc03g026130.3.1	8	0.750111	Cytochrome P450 (AHRD V3.3 *** A0A2U1KE50_ARTAN)
Solyc10g081575.1.1	5	0.974225	Unknown protein
Solyc05g015490.4.1	2	0.829203	Bifunctional inhibitor/plant lipid transfer protein/seed storage helical domain (AHRD V3.3 *** A0A200QGD6_9MAGN)
Solyc05g052390.3.1	3	0.864393	Laccase (AHRD V3.3 *** K4C1S0_SOLLC)
Solyc01g067280.3.1	5	0.935734	F-box-like protein (AHRD V3.3 *** AT4G15563.9)
Solyc02g071210.3.1	2	0.619127	Cold-regulated inner membrane protein 2, chloroplastic (AHRD V3.3 *** A0A2G3D4Q0_CAPCH)
Solyc07g005190.3.1	7	0.716934	Lysosomal Pro-X carboxypeptidase (AHRD V3.3 *** A0A1J3DVN3_NOCCA)
Solyc04g075000.1.1	7	0.691474	Serine/threonine-protein kinase-like protein (AHRD V3.3 *** A0A2G3CNY7_CAPCH)
Solyc06g075350.3.1	5	0.920499	tRNA-splicing endonuclease subunit Sen2-2 (AHRD V3.3 *** A0A2G2V1D0_CAPBA)
Solyc07g063420.3.1	3	0.921477	NAC domain-containing protein (AHRD V3.3 *** A0A2U1LQQ4_ARTAN)
Solyc01g098390.3.1	8	0.967639	Gibberellin receptor (AHRD V3.3 *** E3VJP7_9FABA)
Solyc11g066130.1.1	5	0.942196	osmotin
Solyc02g087780.3.1	8	0.90564	Aldose 1-epimerase (AHRD V3.3 *** A0A2G3D9R9_CAPCH)
Solyc04g025940.3.1	5	0.942569	Trehalose-6-phosphate synthase (AHRD V3.3 *** E5GC29_CUCME)
Solyc08g080540.3.1	3	0.933958	Heat stress transcription factor B-2b (AHRD V3.3 *** A0A2G3DB98_CAPCH)
Solyc05g054890.4.1	3	0.869893	ABC transporter G family member (AHRD V3.3 *** A0A2K3PJ14_TRIPR)
Solyc08g080380.4.1	8	0.973574	Cytochrome P450 (AHRD V3.3 *** A0A2U1Q499_ARTAN)
Solyc12g089000.2.1	8	0.945669	RBR-type E3 ubiquitin transferase (AHRD V3.3 *** A0A1U8EVL3_CAPAN)
Solyc03g150132.1.1	8	0.749368	Unknown protein
Solyc05g009350.4.1	8	0.847107	Zinc finger transcription factor 37
Solyc11g013750.3.1	8	0.91554	Disease resistance protein (TIR-NBS-LRR class) family (AHRD V3.3 *-* A0A1P8BBG0_ARATH)
Solyc07g007610.2.1	2	0.878841	RING/U-box superfamily protein (AHRD V3.3 *-* B6SXU5_MAIZE)
Solyc07g150145.1.1	5	0.953532	proteophosphoglycan-like protein (AHRD V3.3 -** AT3G54680.1)
Solyc07g052510.4.1	4	0.915117	peroxidase (TPX1)
Solyc08g061950.1.1	1	0.727923	Unknown protein
Solyc02g022930.3.1	5	0.877683	3-hydroxyisobutyrate dehydrogenase (AHRD V3.3 *** A0A1U8FBY0_CAPAN)
Solyc08g006510.3.1	8	0.992713	Rossmann-fold NAD(P)-binding domain-containing protein (AHRD V3.3 *** G5DW32_SILLA)
Solyc01g098340.3.1	8	0.93492	DnaJ domain (AHRD V3.3 *** A0A200QQ07_9MAGN)
Solyc02g082930.3.1	8	0.817269	acidic extracellular 27 kD chitinase
Solyc11g072970.2.1	5	0.99553	Nudix hydrolase 9 (AHRD V3.3 *** A0A2G2WKD2_CAPBA)
Solyc06g051330.1.1	5	0.769219	Unknown protein
Solyc06g035720.3.1	1	0.83199	BAG family molecular chaperone regulator 1 (AHRD V3.3 *** A0A1U8H5I3_CAPAN)
Solyc01g097880.4.1	5	0.98435	tRNA-specific adenosine deaminase, chloroplastic (AHRD V3.3 *** A0A2I0WQV8_9ASPA)
Solyc07g066480.3.1	5	0.978674	flacca
Solyc07g032740.4.1	5	0.97238	Aspartate aminotransferase (AHRD V3.3 *** A0A0J8BGE0_BETVU)
Solyc04g011550.2.1	5	0.79832	pheromone-processing carboxypeptidase KEX1-like (AHRD V3.3 --* XP_022740211.1)
Solyc01g099100.4.1	5	0.886655	Long-chain acyl-CoA synthetase 6 (AHRD V3.3 *** A0A2U1MVC5_ARTAN)
Solyc02g081880.3.1	5	0.849923	Molybdenum cofactor sulfurase (AHRD V3.3 *** A0A200QQK0_9MAGN)
Solyc06g050300.3.1	5	0.965687	Non-specific serine/threonine protein kinase (AHRD V3.3 *** A0A2G2ZJA2_CAPAN)
Solyc03g121850.3.1	5	0.809998	hypothetical protein (AHRD V3.3 *-* AT1G05950.4)
Solyc12g017250.2.1	3	0.935722	photosystem II 10 kDa polypeptide, chloroplastic (AHRD V3.3 *** A0A2I4F6M0_9ROSI)
Solyc06g036170.1.1	5	0.918749	gras9
Solyc10g078590.2.1	8	0.874402	Jacalin-related lectin 3 (AHRD V3.3 *-* A0A2G3BI13_CAPCH)
Solyc09g092640.3.1	2	0.8258	Cytochrome (AHRD V3.3 *** A0A1U8G4E5_CAPAN)
Solyc09g063090.4.1	7	0.486897	methyl-coenzyme M reductase II subunit gamma%2C putative (DUF3741) (AHRD V3.3 *-* AT5G43880.4)
Solyc01g103990.3.1	8	0.988443	T-complex protein 11 (AHRD V3.3 *** A0A2U1QKZ8_ARTAN)
Solyc12g014110.2.1	5	0.842353	Sodium/calcium exchanger family protein / calcium-binding EF hand family protein (AHRD V3.3 *** A0A2U1MZE4_ARTAN)
Solyc07g039480.1.1	8	0.987036	Unknown protein
Solyc06g082480.3.1	8	0.969413	PAP/OAS1 substrate-binding domain superfamily (AHRD V3.3 *-* F4J4G2_ARATH)
Solyc06g063020.4.1	7	0.505999	Zinc finger transcription factor 44
Solyc11g007850.2.1	7	0.622137	DNA-binding protein PD2 (AHRD V3.3 *** A0A2K3PGZ7_TRIPR)
Solyc09g010000.4.1	5	0.9539	2-oxoglutarate (2OG) and Fe(II)-dependent oxygenase superfamily protein (AHRD V3.3 *** A0A2U1NTU8_ARTAN)
Solyc03g063730.4.1	8	0.813441	Protein DETOXIFICATION (AHRD V3.3 *** A0A191UP89_GLYSO)
Solyc04g078195.1.1	2	0.792117	Gibberellin-regulated protein (AHRD V3.3 *** K0E174_POPTO)
Solyc11g012840.2.1	5	0.973087	BTB/POZ domain-containing protein (AHRD V3.3 *** A0A2G3CLU5_CAPCH)
Solyc02g089880.4.1	7	0.784038	Hexosyltransferase (AHRD V3.3 *** A0A1U8G2N1_CAPAN)
Solyc03g114100.1.1	5	0.897973	hypothetical protein (AHRD V3.3 *** AT1G52720.1)
Solyc07g053710.3.1	2	0.643896	Tyrosine aminotransferase (AHRD V3.3 *** A0A2G2V8D6_CAPBA)
Solyc08g005690.1.1	5	0.902633	Unknown protein
Solyc07g053740.1.1	5	0.915011	Ethylene Response Factor F.4
Solyc02g086990.4.1	5	0.906166	Cyclic nucleotide-gated ion channel-like protein (AHRD V3.3 *** A0A2K3MW13_TRIPR)
Solyc07g007270.3.1	2	0.877134	Unknown protein
Solyc07g006970.4.1	5	0.852819	Sugar transporter protein 3
Solyc12g008335.1.1	5	0.925678	Unknown protein
Solyc11g020730.1.1	5	0.960187	Unknown protein
Solyc09g074210.3.1	4	0.856208	DNAse I-like superfamily protein (AHRD V3.3 *** A0A2U1Q9H2_ARTAN)
Solyc12g013960.3.1	5	0.945849	DUF688 domain-containing protein (AHRD V3.3 *** A0A1Q3CVC4_CEPFO)
Solyc04g081460.2.1	8	0.843204	F-box protein (AHRD V3.3 *-* XP_012084459.1)
Solyc03g097120.3.1	3	0.825503	Heat stress transcription factor A-1 (AHRD V3.3 *** A0A2G3ARP3_CAPCH)
Solyc01g006930.3.1	5	0.911184	Nuclear transcription factor Y subunit A-4 (AHRD V3.3 *** A0A2G2XTD6_CAPBA)
Solyc07g045190.3.1	8	0.953702	Zinc finger, RING/FYVE/PHD-type (AHRD V3.3 *** A0A2U1QKP4_ARTAN)
Solyc04g071990.3.1	5	0.967156	Protein GIGANTEA (AHRD V3.3 *** A0A2G2ZPW3_CAPAN)
Solyc11g072120.2.1	2	0.814478	2-oxoglutarate (2OG) and Fe(II)-dependent oxygenase superfamily protein (AHRD V3.3 *** A0A2U1N5S2_ARTAN)
Solyc11g072130.2.1	2	0.762865	2-oxoglutarate (2OG) and Fe(II)-dependent oxygenase superfamily protein (AHRD V3.3 *** A0A2U1Q1F3_ARTAN)
Solyc06g008366.1.1	5	0.640451	Unknown protein
Solyc06g084820.2.1	1	0.777778	Cytochrome P450 (AHRD V3.3 *** A0A200PMP4_9MAGN)
Solyc07g063520.3.1	5	0.924038	Organic solute transporter ostalpha protein (DUF300) (AHRD V3.3 *** O65422_ARATH)
Solyc07g005620.2.1	5	0.787643	Endonuclease/Exonuclease/phosphatase family (AHRD V3.3 *-* T1W908_9ZZZZ)
Solyc07g043310.3.1	5	0.96405	Gamma aminobutyrate transaminase isoform 1
Solyc03g115230.3.1	3	0.909469	Solanum lycopersicum heat shock protein
Solyc04g007000.2.1	5	0.923568	AP2/B3 transcription factor family protein (AHRD V3.3 *** A0A2U1MEM3_ARTAN)
Solyc09g018280.1.1	8	0.877646	Non-specific serine/threonine protein kinase (AHRD V3.3 *** A0A2G3DDH8_CAPCH)
Solyc06g033850.3.1	3	0.826354	Dehydration-responsive element-binding protein 2d-like (AHRD V3.3 *-* A0A2K3MMA2_TRIPR)
Solyc02g063450.4.1	5	0.944446	Glycine-rich domain-containing protein 2 (AHRD V3.3 *** A0A2G3A574_CAPAN)
Solyc08g068150.4.1	2	0.891004	BURP domain-containing protein (AHRD V3.3 *-* A0A2U1QID7_ARTAN)
Solyc11g065920.2.1	5	0.893941	Xanthine dehydrogenase (AHRD V3.3 *** A0A2G2VNZ2_CAPBA)
Solyc01g095470.3.1	8	0.645276	Glucose-6-phosphate 1-epimerase (AHRD V3.3 *** A0A1U8DT32_CAPAN)
Solyc03g117010.4.1	8	0.928819	Sister chromatid cohesion PDS5-like protein (AHRD V3.3 *-* A0A2K3PKD0_TRIPR)
Solyc04g081230.3.1	5	0.984299	TLD-domain containing nucleolar protein (AHRD V3.3 *** A0A2U1P606_ARTAN)
Solyc12g088250.2.1	2	0.89635	Serine carboxypeptidase (AHRD V3.3 *** A0A2K3MSK4_TRIPR)
Solyc07g064150.4.1	5	0.950034	Protein translation factor SUI1-like protein (AHRD V3.3 *** A0A1U8FM48_CAPAN)
Solyc09g007080.3.1	5	0.934105	Protein phosphatase 2C family protein (AHRD V3.3 *** A0A2U1Q2B2_ARTAN)
Solyc03g120830.3.1	5	0.872646	transmembrane protein (AHRD V3.3 *** AT1G52155.1)
Solyc02g071980.3.1	5	0.91449	RING/FYVE/PHD-type zinc finger family protein (AHRD V3.3 *** Q84WW7_ARATH)
Solyc03g122310.4.1	8	0.938731	Aldehyde dehydrogenase (AHRD V3.3 *** Q69P84_ORYSJ)
Solyc04g049620.2.1	8	0.666528	2-oxoglutarate (2OG) and Fe(II)-dependent oxygenase superfamily protein (AHRD V3.3 *** F4JT13_ARATH)
Solyc08g075530.3.1	8	0.756902	Alpha glucosidase-like protein (AHRD V3.3 *** Q93Y12_ARATH)
Solyc01g081310.3.1	8	0.908624	glutathione S-transferase T3
Solyc01g005980.4.1	8	0.700034	transmembrane protein%2C putative (Protein of unknown function%2C DUF538) (AHRD V3.3 *** AT5G19860.1)
Solyc09g090710.3.1	5	0.930947	Unknown protein
Solyc08g080940.3.1	5	0.940809	glutathione peroxidase like encoding 1
Solyc03g034050.3.1	5	0.851128	MIP18 family protein (AHRD V3.3 *** A0A2G3CL79_CAPCH)
Solyc02g085630.3.1	3	0.861616	Homeobox-leucine zipper protein ATHB-21 (AHRD V3.3 *** A0A1U8FVX0_CAPAN)
Solyc03g043880.3.1	3	0.950731	SlBCAT4
Solyc10g005150.3.1	8	0.961622	Purine permease (AHRD V3.3 *** A0A2P5EE53_TREOI),Pfam:PF16913
Solyc11g067010.2.1	5	0.98251	Protein BUD31-like protein (AHRD V3.3 *** A0A1U8EQ97_CAPAN)
Solyc02g071090.3.1	8	0.914121	Purine permease (AHRD V3.3 *** A0A2U1LZ22_ARTAN),Pfam:PF16913
Solyc01g090693.1.1	8	0.867852	3-hydroxyisobutyryl-CoA hydrolase-like protein 1, mitochondrial (AHRD V3.3 *** A0A1U8EBI0_CAPAN)
Solyc06g036330.1.1	8	0.988583	Ornithine cyclodeaminase (AHRD V3.3 *** A0A2K3N0F5_TRIPR)
Solyc08g068920.4.1	8	0.809234	Protein kinase superfamily protein (AHRD V3.3 *** F4KIL1_ARATH)
Solyc01g081250.3.1	5	0.835067	Glutathione S-transferase (AHRD V3.3 *** A0A200PVK3_9MAGN)
Solyc03g111500.3.1	5	0.880184	B3 domain-containing protein (AHRD V3.3 *** A0A1Q3B6Y6_CEPFO)
Solyc08g075520.4.1	5	0.745482	transglutaminase family protein (AHRD V3.3 *** AT4G19160.2)
Solyc05g008380.4.1	5	0.886987	envelope glycoprotein B (AHRD V3.3 *** AT1G80540.3)
Solyc02g091940.3.1	5	0.870662	hypothetical protein (AHRD V3.3 *** AT5G13310.2)
Solyc06g005490.3.1	8	0.911554	Triosephosphate isomerase (AHRD V3.3 *** A0A200R1E9_9MAGN)
Solyc04g064545.1.1	3	0.916606	Unknown protein
Solyc03g032090.1.1	5	0.898779	Amino acid transporter (AHRD V3.3 *** A0A200PYH9_9MAGN)
Solyc08g048290.4.1	2	0.82692	inositol transporter 2
Solyc04g071120.3.1	5	0.963206	Protein kinase domain (AHRD V3.3 *** A0A200RCD5_9MAGN)
Solyc02g080580.1.1	8	0.963843	senescence regulator (Protein of unknown function%2C DUF584) (AHRD V3.3 *** AT4G04630.1)
Solyc08g005210.3.1	5	0.819913	Dolichol phosphate-mannose biosynthesis regulatory protein (AHRD V3.3 *** A0A1U8F412_CAPAN)
Solyc06g073610.3.1	7	0.668261	cyclin B1
Solyc08g075960.3.1	5	0.957084	MOB kinase activator family (AHRD V3.3 *** A0A2U1N847_ARTAN)
Solyc03g118450.1.1	3	0.930347	Unknown protein
Solyc10g076920.3.1	5	0.930909	ABSCISIC ACID-INSENSITIVE 5-like protein 2 (AHRD V3.3 *** A0A2G3BI85_CAPCH)
Solyc08g066940.4.1	2	0.607018	Protein NRT1/ PTR FAMILY 1.2 (AHRD V3.3 *** A0A1J3FWJ0_NOCCA)
Solyc04g079350.1.1	8	0.875732	Pheromone receptor-like protein (AHRD V3.3 *** G7J5T8_MEDTR)
Solyc12g049270.3.1	5	0.955444	Developmentally regulated GTP binding protein (AHRD V3.3 *** O22445_PEA)
Solyc12g056250.2.1	4	0.791522	Glutathione S-transferase (AHRD V3.3 *** A0A200QUC6_9MAGN)
Solyc01g090550.3.1	3	0.824072	DnaJ protein like (AHRD V3.3 *** A0A2I0VGE3_9ASPA)
Solyc05g005280.4.1	3	0.85245	Poly [ADP-ribose] polymerase (AHRD V3.3 *** A0A2G2WJW6_CAPBA)
Solyc11g065700.2.1	8	0.934214	Nuclear transcription factor Y subunit A-9 (AHRD V3.3 *** A0A2G2YFZ7_CAPAN)
Solyc12g056650.2.1	5	0.982148	Protein GIGANTEA (AHRD V3.3 *** A0A2G3B3F7_CAPCH)
Solyc12g032930.3.1	5	0.789839	CBS domain containing protein (AHRD V3.3 *** B6U1W0_MAIZE)
Solyc11g066290.2.1	8	0.770908	Phosphatase DCR2 (AHRD V3.3 *** B6TXQ1_MAIZE)
Solyc11g150127.1.1	5	0.680459	Unknown protein
Solyc03g114580.4.1	5	0.871039	Uridine kinase (AHRD V3.3 *** A0A200QPY2_9MAGN)
Solyc01g107080.3.1	5	0.834643	HXXXD-type acyl-transferase family protein (AHRD V3.3 *** A0A2K3MRI0_TRIPR)
Solyc10g086250.2.1	2	0.682273	R2R3MYB transcription factor 75
Solyc12g042950.2.1	5	0.81376	ADP,ATP carrier protein (AHRD V3.3 *** A0A2G2Y8J4_CAPAN)
Solyc12g005290.2.1	5	0.901298	G-type lectin S-receptor-like serine/threonine-protein kinase (AHRD V3.3 *** A0A2G3C353_CAPCH)
Solyc04g072920.4.1	4	0.847872	Trehalose 6-phosphate phosphatase (AHRD V3.3 *** A0A2G3CNJ5_CAPCH)
Solyc02g038740.4.1	5	0.922679	3-hydroxy-3-methylglutaryl coenzyme A reductase (AHRD V3.3 *** A0A2G2XB84_CAPBA)
Solyc07g053830.3.1	5	0.703571	ADP,ATP carrier protein, mitochondrial (AHRD V3.3 *** A0A2G2WE05_CAPBA)
Solyc07g052700.3.1	8	0.557883	MADS-box transcription factor (AHRD V3.3 *** A0A2K3PNN3_TRIPR)
Solyc03g120610.3.1	5	0.932764	Cytochrome c-type biogenesis protein (AHRD V3.3 *** A0A1U8FU75_CAPAN)
Solyc07g063110.4.1	1	0.725745	Core-2/I-branching beta-1,6-N-acetylglucosaminyltransferase family protein (AHRD V3.3 *** A0A2U1NIM9_ARTAN)
Solyc02g093750.3.1	5	0.791525	C3H4 type zinc finger protein (DUF23) (AHRD V3.3 *** Q9FM26_ARATH)
Solyc01g014440.2.1	5	0.974032	Endoribonuclease Dicer-like protein 2 (AHRD V3.3 *-* A0A2G2Y661_CAPAN)
Solyc05g006120.3.1	8	0.685349	DNA polymerase lambda-like protein (AHRD V3.3 *** A0A2K3P2F9_TRIPR)
Solyc12g089240.2.1	5	0.822572	B-box zinc finger protein 22 (AHRD V3.3 *** A0A1U8F0C2_CAPAN)
Solyc09g008020.4.1	5	0.937716	Cysteine proteinases superfamily protein (AHRD V3.3 *** A0A2U1LH80_ARTAN)
Solyc12g056440.2.1	5	0.985967	SPX domain-containing protein (AHRD V3.3 *** D7MDY2_ARALL)
Solyc06g082780.4.1	5	0.980472	Calcium uniporter protein 5, mitochondrial (AHRD V3.3 *** A0A2G2WNX4_CAPBA)
Solyc07g063010.3.1	5	0.989737	3-hydroxybutyryl-CoA dehydrogenase (AHRD V3.3 *** A0A2G2WF04_CAPBA)
Solyc12g027540.3.1	8	0.786501	Unknown protein
Solyc01g104300.3.1	8	0.823562	DUF639 domain-containing protein (AHRD V3.3 *** A0A1Q3AZD2_CEPFO)
Solyc11g072400.3.1	8	0.873358	Exonuclease V, chloroplastic (AHRD V3.3 *** A0A2G3BA87_CAPCH)
Solyc02g068200.1.1	8	0.986746	TCP transcription factor 18
Solyc02g085670.3.1	5	0.987047	Major facilitator superfamily protein (AHRD V3.3 *** A0A2U1P386_ARTAN)
Solyc12g017690.3.1	5	0.991416	Queuine tRNA-ribosyltransferase accessory subunit 2 (AHRD V3.3 *** A0A328DYD0_9ASTE)
Solyc12g042890.2.1	1	0.761636	Alpha/beta-Hydrolases superfamily protein (AHRD V3.3 *** A0A2U1Q9V2_ARTAN)
Solyc01g105660.4.1	8	0.960832	2-oxoglutarate (2OG) and Fe(II)-dependent oxygenase superfamily protein (AHRD V3.3 *** F4INZ9_ARATH)
Solyc04g076780.4.1	8	0.908056	Oligopeptide transporter (AHRD V3.3 *** A0A200QXQ7_9MAGN)
Solyc10g080020.3.1	8	0.857538	F-box/LRR-repeat protein At5g63520-like (AHRD V3.3 *** A0A2I4FAV8_9ROSI)
Solyc04g082400.3.1	8	0.909444	1,4-alpha-glucan-branching enzyme (AHRD V3.3 *** GLGB_SOLTU)
Solyc03g032030.4.1	1	0.919576	Phosphate carrier protein mitochondrial-like (AHRD V3.3 *** A0A2K3NVK0_TRIPR)
Solyc02g037500.1.1	3	0.938988	Unknown protein
Solyc06g050880.3.1	5	0.904686	serine-rich adhesin for platelets-like isoform X1 (AHRD V3.3 --* XP_021625239.1)
Solyc08g080640.2.1	5	0.93101	NP24 protein precursor
Solyc12g009970.2.1	5	0.953376	hypothetical protein (AHRD V3.3 *** AT4G30630.1)
Solyc04g054340.1.1	3	0.856253	hypothetical protein (AHRD V3.3 -** AT5G65207.1)
Solyc10g055390.2.1	2	0.88397	Major facilitator superfamily protein (AHRD V3.3 *** Q9SW40_ARATH)
Solyc07g062700.3.1	8	0.728072	Calcium-binding EF-hand family protein (AHRD V3.3 *** A0A2U1MZJ3_ARTAN)
Solyc01g058390.3.1	5	0.984208	Galactokinase (AHRD V3.3 *** A0A2G3AJ57_CAPAN)
Solyc04g079480.2.1	1	0.709504	Serpin-ZX (AHRD V3.3 *** A0A2G2X0W8_CAPBA)
Solyc03g007060.3.1	5	0.691039	Cell cycle regulated microtubule associated protein (AHRD V3.3 *** A0A1P8B7D6_ARATH)
Solyc06g071370.1.1	3	0.853644	NHL domain protein (AHRD V3.3 *** AT5G14895.1)
Solyc04g076670.3.1	5	0.979314	TRAF-type zinc finger domain-containing protein 1 (AHRD V3.3 *** A0A1J3IY71_NOCCA)
Solyc12g088040.2.1	5	0.842831	Wall-associated receptor kinase-like 20 (AHRD V3.3 *** A0A2G2Y9C2_CAPAN)
Solyc12g098190.2.1	5	0.912862	F-box protein (AHRD V3.3 *** A0A2G3B4N2_CAPCH)
Solyc06g005410.3.1	5	0.650956	Unknown protein
Solyc03g119060.3.1	8	0.961021	divaricata
Solyc01g091060.2.1	7	0.569735	Pectinesterase (AHRD V3.3 *** A0A2G3BCT8_CAPCH)
Solyc05g024260.3.1	2	0.937317	Bidirectional sugar transporter SWEET (AHRD V3.3 *** A0A2G3C5C6_CAPCH)
Solyc10g024420.3.1	8	0.806222	ABC transporter C family member 9 (AHRD V3.3 *** A0A2G2VSW8_CAPBA)
Solyc10g079190.3.1	5	0.996257	Zinc finger transcription factor 61
Solyc03g006400.3.1	5	0.922009	MAP kinase kinase kinase 25
Solyc03g111160.3.1	8	0.819023	Phosphoglucan phosphatase DSP4, chloroplastic (AHRD V3.3 *** A0A1U8EVM1_CAPAN)
Solyc01g005340.3.1	5	0.994824	Ankyrin repeat-containing protein (AHRD V3.3 *** A0A2G2XSI9_CAPBA)
Solyc09g090150.4.1	8	0.796956	Seed storage protein (AHRD V3.3 *** Q2TPW5_9ROSI)
Solyc12g005200.3.1	5	0.962298	Electron transfer flavoprotein subunit alpha, mitochondrial (AHRD V3.3 *** A0A2G2ZY23_CAPAN)
Solyc04g150134.1.1	5	0.543436	Indole-3-acetaldehyde oxidase (AHRD V3.3 *-* A0A2G2VPI3_CAPBA)
Solyc01g087030.3.1	5	0.879096	Zinc finger transcription factor 10
Solyc01g104710.3.1	8	0.98613	thionin-like protein (AHRD V3.3 -** AT1G25275.2)
Solyc11g066310.2.1	8	0.741552	transmembrane protein (AHRD V3.3 *** AT1G10660.4)
Solyc11g065990.2.1	7	0.622107	Actin (AHRD V3.3 *** A0A2G2VVS8_CAPBA)
Solyc09g008490.4.1	8	0.886553	Protein SHOOT GRAVITROPISM 6 (AHRD V3.3 *** A0A2G2YPS4_CAPAN)
Solyc04g024430.3.1	3	0.828285	Unknown protein
Solyc09g089650.1.1	8	0.986373	hypothetical protein (AHRD V3.3 *** AT1G04330.1)
Solyc03g097270.3.1	5	0.98979	cystatin 9
Solyc07g053580.3.1	5	0.986819	S-adenosyl-L-methionine-dependent methyltransferase superfamily protein (AHRD V3.3 *** B6UDN2_MAIZE)
Solyc02g068410.3.1	5	0.9483	Pectin lyase-like superfamily protein (AHRD V3.3 *** A0A2U1KSX1_ARTAN)
Solyc08g067950.3.1	5	0.894695	50S ribosomal protein L17 (AHRD V3.3 *** A0A2G2XPV0_CAPBA)
Solyc02g084380.3.1	5	0.900119	Translation elongation factor EF1B/ribosomal protein S6 family protein (AHRD V3.3 *** Q9LSA1_ARATH)
Solyc06g050530.3.1	5	0.808125	Laccase (AHRD V3.3 *** K4C5J7_SOLLC)
Solyc08g005275.1.1	5	0.905027	Unknown protein
Solyc04g077120.4.1	8	0.933724	Inositol-tetrakisphosphate 1-kinase (AHRD V3.3 *** A0A1U8GD06_CAPAN)
Solyc10g012420.3.1	5	0.982353	mesoderm induction early response protein (AHRD V3.3 *** AT4G00355.3)
Solyc12g005120.2.1	5	0.993798	inositol-1%2C4%2C5-trisphosphate 5-phosphatase (AHRD V3.3 *-* AT5G54870.2)
Solyc12g096280.2.1	5	0.911857	Endonuclease V (AHRD V3.3 *** A0A2U1PD83_ARTAN)
Solyc12g095910.2.1	5	0.991491	cysteine protease
Solyc11g007830.2.1	7	0.58866	protein tyrosine phosphatase
Solyc10g038000.3.1	5	0.957016	Zinc finger transcription factor 57
Solyc03g043870.3.1	8	0.641359	zinc ion binding protein (AHRD V3.3 *** AT5G65740.2)
Solyc04g081960.1.1	3	0.951122	Syringolide-induced protein 14-1-1 (AHRD V3.3 *** A0A2K3M7L2_TRIPR)
Solyc03g123580.4.1	4	0.872029	LL-diaminopimelate aminotransferase (AHRD V3.3 *-* AT3G14280.1)
Solyc11g072660.2.1	5	0.972493	Protein kinase superfamily protein (AHRD V3.3 *** A0A2U1Q8E8_ARTAN)
Solyc08g065880.3.1	5	0.993372	3'-5' exonuclease domain-containing protein (AHRD V3.3 *** A0A2U1N5U9_ARTAN)
Solyc12g099900.1.1	5	0.926771	SCL3 (scarecrow-like 3)
Solyc02g080880.4.1	8	0.994478	Aspartic proteinase (AHRD V3.3 *** A0A1U8FF23_CAPAN)
Solyc08g078750.4.1	8	0.741031	DEAD-box ATP-dependent RNA helicase 41 (AHRD V3.3 *** A0A2G2XKW5_CAPBA)
Solyc11g016940.2.1	8	0.942193	magnesium transporter NIPA (DUF803) (AHRD V3.3 *** AT4G13800.8)
Solyc08g065320.3.1	5	0.899056	green ripe-like 1
Solyc07g041210.3.1	5	0.995996	Phospholipid:diacylglycerol acyltransferase (AHRD V3.3 *** A0A2U1KQW5_ARTAN)
Solyc12g099200.2.1	8	0.919446	Invertase inhibitor (AHRD V3.3 *** O49908_TOBAC)
Solyc11g020670.1.1	5	0.912969	TCP transcription factor 12
Solyc08g078370.4.1	5	0.978114	Ribokinase, Carbohydrate kinase PfkB, Ribokinase-like protein (AHRD V3.3 *-* A0A2U1LX89_ARTAN)
Solyc04g071890.3.1	4	0.843822	Peroxidase (AHRD V3.3 *** K4BTH6_SOLLC)
Solyc06g051940.4.1	2	0.903168	Protein phosphatase 2C (AHRD V3.3 *** A0A2U1KYU0_ARTAN)
Solyc08g048390.3.1	2	0.65593	TCP transcription factor 24
Solyc04g010280.2.1	3	0.905167	Unknown protein
Solyc06g005910.4.1	2	0.821326	Tubulin beta chain (AHRD V3.3 *** A0A1U8GXJ7_CAPAN)
Solyc03g026080.3.1	5	0.927117	Rhomboid-like protein (AHRD V3.3 *** A0A2G2X6Z4_CAPBA)
Solyc11g020280.2.1	2	0.772446	Receptor-like protein kinase (AHRD V3.3 *** A0A2R6Q1M0_ACTCH)
Solyc10g050430.1.1	5	0.873438	transmembrane protein 45B-like (AHRD V3.3 *** A0A2I4GRL3_9ROSI)
Solyc01g079620.4.1	2	0.778391	colorless fruit epidermis
Solyc01g104080.4.1	5	0.908201	Senescence associated gene 18 (AHRD V3.3 *** F4I8F7_ARATH)
Solyc11g010330.3.1	5	0.90773	RING/U-box superfamily protein (AHRD V3.3 *-* F4JJ02_ARATH)
Solyc08g015650.3.1	5	0.953863	la-related protein 6B-like (AHRD V3.3 *** A0A1S3YWP1_TOBAC)
Solyc02g065720.3.1	5	0.943575	RING/U-box superfamily protein (AHRD V3.3 *** A0A2U1QNZ5_ARTAN)
Solyc03g033820.1.1	5	0.666179	P-loop containing nucleoside triphosphate hydrolases superfamily protein (AHRD V3.3 *** A0A2U1NGS8_ARTAN)
Solyc03g005980.3.1	4	0.815971	NOD26-like intrinsic protein 1.1
Solyc03g005390.3.1	8	0.920126	Magnesium transporter MRS2-I (AHRD V3.3 *** A0A2G2ZKY8_CAPAN)
Solyc06g084460.4.1	7	0.865241	Shikimate dehydrogenase (AHRD V3.3 *** B6TSW1_MAIZE)
Solyc09g018610.1.1	5	0.925548	Unknown protein
Solyc03g111000.3.1	8	0.955299	Glyceraldehyde-3-phosphate dehydrogenase (AHRD V3.3 *** A0A2G2X869_CAPBA)
Solyc03g031430.1.1	5	0.969589	urease accessory protein F
Solyc06g082470.3.1	7	0.576101	MAP kinase kinase kinase 42
Solyc03g112230.4.1	5	0.973033	PB1 domain, Zinc finger, ZZ-type, UBA-like, Next to BRCA1, central domain protein (AHRD V3.3 *-* A0A2U1P8J3_ARTAN)
Solyc12g056590.2.1	3	0.867059	Ethylene Response Factor D.2
Solyc09g091570.2.1	8	0.896546	2-octaprenyl-3-methyl-6-methoxy-1,4-benzoquinol hydroxylase (AHRD V3.3 *** A0A0D5XRL2_9PSED)
Solyc08g065160.3.1	5	0.959217	Mediator of RNA polymerase II transcription subunit 10 (AHRD V3.3 *** S8C6L6_9LAMI)
Solyc02g080130.4.1	5	0.907857	Chaperone protein dnaJ 50 (AHRD V3.3 *** A0A2G3A964_CAPAN)
Solyc12g088220.2.1	2	0.730933	SlBCAT1
Solyc03g070485.1.1	8	0.883017	Unknown protein
Solyc02g070750.1.1	8	0.786193	Disease resistance protein (AHRD V3.3 *-* A0A200Q3R7_9MAGN)
Solyc05g053040.3.1	5	0.962836	RING/U-box superfamily protein (AHRD V3.3 *** A0A2U1KMS0_ARTAN)
Solyc07g014670.3.1	5	0.83852	Cytochrome P450 (AHRD V3.3 *-* A0A200QZM5_9MAGN)
Solyc06g068430.4.1	8	0.835846	Sister chromatid cohesion PDS5-like protein (AHRD V3.3 *-* A0A2K3P6L1_TRIPR)
Solyc10g018015.1.1	5	0.861536	Unknown protein
Solyc06g083210.3.1	5	0.952094	Serine/threonine-protein kinase MHK (AHRD V3.3 *** A0A2G3CC93_CAPCH)
Solyc07g027020.4.1	5	0.883244	Proline-rich receptor-like protein kinase PERK13 (AHRD V3.3 *** A0A1U8GM75_CAPAN)
Solyc03g119400.3.1	5	0.965937	DUF639 domain-containing protein (AHRD V3.3 *** A0A1Q3DCR6_CEPFO)
Solyc05g010470.4.1	5	0.864006	WD40 repeat (AHRD V3.3 *** A0A200QLQ1_9MAGN)
Solyc01g100540.4.1	8	0.865503	HIT zinc finger and PAPA-1-like domain-containing protein (AHRD V3.3 *-* Q8GYE3_ARATH)
Solyc05g015390.3.1	5	0.821777	REF/SRPP-like protein (AHRD V3.3 *** A0A2G2VMR3_CAPBA)
Solyc11g068950.3.1	2	0.862309	BEL1-like homeodomain protein 1 (AHRD V3.3 *** A0A2G2YH01_CAPAN)
Solyc04g055170.3.1	5	0.926851	annexin p35
Solyc11g006890.2.1	8	0.559339	Unknown protein
Solyc12g005090.3.1	5	0.957417	hypothetical protein (AHRD V3.3 *-* AT1G50730.3)
Solyc12g005590.2.1	5	0.825106	Protein laz1 (AHRD V3.3 *** A0A1J6IMD3_NICAT)
Solyc04g082050.3.1	5	0.977937	Cellular retinaldehyde-binding/triple function, C-terminal (AHRD V3.3 *** B6SN40_MAIZE)
Solyc06g068800.3.1	2	0.814844	Sec14p-like phosphatidylinositol transfer family protein (AHRD V3.3 *** A0A2U1PFN3_ARTAN)
Solyc11g068870.2.1	5	0.953398	nuclear speckle splicing regulatory protein 1-like (AHRD V3.3 *** A0A2I4FDM8_9ROSI)
Solyc07g014620.1.1	1	0.90592	Small auxin up-regulated RNA63
Solyc05g054150.3.1	8	0.948169	Ras-related protein RABA5a (AHRD V3.3 *** A0A1U8F693_CAPAN)
Solyc11g006550.3.1	5	0.718105	urate oxidase
Solyc05g005770.3.1	5	0.937998	NHL domain-containing protein (AHRD V3.3 *** F4I7N5_ARATH)
Solyc07g054270.3.1	3	0.943099	DUF789 domain-containing protein (AHRD V3.3 *** A0A1Q3CP56_CEPFO)
Solyc01g100020.4.1	2	0.76312	Phospholipase (AHRD V3.3 *** A0A2G2V7W7_CAPBA)
Solyc06g073170.1.1	8	0.954592	transmembrane protein (AHRD V3.3 *** AT2G43540.1)
Solyc12g044730.2.1	8	0.973664	40S ribosomal protein S15a (AHRD V3.3 *** B6U773_MAIZE)
Solyc01g108280.3.1	8	0.922732	Protein kinase (AHRD V3.3 *** O65765_CRAPL)
Solyc02g079740.1.1	8	0.90603	RING-type E3 ubiquitin transferase (AHRD V3.3 *** A0A2G3D6H8_CAPCH)
Solyc02g088270.3.1	2	0.800085	hypothetical protein (DUF1997) (AHRD V3.3 *** AT5G39530.1)
Solyc11g012290.2.1	8	0.866429	SWIB domain-containing protein (AHRD V3.3 *-* A0A1Q3D4Q9_CEPFO)
Solyc06g036640.4.1	8	0.831536	alpha-(1%2C6)-fucosyltransferase (AHRD V3.3 *** AT5G28910.2)
Solyc03g111330.4.1	8	0.914563	UPF0235 protein (AHRD V3.3 *** A0A1U8G4Z0_CAPAN)
Solyc06g075550.3.1	5	0.992768	Receptor-like cytoplasmic protein kinase 1 (AHRD V3.3 *** F6JSQ7_CAPAN)
Solyc04g045660.4.1	5	0.425615	MLH1
Solyc09g018460.1.1	8	0.854305	GRAS5
Solyc03g114140.3.1	5	0.955746	RNA-dependent RNA polymerase2
Solyc05g047640.3.1	5	0.908115	S-acyltransferase (AHRD V3.3 *** A0A2G3CFY8_CAPCH)
Solyc08g082210.4.1	2	0.900096	Ethylene-responsive transcription factor (AHRD V3.3 *** A0A2G3ADG6_CAPAN)
Solyc04g078600.3.1	8	0.831303	hypothetical protein (AHRD V3.3 *** AT5G47830.1)
Solyc09g009920.1.1	5	0.990264	F-box domain (AHRD V3.3 *** A0A200QKR6_9MAGN)
Solyc01g108350.4.1	4	0.823924	Cupredoxin (AHRD V3.3 *** A0A2U1P8C5_ARTAN)
Solyc06g073850.1.1	5	0.916331	hypothetical protein (AHRD V3.3 *** AT2G27180.1)
Solyc12g038800.1.1	8	0.974001	Unknown protein
Solyc11g067260.3.1	2	0.839389	Alpha/beta-Hydrolases superfamily protein (AHRD V3.3 *** A0A2U1LHG4_ARTAN)
Solyc12g098520.2.1	5	0.957856	Heat stress transcription factor A-5 (AHRD V3.3 *** A0A2G3AV96_CAPCH)
Solyc11g012000.2.1	8	0.984759	Transmembrane protein, putative (DUF3537) (AHRD V3.3 *** A0A1P8B952_ARATH)
Solyc01g100810.3.1	2	0.799033	Neutral/alkaline invertase (AHRD V3.3 *** V5N4X0_MANES)
Solyc03g025160.4.1	1	0.737394	protein PATRONUS 2 (AHRD V3.3 *** XP_011084447.1)
Solyc07g032480.3.1	5	0.949323	cyclinT1_2
Solyc08g079480.3.1	3	0.803604	Ankyrin repeat/KH domain protein (DUF1442) (AHRD V3.3 *** O22136_ARATH)
Solyc10g007680.4.1	8	0.913225	Regulator of chromosome condensation (AHRD V3.3 *** A0A200Q2M9_9MAGN)
Solyc05g026500.1.1	5	0.974182	Unknown protein
Solyc02g031980.3.1	5	0.973772	urease accessory protein D
Solyc01g109120.3.1	8	0.966254	Transducin/WD40 repeat-like superfamily protein (AHRD V3.3 *** A0A2U1MAA7_ARTAN)
Solyc04g017690.3.1	5	0.989225	Protein EARLY RESPONSIVE TO DEHYDRATION 15 (AHRD V3.3 *** A0A1U8FFS2_CAPAN)
Solyc01g107240.4.1	8	0.940982	Peroxisomal membrane 22 kDa (Mpv17/PMP22) family protein (AHRD V3.3 *-* A0A2U1NNX3_ARTAN)
Solyc12g042830.3.1	3	0.987017	Class I heat shock protein (AHRD V3.3 *-* A0A2U1P7Z6_ARTAN)
Solyc06g066550.3.1	5	0.994785	LETM1-like protein (AHRD V3.3 *** A0A2U1PU88_ARTAN)
Solyc02g063390.4.1	7	0.751986	3-oxo-5-alpha-steroid 4-dehydrogenase (DUF1295) (AHRD V3.3 *** O81042_ARATH)
Solyc01g079310.3.1	8	0.633626	Heme binding protein (AHRD V3.3 *** Q9LZQ3_ARATH)
Solyc12g099440.3.1	5	0.916592	Glyoxysomal fatty acid beta-oxidation multifunctional protein MFP-a (AHRD V3.3 *** A0A2G2VJQ0_CAPBA)
Solyc01g088090.3.1	2	0.900786	Pheophytinase, chloroplastic (AHRD V3.3 *** A0A2G3C5T3_CAPCH)
Solyc04g007425.1.1	8	0.82167	Unknown protein
Solyc12g016210.2.1	8	0.872417	tRNA dimethylallyltransferase (AHRD V3.3 *** AT3G23255.2)
Solyc04g005800.3.1	8	0.842594	Homeobox-leucine zipper protein HOX16 (AHRD V3.3 *** A0A1U8EXU3_CAPAN)
Solyc02g079440.3.1	4	0.860378	FAD-binding Berberine family protein (AHRD V3.3 *** A0A2U1MQE5_ARTAN)
Solyc03g098180.3.1	5	0.950081	DHHA1 domain protein (AHRD V3.3 *** F4HRG2_ARATH)
Solyc01g090680.3.1	5	0.957106	Uncharacterized conserved protein (UCP012943) (AHRD V3.3 *** AT4G25170.1)
Solyc02g083280.4.1	8	0.820045	Rhodanese-like domain (AHRD V3.3 *** A0A200R010_9MAGN)
Solyc08g066680.3.1	5	0.872496	Exostosin-like (AHRD V3.3 *** A0A200QDL7_9MAGN)
Solyc11g008380.3.1	5	0.910203	Glycerol-3-phosphate dehydrogenase (AHRD V3.3 *** A0A2G3AV54_CAPCH)
Solyc01g079290.1.1	8	0.840145	Ubiquitin-conjugating enzyme (AHRD V3.3 *** A0A200R0D5_9MAGN)
Solyc07g065060.1.1	5	0.945054	MBOAT (Membrane bound O-acyl transferase) family protein (AHRD V3.3 *** A0A2U1LYZ9_ARTAN)
Solyc12g042070.3.1	8	0.9815	Auxin Response Factor 2B
Solyc02g079960.3.1	5	0.920629	Thioredoxin (AHRD V3.3 *** A0A2G3D6G6_CAPCH)
Solyc02g083180.4.1	5	0.966173	UPF0548 protein (AHRD V3.3 *** A0A1U8FXK9_CAPAN)
Solyc09g082115.1.1	8	0.883263	Lactoylglutathione lyase / glyoxalase I family protein (AHRD V3.3 *** A0A2U1MRE2_ARTAN)
Solyc12g008650.2.1	4	0.873832	Inositol oxygenase (AHRD V3.3 *** A0A200QVH1_9MAGN)
Solyc02g083460.3.1	5	0.934474	Eukaryotic aspartyl protease family protein (AHRD V3.3 *** A0A2U1KXY4_ARTAN)
Solyc07g041010.3.1	5	0.821051	60S ribosomal protein L18a-like protein (AHRD V3.3 *** A0A1J3E1C5_NOCCA)
Solyc04g078640.3.1	5	0.94848	Ethylene-responsive transcription factor RAP2-1 (AHRD V3.3 *** A0A1U8GBU2_CAPAN)
Solyc05g052980.4.1	8	0.977535	Protein phosphatase 2C (AHRD V3.3 *** A0A2U1LBV4_ARTAN)
Solyc01g112280.3.1	5	0.958351	partialaminoacylase-1
Solyc10g086620.2.1	5	0.775441	NAD(P)-binding Rossmann-fold superfamily protein (AHRD V3.3 *** F4IKL5_ARATH),Pfam:PF13561
Solyc01g086810.2.1	8	0.890493	disease resistance protein RPM1-like (AHRD V3.3 *** A0A2I4DV93_9ROSI)
Solyc09g064440.4.1	5	0.809442	ABC transporter C family member 13 (AHRD V3.3 *** A0A2G2VCG3_CAPBA)
Solyc09g075440.4.1	5	0.94258	Never ripe-2
Solyc01g104220.3.1	5	0.92334	Transmembrane emp24 domain-containing protein p24delta3 (AHRD V3.3 *** A0A2G3AUH9_CAPCH)
Solyc02g080820.3.1	4	0.813422	Peroxisomal membrane protein PMP22 (AHRD V3.3 *** A0A1U8FN47_CAPAN)
Solyc04g005860.3.1	5	0.996726	Protein ENHANCED DISEASE RESISTANCE 2 (AHRD V3.3 *** A0A1J3E5Z2_NOCCA)
Solyc01g073720.2.1	5	0.898383	Transmembrane protein (AHRD V3.3 *** Q8LC91_ARATH)
Solyc09g014860.3.1	7	0.597351	Protein LURP-one-related 15 (AHRD V3.3 *** A0A2G2ZQX5_CAPAN)
Solyc02g082270.3.1	5	0.925355	RNA-binding protein 38-like (AHRD V3.3 *** A0A2I4G7F9_9ROSI)
Solyc02g078940.3.1	8	0.929138	Oxidoreductase, zinc-binding dehydrogenase family protein (AHRD V3.3 *** A0A2U1PX72_ARTAN)
Solyc01g094370.3.1	1	0.546206	remorin 2
Solyc08g078820.3.1	5	0.991272	Autophagy-related protein (AHRD V3.3 *** F1JYZ6_SOLLC)
Solyc02g080530.3.1	8	0.697341	Peroxidase (AHRD V3.3 *** K4B9S4_SOLLC)
Solyc04g072880.3.1	8	0.652896	CycH1_2
Solyc02g085000.3.1	8	0.875024	netrin receptor DCC (AHRD V3.3 *** AT3G50910.1)
Solyc03g033630.3.1	5	0.954484	Zinc finger CCCH domain-containing protein 44 (AHRD V3.3 *** A0A2G3CKZ0_CAPCH)
Solyc03g005450.3.1	8	0.965476	Cellulose synthase (AHRD V3.3 *** A0A200Q4F9_9MAGN)
Solyc08g082980.2.1	4	0.853988	MAP kinase kinase kinase 67
Solyc03g121250.3.1	5	0.999084	3'-5' exonuclease domain (AHRD V3.3 *** A0A200QLJ1_9MAGN)
Solyc04g007450.4.1	5	0.96242	Alpha/beta hydrolase family protein (AHRD V3.3 *** Q8RX69_ARATH)
Solyc11g069710.2.1	1	0.563329	ABC transporter-like (AHRD V3.3 *** A0A200Q907_9MAGN)
Solyc01g008490.4.1	8	0.946074	Nuclear transcription factor Y subunit A-7 (AHRD V3.3 *** A0A2G2XP63_CAPBA)
Solyc07g042295.1.1	2	0.896267	Unknown protein
Solyc11g066020.2.1	8	0.717581	Ankyrin repeat family protein, putative, expressed (AHRD V3.3 *** Q10NB7_ORYSJ)
Solyc04g076010.3.1	8	0.938208	zinc ion-binding protein (AHRD V3.3 *-* AT1G02070.1)
Solyc10g086060.2.1	7	0.698197	SUN-like protein 30
Solyc02g065660.4.1	5	0.831973	WPP domain-interacting tail-anchored protein 2 (AHRD V3.3 *** A0A1J3JZ59_NOCCA)
Solyc01g086850.3.1	5	0.941047	Ras gtpase (AHRD V3.3 *** A0A1J9QT15_9PEZI)
Solyc05g056530.4.1	2	0.880048	DDT domain-containing protein (AHRD V3.3 *** F4KB54_ARATH)
Solyc06g062660.4.1	5	0.965164	Beta-galactosidase (AHRD V3.3 *** A0A2G2WL43_CAPBA)
Solyc12g010430.1.1	3	0.937339	hypothetical protein (AHRD V3.3 --* AT5G35090.1)
Solyc10g084930.2.1	5	0.992025	Serine/threonine-protein kinase (AHRD V3.3 *** A0A0K0XQY3_TOBAC)
Solyc10g006173.1.1	8	0.868377	Cell differentiation protein RCD1-like protein (AHRD V3.3 *-* A0A1J3G0M4_NOCCA)
Solyc07g042500.4.1	8	0.805972	alpha/beta-Hydrolases superfamily protein (AHRD V3.3 *** AT2G03140.9)
Solyc08g062690.2.1	3	0.871794	Unknown protein
Solyc05g054570.3.1	8	0.959014	CRAL-TRIO lipid binding domain-containing protein (AHRD V3.3 *** A0A2U1PXE9_ARTAN)
Solyc11g073300.2.1	5	0.863996	K-stimulated pyrophosphate-energized sodium pump protein (AHRD V3.3 *** F4JXE8_ARATH)
Solyc07g019440.3.1	8	0.922933	ADP-glucose pyrophosphorylase large subunit 2
Solyc04g076030.3.1	5	0.674583	transcription factor bHLH143-like (AHRD V3.3 *** A0A2I4FQB9_9ROSI)
Solyc06g076270.3.1	8	0.720374	Telomere repeat-binding protein 2 (AHRD V3.3 *** A0A2G3CBM6_CAPCH)
Solyc04g072810.4.1	8	0.906043	Sec14p-like phosphatidylinositol transfer family protein (AHRD V3.3 *** B6T8I8_MAIZE)
Solyc06g071300.1.1	5	0.968821	AGAMOUS-like 98 (AHRD V3.3 *-* Q9FIW6_ARATH)
Solyc07g007330.1.1	8	0.841215	Serine-rich protein (AHRD V3.3 *** E5GCC5_CUCME)
Solyc12g088920.2.1	5	0.937347	Calcineurin-like metallo-phosphoesterase superfamily protein (AHRD V3.3 *** F4JPS4_ARATH)
Solyc08g074390.3.1	5	0.913929	Glucan endo-1,3-beta-glucosidase 5 (AHRD V3.3 *** A0A1U8GSD0_CAPAN)
Solyc11g010740.3.1	3	0.890696	Glycosyltransferase (AHRD V3.3 *** A0A2U1PXH3_ARTAN)
Solyc05g052640.3.1	5	0.897904	Peroxisomal nicotinamide adenine dinucleotide carrier (AHRD V3.3 *** A0A1U8GQE9_CAPAN)
Solyc01g105970.3.1	8	0.822934	Magnesium-dependent phosphatase 1 (AHRD V3.3 *** A0A1J3GPG9_NOCCA)
Solyc06g074330.3.1	5	0.938561	Alpha/beta-Hydrolases superfamily protein (AHRD V3.3 *** F4J341_ARATH)
Solyc03g123980.4.1	5	0.937097	Pumilio-like protein 2 (AHRD V3.3 *** A0A2G2WPH9_CAPBA)
Solyc01g005030.4.1	8	0.839301	MAP kinase kinase kinase 1
Solyc05g048810.4.1	5	0.979066	tRNA-specific adenosine deaminase 1-like protein (AHRD V3.3 *** A0A2K3PA98_TRIPR)
Solyc06g069120.3.1	5	0.900277	BnaA05g33450D protein (AHRD V3.3 *** A0A078J4B8_BRANA)
Solyc11g013480.3.1	8	0.914768	Auxin Response Factor 17
Solyc09g011160.4.1	5	0.93221	Regulator of chromosome condensation (RCC1) family protein (AHRD V3.3 *** A0A1I9LSN5_ARATH)
Solyc03g121620.1.1	1	0.634246	Late embryogenesis abundant (LEA) hydroxyproline-rich glycoprotein family (AHRD V3.3 *** A0A2U1MMJ0_ARTAN)
Solyc02g090820.3.1	5	0.868154	Heat stress transcription factor B-1 (AHRD V3.3 *** A0A2G3D8M4_CAPCH)
Solyc09g014900.3.1	3	0.938814	Cytochrome P450 (AHRD V3.3 *** A0A2U1NKI2_ARTAN)
Solyc08g006770.3.1	5	0.816168	2-oxoglutarate (2OG) and Fe(II)-dependent oxygenase superfamily protein (AHRD V3.3 *** A0A2U1MCV6_ARTAN)
Solyc05g024160.3.1	8	0.814256	Pyruvate dehydrogenase E1 component subunit beta (AHRD V3.3 *** A0A1U8ENS4_CAPAN)
Solyc10g050840.3.1	5	0.729755	Peptidase S9 (AHRD V3.3 *** A0A200PNL2_9MAGN)
Solyc05g014710.4.1	1	0.904319	Remorin (AHRD V3.3 *** A0A200QY51_9MAGN)
Solyc02g065080.3.1	8	0.962319	Phosphoglycerate mutase-like protein 4 (AHRD V3.3 *** A0A1U8FJL4_CAPAN)
Solyc01g095790.4.1	8	0.972543	Protein SDE2-like protein (AHRD V3.3 *** A0A2G3BTD6_CAPCH)
Solyc03g123750.3.1	8	0.971226	Alpha/beta-Hydrolases superfamily protein (AHRD V3.3 *** F4JFU8_ARATH)
Solyc12g021170.2.1	5	0.935211	Electron transfer flavoprotein-ubiquinone oxidoreductase (AHRD V3.3 *** A0A200QEC5_9MAGN)
Solyc05g014630.2.1	5	0.913706	Unknown protein
Solyc08g021920.4.1	5	0.843655	DnaJ-like protein subfamily C GRV2 (AHRD V3.3 *** A0A2G2YXE7_CAPAN)
Solyc07g053490.3.1	8	0.806062	OPA3-like protein (AHRD V3.3 *** A0A2I4G3K5_9ROSI)
Solyc02g021230.4.1	3	0.886541	Nucleotide-diphospho-sugar transferase (AHRD V3.3 *** A0A200Q0X1_9MAGN)
Solyc03g033530.4.1	5	0.932894	DNA-(apurinic or apyrimidinic site) lyase (AHRD V3.3 *** A0A2G2ZMB4_CAPAN)
Solyc01g067570.3.1	5	0.932331	E3 ubiquitin-protein ligase RING1-like (AHRD V3.3 *** A0A2G3BK63_CAPCH)
Solyc07g062980.4.1	8	0.925218	Squamosa promoter-binding-like protein (AHRD V3.3 *** A0A078J475_BRANA)
Solyc12g014400.3.1	5	0.996958	Cell differentiation protein RCD1-like protein (AHRD V3.3 *** A0A2G3CUT5_CAPCH),Pfam:PF04078
Solyc11g008550.3.1	5	0.933672	Phospholipase A(1) LCAT3 (AHRD V3.3 *** A0A2G3B0N5_CAPCH)
Solyc02g063490.3.1	5	0.979172	Malate dehydrogenase (AHRD V3.3 *** A0A2G2XBH7_CAPBA)
Solyc03g115870.3.1	5	0.842016	Thioredoxin-like 1-2, chloroplastic (AHRD V3.3 *** A0A2G3CZB1_CAPCH)
Solyc06g068450.3.1	8	0.915409	Non-specific serine/threonine protein kinase (AHRD V3.3 *** A0A2G2WLA4_CAPBA)
Solyc02g079580.4.1	5	0.886686	S-receptor kinase-like protein 1 (AHRD V3.3 *** Q5NJB1_SENSQ)
Solyc03g117540.4.1	5	0.556501	ABC transporter C family member 13 (AHRD V3.3 *** A0A2G3CZQ5_CAPCH)
Solyc02g088300.3.1	5	0.917907	ERD (Early-responsive to dehydration stress) family protein (AHRD V3.3 *** A0A2U1KPJ9_ARTAN)
Solyc12g039110.1.1	8	0.841052	Retrovirus-related Pol polyprotein from transposon TNT 1-94 (AHRD V3.3 *-* A0A2K3PGB0_TRIPR)
Solyc04g074760.3.1	5	0.863815	hypothetical protein (AHRD V3.3 *** AT4G09060.1)
Solyc02g069670.4.1	2	0.72018	alpha-glucosidase (AHRD V3.3 *** A0A2I4FA71_9ROSI)
Solyc12g005880.2.1	2	0.85856	Hexosyltransferase (AHRD V3.3 *** A0A2G3BMU2_CAPCH)
Solyc06g075980.3.1	5	0.950341	SEC14 cytosolic factor family protein / phosphoglyceride transfer family protein (AHRD V3.3 *** F4J934_ARATH)
Solyc07g066080.3.1	5	0.952155	Ubiquitin-conjugating enzyme (AHRD V3.3 *** A0A200QCU7_9MAGN)
Solyc11g070020.3.1	5	0.812828	rhomboid family protein (AHRD V3.3 *** AT5G11810.1)
Solyc01g106800.4.1	5	0.829574	amino acid transporter 1
Solyc01g104030.3.1	8	0.860793	Potassium channel AKT2 (AHRD V3.3 *** A0A1U8E6Z3_CAPAN)
Solyc10g081570.3.1	5	0.986887	Marmande
Solyc01g106080.4.1	5	0.975904	Methylmalonate-semialdehyde dehydrogenase (AHRD V3.3 *** A0A200PUD7_9MAGN)
Solyc01g106060.3.1	5	0.980664	Glutamine amidotransferase (AHRD V3.3 *** A0A200PUF5_9MAGN)
Solyc12g013530.2.1	5	0.923606	Unknown protein
Solyc05g056110.3.1	5	0.952076	mRNA-decapping enzyme subunit 2 (AHRD V3.3 *** A0A1U8GRY6_CAPAN)
Solyc02g062960.4.1	5	0.917412	Homeobox-leucine zipper protein HOX14 (AHRD V3.3 *** A0A1U8FQP7_CAPAN)
Solyc11g005060.2.1	5	0.980161	NADH:ubiquinone oxidoreductase intermediate-associated protein 30 (AHRD V3.3 *** A0A2U1L3K2_ARTAN)
Solyc01g099730.3.1	5	0.954791	transmembrane protein (AHRD V3.3 *** AT2G41945.2)
Solyc06g071770.4.1	5	0.933736	PB1 domain, Zinc finger, ZZ-type, UBA-like, Next to BRCA1, central domain protein (AHRD V3.3 *-* A0A2U1P8J3_ARTAN)
Solyc01g100350.3.1	5	0.978888	GTP-binding protein (AHRD V3.3 *** Q9SDK4_ORYSJ)
Solyc03g025940.3.1	5	0.963642	F-box/LRR-repeat protein (AHRD V3.3 *** A0A1U8G7I8_CAPAN)
Solyc02g092140.1.1	8	0.857022	PHLOEM 2-LIKE A10 protein (AHRD V3.3 *** A0A2K3MSF3_TRIPR)
Solyc04g074850.3.1	8	0.914149	ripening regulated protein DDTFR18
Solyc01g104410.4.1	8	0.851364	Sterol 3-beta-glucosyltransferase (AHRD V3.3 *** A0A1J3HV40_NOCCA)
Solyc12g007140.3.1	1	0.765674	hypothetical protein (AHRD V3.3 *-* AT5G42710.2)
Solyc07g052640.3.1	8	0.910274	Glycosyltransferase (DUF604) (AHRD V3.3 *** F4JJF6_ARATH)
Solyc09g018060.4.1	8	0.952569	MAP kinase kinase kinase 69
Solyc01g094660.3.1	5	0.995622	Protein kinase domain (AHRD V3.3 *** A0A200QU61_9MAGN)
Solyc11g069050.2.1	5	0.849285	4-coumarate--CoA ligase-like 7 (AHRD V3.3 *** A0A1U8ELY2_CAPAN)
Solyc05g052020.3.1	5	0.967847	Alpha/beta-Hydrolases superfamily protein (AHRD V3.3 *** A0A2U1NKR4_ARTAN)
Solyc02g086270.4.1	5	0.838602	Protein kinase family protein (AHRD V3.3 *** A0A2U1MH78_ARTAN)
Solyc01g079350.3.1	5	0.88686	HIT zinc finger and PAPA-1-like domain-containing protein (AHRD V3.3 *-* F4I548_ARATH)
Solyc08g076970.3.1	2	0.918211	Acetylornithine deacetylase (AHRD V3.3 *** A0A2G2XLB1_CAPBA)
Solyc02g094430.4.1	8	0.864106	Acyltransferase-like protein, chloroplastic (AHRD V3.3 *** A0A2G3AD32_CAPAN)
Solyc04g054370.1.1	8	0.955061	RING/U-box superfamily protein (AHRD V3.3 *-* Q3EAE6_ARATH)
Solyc03g120540.3.1	5	0.989519	Peroxyureidoacrylate/ureidoacrylate amidohydrolase (AHRD V3.3 *** A0A2K3NBB8_TRIPR)
Solyc11g006130.2.1	5	0.964938	Methyltransferase-like protein (AHRD V3.3 *** A0A2G3B1C8_CAPCH),Pfam:PF13489
Solyc03g083330.3.1	5	0.902616	Dipeptidyl peptidase (AHRD V3.3 *** A0A1Y1HMI5_KLENI)
Solyc12g088200.3.1	8	0.848586	Inositol-tetrakisphosphate 1-kinase (AHRD V3.3 *** A0A2G2Y9E6_CAPAN)
Solyc04g081900.4.1	8	0.988987	Thioredoxin_8 domain-containing protein (AHRD V3.3 *** A0A1Q3C5I0_CEPFO)
Solyc12g009680.2.1	8	0.845112	Heptahelical transmembrane protein 1 (AHRD V3.3 *** A0A1U8E8P1_CAPAN)
Solyc06g076560.2.1	8	0.852822	Class I heat shock protein (AHRD V3.3 *** A0A2K3M3P7_TRIPR)
Solyc06g008350.3.1	8	0.926907	Serine-threonine protein kinase (AHRD V3.3 *** A0A2U1MEB6_ARTAN)
Solyc10g008500.4.1	2	0.80517	Peroxisomal membrane 22 kDa (Mpv17/PMP22) family protein (AHRD V3.3 *** A0A2U1PNL3_ARTAN)
Solyc06g068380.4.1	5	0.803462	PPPDE thiol peptidase family protein (AHRD V3.3 *-* O49393_ARATH)
Solyc01g086970.4.1	5	0.962192	Zinc finger A20 and AN1 domain-containing stress-associated protein 8 (AHRD V3.3 *** A0A2G2XRT9_CAPBA)
Solyc06g150138.1.1	5	0.932904	Unknown protein
Solyc03g093430.3.1	5	0.97679	Small G protein family protein / RhoGAP family protein (AHRD V3.3 *** A0A2U1Q0F6_ARTAN)
Solyc04g076340.3.1	8	0.928805	hypothetical protein (AHRD V3.3 *-* AT4G38060.4)
Solyc03g117680.4.1	3	0.89613	ATP-dependent DNA helicase (AHRD V3.3 *** Q9ZUI1_ARATH)
Solyc03g112160.3.1	5	0.839777	Drought induced 19 protein-like (AHRD V3.3 *** A0A200RD12_9MAGN)
Solyc11g010950.2.1	5	0.716751	Elongator complex protein 4 (AHRD V3.3 *** A0A1U8EZY2_CAPAN)
Solyc05g015610.3.1	8	0.922957	Histidine kinase 3 (AHRD V3.3 *** A0A1U8EVH0_CAPAN)
Solyc04g081480.3.1	8	0.879061	Unknown protein
Solyc03g037490.1.1	8	0.886952	E3 ubiquitin-protein ligase (AHRD V3.3 *-* A0A2G3CLG0_CAPCH)
Solyc01g100420.3.1	5	0.683168	Peptide chain release factor 2 (AHRD V3.3 *** B6SY98_MAIZE)
Solyc01g087470.3.1	5	0.933487	Peptidylprolyl isomerase (AHRD V3.3 *** A0A2G3DGW7_CAPCH)
Solyc02g085640.4.1	5	0.935442	Xaa-Pro aminopeptidase 1
Solyc01g096810.3.1	5	0.958371	EIL3
Solyc09g015000.4.1	8	0.915056	Class I heat shock protein (AHRD V3.3 *** A0A2K3KSJ8_TRIPR)
Solyc06g067910.3.1	4	0.86781	DUF642 domain-containing protein (AHRD V3.3 *** A0A1Q3BMB3_CEPFO)
Solyc11g012660.2.1	5	0.82283	Microtubule-associated protein 70 (AHRD V3.3 *** A0A200RBU6_9MAGN)
Solyc03g116330.3.1	8	0.510172	transmembrane protein (AHRD V3.3 *** AT1G74530.3)
Solyc06g084390.3.1	5	0.901683	ER auxin binding 1
Solyc03g007210.3.1	5	0.876523	Receptor-like protein kinase (AHRD V3.3 *** A0A2K3PPP5_TRIPR)
Solyc12g039180.2.1	5	0.964095	Diacylglycerol kinase (AHRD V3.3 *** A0A1U8G5K6_CAPAN)
Solyc01g081200.3.1	5	0.779637	hypothetical protein (AHRD V3.3 *** AT5G17610.1)
Solyc12g008330.3.1	5	0.988308	G-type lectin S-receptor-like serine/threonine-protein kinase RLK1 (AHRD V3.3 *** A0A2G2X3L4_CAPBA)
Solyc03g078520.4.1	8	0.803826	LRR receptor-like kinase (AHRD V3.3 *** A0A072TVB6_MEDTR)
Solyc12g005910.2.1	5	0.98283	B-cell receptor-associated 31-like (AHRD V3.3 *** A0A200QH03_9MAGN)
Solyc07g042930.3.1	3	0.914558	Rhomboid-like protein 14 (AHRD V3.3 *** A0A2K3N0Y0_TRIPR)
Solyc12g099940.2.1	5	0.90878	Acyl-CoA N-acyltransferases (NAT) superfamily protein (AHRD V3.3 *** AT2G06025.6)
Solyc03g114710.4.1	1	0.580681	Glycosyltransferase (AHRD V3.3 *** A0A328DB01_9ASTE)
Solyc10g081480.2.1	5	0.974855	maltase-glucoamylase%2C intestinal protein (AHRD V3.3 *** AT5G37480.2)
Solyc08g079470.3.1	5	0.89715	Glycine cleavage T-protein (AHRD V3.3 *** A0A200QAZ4_9MAGN)
Solyc12g010585.1.1	5	0.851925	transcription factor bHLH36-like (AHRD V3.3 *** A0A2I4FJG0_9ROSI)
Solyc08g066030.3.1	5	0.985806	Caveolin-1 protein (AHRD V3.3 *** F4I2E7_ARATH)
Solyc03g119520.4.1	5	0.880863	BnaC05g48200D protein (AHRD V3.3 *** A0A078HZC2_BRANA)
Solyc10g076290.2.1	5	0.951206	F-box/LRR-repeat protein 3 (AHRD V3.3 *** A0A2G2YKP8_CAPAN)
Solyc12g019560.1.1	7	0.667488	Serine carboxypeptidase-like 1 (AHRD V3.3 *-* A0A2G2X7L7_CAPBA)
Solyc12g096520.3.1	5	0.99337	Protein phosphatase 2C (AHRD V3.3 *** Q8S8Z0_MESCR)
Solyc12g014090.2.1	5	0.717148	TAF RNA polymerase I subunit A (AHRD V3.3 *** AT1G53200.1)
Solyc07g054770.1.1	3	0.985724	Wound-responsive family protein (AHRD V3.3 *** A0A2K3L288_TRIPR)
Solyc06g075150.3.1	8	0.907088	Auxin Response Factor 10B
Solyc07g042000.4.1	5	0.853803	Cation/calcium exchanger 3 (AHRD V3.3 *** A0A1U8H9M5_CAPAN)
Solyc09g011670.4.1	4	0.868254	Adenine nucleotide alpha hydrolases-like superfamily protein (AHRD V3.3 *** A0A2U1NYH2_ARTAN)
Solyc03g114640.4.1	2	0.851704	Signal peptide peptidase (AHRD V3.3 *** A0A2U1MQA9_ARTAN)
Solyc08g081670.3.1	8	0.963485	Ethylene-responsive transcription factor (AHRD V3.3 *** A0A2G2XJJ5_CAPBA)
Solyc07g007130.1.1	8	0.951607	NHL domain protein (AHRD V3.3 *** A0A1P8BDM5_ARATH)
Solyc09g007530.3.1	5	0.968107	RING/U-box superfamily protein (AHRD V3.3 *** A0A1P8AZH1_ARATH)
Solyc01g105670.3.1	8	0.829198	Serine/threonine-protein kinase PEPKR2 (AHRD V3.3 *** A0A2G2Y344_CAPAN)
Solyc04g008230.3.1	4	0.919057	Pectin lyase-like superfamily protein (AHRD V3.3 *** A0A2U1PE89_ARTAN)
Solyc07g009170.4.1	2	0.947051	Nudix hydrolase 20, chloroplastic (AHRD V3.3 *** A0A2G2X7Y2_CAPBA)
Solyc08g076410.4.1	2	0.96356	Shikimate kinase-like protein (AHRD V3.3 *** S8CW00_9LAMI)
Solyc08g008590.4.1	6	0.889399	Ubiquitin (AHRD V3.3 *-* K2RHN1_MACPH)
Solyc06g076090.3.1	6	0.791784	Actin (AHRD V3.3 *** A0A1U8H9K1_CAPAN)
Solyc03g096050.3.1	6	0.753062	2-oxoglutarate (2OG) and Fe(II)-dependent oxygenase superfamily protein (AHRD V3.3 *** F4J670_ARATH)
Solyc05g008270.3.1	2	0.949588	DUF3326 domain-containing protein (AHRD V3.3 *** A0A1Q3BC49_CEPFO)
Solyc03g118120.3.1	2	0.951018	Transferring glycosyl group transferase (AHRD V3.3 *** A0A2K3L539_TRIPR)
Solyc05g009300.1.1	2	0.994816	transmembrane protein (AHRD V3.3 *-* AT2G29180.1)
Solyc02g043940.1.1	2	0.972814	Unknown protein
Solyc02g038690.1.1	4	0.906361	Histone H2B (AHRD V3.3 *** A0A078K3Z1_BRANA)
Solyc06g005230.3.1	6	0.91768	Receptor-like protein kinase THESEUS 1 (AHRD V3.3 *** A0A2G2WHH2_CAPBA)
Solyc10g080590.2.1	6	0.969673	60S ribosomal protein L21 (AHRD V3.3 *** B6SYW9_MAIZE)
Solyc10g083520.2.1	6	0.787306	Transcriptional activator (DUF662) (AHRD V3.3 *** Q3EBM1_ARATH)
Solyc01g005540.4.1	2	0.900372	Lysine--tRNA ligase (AHRD V3.3 *** A0A1U8HGH5_CAPAN)
Solyc10g054820.2.1	2	0.967591	X-intrinsic protein 1.2
Solyc07g042300.1.1	7	0.914124	Dirigent protein (AHRD V3.3 *** K4CE93_SOLLC)
Solyc03g121400.1.1	2	0.970842	Dof zinc finger protein14
Solyc10g150146.1.1	4	0.87777	40S ribosomal protein S17 (AHRD V3.3 *** Q6RJY3_CAPAN)
Solyc06g071050.4.1	4	0.959179	Hypersensitive-induced response protein (AHRD V3.3 *** A6YGE4_CARPA)
Solyc10g008490.3.1	6	0.966047	Protein phosphatase 2C (AHRD V3.3 *** A0A2U1PMG8_ARTAN)
Solyc11g069570.2.1	2	0.928295	Cytokinin riboside 5'-monophosphate phosphoribohydrolase (AHRD V3.3 *** A0A2G2YHS4_CAPAN)
Solyc03g062710.4.1	2	0.963918	protein NDH-DEPENDENT CYCLIC ELECTRON FLOW 5 (AHRD V3.3 *** A0A2I4GSV2_9ROSI)
Solyc03g006980.4.1	2	0.979203	Alpha-L-fucosidase 1 (AHRD V3.3 *** A0A2G2X6A5_CAPBA)
Solyc08g006640.3.1	7	0.934755	monogalactosyldiacylglycerol synthase, chloroplastic (AHRD V3.3 *** A0A2I4G6M8_9ROSI)
Solyc07g018010.3.1	6	0.928379	bHLH transcription factor139
Solyc06g050370.1.1	7	0.995088	Alkylated DNA repair protein (AHRD V3.3 *-* A0A2I0W164_9ASPA)
Solyc06g064500.3.1	7	0.83074	Myricetin O-methyltransferase 2 (AHRD V3.3 *** F2YTN5_SOLHA)
Solyc08g067370.1.1	6	0.916936	serine/arginine repetitive matrix protein (AHRD V3.3 *-* AT2G46630.1)
Solyc06g069380.4.1	7	0.818566	O-fucosyltransferase (AHRD V3.3 *** A0A2P5EBU6_TREOI)
Solyc05g017970.1.1	2	0.926685	Unknown protein
Solyc02g063220.3.1	2	0.92626	Mannose-6-phosphate isomerase (AHRD V3.3 *** A0A2G2XBW4_CAPBA)
Solyc07g006530.3.1	7	0.96658	Adenylosuccinate lyase (AHRD V3.3 *** A0A2G2YZL5_CAPAN)
Solyc04g076980.3.1	4	0.694468	Receptor-like protein kinase (AHRD V3.3 *-* A0A2R6RNH0_ACTCH)
Solyc11g007580.3.1	6	0.93305	DNA demethylase 3
Solyc10g080370.1.1	4	0.864975	Unknown protein
Solyc09g098170.4.1	6	0.940168	Ras-related protein RABA5b (AHRD V3.3 *** A0A2G3CR82_CAPCH)
Solyc03g026110.4.1	7	0.862654	SUN-like protein 8
Solyc01g094090.4.1	2	0.980166	3-hydroxyisobutyryl-CoA hydrolase 1 (AHRD V3.3 *** A0A2G3BVL3_CAPCH)
Solyc11g012410.2.1	6	0.69386	myo-inositol monophosphatase 3
Solyc04g010240.3.1	6	0.894169	60S ribosomal protein L35 (AHRD V3.3 *** A0A2G2ZKJ8_CAPAN)
Solyc06g007350.4.1	2	0.986364	Protein phosphatase 2C (AHRD V3.3 *** B6T3C7_MAIZE)
Solyc09g005740.3.1	7	0.982665	Protein SLOW GREEN 1, chloroplastic (AHRD V3.3 *** A0A1J3J1U9_NOCCA)
Solyc08g078500.3.1	6	0.87973	auxin canalization protein (DUF828) (AHRD V3.3 *** AT4G17350.1)
Solyc03g026210.4.1	2	0.980925	Dihydrodipicolinate reductase-like protein (AHRD V3.3 *** A0A0F7GZT6_9ROSI)
Solyc02g088190.4.1	2	0.866589	MYB transcription factor (AHRD V3.3 *-* A0A0U3IU11_MESCR)
Solyc03g082600.4.1	6	0.958592	Cytochrome b5 (AHRD V3.3 *** A0A2G3A011_CAPAN)
Solyc02g072180.3.1	1	0.93957	RAB GTPase (AHRD V3.3 *** A0A2U1Q460_ARTAN)
Solyc07g007280.4.1	2	0.959716	Chlororespiratory reduction 6 (AHRD V3.3 *** A0A0F7CZ65_9ROSI)
Solyc06g074050.3.1	6	0.978693	Late embryogenesis abundant hydroxyproline-rich glycoprotein (AHRD V3.3 *** A0A2K3L117_TRIPR)
Solyc11g010390.1.1	4	0.994012	Unknown protein
Solyc11g068980.2.1	6	0.923976	Mitochondrial import inner membrane translocase subunit TIM22 (AHRD V3.3 *** A0A2K3PIN2_TRIPR),Pfam:PF02466
Solyc08g062950.4.1	6	0.922692	Cytochrome P450 family protein (AHRD V3.3 *** G7I9V8_MEDTR)
Solyc02g092430.1.1	6	0.885519	60S ribosomal protein L26 (AHRD V3.3 *** A0A1U8FHZ3_CAPAN)
Solyc08g007140.4.1	4	0.856395	60S ribosomal protein L37a (AHRD V3.3 *** A0A2G3AM54_CAPAN)
Solyc04g015040.3.1	2	0.946824	Peptidylprolyl isomerase (AHRD V3.3 *** A0A2G2XYE0_CAPAN)
Solyc07g056170.4.1	7	0.881179	Subtilisin-like protease (AHRD V3.3 *** A0A2G3C254_CAPCH)
Solyc02g079415.1.1	7	0.84661	S-adenosyl-L-methionine-dependent methyltransferases superfamily protein (AHRD V3.3 *** Q8VYM6_ARATH)
Solyc07g041730.4.1	7	0.938221	MOB kinase activator family (AHRD V3.3 *** A0A2U1N847_ARTAN)
Solyc04g081590.4.1	6	0.865953	Receptor protein kinase (AHRD V3.3 *** A0A2R6R3P4_ACTCH)
Solyc02g030130.4.1	6	0.954818	Subtilisin-like protease (AHRD V3.3 *** A0A1J3H877_NOCCA)
Solyc08g066420.1.1	2	0.964712	Polyketide cyclase/dehydrase and lipid transport superfamily protein (AHRD V3.3 *** A0A2U1PZR8_ARTAN)
Solyc10g017600.3.1	7	0.919681	Hexosyltransferase (AHRD V3.3 *** A0A2G2W3R9_CAPBA)
Solyc01g112080.3.1	4	0.990145	Lysm domain GPI-anchored protein 2 (AHRD V3.3 *** A0A2U1M2U7_ARTAN)
Solyc04g074870.3.1	6	0.841584	Purine permease 3 (AHRD V3.3 *** A0A1U8GDH3_CAPAN),Pfam:PF16913
Solyc12g087950.1.1	2	0.752745	AT-hook motif nuclear-localized protein (AHRD V3.3 *** A0A1U8GD78_CAPAN)
Solyc06g049040.4.1	7	0.972515	Basic-leucine zipper (BZIP) transcription factor family protein (AHRD V3.3 *** A0A2U1LV89_ARTAN)
Solyc06g071790.3.1	2	0.975805	Elongation factor Tu (AHRD V3.3 *** A0A2G2WM97_CAPBA)
Solyc10g076700.2.1	2	0.945003	Rhodanese-like domain-containing protein 10 (AHRD V3.3 *** A0A1U8EI03_CAPAN)
Solyc09g009540.4.1	4	0.912994	Alpha/beta-Hydrolases superfamily protein (AHRD V3.3 *** A0A2U1QP59_ARTAN)
Solyc01g094460.3.1	2	0.894193	AT-hook motif nuclear-localized protein 9-like (AHRD V3.3 *** A0A2I4E613_9ROSI)
Solyc04g054730.3.1	7	0.983462	Sulfate transporter-like protein (AHRD V3.3 *** A0A2K3NYV6_TRIPR)
Solyc11g006420.2.1	7	0.990287	Pyrimidine 5'-nucleotidase (AHRD V3.3 *** A0A200Q9M8_9MAGN)
Solyc12g042580.2.1	7	0.990336	Plastocyanin-like (AHRD V3.3 *** A0A200PSX2_9MAGN)
Solyc06g074670.4.1	6	0.880577	UDP-apiose/UDP-xylose synthase (AHRD V3.3 *** A0A1B3TP38_SPIPO)
Solyc01g087520.3.1	2	0.889888	Ferredoxin-thioredoxin reductase, variable chain (AHRD V3.3 *** A0A2G2XSR5_CAPBA)
Solyc06g071070.1.1	2	0.668234	NAD(P)-binding Rossmann-fold superfamily protein (AHRD V3.3 *** A0A2U1L921_ARTAN),Pfam:PF13561
Solyc09g083190.3.1	2	0.952697	NAD(P)H dehydrogenase 18 (AHRD V3.3 *** A0A0F7CYQ9_9ROSI)
Solyc08g081160.3.1	6	0.857913	DUF3741 domain-containing protein/DUF4378 domain-containing protein (AHRD V3.3 *-* A0A1Q3CNJ4_CEPFO)
Solyc11g021365.2.1	2	0.982172	SSUH2-like protein (AHRD V3.3 *** AT1G22630.1)
Solyc11g007930.1.1	4	0.856052	Histone H2B (AHRD V3.3 *** A0A328DBY2_9ASTE)
Solyc02g071380.2.1	2	0.942893	2-oxoglutarate (2OG) and Fe(II)-dependent oxygenase superfamily protein (AHRD V3.3 *** F4I629_ARATH)
Solyc11g013150.1.1	4	0.820301	Nodulation-signaling pathway 2 protein (AHRD V3.3 *** A0A2G3CLP6_CAPCH)
Solyc01g104370.4.1	6	0.873928	60S acidic ribosomal protein P1 (AHRD V3.3 *** A0A2G2W8Q0_CAPBA),Pfam:PF00428
Solyc10g079680.3.1	1	0.938462	bHLH transcription factor 068
Solyc06g082140.3.1	6	0.918072	Unknown protein
Solyc06g083230.3.1	2	0.719217	GTP cyclohydrolase 1
Solyc08g068665.1.1	2	0.700487	Serine decarboxylase (AHRD V3.3 *** A0A2G2W5V8_CAPBA)
Solyc12g098960.2.1	6	0.950289	Protein kinase domain (AHRD V3.3 *** A0A200R1U1_9MAGN)
Solyc02g080310.2.1	6	0.971574	Beta-glucosidase 46 (AHRD V3.3 *** A0A1U8FUJ5_CAPAN)
Solyc08g082570.4.1	2	0.983218	hypothetical protein (AHRD V3.3 *-* AT5G42070.1)
Solyc06g071330.4.1	4	0.845374	Nucleobase-ascorbate transporter 8 (AHRD V3.3 *** A0A2G3C9N0_CAPCH)
Solyc03g120250.3.1	6	0.591162	Sulfate transporter (AHRD V3.3 *** A1YKF8_BRASY)
Solyc06g074430.4.1	6	0.92174	60S acidic ribosomal protein P2 (AHRD V3.3 *** A0A2G2ZDK5_CAPAN),Pfam:PF00428
Solyc03g119860.3.1	2	0.940149	Peptidyl-prolyl cis-trans isomerase (AHRD V3.3 *** A0A2K3PFW4_TRIPR)
Solyc04g049920.4.1	4	0.988353	RNA-binding (RRM/RBD/RNP motifs) family protein (AHRD V3.3 *** A0A2U1QNE1_ARTAN)
Solyc05g053100.3.1	2	0.998863	Dihydrolipoyl dehydrogenase-like protein (AHRD V3.3 *** A0A2K3PDU3_TRIPR)
Solyc02g092950.3.1	4	0.887211	Microtubule-associated protein RP/EB family member 1C (AHRD V3.3 *** A0A2G2XGZ8_CAPBA)
Solyc08g005220.4.1	2	0.693402	Plastid lipid-associated protein chloroplastic-like (AHRD V3.3 *** A0A2K3PR63_TRIPR)
Solyc02g086940.3.1	6	0.964433	ARM repeat superfamily protein (AHRD V3.3 *** A0A2U1PMP5_ARTAN)
Solyc04g074150.3.1	6	0.965653	Multifunctional methyltransferase subunit TRM112-like protein (AHRD V3.3 *** A0A1J3G352_NOCCA)
Solyc05g056080.4.1	4	0.986698	zinc finger B-box protein (AHRD V3.3 *-* AT5G45410.5)
Solyc06g048470.4.1	7	0.989128	COP1-Interacting protein-related (AHRD V3.3 *** A0A2R4QNN9_9POAL)
Solyc03g044060.4.1	7	0.937425	Formin-like protein (AHRD V3.3 *** A0A2G3CLP8_CAPCH)
Solyc03g119660.2.1	1	0.944686	Protein PLANT CADMIUM RESISTANCE like (AHRD V3.3 *** A0A2R6QIE9_ACTCH)
Solyc12g096820.1.1	2	0.877776	Glycosyltransferase (AHRD V3.3 *** A0A2I4H5B8_9ROSI)
Solyc07g056530.3.1	7	0.981737	Nucleotide/sugar transporter family protein (AHRD V3.3 *** A0A2U1N0V9_ARTAN)
Solyc06g007220.4.1	1	0.899812	Unknown protein
Solyc05g005550.4.1	7	0.891822	BURP domain (AHRD V3.3 *-* A0A200QH65_9MAGN)
Solyc12g042430.2.1	6	0.935373	Inositol polyphosphate multikinase (AHRD V3.3 *** A0A2G2VGT7_CAPBA)
Solyc06g074800.1.1	6	0.872625	Zinc finger protein (AHRD V3.3 *** A0A200R9U1_9MAGN)
Solyc03g044600.2.1	4	0.843095	Unknown protein
Solyc12g010910.2.1	2	0.976684	Phospholipase A1-IIdelta (AHRD V3.3 *** A0A2G2YTM0_CAPAN)
Solyc01g010310.4.1	1	0.924309	Carbohydrate-binding X8 domain superfamily protein (AHRD V3.3 *** A0A1P8AZV6_ARATH)
Solyc01g091700.4.1	4	0.942709	F-box protein PP2-A15 (AHRD V3.3 *** A0A2G3DE53_CAPCH)
Solyc02g067230.3.1	3	0.69156	Dof zinc finger protein3
Solyc06g071880.4.1	6	0.929305	60S ribosomal protein L17 (AHRD V3.3 *** A0A2I0X0J2_9ASPA)
Solyc12g099370.2.1	4	0.836168	GATA transcription factor 23 (AHRD V3.3 *** A0A2G2VJP8_CAPBA)
Solyc02g094390.3.1	1	0.920902	S-acyltransferase (AHRD V3.3 *** A0A1U8FK29_CAPAN)
Solyc08g075920.4.1	2	0.808176	Protein BREVIS RADIX (AHRD V3.3 *** A0A1U8GKL1_CAPAN)
Solyc06g005170.3.1	4	0.904087	mitogen-activated protein kinase 3
Solyc08g044540.1.1	2	0.512515	hypothetical protein (AHRD V3.3 *-* AT3G57450.1)
Solyc02g068390.3.1	7	0.733003	Mitochondrial inner membrane protease subunit 1 (AHRD V3.3 *** A0A1J3ERE8_NOCCA)
Solyc01g081480.3.1	2	0.996674	GPI inositol-deacylase PGAP1-like protein (AHRD V3.3 *** A0A2U1LZR3_ARTAN)
Solyc05g054070.4.1	6	0.881529	60S ribosomal protein L6 (AHRD V3.3 *** A0A2G3CJ48_CAPCH)
Solyc05g051870.3.1	7	0.939911	Pollen Ole e 1 allergen/extensin (AHRD V3.3 *** A0A200QVY0_9MAGN),Pfam:PF01190
Solyc08g083350.4.1	2	0.904373	50S ribosomal protein L11, chloroplastic (AHRD V3.3 *** A0A2G3AD25_CAPAN)
Solyc03g111810.2.1	6	0.975424	Sieve element occlusion a (AHRD V3.3 *** E2FKJ8_9SOLN)
Solyc10g083910.3.1	2	0.722881	hypothetical protein (AHRD V3.3 *** AT2G36835.1)
Solyc10g080490.2.1	2	0.984817	Plastid-lipid associated protein PAP / fibrillin family protein (AHRD V3.3 *** A8MRU9_ARATH)
Solyc12g010350.3.1	6	0.871714	60S ribosomal protein L39 (AHRD V3.3 *** B6SP72_MAIZE)
Solyc06g068290.1.1	2	0.893843	Triphosphate tunel metalloenzyme 3 (AHRD V3.3 *** A0A1U8HDG2_CAPAN)
Solyc06g035530.3.1	3	0.56328	gibberellin 20-oxidase-2
Solyc09g092490.3.1	2	0.96493	Glycosyltransferase (AHRD V3.3 *-* A0A2I4GJH4_9ROSI)
Solyc01g106430.3.1	7	0.965923	Inorganic pyrophosphatase (AHRD V3.3 *** A0A2G2W8Z5_CAPBA)
Solyc08g079880.2.1	7	0.987717	Subtilisin-like protease (AHRD V3.3 *** Q9LWA3_SOLLC)
Solyc04g008710.4.1	7	0.83809	Arginine/serine-rich-like splicing factor (AHRD V3.3 *-* Q9SII4_ARATH)
Solyc11g066430.2.1	6	0.835654	histone H2B
Solyc01g016470.3.1	1	0.906509	60S acidic ribosomal protein P1 (AHRD V3.3 *-* A0A2G2XN91_CAPBA),Pfam:PF00428
Solyc08g081770.3.1	2	0.9704	GDT1-like protein 1, chloroplastic (AHRD V3.3 *** A0A1U8G499_CAPAN)
Solyc04g150111.1.1	4	0.948767	ozone-responsive stress-like protein (DUF1138) (AHRD V3.3 *** AT1G01170.2)
Solyc02g080490.3.1	6	0.947657	Protein DETOXIFICATION (AHRD V3.3 *** A0A328DGG9_9ASTE)
Solyc07g006060.3.1	6	0.948001	Histone-lysine N-methyltransferase (AHRD V3.3 *** A0A2R6QHU9_ACTCH)
Solyc04g009260.3.1	7	0.985827	Disease resistance protein (AHRD V3.3 *** A0A200PUC6_9MAGN)
Solyc05g051560.4.1	6	0.686276	Mitochondrial substrate carrier family protein (AHRD V3.3 *** A0A1P8BDA7_ARATH)
Solyc12g008640.3.1	4	0.923137	Gamma-glutamyltranspeptidase (AHRD V3.3 *** A0A200QPW0_9MAGN),Pfam:PF01019
Solyc02g088090.1.1	3	0.635551	Calmodulin-like protein 45 (AHRD V3.3 *** A0A2P0QD45_CAMSI)
Solyc02g085020.4.1	2	0.958612	dihydroflavonol 4-reductase
Solyc12g049280.3.1	2	0.966052	NAD(P)-binding Rossmann-fold superfamily protein (AHRD V3.3 *** F4IDE8_ARATH)
Solyc06g076120.2.1	6	0.906418	Fasciclin-like arabinogalactan protein 4 (AHRD V3.3 *** A0A2G2ZDY4_CAPAN)
Solyc07g064240.4.1	4	0.910278	Early nodulin-like protein 2-like (AHRD V3.3 *** A0A2K3LF88_TRIPR)
Solyc07g062280.3.1	4	0.828211	Gamma-glutamyl hydrolase (AHRD V3.3 *** B2Z9Y3_SOLLC)
Solyc03g111800.2.1	7	0.887044	Leucine-rich repeat receptor-like kinase (AHRD V3.3 *** A0A0M3L7B4_SOLLC)
Solyc10g005510.3.1	4	0.988952	Glyceraldehyde-3-phosphate dehydrogenase (AHRD V3.3 *** A0A2G3BCA8_CAPCH)
Solyc12g014040.1.1	7	0.98402	Serine/Threonine-kinase pakA-like protein (AHRD V3.3 *-* AT3G15095.1)
Solyc05g017840.4.1	2	0.856449	Protein PLANT CADMIUM RESISTANCE like (AHRD V3.3 *-* A0A2R6RWP9_ACTCH)
Solyc10g009570.3.1	2	0.96138	Rhodanese-like domain-containing protein 4, chloroplastic (AHRD V3.3 *** A0A2G2VSY7_CAPBA)
Solyc05g008960.3.1	2	0.823797	Protein kinase family protein (AHRD V3.3 *** A0A1P8BDJ0_ARATH)
Solyc08g006590.2.1	6	0.841444	protein ENHANCED DISEASE RESISTANCE 2-like (AHRD V3.3 *** A0A2I4G6J8_9ROSI)
Solyc05g009530.3.1	6	0.992472	Dihydrolipoamide acetyltransferase component of pyruvate dehydrogenase complex (AHRD V3.3 *** A0A1U8EIE7_CAPAN)
Solyc07g006490.3.1	2	0.937158	hypothetical protein (AHRD V3.3 *** AT4G28025.2)
Solyc07g066100.3.1	4	0.930132	GPI-anchored protein LORELEI (AHRD V3.3 *** A0A2I4E3L7_9ROSI)
Solyc08g015620.3.1	2	0.94241	hypothetical protein (AHRD V3.3 *** AT2G43945.1)
Solyc09g008450.3.1	6	0.980494	Ankyrin repeat-containing protein (AHRD V3.3 *** A0A2U1KVX6_ARTAN)
Solyc05g005540.4.1	6	0.892341	Polygalacturonase-1 non-catalytic subunit beta (AHRD V3.3 *** GP1_SOLLC)
Solyc03g033330.3.1	3	0.85918	RING/U-box superfamily protein (AHRD V3.3 *** A0A2U1ML59_ARTAN)
Solyc06g064940.3.1	6	0.97082	Patellin-5 (AHRD V3.3 *** A0A2G2WKZ3_CAPBA)
Solyc09g010840.1.1	2	0.879973	phantastica
Solyc12g017460.1.1	1	0.953141	GDSL esterase/lipase At5g03980-like (AHRD V3.3 *** A0A1S3YRJ5_TOBAC)
Solyc08g079840.2.1	7	0.931216	LESUBENDO L.esculentum subtilisin-like endoprotease
Solyc01g110520.3.1	6	0.913441	Amidophosphoribosyltransferase (AHRD V3.3 *** A0A2G3BW41_CAPCH)
Solyc08g081060.3.1	7	0.98173	DUF3527 domain-containing protein (AHRD V3.3 *** A0A1Q3AQL6_CEPFO)
Solyc07g042440.3.1	2	0.939599	Peroxiredoxin Q (AHRD V3.3 *** D7TCA6_VITVI)
Solyc05g050770.4.1	2	0.947086	Serine carboxypeptidase (AHRD V3.3 *** A0A2K3LD91_TRIPR)
Solyc01g101100.4.1	6	0.976271	Protein kinase superfamily protein (AHRD V3.3 *** A0A2U1K9U7_ARTAN)
Solyc10g084320.3.1	6	0.886931	Subtilisin-like protease (AHRD V3.3 *** O82777_SOLLC)
Solyc12g098603.1.1	6	0.742342	Xyloglucan endotransglucosylase/hydrolase (AHRD V3.3 *** A0A1U8ETM7_CAPAN)
Solyc03g031730.3.1	4	0.986979	Beta-glucosidase (AHRD V3.3 *** B6SYQ7_MAIZE)
Solyc10g009320.3.1	2	0.946442	NAD-dependent protein deacetylase HST1-like protein (AHRD V3.3 *-* AT2G46640.2)
Solyc02g087200.2.1	6	0.981793	RING-type E3 ubiquitin transferase (AHRD V3.3 *** A0A2G2XIC9_CAPBA)
Solyc04g074080.3.1	2	0.958406	WW domain-containing protein (AHRD V3.3 *** A0A2U1LGX7_ARTAN)
Solyc02g080390.2.1	7	0.833387	Binding / calmodulin binding protein (AHRD V3.3 *** A0A1P8B7Z7_ARATH)
Solyc12g005190.3.1	6	0.909665	Protein phosphatase 2C family protein (AHRD V3.3 *-* A0A2U1NN53_ARTAN)
Solyc04g078610.4.1	7	0.967156	Kinesin (AHRD V3.3 *** A0A200QZN6_9MAGN)
Solyc06g064510.2.1	7	0.947688	O-methyltransferase (AHRD V3.3 *** A0A1B4Z3W3_9ROSA)
Solyc03g019660.4.1	2	0.98614	Thylakoid lumenal 17.9 kDa protein, chloroplastic (AHRD V3.3 *** A0A2G2V4Z7_CAPBA)
Solyc10g006750.4.1	2	0.726896	Unknown protein
Solyc02g089540.3.1	2	0.993299	CONSTANS 1
Solyc11g017250.2.1	6	0.980349	Dihydrolipoamide acetyltransferase component of pyruvate dehydrogenase complex (AHRD V3.3 *** A0A2G2WYT7_CAPBA)
Solyc09g010510.4.1	2	0.608143	NAD(P)-binding Rossmann-fold superfamily protein (AHRD V3.3 *** A0A2U1QM80_ARTAN)
Solyc11g068440.2.1	4	0.863531	Glucan endo-1,3-beta-glucosidase 11 (AHRD V3.3 *** A0A2G3BAW5_CAPCH)
Solyc07g049250.1.1	1	0.860275	Paired amphipathic helix protein Sin3-like 1 (AHRD V3.3 *-* A0A1U8FIJ8_CAPAN)
Solyc08g079710.3.1	6	0.87182	Kinesin-like protein (AHRD V3.3 *** K4CNX1_SOLLC)
Solyc07g056480.3.1	4	0.752293	glutathione S-transferase/peroxidase
Solyc03g110960.3.1	2	0.90138	Nucleoside diphosphate kinase (AHRD V3.3 *** A0A1U8FXC0_CAPAN)
Solyc06g069530.3.1	4	0.874879	Biotin carboxyl carrier protein of acetyl-CoA carboxylase (AHRD V3.3 *** A0A1U8FI08_CAPAN)
Solyc02g067890.3.1	6	0.977584	S-adenosyl-L-methionine-dependent methyltransferases superfamily protein (AHRD V3.3 *** A0A2U1MED4_ARTAN)
Solyc06g074910.3.1	4	0.985882	potato leaf
Solyc07g054130.2.1	6	0.904571	Unknown protein
Solyc01g088450.2.1	4	0.863443	RING/U-box superfamily protein (AHRD V3.3 *-* A0A2U1LDD8_ARTAN)
Solyc05g012010.3.1	4	0.715554	RING/U-box superfamily protein (AHRD V3.3 *-* A0A2U1QNZ5_ARTAN)
Solyc09g010360.3.1	3	0.444609	WAT1-related protein (AHRD V3.3 *** K4CR63_SOLLC)
Solyc06g060310.3.1	2	0.988376	Chlorophyllide a oxygenase, chloroplastic (AHRD V3.3 *** A0A2G3C7C2_CAPCH)
Solyc03g113910.3.1	7	0.962206	Gibberellin-regulated protein 14 (AHRD V3.3 *** A0A2G3AWC5_CAPCH)
Solyc08g005440.3.1	7	0.957074	Disease resistance protein (AHRD V3.3 *** A0A200QXA3_9MAGN)
Solyc11g071810.2.1	2	0.954409	fasciated
Solyc09g091270.3.1	2	0.95141	cotton fiber protein (AHRD V3.3 *** AT5G13880.2)
Solyc01g107890.3.1	1	0.894735	Filament-like plant protein 7 (AHRD V3.3 *** A0A314KPZ1_NICAT)
Solyc10g083140.1.1	2	0.965468	hypothetical protein (AHRD V3.3 *-* AT5G06270.2)
Solyc01g107980.3.1	7	0.893502	RING-type E3 ubiquitin transferase (AHRD V3.3 *** A0A2G2W990_CAPBA)
Solyc08g075470.3.1	6	0.883187	WAT1-related protein (AHRD V3.3 *** K4CMR4_SOLLC)
Solyc06g053810.3.1	4	0.990978	p-loop containing nucleoside triphosphate hydrolases superfamily protein (AHRD V3.3 *** Q0WUY1_ARATH)
Solyc02g072310.3.1	4	0.962091	Protein NSP-INTERACTING KINASE 1 (AHRD V3.3 *** A0A2G3A7N6_CAPAN)
Solyc01g103140.3.1	2	0.922982	Chloride channel protein (AHRD V3.3 *** K4B1P0_SOLLC)
Solyc02g084600.4.1	6	0.832493	Leucine-rich repeat receptor-like protein kinase family protein (AHRD V3.3 *-* A0A061DFG6_THECC)
Solyc02g068350.1.1	7	0.894494	Uroporphyrinogen-III synthase (AHRD V3.3 *** B6U9W1_MAIZE)
Solyc02g011995.1.1	2	0.839051	30S ribosomal protein S16, chloroplastic (AHRD V3.3 *-* J7H6Q0_CAPAN)
Solyc12g019320.2.1	4	0.856087	Protein DETOXIFICATION (AHRD V3.3 *** A0A2U1NP73_ARTAN)
Solyc05g007490.3.1	1	0.937042	S-adenosyl-L-methionine-dependent methyltransferases superfamily protein (AHRD V3.3 *** A0A2U1LK68_ARTAN)
Solyc07g054870.4.1	4	0.952287	2-oxoglutarate (2OG) and Fe(II)-dependent oxygenase superfamily protein (AHRD V3.3 *** A0A2U1MCV6_ARTAN)
Solyc04g082180.4.1	2	0.936626	Alcohol dehydrogenase ADH (AHRD V3.3 *** Q41242_SOLLC)
Solyc02g069065.1.1	4	0.973214	Phloem protein 2-like (AHRD V3.3 *** A0A200QPN3_9MAGN)
Solyc05g046020.3.1	1	0.948175	Peroxidase (AHRD V3.3 *** K4C0T5_SOLLC)
Solyc07g007920.3.1	6	0.960673	Rif1_N domain-containing protein (AHRD V3.3 *** A0A1Q3D7F4_CEPFO)
Solyc09g011500.3.1	4	0.988713	Glutathione S-transferase (AHRD V3.3 *** C0LF68_CAPAN)
Solyc02g093550.3.1	2	0.966403	S-adenosyl-L-methionine-dependent methyltransferases superfamily protein (AHRD V3.3 *** A0A2U1MAR1_ARTAN)
Solyc08g080750.4.1	4	0.893895	LURP-one-like protein (AHRD V3.3 *** A0A1P8AWJ7_ARATH)
Solyc06g050840.3.1	7	0.9241	bHLH transcription factor135
Solyc07g041235.1.1	6	0.92147	Unknown protein
Solyc12g096870.1.1	1	0.876264	Glycosyltransferase (AHRD V3.3 *** A0A193AUF6_PUNGR)
Solyc01g065530.3.1	4	0.883604	COBRA-like protein (AHRD V3.3 *** A0A2G3AIT3_CAPAN)
Solyc09g092670.3.1	2	0.956785	Cytochrome (AHRD V3.3 *** A0A1U8G4E5_CAPAN)
Solyc01g095100.4.1	4	0.968723	WRKY transcription factor 22
Solyc12g088320.2.1	2	0.649433	LIM domain-containing protein (AHRD V3.3 *** A0A1Q3ALK2_CEPFO)
Solyc06g071030.3.1	2	0.985349	isochorismate synthase
Solyc05g055980.4.1	6	0.884653	Protein phosphatase 2c-like protein (AHRD V3.3 *** Q8S2S5_EUTHA)
Solyc07g049680.4.1	4	0.963931	Condensin complex subunit 2 (AHRD V3.3 *** A0A2G2WDS5_CAPBA)
Solyc03g120230.3.1	2	0.904402	MAR-binding filament-like protein 1 (AHRD V3.3 *** MFP1_SOLLC)
Solyc03g116800.4.1	2	0.950553	homoserine O-acetyltransferase (AHRD V3.3 *-* AT3G15900.1)
Solyc02g086300.4.1	4	0.997101	Class I glutamine amidotransferase-like superfamily protein (AHRD V3.3 *** A0A2U1KIC9_ARTAN)
Solyc08g060970.4.1	4	0.942836	polygalacturonase AF118567
Solyc02g090400.4.1	6	0.689693	Myb family transcription factor (AHRD V3.3 *** A0A2I0WBC3_9ASPA)
Solyc03g080160.3.1	6	0.942484	Nascent polypeptide-associated complex subunit alpha-like protein (AHRD V3.3 *** A0A2K3M7R5_TRIPR)
Solyc09g082370.4.1	7	0.906933	Type I inositol polyphosphate 5-phosphatase 5 (AHRD V3.3 *-* A0A199V5W7_ANACO)
Solyc03g119110.4.1	7	0.858176	GPI-anchored protein (AHRD V3.3 *** AT3G18050.1)
Solyc08g076740.4.1	6	0.780185	ER-based factor for assembly of V-ATPase (AHRD V3.3 *-* AT5G52980.1)
Solyc09g010380.3.1	4	0.727197	Soluble inorganic pyrophosphatase-like protein (AHRD V3.3 *** A0A2K3NXW2_TRIPR)
Solyc06g065680.3.1	4	0.881428	cyclin A2
Solyc09g057960.1.1	6	0.812676	Cysteine-rich receptor-like protein kinase (AHRD V3.3 *-* A0A2K3KZ48_TRIPR)
Solyc03g117350.1.1	4	0.945331	Amino acid transporter (AHRD V3.3 *** A0A200QAF8_9MAGN)
Solyc08g076470.4.1	2	0.933708	glycerol-3-phosphate acyltransferase
Solyc01g005470.3.1	3	0.86466	protein PLANT CADMIUM RESISTANCE 2-like (AHRD V3.3 *** A0A1U8ETE7_CAPAN)
Solyc08g014440.4.1	6	0.546029	BTB/POZ and TAZ domain-containing protein 3 (AHRD V3.3 *** A0A1U8ET19_CAPAN)
Solyc07g024020.2.1	4	0.894938	Protein phosphatase 2C family protein (AHRD V3.3 *** A0A2U1LUI4_ARTAN)
Solyc04g016230.4.1	6	0.933949	Glycosyltransferase (AHRD V3.3 *** A0A0A1WCD6_NICAT)
Solyc10g080725.1.1	6	0.813304	Unknown protein
Solyc11g067270.1.1	2	0.964179	Acylsugar acyltransferase 3 (AHRD V3.3 *** A0A0B5JFF6_SOLHA)
Solyc01g098100.2.1	6	0.924222	60S ribosome subunit biogenesis protein NIP7 homolog (AHRD V3.3 *** A0A1U8E5A6_CAPAN)
Solyc06g083410.4.1	7	0.904922	protein XRI1 (AHRD V3.3 *** A0A2I4G9Z5_9ROSI)
Solyc10g076360.1.1	6	0.883489	PRA1 family protein (AHRD V3.3 *** A0A2G3BEF0_CAPCH)
Solyc09g008650.3.1	2	0.953876	Peptidylprolyl isomerase (AHRD V3.3 *** A0A1U8E6I5_CAPAN)
Solyc11g072620.1.1	4	0.985859	Unknown protein
Solyc08g078950.3.1	4	0.979791	NIT1
Solyc04g014800.3.1	4	0.944835	myo-inositol monophosphatase 1
Solyc08g007120.3.1	6	0.868932	SBP (S-ribonuclease binding protein) family protein (AHRD V3.3 *** Q8LCK5_ARATH)
Solyc08g077210.4.1	4	0.693586	inositol-1,4,5-triphosphate-5-phosphatase 1
Solyc07g049280.3.1	6	0.894764	Pyrophosphate--fructose 6-phosphate 1-phosphotransferase subunit beta (AHRD V3.3 *** A0A2G2Z2T1_CAPAN)
Solyc01g088780.3.1	7	0.909339	Rac-like GTP binding protein (AHRD V3.3 *** Q9S821_PHYPA)
Solyc04g079520.3.1	4	0.98524	Major facilitator superfamily protein (AHRD V3.3 *** A0A1P8AT47_ARATH)
Solyc01g079850.3.1	7	0.957185	Protein trichome birefringence-like 11 (AHRD V3.3 *** A0A2G3DI26_CAPCH)
Solyc09g055930.3.1	6	0.990652	monocopper oxidase-like protein SKU5 (AHRD V3.3 *** A0A2I4E6T4_9ROSI)
Solyc08g077200.4.1	7	0.792666	Ribose-phosphate pyrophosphokinase (AHRD V3.3 *** A0A0U9HNH5_KLENI)
Solyc08g081380.3.1	7	0.880194	BTB/POZ domain-containing protein (AHRD V3.3 *** A0A2G3DAM3_CAPCH)
Solyc06g084470.4.1	2	0.955376	plant/protein (AHRD V3.3 *** AT4G03150.1)
Solyc08g008110.2.1	2	0.754014	1-aminocyclopropane-1-carboxylate synthase (AHRD V3.3 *-* Q9SAZ4_SOLLC)
Solyc12g019930.1.1	2	0.942162	Myosin-11 (AHRD V3.3 *-* A0A2G3CCD6_CAPCH)
Solyc04g008960.3.1	4	0.905741	GEM-like protein 6 (AHRD V3.3 *** A0A2G2X9D6_CAPBA)
Solyc11g012580.2.1	6	0.893787	Carbohydrate-binding X8 domain superfamily protein (AHRD V3.3 *** F4IFD7_ARATH)
Solyc05g051545.1.1	2	0.945017	EPIDERMAL PATTERNING FACTOR-like protein 1 (AHRD V3.3 *** A0A2G2ZJC2_CAPAN),Pfam:PF17181
Solyc11g010480.2.1	2	0.92932	Protein CURVATURE THYLAKOID 1A, chloroplastic (AHRD V3.3 *** A0A2G3B0C6_CAPCH)
Solyc01g104400.3.1	4	0.982089	Basic blue protein (AHRD V3.3 *** A0A1U8E747_CAPAN)
Solyc01g073860.3.1	4	0.989984	Cysteine/Histidine-rich C1 domain family protein (AHRD V3.3 *** Q9SL28_ARATH)
Solyc02g086910.4.1	2	0.992406	Peptidyl-prolyl cis-trans isomerase protein (AHRD V3.3 *** A0A2U1LHJ7_ARTAN)
Solyc03g007540.3.1	2	0.949916	tRNA dimethylallyltransferase (AHRD V3.3 *** AT5G52960.1)
Solyc07g055230.4.1	6	0.959647	60S ribosomal protein L11 (AHRD V3.3 *-* A0A2G2VRP4_CAPBA)
Solyc04g072660.4.1	4	0.915919	60S ribosomal protein L30 (AHRD V3.3 *** A0A1U8GKR6_CAPAN)
Solyc03g112920.1.1	6	0.848482	protein SHOOT GRAVITROPISM 5-like (AHRD V3.3 *** A0A2I4F066_9ROSI)
Solyc07g065090.2.1	7	0.986422	Polygalacturonase inhibiting protein (AHRD V3.3 *** C4PG28_SOLTO)
Solyc03g116160.1.1	7	0.90453	protein PHYTOCHROME KINASE SUBSTRATE 3-like (AHRD V3.3 *** A0A2I4F4L3_9ROSI)
Solyc11g007430.3.1	2	0.842432	Receptor-like protein kinase (AHRD V3.3 *** A0A2K3L8M9_TRIPR)
Solyc05g055400.4.1	2	0.969694	Cytochrome P450 (AHRD V3.3 *** A0A200Q2G7_9MAGN)
Solyc12g013580.3.1	2	0.966411	Peptidyl-prolyl cis-trans isomerase CYP37, chloroplastic (AHRD V3.3 *** A0A1U8GBH5_CAPAN)
Solyc01g095590.3.1	6	0.941466	Extra-large G-like protein, putative (DUF3133) (AHRD V3.3 *** Q0WVG1_ARATH)
Solyc11g006240.2.1	2	0.749468	Unknown protein
Solyc12g006630.2.1	7	0.945833	Dynein light chain (AHRD V3.3 *** A0A2G2YUH7_CAPAN)
Solyc10g079640.2.1	2	0.858014	IAA-amino acid hydrolase ILR1-like 6 (AHRD V3.3 *** A0A2G2YNX9_CAPAN)
Solyc02g065430.1.1	6	0.939331	HTH-type transcriptional regulator (AHRD V3.3 *** Q680G2_ARATH)
Solyc01g103200.4.1	6	0.915854	plasminogen activator inhibitor (AHRD V3.3 *** AT1G57680.3)
Solyc08g079240.4.1	2	0.984508	dimethylallyl%2C adenosine tRNA methylthiotransferase (AHRD V3.3 *** AT1G62780.1)
Solyc05g012350.4.1	2	0.898389	Alpha/beta-Hydrolases superfamily protein (AHRD V3.3 *** Q6NL07_ARATH)
Solyc03g122190.3.1	7	0.93597	Protein TIFY 10A (AHRD V3.3 *** A0A2G2WQ40_CAPBA)
Solyc08g081150.4.1	4	0.931836	GMP synthase [glutamine-hydrolyzing] (AHRD V3.3 *** A0A2G3DAK4_CAPCH)
Solyc11g007730.2.1	4	0.959997	Bark storage protein A (AHRD V3.3 *** A0A1J3K1W0_NOCCA)
Solyc05g010530.3.1	2	0.905495	Protein kinase family protein (AHRD V3.3 *-* A0A2U1MH78_ARTAN)
Solyc06g075830.2.1	6	0.908084	Histone H4 (AHRD V3.3 *-* F2E7L1_HORVV)
Solyc12g007120.2.1	7	0.863521	Signal peptidase I (AHRD V3.3 *** B2J5A2_NOSP7)
Solyc03g121580.3.1	6	0.968404	WD-40 repeat-containing protein MSI4-like (AHRD V3.3 *** A0A2I4GHJ4_9ROSI)
Solyc02g064800.3.1	2	0.717839	WD40 repeat (AHRD V3.3 *** A0A200PS16_9MAGN)
Solyc11g069250.2.1	6	0.949277	Fasciclin-like arabinogalactan protein 12 (AHRD V3.3 *** A0A1J6K653_NICAT)
Solyc07g063960.3.1	2	0.989685	50S ribosomal protein L24, chloroplastic (AHRD V3.3 *** A0A1U8EMT5_CAPAN)
Solyc10g054840.2.1	2	0.954254	X-intrinsic protein 1.1
Solyc02g072140.1.1	6	0.938803	DUF641 domain-containing protein (AHRD V3.3 *** A0A1Q3APE9_CEPFO)
Solyc10g008160.3.1	2	0.954249	uniform ripening
Solyc11g008200.2.1	4	0.980245	Major facilitator superfamily (AHRD V3.3 *** A0A2U1MQP6_ARTAN)
Solyc03g078770.3.1	3	0.828962	Glycosyltransferase (AHRD V3.3 *** A0A288W8G3_GARJA)
Solyc11g006830.2.1	6	0.433963	Hemerythrin-like protein (AHRD V3.3 *** A0A2U1NY74_ARTAN)
Solyc07g006320.4.1	1	0.912173	auxin canalization protein (DUF828) (AHRD V3.3 *** AT5G57770.2)
Solyc03g112960.1.1	4	0.866197	Pectinesterase (AHRD V3.3 *-* A0A200PZQ0_9MAGN)
Solyc05g052810.4.1	1	0.904706	60S ribosomal protein L35a-3 (AHRD V3.3 *-* A0A2G3CHN6_CAPCH)
Solyc02g081480.4.1	2	0.920394	Receptor-like protein kinase (AHRD V3.3 *** A0A2K3NJB3_TRIPR)
Solyc06g048570.3.1	6	0.906182	Methyl esterase 17 (AHRD V3.3 *** A0A2U1M7F1_ARTAN)
Solyc01g091360.4.1	7	0.97195	DUF1499 family protein (AHRD V3.3 *** AT3G60810.1)
Solyc01g067750.3.1	4	0.781645	dehydroquinate dehydratase/shikimate:NADP oxidoreductase
Solyc01g094010.3.1	7	0.888238	Alpha/beta-hydrolases superfamily protein (AHRD V3.3 *** A0A2U1LX98_ARTAN)
Solyc01g087760.2.1	2	0.960842	Subtilisin-like protease (AHRD V3.3 *-* O82777_SOLLC)
Solyc05g005460.3.1	4	0.916615	DC1 domain-containing protein (AHRD V3.3 *** A0A2U1QM98_ARTAN)
Solyc02g071940.1.1	6	0.904042	BnaC03g59480D protein (AHRD V3.3 *-* A0A078H9Y5_BRANA)
Solyc08g081480.3.1	1	0.886969	Pectin lyase-like superfamily protein (AHRD V3.3 *** O81746_ARATH)
Solyc03g078720.4.1	3	0.834254	Glycosyltransferase (AHRD V3.3 *** A0A288W8G3_GARJA)
Solyc04g009540.1.1	2	0.987625	50S ribosomal protein L10 (AHRD V3.3 *** B6SUJ0_MAIZE)
Solyc11g005630.1.1	7	0.855164	G-type lectin S-receptor-like serine/threonine-protein kinase LECRK3 (AHRD V3.3 *** A0A2I4HSV3_9ROSI)
Solyc06g062580.3.1	7	0.989922	Beta-galactosidase (AHRD V3.3 *** A0A2G3C8Y3_CAPCH)
Solyc03g115000.3.1	7	0.980854	protein LONGIFOLIA 1-like (AHRD V3.3 *** A0A2I4EZQ4_9ROSI)
Solyc03g007775.2.1	2	0.957375	membrane-associated kinase regulator (AHRD V3.3 *** AT5G52900.1)
Solyc05g009420.1.1	4	0.95451	transmembrane protein (AHRD V3.3 *-* AT1G25400.2)
Solyc08g076530.3.1	6	0.928314	binding partner of ACD11 1-like (AHRD V3.3 *** A0A1U8FBL9_CAPAN)
Solyc09g008260.3.1	7	0.858888	5'-AMP-activated protein kinase-like protein (AHRD V3.3 *-* AT5G03420.1)
Solyc03g006610.3.1	4	0.865949	Arf GTPase activating protein (AHRD V3.3 *** A0A200RBV9_9MAGN)
Solyc05g026240.3.1	7	0.980534	Leucine-rich repeat receptor-like protein kinase family (AHRD V3.3 *** A0A0K9Q1P6_ZOSMR)
Solyc05g009570.3.1	2	0.957098	30S ribosomal protein 3, chloroplastic (AHRD V3.3 *** A0A2G2VK36_CAPBA)
Solyc11g040340.3.1	1	0.978312	LEE14BDGL L.esculentum endo-1,4-beta-D-glucanase
Solyc09g015490.3.1	6	0.83178	Phosphoenolpyruvate carboxylase (AHRD V3.3 *-* Q6Q2Z9_SOYBN)
Solyc03g112220.1.1	2	0.937585	Unknown protein
Solyc01g107800.4.1	7	0.880288	glucuronoxylan 4-O-methyltransferase 1-like (AHRD V3.3 *** A0A2I4H011_9ROSI)
Solyc11g066590.2.1	7	0.945271	Serine carboxypeptidase S28 family protein (AHRD V3.3 *** A0A2U1Q514_ARTAN)
Solyc08g006900.3.1	6	0.890059	60S ribosomal protein L32 (AHRD V3.3 *** A0A2G3DDM0_CAPCH)
Solyc08g079080.5.1	1	0.953567	Lycopersicon esculentum invertase 9
Solyc07g008590.1.1	6	0.9452	receptor-like protein 12 (AHRD V3.3 *** A0A1U8F5D2_CAPAN)
Solyc12g010230.2.1	7	0.936194	Calcineurin-like metallo-phosphoesterase superfamily protein (AHRD V3.3 *** A0A2U1LQM8_ARTAN)
Solyc06g050760.1.1	4	0.957127	Wound-induced protein 1 (AHRD V3.3 *** A0A2G2Z8C8_CAPAN)
Solyc02g089250.4.1	6	0.96586	Pollen Ole e 1 allergen/extensin (AHRD V3.3 *-* A0A200R2G7_9MAGN)
Solyc04g064760.3.1	7	0.895383	Carboxypeptidase (AHRD V3.3 *** A0A1U8GE15_CAPAN)
Solyc09g092230.2.1	6	0.964895	Unknown protein
Solyc12g095850.2.1	7	0.875459	Tryptophan--tRNA ligase (AHRD V3.3 *** A0A2G2VHY5_CAPBA)
Solyc01g106380.2.1	2	0.951679	hypothetical protein (AHRD V3.3 *** AT5G64480.2)
Solyc03g114500.4.1	4	0.969313	Enolase (AHRD V3.3 *** A0A2G2WR88_CAPBA)
Solyc05g013560.3.1	6	0.968542	Serine-rich protein-like protein (AHRD V3.3 *-* Q9FKU6_ARATH)
Solyc11g027830.2.1	2	0.923794	ATP-dependent protease La (LON) domain protein (AHRD V3.3 *** A0A2U1KRZ5_ARTAN)
Solyc05g050980.3.1	7	0.860164	3-phosphoshikimate 1-carboxyvinyltransferase (AHRD V3.3 *** A0A0M8KSM3_NICAT)
Solyc04g081400.3.1	4	0.916295	plastidic hexokinase
Solyc04g076800.3.1	2	0.953669	Pentatricopeptide repeat (AHRD V3.3 *** A0A200QXT4_9MAGN)
Solyc08g080457.1.1	7	0.989746	Serine/threonine-protein kinase CTR1 (AHRD V3.3 *-* A0A2G3AE65_CAPAN)
Solyc06g051010.1.1	6	0.953357	Peptide-N4-(N-acetyl-beta-glucosaminyl)asparagine amidase A (AHRD V3.3 *** A0A200PX65_9MAGN)
Solyc02g085290.3.1	2	0.930883	Maf-like protein (AHRD V3.3 *** A0A2U1MK08_ARTAN)
Solyc11g066880.2.1	4	0.932916	Phytosulfokines 2 (AHRD V3.3 *** A0A2G2VX66_CAPBA)
Solyc10g086650.1.1	7	0.850938	Glyoxal oxidase (AHRD V3.3 *** A0A200R4V9_9MAGN)
Solyc01g106880.3.1	6	0.861809	Ribosomal RNA small subunit methyltransferase E (AHRD V3.3 *** A0A1J3G4Z5_NOCCA)
Solyc12g099450.3.1	4	0.997162	Vitellogenin-like protein (AHRD V3.3 *-* Q0WM46_ARATH)
Solyc05g055440.1.1	4	0.917988	Histone H2B (AHRD V3.3 *** A0A1U8HBK7_CAPAN)
Solyc08g006540.4.1	2	0.912658	FK506 binding protein 13
Solyc07g062870.3.1	2	0.939802	30S ribosomal protein S20, chloroplastic (AHRD V3.3 *** A0A2G3C1Q1_CAPCH)
Solyc06g071530.4.1	6	0.894761	Unknown protein
Solyc07g014640.3.1	7	0.92361	Galactokinase (AHRD V3.3 *** B6U8E6_MAIZE)
Solyc01g099020.3.1	2	0.975229	GDSL esterase/lipase (AHRD V3.3 *** A0A199UFA2_ANACO)
Solyc09g083290.3.1	7	0.942207	auxin-regulated IAA14
Solyc08g080670.1.1	4	0.983958	Pathogenesis-related 5-like protein
Solyc10g084160.2.1	3	0.555399	Small RNA degrading nuclease 3 (AHRD V3.3 *** A0A2G2YMC1_CAPAN)
Solyc03g115560.3.1	4	0.695904	Flavin-containing monooxygenase (AHRD V3.3 *** A0A2G2WR93_CAPBA)
Solyc08g083140.4.1	2	0.944376	Alpha/beta-Hydrolases superfamily protein (AHRD V3.3 *** A0A1Y1I3I6_KLENI)
Solyc03g111710.3.1	4	0.904494	BTB/POZ and TAZ domain-containing protein 2 (AHRD V3.3 *** A0A2G2X8F9_CAPBA)
Solyc11g008780.3.1	7	0.984285	Acetolactate synthase small subunit 1, chloroplastic (AHRD V3.3 *** A0A1U8ET50_CAPAN)
Solyc02g077480.1.1	6	0.902886	Histone H3 (AHRD V3.3 *** B3TM40_ELAGV)
Solyc06g005710.3.1	2	0.931352	Protein TIC 62, chloroplastic (AHRD V3.3 *** A0A1J3HBE9_NOCCA)
Solyc03g111380.3.1	1	0.899754	Tubulin gamma chain (AHRD V3.3 *** Q1HMQ7_TOBAC)
Solyc01g081540.4.1	1	0.887987	Myosin-17 (AHRD V3.3 *** A0A2G3ALU8_CAPAN)
Solyc05g008300.3.1	7	0.992688	Multicopper oxidase LPR1 (AHRD V3.3 *-* A0A2G2VKE3_CAPBA)
Solyc07g064180.4.1	2	0.667004	pectin methylesterase 2
Solyc01g105020.3.1	2	0.955713	Protein phosphatase 2C (PP2C)-like domain (AHRD V3.3 *-* A0A200PXZ2_9MAGN)
Solyc05g009050.3.1	7	0.985025	Receptor-like protein kinase (AHRD V3.3 *** D3G6F0_CAPAN)
Solyc04g063240.3.1	2	0.979998	Protein STAY-GREEN, chloroplastic (AHRD V3.3 *** A0A2G2WYV6_CAPBA)
Solyc09g076030.4.1	2	0.942805	Photosystem II D1 processing protein PSB27-H2, chloroplastic (AHRD V3.3 *** A0A2G2ZVE7_CAPAN)
Solyc02g077720.4.1	2	0.889714	Unknown protein
Solyc04g072020.3.1	4	0.822685	Choline/Ethanolamine kinase (AHRD V3.3 *** A0A200QCA0_9MAGN),Pfam:PF01633
Solyc05g012370.3.1	2	0.993279	Alpha/beta-Hydrolases superfamily protein (AHRD V3.3 *** Q6NL07_ARATH)
Solyc06g084030.3.1	2	0.967786	Methyltransferase type 11 (AHRD V3.3 *** A0A200QEQ4_9MAGN)
Solyc05g006550.4.1	6	0.917737	Microtubule-associated protein TORTIFOLIA1 (AHRD V3.3 *-* A0A1J3JY05_NOCCA)
Solyc01g094020.3.1	6	0.922709	Receptor-like serine/threonine-protein kinase (AHRD V3.3 *** A0A2G3DE20_CAPCH)
Solyc01g010060.2.1	6	0.927497	Unknown protein
Solyc07g062210.4.1	7	0.929874	Protein trichome birefringence-like 43 (AHRD V3.3 *** A0A2G2WER8_CAPBA)
Solyc04g079960.1.1	2	0.93414	geranylgeranyl pyrophosphate synthase 2
Solyc08g083210.3.1	2	0.865906	endo-1,4-beta-glucanase (cel5)
Solyc12g044630.2.1	6	0.876472	Profilin (AHRD V3.3 *** A0A1U8F126_CAPAN)
Solyc02g068140.3.1	2	0.923862	Major facilitator superfamily protein (AHRD V3.3 *** A0A2U1PZJ0_ARTAN)
Solyc06g065530.4.1	3	0.816467	GDSL esterase/lipase (AHRD V3.3 *** A0A314ZSH7_PRUYE)
Solyc05g046290.3.1	3	0.926096	Xyloglucan endotransglucosylase/hydrolase (AHRD V3.3 *** A0A2I4GLN4_9ROSI)
Solyc05g051000.3.1	4	0.96906	40S ribosomal protein S13 (AHRD V3.3 *** A0A2I0X2R1_9ASPA)
Solyc11g045530.3.1	1	0.932537	LOB domain-containing protein (AHRD V3.3 *** A0A2K3NJB4_TRIPR)
Solyc10g005050.3.1	2	0.982504	Protein CURVATURE THYLAKOID 1B, chloroplastic (AHRD V3.3 *** A0A2G3BDB1_CAPCH)
Solyc11g044530.2.1	2	0.949384	Plastid-lipid associated protein PAP / fibrillin family protein (AHRD V3.3 *** A0A2U1MWE3_ARTAN)
Solyc03g118970.3.1	6	0.720895	Protein DETOXIFICATION (AHRD V3.3 *** A0A1J7HGK7_LUPAN)
Solyc08g082160.3.1	7	0.982509	subtilisin-like serine protease 3 (AHRD V3.3 --* AT2G19170.2)
Solyc05g056120.3.1	7	0.935187	GATA transcription factor (AHRD V3.3 *** K4C2T6_SOLLC)
Solyc08g067330.1.1	2	0.97694	Chlorophyll a-b binding protein, chloroplastic (AHRD V3.3 *-* A0A2G2W7Q4_CAPBA)
Solyc03g120430.3.1	2	0.980105	D-glycerate 3-kinase (AHRD V3.3 *** A0A2K3PBX9_TRIPR)
Solyc06g075960.1.1	3	0.312386	Histone H4 (AHRD V3.3 *-* F2E7L1_HORVV)
Solyc08g005980.3.1	6	0.679365	High-affinity nickel-transport family protein (AHRD V3.3 *** F4JM82_ARATH)
Solyc05g014700.3.1	6	0.784449	Acid phosphatase/vanadium-dependent haloperoxidase-related protein (AHRD V3.3 *** Q9FXC5_ARATH)
Solyc06g009110.3.1	4	0.974346	Eukaryotic aspartyl protease family protein (AHRD V3.3 *** A0A2U1QF58_ARTAN)
Solyc01g096190.3.1	6	0.957759	Ca2+-ATPase
Solyc08g007040.3.1	2	0.961212	Glycine cleavage system H protein (AHRD V3.3 *** A0A2G2W3F1_CAPBA)
Solyc04g082270.3.1	1	0.860592	DUF241 domain-containing protein (AHRD V3.3 *** A0A1Q3B6H2_CEPFO)
Solyc02g069410.4.1	2	0.914552	Haloacid dehalogenase-like hydrolase domain-containing protein (AHRD V3.3 *** A0A1J3HBG0_NOCCA)
Solyc05g054530.1.1	7	0.780037	transmembrane protein (AHRD V3.3 *-* AT5G59350.1)
Solyc02g021430.1.1	2	0.965177	Mitochondrial transcription termination factor family protein (AHRD V3.3 *** O64685_ARATH)
Solyc06g084610.4.1	2	0.942638	Beta-carotene isomerase D27, chloroplastic (AHRD V3.3 *** A0A1J3JUT0_NOCCA)
Solyc04g007870.3.1	6	0.927216	Myosin-binding protein 1 (AHRD V3.3 *** A0A2G2WRT8_CAPBA)
Solyc06g075690.3.1	2	0.72736	auxin-regulated protein AF416289
Solyc10g055630.2.1	6	0.791496	plasma membrane intrinsic protein 2.9
Solyc08g014450.4.1	6	0.750454	Protein kinase domain (AHRD V3.3 *** A0A200QJI2_9MAGN)
Solyc05g053120.1.1	7	0.978829	Glycosyltransferase (AHRD V3.3 *** A0A0A1WC49_NICAT)
Solyc08g062970.1.1	2	0.843969	Glutaredoxin (AHRD V3.3 *** A0A118JSL8_CYNCS)
Solyc12g055990.2.1	6	0.758646	Abscisic acid receptor PYL10 (AHRD V3.3 *** A0A2G2VH30_CAPBA)
Solyc01g150164.1.1	4	0.917322	thionin-like protein (AHRD V3.3 *** AT1G25275.1)
Solyc03g112540.4.1	6	0.935475	NAD(P)-binding Rossmann-fold superfamily protein (AHRD V3.3 *** A0A2U1Q346_ARTAN)
Solyc09g011490.3.1	6	0.885325	Glutathione S-transferase (AHRD V3.3 *** C0LF68_CAPAN)
Solyc03g113680.4.1	6	0.936889	Microtubule-associated protein TORTIFOLIA1 (AHRD V3.3 *** A0A2K3N0J0_TRIPR)
Solyc07g062580.4.1	6	0.962712	TPR repeat-containing thioredoxin TTL1 (AHRD V3.3 *** A0A2G2Z4X4_CAPAN)
Solyc08g083370.4.1	6	0.891356	Soluble inorganic pyrophosphatase (AHRD V3.3 *** A0A2G2VH82_CAPBA)
Solyc06g065340.1.1	1	0.932265	hypothetical protein (AHRD V3.3 *** AT1G22680.1)
Solyc05g012380.3.1	6	0.898492	Carbohydrate-binding X8 domain superfamily protein (AHRD V3.3 *-* A0A1P8AME0_ARATH)
Solyc09g018440.2.1	7	0.868362	gamma-interferon-inducible lysosomal thiol reductase-like (AHRD V3.3 *-* A0A2I4F2F4_9ROSI)
Solyc03g119280.3.1	7	0.83101	Histidine--tRNA ligase (AHRD V3.3 *** A0A1J3HAZ7_NOCCA),Pfam:PF13393
Solyc07g065320.4.1	7	0.882669	ABC transporter C family member 3 (AHRD V3.3 *** A0A2G2WFH5_CAPBA)
Solyc10g007400.4.1	6	0.946622	DNA polymerase delta subunit 3 (AHRD V3.3 *** A0A1J3DS75_NOCCA)
Solyc08g068700.1.1	4	0.702911	Tyramine n-hydroxycinnamoyl transferase (AHRD V3.3 *** Q5D8C0_CAPAN)
Solyc09g098190.3.1	6	0.973514	Signal peptide peptidase-like 5 (AHRD V3.3 *-* A0A2G2ZT65_CAPAN)
Solyc12g098490.2.1	4	0.940841	Serine hydroxymethyltransferase (AHRD V3.3 *** A0A2G3CI35_CAPCH)
Solyc09g092320.3.1	4	0.914479	RNA binding protein (AHRD V3.3 *** O23793_NICSY)
Solyc03g111670.3.1	7	0.950989	Protein kinase (AHRD V3.3 *** D6N3G3_MALDO)
Solyc12g099260.2.1	6	0.896915	Citrate synthase-like (AHRD V3.3 *** A0A200R252_9MAGN)
Solyc03g026230.1.1	4	0.97985	Protein DETOXIFICATION (AHRD V3.3 *** A0A1Q3B1C8_CEPFO)
Solyc11g006040.2.1	7	0.988575	Receptor protein kinase (AHRD V3.3 *** A0A2R6RJ70_ACTCH)
Solyc07g045010.3.1	1	0.950762	Aspartyl/glutamyl-tRNA(Asn/Gln) amidotransferase subunit (AHRD V3.3 *** Q6NMH7_ARATH)
Solyc12g088650.2.1	7	0.989739	cyclinD3_2
Solyc02g066920.3.1	2	0.973912	Chlororespiratory reduction 7 (AHRD V3.3 *** A0A2U1NIM3_ARTAN)
Solyc03g006870.3.1	7	0.932763	Phosphoglucomutase protein (AHRD V3.3 *** A0A2U1KZG8_ARTAN)
Solyc10g007120.4.1	2	0.929087	transmembrane protein (AHRD V3.3 *** AT3G15110.1)
Solyc02g094585.1.1	2	0.691558	Unknown protein
Solyc02g085480.4.1	7	0.96673	DUF1195 domain-containing protein (AHRD V3.3 *** A0A1Q3BNM7_CEPFO)
Solyc01g110110.3.1	4	0.897204	Cysteine protease (AHRD V3.3 *** Q9AUC5_IPOBA)
Solyc05g009370.4.1	2	0.93837	50S ribosomal protein L15 (AHRD V3.3 *** A0A2G2YCB4_CAPAN)
Solyc05g054315.1.1	7	0.946786	Epoxide hydrolase (AHRD V3.3 *** Q41413_SOLTU)
Solyc10g081100.3.1	2	0.987021	50S ribosomal protein 5, chloroplastic (AHRD V3.3 *** A0A2G2VVL1_CAPBA)
Solyc03g083730.1.1	6	0.818094	Plant invertase/pectin methylesterase inhibitor superfamily protein, putative (AHRD V3.3 *** A0A061G4U8_THECC)
Solyc06g053840.3.1	3	0.515604	auxin-regulated IAA4
Solyc03g058430.3.1	7	0.877556	Fatty acid desaturase (AHRD V3.3 *** E7CCC0_9BRAS)
Solyc06g050920.4.1	1	0.865469	Protein trichome birefringence-like 32 (AHRD V3.3 *** A0A2G3C6N9_CAPCH)
Solyc06g054070.3.1	3	0.721874	Non-specific lipid-transfer protein-like protein (AHRD V3.3 *** A0A1J6I240_NICAT)
Solyc09g089670.3.1	4	0.983013	HR-like lesion-inducing protein-related (AHRD V3.3 *** B6SJ11_MAIZE)
Solyc09g082660.3.1	2	0.872301	Caffeoyl-CoA O-methyltransferase (AHRD V3.3 *** Q2YHM9_PLAMJ)
Solyc01g099520.3.1	4	0.890881	Rapid alkalinization factor (AHRD V3.3 *** RALF_TOBAC)
Solyc10g007320.3.1	2	0.964241	Uroporphyrinogen decarboxylase (AHRD V3.3 *** A0A1U8EDS3_CAPAN)
Solyc06g060140.4.1	7	0.90141	Kinesin domain-containing protein (AHRD V3.3 *** A0A1Q3BVU2_CEPFO)
Solyc06g053820.4.1	6	0.877702	Unknown protein
Solyc04g079120.3.1	6	0.928392	Protein phosphatase 2C family protein (AHRD V3.3 *** A0A2U1LUI4_ARTAN)
Solyc06g083370.3.1	7	0.978327	hypothetical protein (AHRD V3.3 *** AT3G07210.1)
Solyc12g094640.3.1	2	0.975732	Glyceraldehyde-3-phosphate dehydrogenase (AHRD V3.3 *** A0A2G2YA75_CAPAN)
Solyc06g084050.4.1	2	0.971392	Photosystem II reaction center W protein, chloroplastic (AHRD V3.3 *** A0A2G2WN23_CAPBA)
Solyc03g121720.2.1	2	0.8713	Glyoxylate reductase 2 (AHRD V3.3 *** A0A1P8AS42_ARATH)
Solyc10g074930.1.1	6	0.647735	Ribosomal protein S6 kinase (AHRD V3.3 *** A0A1W1EMP4_SOLTU)
Solyc01g110920.4.1	6	0.846525	Small auxin up-regulated RNA26
Solyc01g005870.3.1	7	0.88026	Cf-like protein (AHRD V3.3 *** A0A140GMU3_SOLLC)
Solyc03g019670.3.1	7	0.993425	Non-specific phospholipase C1 (AHRD V3.3 *** A0A2G2V4Y9_CAPBA)
Solyc03g005600.3.1	7	0.844283	S-adenosyl-L-methionine-dependent methyltransferases superfamily protein (AHRD V3.3 *** A0A2U1MED4_ARTAN)
Solyc05g009460.3.1	6	0.987095	ethylene-responsive transcription factor ERF118-like (AHRD V3.3 --* XP_022968247.1)
Solyc01g098570.2.1	2	0.923055	FANTASTIC four-like protein (DUF3049) (AHRD V3.3 *-* F4HX10_ARATH)
Solyc08g075870.3.1	1	0.952523	S-adenosyl-L-methionine-dependent methyltransferases superfamily protein (AHRD V3.3 *** A0A2U1NU97_ARTAN)
Solyc07g005775.1.1	4	0.887943	Unknown protein
Solyc06g053260.1.1	2	0.983053	Auxin-responsive protein SAUR32 (AHRD V3.3 *** A0A2G2Z9Q7_CAPAN)
Solyc01g088550.3.1	7	0.831912	Purine permease (AHRD V3.3 *** A0A2P5FPT3_TREOI),Pfam:PF16913
Solyc05g005570.3.1	2	0.831605	BURP domain (AHRD V3.3 *** A0A200QH65_9MAGN)
Solyc07g006480.4.1	2	0.838792	Receptor-like kinase (AHRD V3.3 *** D4QD70_DIACA)
Solyc09g075960.1.1	7	0.846013	DUF868 domain-containing protein (AHRD V3.3 *** A0A1Q3CLP0_CEPFO)
Solyc03g097230.1.1	4	0.996782	AIG2-like (Avirulence induced gene) family protein (AHRD V3.3 *** Q9FIQ3_ARATH)
Solyc01g104950.4.1	6	0.974482	LEXYL2
Solyc04g081260.3.1	7	0.877641	filament-like plant protein 4 (AHRD V3.3 *** A0A1U7XPP3_NICSY)
Solyc02g083490.3.1	1	0.950156	Peroxidase (AHRD V3.3 *** K4BAL7_SOLLC)
Solyc09g007350.3.1	1	0.868388	Ribosomal protein S23 (AHRD V3.3 *** A8IJQ4_CHLRE)
Solyc03g097030.3.1	2	0.967301	4-coumarate:CoA ligase (AHRD V3.3 *** Q42880_LITER)
Solyc11g008630.3.1	2	0.909595	HXXXD-type acyl-transferase family protein (AHRD V3.3 *** A0A2U1LG13_ARTAN)
Solyc12g096890.1.1	1	0.906875	F-box protein (AHRD V3.3 *-* A0A2G3B4N2_CAPCH)
Solyc06g082590.1.1	4	0.785592	DNA-binding protein Pti6
Solyc03g122360.3.1	6	0.943214	Cytochrome P450 (AHRD V3.3 *** Q43795_TOBAC)
Solyc03g096460.4.1	1	0.977387	wound/stress protein AY568721
Solyc01g105880.4.1	1	0.96281	Monoterpenoid synthase 2
Solyc12g036170.2.1	2	0.950196	Photosynthetic NDH subcomplex B 4 (AHRD V3.3 *** A0A0F7GXZ5_9ROSI)
Solyc01g106690.3.1	6	0.587342	DUF1005 domain-containing protein (AHRD V3.3 *** A0A1Q3BZI1_CEPFO)
Solyc06g084260.3.1	2	0.823419	Fatty-acid-binding protein 1 (AHRD V3.3 *** A0A1U8HAC4_CAPAN)
Solyc02g082830.3.1	6	0.854197	Phosphoserine aminotransferase (AHRD V3.3 *** A0A328DLJ5_9ASTE)
Solyc02g065610.3.1	6	0.965243	Protein trichome birefringence-like 21 (AHRD V3.3 *** A0A2G3A5R0_CAPAN)
Solyc06g083080.3.1	4	0.858556	Pathogenic type III effector avirulence factor Avr AvrRpt-cleavage: cleavage site protein (AHRD V3.3 *** Q8LEL0_ARATH)
Solyc11g067080.3.1	6	0.959284	Serine/threonine-protein kinase D6PKL2 (AHRD V3.3 *** A0A2G2YHG1_CAPAN)
Solyc07g062140.3.1	7	0.882994	trehalose-phosphate synthase 1
Solyc01g009100.4.1	6	0.899668	60S ribosomal protein L30 (AHRD V3.3 *-* A0A2G2XP72_CAPBA)
Solyc06g074890.1.1	2	0.927492	bacterial trigger factor (AHRD V3.3 *** AT2G30695.3)
Solyc11g011190.1.1	4	0.994622	Exostosin-like protein (AHRD V3.3 *** A0A2U1NB95_ARTAN)
Solyc07g055270.1.1	6	0.958767	DUF1685 family protein (AHRD V3.3 *** AT2G42760.1)
Solyc12g008680.3.1	4	0.846789	Unknown protein
Solyc05g005010.3.1	6	0.970585	NEP-interacting protein, putative (DUF239) (AHRD V3.3 *** F4I5H4_ARATH)
Solyc12g005310.2.1	2	0.768986	Auxin-responsive GH3 family protein (AHRD V3.3 *** A0A2U1LNK3_ARTAN)
Solyc01g100750.2.1	3	0.615239	DUF538 domain-containing protein (AHRD V3.3 *** A0A1Q3CLQ5_CEPFO)
Solyc07g056670.3.1	2	0.726114	gibberellin 2-oxidase 2
Solyc01g098200.3.1	6	0.930522	Vesicle-associated protein 1-2 (AHRD V3.3 *** A0A2G2YZ23_CAPAN)
Solyc01g079150.4.1	7	0.984397	HCO3-transporter family (AHRD V3.3 *** A0A2U1KUW6_ARTAN)
Solyc04g014850.3.1	4	0.854711	structural maintenance of chromosomes protein (AHRD V3.3 *-* AT4G17240.1)
Solyc09g075920.1.1	6	0.950595	Receptor-like protein kinase (AHRD V3.3 *** A0A2U1PPA0_ARTAN)
Solyc10g079490.2.1	6	0.978227	Core-2/I-branching beta-16-N-acetylglucosaminyltransferase family protein (AHRD V3.3 *** B6ST68_MAIZE)
Solyc01g067290.3.1	2	0.939164	Divinyl chlorophyllide a 8-vinyl-reductase, chloroplastic (AHRD V3.3 *** A0A2G2XQY6_CAPBA)
Solyc08g069230.3.1	2	0.947231	chaperone protein dnaJ-like protein (AHRD V3.3 *** AT2G24395.1)
Solyc03g043770.4.1	6	0.915484	Leucine-rich receptor-like protein kinase family protein (AHRD V3.3 *-* A0A061DPD7_THECC)
Solyc08g075450.3.1	6	0.625689	WAT1-related protein (AHRD V3.3 *** K4CMR2_SOLLC)
Solyc03g007860.1.1	2	0.876621	Protein PAM68, chloroplastic (AHRD V3.3 *** A0A2G2YAA0_CAPAN)
Solyc08g007800.3.1	2	0.608062	SPX domain-containing protein (AHRD V3.3 *** D7MDY2_ARALL)
Solyc08g079100.3.1	2	0.965899	CRABS CLAW 1b
Solyc05g051240.1.1	7	0.949461	aspartic proteinase PCS1 (AHRD V3.3 *** A0A1U8GYE6_CAPAN)
Solyc02g090070.3.1	7	0.977341	BTB/POZ domain-containing protein (AHRD V3.3 *** A0A2G3D8Z6_CAPCH)
Solyc06g075220.1.1	6	0.962262	Fasciclin-like arabinogalactan protein 11 (AHRD V3.3 *** A0A2G2V1G2_CAPBA)
Solyc06g082910.3.1	6	0.877396	Formin-like protein (AHRD V3.3 *** A0A2G3CBV0_CAPCH)
Solyc01g005120.3.1	4	0.937572	Xyloglucan endotransglucosylase/hydrolase (AHRD V3.3 *** A0A2G3AYH1_CAPCH)
Solyc10g006000.4.1	7	0.964449	DEK (AHRD V3.3 *-* A0A200RBP9_9MAGN)
Solyc02g078670.3.1	7	0.958478	COP1-interacting protein 7 (AHRD V3.3 *** CIP7_ARATH)
Solyc07g048010.4.1	6	0.95244	Thymidylate kinase (AHRD V3.3 *** A0A1J3DB39_NOCCA)
Solyc02g087770.3.1	1	0.908182	Aldose 1-epimerase (AHRD V3.3 *** A0A1U8G0C5_CAPAN)
Solyc02g093170.4.1	2	0.923883	Cyclin delta-3 (AHRD V3.3 *** F4JJY7_ARATH)
Solyc11g018500.3.1	6	0.815303	Beta-galactosidase (AHRD V3.3 *** A0A2G2ZPF3_CAPAN)
Solyc04g008650.4.1	6	0.965306	Inactive leucine-rich repeat receptor-like serinethreonine-protein kinase (AHRD V3.3 *** A0A314KSQ6_NICAT)
Solyc05g007780.3.1	2	0.961332	Photosynthetic NDH subcomplex L 2 (AHRD V3.3 *** A0A0F7GYP0_9ROSI)
Solyc01g111830.3.1	6	0.967232	Methyltransferase (AHRD V3.3 *** O24154_TOBAC)
Solyc08g066530.4.1	6	0.894143	acid phosphatase 1-like (AHRD V3.3 *** A0A1U7Y8Z9_NICSY)
Solyc09g063130.3.1	2	0.982363	Photosystem I reaction center subunit IV (AHRD V3.3 *-* A0A2P6U4S6_CHLSO)
Solyc02g090980.1.1	3	0.703755	MAP kinase kinase kinase 22
Solyc03g114750.3.1	4	0.88282	18S pre-ribosomal assembly protein gar2-like protein (AHRD V3.3 --* NP_178475.2)
Solyc03g065200.4.1	2	0.85805	Protein ENHANCED DISEASE RESISTANCE 2-like (AHRD V3.3 *** A0A1J3E5X3_NOCCA)
Solyc06g072470.4.1	2	0.972391	50S ribosomal protein L29, chloroplastic (AHRD V3.3 *** A0A2G3CA56_CAPCH)
Solyc12g089210.2.1	2	0.906377	Ornithine carbamoyltransferase (AHRD V3.3 *** A0A2G2YA09_CAPAN)
Solyc04g071480.1.1	2	0.861911	Plant/F1M20-13 protein (AHRD V3.3 *** G7IBZ7_MEDTR)
Solyc03g078630.3.1	4	0.950147	Polyubiquitin (AHRD V3.3 *-* A0A2G3B1S8_CAPCH)
Solyc04g014270.3.1	4	0.849769	ATP-dependent 6-phosphofructokinase (AHRD V3.3 *** A0A2G2XA03_CAPBA)
Solyc06g007160.4.1	2	0.962221	Alternative NAD(P)H dehydrogenase mitochondrial-like (AHRD V3.3 *** A0A2K3P845_TRIPR)
Solyc03g113460.1.1	7	0.925944	Short-chain dehydrogenase reductase 4 (AHRD V3.3 *** A0A2G2WRF5_CAPBA),Pfam:PF13561
Solyc06g053600.4.1	2	0.880766	Aldo/keto reductase (AHRD V3.3 *** A0A200QWT0_9MAGN)
Solyc08g079860.2.1	7	0.938562	Subtilisin-like protease (AHRD V3.3 *** Q9LWA3_SOLLC)
Solyc04g074740.4.1	4	0.995894	Blue copper protein (AHRD V3.3 *** A0A2G2ZQN6_CAPAN)
Solyc05g006660.4.1	6	0.457626	Protein ENHANCED DISEASE RESISTANCE 2 (AHRD V3.3 *** A0A1J3E5Z2_NOCCA)
Solyc07g017540.4.1	4	0.941562	LEU22441 LeRAD51
Solyc01g086660.2.1	3	0.793355	Unknown protein
Solyc04g055090.1.1	1	0.861522	cell wall integrity/stress response component-like protein (AHRD V3.3 *-* AT4G39840.1)
Solyc12g011280.2.1	2	0.956042	Chlorophyll a-b binding protein, chloroplastic (AHRD V3.3 *** A0A0F7H004_9ROSI)
Solyc01g005830.4.1	6	0.933005	Glucan endo-1,3-beta-glucosidase 4 (AHRD V3.3 *-* A0A2G2XNZ6_CAPBA)
Solyc01g080790.3.1	6	0.91374	Plant basic secretory protein (BSP) family protein (AHRD V3.3 *** I3SK49_MEDTR)
Solyc04g064880.4.1	4	0.949464	Pathogen-related protein (AHRD V3.3 *** A0A1U8GE43_CAPAN)
Solyc08g066180.3.1	2	0.766955	Haloacid dehalogenase-like hydrolase family protein (AHRD V3.3 *** A0A2U1QHW6_ARTAN)
Solyc12g088760.1.1	6	0.962752	Subtilisin-like protease preproenzyme (AHRD V3.3 *** C7E4J6_TOBAC)
Solyc03g115200.3.1	7	0.959504	Carbohydrate-binding X8 domain superfamily protein (AHRD V3.3 *-* A0A1P8AZV6_ARATH)
Solyc02g087330.3.1	4	0.961211	B12D protein (AHRD V3.3 *** Q9XHD5_IPOBA)
Solyc04g077490.3.1	1	0.869274	AP2-like ethylene-responsive transcription factor ANT (AHRD V3.3 *** A0A2G2Z848_CAPAN)
Solyc06g051260.4.1	2	0.924761	bHLH transcription factor 043
Solyc08g078310.3.1	2	0.59744	Chromogranin (DUF1639) (AHRD V3.3 *-* O23587_ARATH)
Solyc04g079790.3.1	2	0.986031	30S ribosomal protein S9 protein (AHRD V3.3 *** A0A2U1PM70_ARTAN)
Solyc09g083210.3.1	4	0.84401	Protein kinase-like domain-containing protein (AHRD V3.3 *** A0A2U1MF72_ARTAN)
Solyc04g008040.4.1	7	0.943672	Microtubule-associated protein 70 (AHRD V3.3 *** A0A200QNX4_9MAGN)
Solyc02g094420.3.1	2	0.925161	Shikimate kinase (AHRD V3.3 *** A0A2K3MVD6_TRIPR)
Solyc03g120810.4.1	6	0.920617	Kinesin-like protein (AHRD V3.3 *** Q9AVP4_TOBAC)
Solyc07g056420.4.1	2	0.90873	glutathione S-transferase AY082341
Solyc03g120780.3.1	6	0.860704	Ribosomal protein L37 (AHRD V3.3 *** A0A1J7I2W0_LUPAN)
Solyc04g074350.3.1	2	0.961605	Glycosyltransferase (AHRD V3.3 *** A0A2G3CNS7_CAPCH)
Solyc10g080500.2.1	6	0.970249	Actin (AHRD V3.3 *** A0A2G2VVS8_CAPBA)
Solyc02g093970.4.1	7	0.869092	Protein kinase domain (AHRD V3.3 *** A0A200QYA9_9MAGN)
Solyc01g066680.3.1	2	0.964736	Pollen Ole e 1 allergen and extensin family protein (AHRD V3.3 *** A0A2U1NI15_ARTAN)
Solyc01g091530.4.1	7	0.949846	Fasciclin-like arabinogalactan protein (AHRD V3.3 *** E3WHD6_9ROSI)
Solyc08g066740.3.1	7	0.855426	Early nodulin-like protein 1 (AHRD V3.3 *** A0A1J3CHP6_NOCCA)
Solyc05g050350.2.1	6	0.908045	Cyclic nucleotide-gated ion channel 1 (AHRD V3.3 *** A0A2G3CGN2_CAPCH)
Solyc12g011030.3.1	6	0.933181	xyloglucan endotransglucosylase-hydrolase 9
Solyc01g087150.3.1	4	0.965564	Protein DETOXIFICATION (AHRD V3.3 *** A0A328DUA2_9ASTE)
Solyc08g078300.4.1	7	0.920158	Homeobox-leucine zipper protein HAT4 (AHRD V3.3 *** A0A2G2XL32_CAPBA)
Solyc05g052050.1.1	3	0.693534	DNA-binding protein Pti4
Solyc08g068600.3.1	6	0.860861	Serine decarboxylase (AHRD V3.3 *** A0A2G2W5V8_CAPBA)
Solyc09g090410.3.1	2	0.935799	50S ribosomal protein L28 (AHRD V3.3 *** A0A1U8GBC9_CAPAN)
Solyc12g019550.2.1	2	0.99158	hypothetical protein (AHRD V3.3 *-* AT1G21500.1)
Solyc12g088910.3.1	4	0.950316	P-loop containing nucleoside triphosphate hydrolases superfamily protein (AHRD V3.3 *** A0A1P8B1U2_ARATH)
Solyc09g090340.3.1	4	0.863915	Transducin/WD40 repeat-like superfamily protein (AHRD V3.3 *** AT4G14310.1)
Solyc06g048920.4.1	2	0.913908	Glycerol-3-phosphate dehydrogenase [NAD(P)+] (AHRD V3.3 *** I0F5R8_9BACI)
Solyc12g045030.2.1	4	0.949485	NAD(P)-binding Rossmann-fold superfamily protein (AHRD V3.3 *** Q94AL3_ARATH)
Solyc01g095610.4.1	2	0.874469	Protein trichome birefringence-like 25 (AHRD V3.3 *** A0A2G2W6P1_CAPBA)
Solyc01g095530.2.1	2	0.968714	hypothetical protein (AHRD V3.3 *-* AT5G41761.1)
Solyc09g075560.1.1	6	0.992465	Hexosyltransferase (AHRD V3.3 *** A0A2G3BWD5_CAPCH)
[truncated: 4,268 more rows]
