# Supplementary material for: Transcriptomic analysis reveals the gene regulatory networks involved in leaf and root response to osmotic stress in tomato
Source: Front Plant Sci. 2023 Jun 2;14:1155797. doi: 10.3389/fpls.2023.1155797 (PMC10272567; doi:10.3389/fpls.2023.1155797)
Supplement: Supplementary Table 5 — SWIM analysis. [file Table_5.xlsx]

## Sheet: SWIM_LEAVES
Node Name	Hub	Region	type	Degree	APCC	Date-Party	P	z
Solyc01g005140	non local hub	R4	Non-hub kinless nodes	354	-0.183076	FIGHT CLUB	0.947644	-0.556852
Solyc01g005340	non local hub	R4	Non-hub kinless nodes	1584	-0.025608	FIGHT CLUB	0.833161	-2.55595
Solyc01g005930	non local hub	R4	Non-hub kinless nodes	1567	-0.021587	FIGHT CLUB	0.823675	-2.51591
Solyc01g006020	non local hub	R4	Non-hub kinless nodes	1636	-0.046863	FIGHT CLUB	0.833779	-2.48315
Solyc01g006680	non local hub	R4	Non-hub kinless nodes	36	-0.218476	FIGHT CLUB	0.869599	-0.818364
Solyc01g006930	non local hub	R4	Non-hub kinless nodes	1501	-0.022463	FIGHT CLUB	0.818766	-2.58507
Solyc01g007010	non local hub	R4	Non-hub kinless nodes	1056	-0.054809	FIGHT CLUB	0.81435	-3.41922
Solyc01g007020	non local hub	R4	Non-hub kinless nodes	249	-0.22522	FIGHT CLUB	0.931856	-0.618384
Solyc01g008070	non local hub	R4	Non-hub kinless nodes	1569	-0.060171	FIGHT CLUB	0.823053	-2.50863
Solyc01g008425	non local hub	R4	Non-hub kinless nodes	1690	-0.079621	FIGHT CLUB	0.835231	-2.414
Solyc01g014180	non local hub	R4	Non-hub kinless nodes	1655	-0.086542	FIGHT CLUB	0.836598	-2.47587
Solyc01g016470	non local hub	R4	Non-hub kinless nodes	36	-0.109114	FIGHT CLUB	0.972222	-0.845285
Solyc01g057000	non local hub	R4	Non-hub kinless nodes	1678	-0.087592	FIGHT CLUB	0.83481	-2.42856
Solyc01g058260	non local hub	R4	Non-hub kinless nodes	1556	-0.009593	FIGHT CLUB	0.821716	-2.51955
Solyc01g058390	non local hub	R4	Non-hub kinless nodes	228	-0.068492	FIGHT CLUB	0.962758	-0.699145
Solyc01g058720	non local hub	R4	Non-hub kinless nodes	223	-0.561092	FIGHT CLUB	0.837117	-0.52224
Solyc01g067750	non local hub	R4	Non-hub kinless nodes	1000	-0.041966	FIGHT CLUB	0.807279	-3.4786
Solyc01g068500	non local hub	R4	Non-hub kinless nodes	1655	-0.043312	FIGHT CLUB	0.831677	-2.43948
Solyc01g073970	non local hub	R4	Non-hub kinless nodes	637	-0.079265	FIGHT CLUB	0.816327	-4.09468
Solyc01g079300	non local hub	R4	Non-hub kinless nodes	1506	-0.100428	FIGHT CLUB	0.833779	-2.67606
Solyc01g079410	non local hub	R4	Non-hub kinless nodes	874	-0.099345	FIGHT CLUB	0.823677	-3.74581
Solyc01g079870	non local hub	R4	Non-hub kinless nodes	1722	-0.072463	FIGHT CLUB	0.836168	-2.37396
Solyc01g080910	non local hub	R4	Non-hub kinless nodes	634	-0.083828	FIGHT CLUB	0.997124	-0.737603
Solyc01g086850	non local hub	R4	Non-hub kinless nodes	1675	-0.07871	FIGHT CLUB	0.828332	-2.38488
Solyc01g086970	non local hub	R4	Non-hub kinless nodes	1610	-0.090938	FIGHT CLUB	0.83042	-2.49771
Solyc01g087180	non local hub	R4	Non-hub kinless nodes	1140	-0.275471	FIGHT CLUB	0.89409	-3.5605
Solyc01g087240	non local hub	R4	Non-hub kinless nodes	987	-0.178795	FIGHT CLUB	0.849421	-3.51683
Solyc01g087250	non local hub	R4	Non-hub kinless nodes	1516	-0.008249	FIGHT CLUB	0.824552	-2.59962
Solyc01g087570	non local hub	R4	Non-hub kinless nodes	1107	-0.087135	FIGHT CLUB	0.80805	-3.30788
Solyc01g087820	non local hub	R4	Non-hub kinless nodes	1238	-0.065169	FIGHT CLUB	0.807621	-2.93448
Solyc01g087840	non local hub	R4	Non-hub kinless nodes	22	-0.268168	FIGHT CLUB	0.92562	-0.845285
Solyc01g088760	non local hub	R4	Non-hub kinless nodes	1730	-0.060722	FIGHT CLUB	0.836279	-2.36304
Solyc01g090693	non local hub	R4	Non-hub kinless nodes	1181	-0.097993	FIGHT CLUB	0.841622	-3.20017
Solyc01g090740	non local hub	R4	Non-hub kinless nodes	1372	-0.093814	FIGHT CLUB	0.824969	-2.82165
Solyc01g091160	non local hub	R4	Non-hub kinless nodes	1586	-0.113912	FIGHT CLUB	0.82944	-2.52683
Solyc01g091270	non local hub	R4	Non-hub kinless nodes	1699	-0.05986	FIGHT CLUB	0.832667	-2.38124
Solyc01g094210	non local hub	R4	Non-hub kinless nodes	320	-0.01844	FIGHT CLUB	0.979336	-0.691454
Solyc01g094320	non local hub	R4	Non-hub kinless nodes	1101	-0.199674	FIGHT CLUB	0.860649	-3.41492
Solyc01g095460	non local hub	R4	Non-hub kinless nodes	1652	-0.110218	FIGHT CLUB	0.835022	-2.4686
Solyc01g095470	non local hub	R4	Non-hub kinless nodes	1460	-0.087025	FIGHT CLUB	0.828286	-2.70881
Solyc01g095930	non local hub	R4	Non-hub kinless nodes	1702	-0.066019	FIGHT CLUB	0.837073	-2.41036
Solyc01g096320	non local hub	R4	Non-hub kinless nodes	1520	-0.156041	FIGHT CLUB	0.849844	-2.76705
Solyc01g097510	non local hub	R4	Non-hub kinless nodes	1284	-0.103095	FIGHT CLUB	0.819838	-2.9272
Solyc01g098100	non local hub	R4	Non-hub kinless nodes	297	-0.387869	FIGHT CLUB	0.961863	-0.645304
Solyc01g098390	non local hub	R4	Non-hub kinless nodes	1609	-0.045313	FIGHT CLUB	0.830721	-2.50135
Solyc01g099030	non local hub	R4	Non-hub kinless nodes	1143	-0.042783	FIGHT CLUB	0.804795	-3.23365
Solyc01g099100	non local hub	R4	Non-hub kinless nodes	1572	-0.056548	FIGHT CLUB	0.821585	-2.49407
Solyc01g099160	non local hub	R4	Non-hub kinless nodes	220	-0.259661	FIGHT CLUB	0.932872	-0.64915
Solyc01g099810	non local hub	R4	Non-hub kinless nodes	584	-0.194571	FIGHT CLUB	0.957778	-0.406867
Solyc01g099880	non local hub	R4	Non-hub kinless nodes	1550	-0.059947	FIGHT CLUB	0.836367	-2.62874
Solyc01g099920	non local hub	R4	Non-hub kinless nodes	871	-0.175438	FIGHT CLUB	0.855583	-3.70609
Solyc01g099980	non local hub	R4	Non-hub kinless nodes	1737	-0.063129	FIGHT CLUB	0.83806	-2.36668
Solyc01g100230	non local hub	R4	Non-hub kinless nodes	365	-0.15818	FIGHT CLUB	0.930824	-0.499165
Solyc01g100370	non local hub	R4	Non-hub kinless nodes	1612	-0.076897	FIGHT CLUB	0.83084	-2.49771
Solyc01g100420	non local hub	R4	Non-hub kinless nodes	558	-0.042408	FIGHT CLUB	0.995838	-0.729911
Solyc01g100460	non local hub	R4	Non-hub kinless nodes	1341	-0.132347	FIGHT CLUB	0.853084	-3.04003
Solyc01g100960	non local hub	R4	Non-hub kinless nodes	1464	-0.031808	FIGHT CLUB	0.816577	-2.62874
Solyc01g102290	non local hub	R4	Non-hub kinless nodes	595	-0.286576	FIGHT CLUB	0.913495	-4.27388
Solyc01g102300	non local hub	R4	Non-hub kinless nodes	1470	-0.016746	FIGHT CLUB	0.816327	-2.61782
Solyc01g102960	non local hub	R4	Non-hub kinless nodes	1432	-0.119995	FIGHT CLUB	0.829671	-2.75977
Solyc01g103920	non local hub	R4	Non-hub kinless nodes	1404	-0.065734	FIGHT CLUB	0.817372	-2.72701
Solyc01g103990	non local hub	R4	Non-hub kinless nodes	1406	-0.047406	FIGHT CLUB	0.803031	-2.63966
Solyc01g104300	non local hub	R4	Non-hub kinless nodes	1296	-0.047104	FIGHT CLUB	0.820554	-2.91264
Solyc01g104650	non local hub	R4	Non-hub kinless nodes	1472	-0.089216	FIGHT CLUB	0.829956	-2.70153
Solyc01g104720	non local hub	R4	Non-hub kinless nodes	1320	-0.028487	FIGHT CLUB	0.804931	-2.78889
Solyc01g104770	non local hub	R4	Non-hub kinless nodes	827	-0.276544	FIGHT CLUB	0.897321	-4.12437
Solyc01g105220	non local hub	R4	Non-hub kinless nodes	1715	-0.079094	FIGHT CLUB	0.832926	-2.3594
Solyc01g105660	non local hub	R4	Non-hub kinless nodes	1700	-0.099336	FIGHT CLUB	0.833344	-2.38488
Solyc01g105770	non local hub	R4	Non-hub kinless nodes	1507	-0.049026	FIGHT CLUB	0.823567	-2.6069
Solyc01g106000	non local hub	R4	Non-hub kinless nodes	1682	-0.08121	FIGHT CLUB	0.830248	-2.38852
Solyc01g106060	non local hub	R4	Non-hub kinless nodes	1676	-0.054153	FIGHT CLUB	0.830016	-2.3958
Solyc01g107240	non local hub	R4	Non-hub kinless nodes	129	-0.205782	FIGHT CLUB	0.81822	-0.656842
Solyc01g108030	non local hub	R4	Non-hub kinless nodes	1508	-0.062991	FIGHT CLUB	0.837443	-2.6979
Solyc01g108540	non local hub	R4	Non-hub kinless nodes	1319	-0.212071	FIGHT CLUB	0.875181	-3.21473
Solyc01g108560	non local hub	R4	Non-hub kinless nodes	1370	-0.180428	FIGHT CLUB	0.855933	-3.01819
Solyc01g108570	non local hub	R4	Non-hub kinless nodes	1480	-0.035537	FIGHT CLUB	0.819375	-2.62146
Solyc01g108910	non local hub	R4	Non-hub kinless nodes	723	-0.039224	FIGHT CLUB	0.827827	-3.81892
Solyc01g109090	non local hub	R4	Non-hub kinless nodes	1458	-0.186008	FIGHT CLUB	0.860274	-2.9272
Solyc01g109170	non local hub	R4	Non-hub kinless nodes	1585	-0.085573	FIGHT CLUB	0.826082	-2.50499
Solyc01g109800	non local hub	R4	Non-hub kinless nodes	1726	-0.052502	FIGHT CLUB	0.835989	-2.36668
Solyc01g109810	non local hub	R4	Non-hub kinless nodes	1694	-0.068711	FIGHT CLUB	0.834571	-2.40308
Solyc01g109880	non local hub	R4	Non-hub kinless nodes	1152	-0.080564	FIGHT CLUB	0.81011	-3.0837
Solyc01g109910	non local hub	R4	Non-hub kinless nodes	1652	-0.059652	FIGHT CLUB	0.830567	-2.43584
Solyc01g111400	non local hub	R4	Non-hub kinless nodes	1366	-0.067944	FIGHT CLUB	0.811545	-2.75249
Solyc01g112230	non local hub	R4	Non-hub kinless nodes	1629	-0.123719	FIGHT CLUB	0.831845	-2.47951
Solyc01g150152	non local hub	R4	Non-hub kinless nodes	1239	-0.099757	FIGHT CLUB	0.8225	-3.01091
Solyc02g038740	non local hub	R4	Non-hub kinless nodes	390	-0.24183	FIGHT CLUB	0.945556	-0.518394
Solyc02g062040	non local hub	R4	Non-hub kinless nodes	1656	-0.136682	FIGHT CLUB	0.842119	-2.51591
Solyc02g062590	non local hub	R4	Non-hub kinless nodes	1428	-0.154525	FIGHT CLUB	0.839552	-2.82892
Solyc02g062710	non local hub	R4	Non-hub kinless nodes	1522	-0.059851	FIGHT CLUB	0.830832	-2.63238
Solyc02g063000	non local hub	R4	Non-hub kinless nodes	1136	-0.106356	FIGHT CLUB	0.817725	-3.30788
Solyc02g063490	non local hub	R4	Non-hub kinless nodes	1659	-0.139779	FIGHT CLUB	0.837871	-2.47951
Solyc02g064940	non local hub	R4	Non-hub kinless nodes	876	-0.074817	FIGHT CLUB	0.80984	-3.69014
Solyc02g065660	non local hub	R4	Non-hub kinless nodes	1664	-0.047202	FIGHT CLUB	0.832511	-2.4322
Solyc02g066930	non local hub	R4	Non-hub kinless nodes	1489	-0.021356	FIGHT CLUB	0.822119	-2.6251
Solyc02g067620	non local hub	R4	Non-hub kinless nodes	1527	-0.140039	FIGHT CLUB	0.836735	-2.66514
Solyc02g067860	non local hub	R4	Non-hub kinless nodes	1444	-0.1822	FIGHT CLUB	0.859115	-2.93812
Solyc02g068200	non local hub	R4	Non-hub kinless nodes	1062	-0.035078	FIGHT CLUB	0.80414	-3.20017
Solyc02g068240	non local hub	R4	Non-hub kinless nodes	1645	-0.026268	FIGHT CLUB	0.836086	-2.48679
Solyc02g071760	non local hub	R4	Non-hub kinless nodes	620	-0.260169	FIGHT CLUB	0.879748	-4.1283
Solyc02g071980	non local hub	R4	Non-hub kinless nodes	1559	-0.034745	FIGHT CLUB	0.823481	-2.52683
Solyc02g072210	non local hub	R4	Non-hub kinless nodes	431	-0.212236	FIGHT CLUB	0.993023	-0.729911
Solyc02g078380	non local hub	R4	Non-hub kinless nodes	1404	-0.034837	FIGHT CLUB	0.815541	-2.71609
Solyc02g078940	non local hub	R4	Non-hub kinless nodes	1726	-0.100978	FIGHT CLUB	0.836926	-2.37396
Solyc02g079020	non local hub	R4	Non-hub kinless nodes	1525	-0.018511	FIGHT CLUB	0.820557	-2.55959
Solyc02g079290	non local hub	R4	Non-hub kinless nodes	1648	-0.042579	FIGHT CLUB	0.835207	-2.47587
Solyc02g079440	non local hub	R4	Non-hub kinless nodes	35	-0.926718	FIGHT CLUB	0.947755	-0.837593
Solyc02g079740	non local hub	R4	Non-hub kinless nodes	1580	-0.082439	FIGHT CLUB	0.825509	-2.50863
Solyc02g079930	non local hub	R4	Non-hub kinless nodes	1721	-0.047384	FIGHT CLUB	0.837386	-2.38488
Solyc02g080530	non local hub	R4	Non-hub kinless nodes	1016	-0.102517	FIGHT CLUB	0.836357	-3.41492
Solyc02g080550	non local hub	R4	Non-hub kinless nodes	152	-0.23278	FIGHT CLUB	0.993767	-0.82221
Solyc02g080880	non local hub	R4	Non-hub kinless nodes	1175	-0.032494	FIGHT CLUB	0.802637	-3.01091
Solyc02g081550	non local hub	R4	Non-hub kinless nodes	1653	-0.027497	FIGHT CLUB	0.834238	-2.46131
Solyc02g082070	non local hub	R4	Non-hub kinless nodes	1654	-0.051194	FIGHT CLUB	0.827981	-2.414
Solyc02g082270	non local hub	R4	Non-hub kinless nodes	1003	-0.272366	FIGHT CLUB	0.895651	-3.73157
Solyc02g082690	non local hub	R4	Non-hub kinless nodes	1673	-0.105559	FIGHT CLUB	0.834794	-2.43584
Solyc02g082900	non local hub	R4	Non-hub kinless nodes	193	-0.136797	FIGHT CLUB	0.903353	-0.637613
Solyc02g083130	non local hub	R4	Non-hub kinless nodes	1562	-0.050204	FIGHT CLUB	0.827897	-2.55231
Solyc02g083160	non local hub	R4	Non-hub kinless nodes	1647	-0.058214	FIGHT CLUB	0.829035	-2.4322
Solyc02g083280	non local hub	R4	Non-hub kinless nodes	757	-0.16016	FIGHT CLUB	0.847106	-3.83348
Solyc02g084240	non local hub	R4	Non-hub kinless nodes	1603	-0.077323	FIGHT CLUB	0.81899	-2.42856
Solyc02g084840	non local hub	R4	Non-hub kinless nodes	325	-0.123146	FIGHT CLUB	0.933198	-0.545314
Solyc02g084850	non local hub	R4	Non-hub kinless nodes	724	-0.116276	FIGHT CLUB	0.850432	-3.89172
Solyc02g084980	non local hub	R4	Non-hub kinless nodes	1515	-0.190799	FIGHT CLUB	0.862391	-2.86532
Solyc02g085000	non local hub	R4	Non-hub kinless nodes	550	-0.207347	FIGHT CLUB	0.970165	-0.503011
Solyc02g085150	non local hub	R4	Non-hub kinless nodes	1679	-0.094225	FIGHT CLUB	0.833065	-2.414
Solyc02g085220	non local hub	R4	Non-hub kinless nodes	7	-0.140415	FIGHT CLUB	0.979592	-0.864513
Solyc02g085490	non local hub	R4	Non-hub kinless nodes	577	-0.035847	FIGHT CLUB	0.981726	-0.568389
Solyc02g085590	non local hub	R4	Non-hub kinless nodes	1675	-0.109917	FIGHT CLUB	0.830305	-2.39944
Solyc02g086310	non local hub	R4	Non-hub kinless nodes	666	-0.39064	FIGHT CLUB	0.915149	-4.20473
Solyc02g086880	non local hub	R4	Non-hub kinless nodes	297	-0.054889	FIGHT CLUB	0.867769	-0.453016
Solyc02g086990	non local hub	R4	Non-hub kinless nodes	703	-0.102422	FIGHT CLUB	0.852492	-3.92811
Solyc02g087330	non local hub	R4	Non-hub kinless nodes	220	-0.510167	FIGHT CLUB	0.871054	-0.564543
Solyc02g087580	non local hub	R4	Non-hub kinless nodes	1114	-0.066286	FIGHT CLUB	0.808888	-3.30046
Solyc02g087770	non local hub	R4	Non-hub kinless nodes	455	-0.374515	FIGHT CLUB	0.981432	-0.629921
Solyc02g087780	non local hub	R4	Non-hub kinless nodes	895	-0.230668	FIGHT CLUB	0.864872	-3.71337
Solyc02g087890	non local hub	R4	Non-hub kinless nodes	1689	-0.093406	FIGHT CLUB	0.834073	-2.40672
Solyc02g087920	non local hub	R4	Non-hub kinless nodes	1195	-0.154814	FIGHT CLUB	0.849235	-3.22201
Solyc02g088180	non local hub	R4	Non-hub kinless nodes	1285	-0.026571	FIGHT CLUB	0.814128	-2.89444
Solyc02g088510	non local hub	R4	Non-hub kinless nodes	965	-0.131467	FIGHT CLUB	0.840828	-3.50955
Solyc02g089160	non local hub	R4	Non-hub kinless nodes	63	-0.077381	FIGHT CLUB	0.878055	-0.783752
Solyc02g090170	non local hub	R4	Non-hub kinless nodes	602	-0.284821	FIGHT CLUB	0.887407	-4.17561
Solyc02g090310	non local hub	R4	Non-hub kinless nodes	808	-0.119356	FIGHT CLUB	0.843153	-3.74613
Solyc02g091000	non local hub	R4	Non-hub kinless nodes	235	-0.314235	FIGHT CLUB	0.969561	-0.710683
Solyc02g091710	non local hub	R4	Non-hub kinless nodes	1619	-0.060218	FIGHT CLUB	0.828228	-2.4686
Solyc02g091930	non local hub	R4	Non-hub kinless nodes	1625	-0.071038	FIGHT CLUB	0.83253	-2.49043
Solyc02g091940	non local hub	R4	Non-hub kinless nodes	1626	-0.012509	FIGHT CLUB	0.834742	-2.50499
Solyc02g091950	non local hub	R4	Non-hub kinless nodes	1492	-0.028545	FIGHT CLUB	0.822269	-2.62146
Solyc02g092110	non local hub	R4	Non-hub kinless nodes	792	-0.032152	FIGHT CLUB	0.811346	-3.83117
Solyc02g092150	non local hub	R4	Non-hub kinless nodes	1412	-0.186108	FIGHT CLUB	0.853743	-2.94539
Solyc02g092230	non local hub	R4	Non-hub kinless nodes	1658	-0.06644	FIGHT CLUB	0.838161	-2.48315
Solyc02g093180	non local hub	R4	Non-hub kinless nodes	1727	-0.098514	FIGHT CLUB	0.833827	-2.34849
Solyc02g093270	non local hub	R4	Non-hub kinless nodes	930	-0.377802	FIGHT CLUB	0.931727	-4.02639
Solyc02g094430	non local hub	R4	Non-hub kinless nodes	1684	-0.046814	FIGHT CLUB	0.832114	-2.39944
Solyc03g005200	non local hub	R4	Non-hub kinless nodes	688	-0.114878	FIGHT CLUB	0.823551	-4.0353
Solyc03g005320	non local hub	R4	Non-hub kinless nodes	1459	-0.038207	FIGHT CLUB	0.82232	-2.67242
Solyc03g005450	non local hub	R4	Non-hub kinless nodes	272	-0.129921	FIGHT CLUB	0.957612	-0.652996
Solyc03g006270	non local hub	R4	Non-hub kinless nodes	1545	-0.041083	FIGHT CLUB	0.820268	-2.52683
Solyc03g006360	non local hub	R4	Non-hub kinless nodes	1404	-0.019815	FIGHT CLUB	0.808126	-2.67242
Solyc03g006400	non local hub	R4	Non-hub kinless nodes	577	-0.192469	FIGHT CLUB	0.994446	-0.702991
Solyc03g006610	non local hub	R4	Non-hub kinless nodes	337	-0.365485	FIGHT CLUB	0.953077	-0.587618
Solyc03g007230	non local hub	R4	Non-hub kinless nodes	1184	-0.144484	FIGHT CLUB	0.854262	-3.26569
Solyc03g007260	non local hub	R4	Non-hub kinless nodes	1005	-0.183387	FIGHT CLUB	0.860027	-3.5423
Solyc03g007485	non local hub	R4	Non-hub kinless nodes	261	-0.214548	FIGHT CLUB	0.988491	-0.760678
Solyc03g007960	non local hub	R4	Non-hub kinless nodes	275	-0.139148	FIGHT CLUB	0.995716	-0.799135
Solyc03g013440	non local hub	R4	Non-hub kinless nodes	1631	-0.037509	FIGHT CLUB	0.835754	-2.50499
Solyc03g019650	non local hub	R4	Non-hub kinless nodes	1429	-0.001598	FIGHT CLUB	0.815984	-2.6797
Solyc03g019820	non local hub	R4	Non-hub kinless nodes	1641	-0.097118	FIGHT CLUB	0.828793	-2.43948
Solyc03g026080	non local hub	R4	Non-hub kinless nodes	1090	-0.140834	FIGHT CLUB	0.843649	-3.34212
Solyc03g031920	non local hub	R4	Non-hub kinless nodes	1145	-0.129644	FIGHT CLUB	0.837897	-3.39695
Solyc03g033630	non local hub	R4	Non-hub kinless nodes	846	-0.065368	FIGHT CLUB	0.820929	-3.60782
Solyc03g044300	non local hub	R4	Non-hub kinless nodes	144	-0.04074	FIGHT CLUB	0.9375	-0.729911
Solyc03g044600	non local hub	R4	Non-hub kinless nodes	131	-0.533378	FIGHT CLUB	0.971797	-0.783752
Solyc03g058970	non local hub	R4	Non-hub kinless nodes	1636	-0.080103	FIGHT CLUB	0.827745	-2.43948
Solyc03g063110	non local hub	R4	Non-hub kinless nodes	1501	-0.005047	FIGHT CLUB	0.820463	-2.59598
Solyc03g078150	non local hub	R4	Non-hub kinless nodes	1662	-0.089329	FIGHT CLUB	0.833583	-2.44312
Solyc03g083000	non local hub	R4	Non-hub kinless nodes	1497	-0.047786	FIGHT CLUB	0.817796	-2.58507
Solyc03g083330	non local hub	R4	Non-hub kinless nodes	1494	-0.026319	FIGHT CLUB	0.824992	-2.63602
Solyc03g083400	non local hub	R4	Non-hub kinless nodes	834	-0.158335	FIGHT CLUB	0.85278	-3.74613
Solyc03g083770	non local hub	R4	Non-hub kinless nodes	154	-0.038496	FIGHT CLUB	0.969261	-0.764523
Solyc03g093800	non local hub	R4	Non-hub kinless nodes	1660	-0.048775	FIGHT CLUB	0.827725	-2.40308
Solyc03g095310	non local hub	R4	Non-hub kinless nodes	1457	-0.045143	FIGHT CLUB	0.820089	-2.6615
Solyc03g095650	non local hub	R4	Non-hub kinless nodes	1433	-0.102506	FIGHT CLUB	0.822931	-2.71609
Solyc03g095710	non local hub	R4	Non-hub kinless nodes	1708	-0.092167	FIGHT CLUB	0.835377	-2.38852
Solyc03g095780	non local hub	R4	Non-hub kinless nodes	917	-0.068215	FIGHT CLUB	0.814452	-3.6419
Solyc03g096290	non local hub	R4	Non-hub kinless nodes	992	-0.185577	FIGHT CLUB	0.860883	-3.73468
Solyc03g096670	non local hub	R4	Non-hub kinless nodes	406	-0.071403	FIGHT CLUB	0.938114	-0.479936
Solyc03g097120	non local hub	R4	Non-hub kinless nodes	1455	-0.133915	FIGHT CLUB	0.84653	-2.8362
Solyc03g097230	non local hub	R4	Non-hub kinless nodes	245	-0.405379	FIGHT CLUB	0.974661	-0.718374
Solyc03g097270	non local hub	R4	Non-hub kinless nodes	1248	-0.259907	FIGHT CLUB	0.895725	-3.44403
Solyc03g097440	non local hub	R4	Non-hub kinless nodes	95	-0.009498	FIGHT CLUB	0.986593	-0.826056
Solyc03g098100	non local hub	R4	Non-hub kinless nodes	178	-0.021423	FIGHT CLUB	0.85832	-0.610692
Solyc03g098240	non local hub	R4	Non-hub kinless nodes	1689	-0.111041	FIGHT CLUB	0.839336	-2.44676
Solyc03g098300	non local hub	R4	Non-hub kinless nodes	997	-0.04629	FIGHT CLUB	0.811381	-3.50087
Solyc03g111100	non local hub	R4	Non-hub kinless nodes	587	-0.158362	FIGHT CLUB	0.974899	-0.510702
Solyc03g111310	non local hub	R4	Non-hub kinless nodes	1660	-0.027921	FIGHT CLUB	0.833674	-2.44676
Solyc03g111630	non local hub	R4	Non-hub kinless nodes	1534	-0.154514	FIGHT CLUB	0.839269	-2.67242
Solyc03g112230	non local hub	R4	Non-hub kinless nodes	621	-0.238984	FIGHT CLUB	0.978052	-0.514548
Solyc03g112280	non local hub	R4	Non-hub kinless nodes	1372	-0.182756	FIGHT CLUB	0.86772	-3.09462
Solyc03g112440	non local hub	R4	Non-hub kinless nodes	1614	-0.066442	FIGHT CLUB	0.83075	-2.49407
Solyc03g112960	non local hub	R4	Non-hub kinless nodes	36	-0.164396	FIGHT CLUB	0.802469	-0.806827
Solyc03g113130	non local hub	R4	Non-hub kinless nodes	474	-0.14958	FIGHT CLUB	0.990987	-0.695299
Solyc03g113430	non local hub	R4	Non-hub kinless nodes	255	-0.475262	FIGHT CLUB	0.86699	-0.510702
Solyc03g113770	non local hub	R4	Non-hub kinless nodes	1560	-0.011945	FIGHT CLUB	0.821006	-2.50863
Solyc03g113930	non local hub	R4	Non-hub kinless nodes	1128	-0.134391	FIGHT CLUB	0.838721	-3.26205
Solyc03g115370	non local hub	R4	Non-hub kinless nodes	1737	-0.071222	FIGHT CLUB	0.836201	-2.35212
Solyc03g115560	non local hub	R4	Non-hub kinless nodes	234	-0.060052	FIGHT CLUB	0.944755	-0.656842
Solyc03g116100	non local hub	R4	Non-hub kinless nodes	1569	-0.125648	FIGHT CLUB	0.830481	-2.55959
Solyc03g116530	non local hub	R4	Non-hub kinless nodes	1364	-0.189661	FIGHT CLUB	0.870948	-3.12738
Solyc03g116900	non local hub	R4	Non-hub kinless nodes	262	-0.40594	FIGHT CLUB	0.975511	-0.710683
Solyc03g116990	non local hub	R4	Non-hub kinless nodes	1469	-0.088021	FIGHT CLUB	0.82416	-2.66878
Solyc03g117010	non local hub	R4	Non-hub kinless nodes	1429	-0.015218	FIGHT CLUB	0.818973	-2.6979
Solyc03g117210	non local hub	R4	Non-hub kinless nodes	813	-0.180403	FIGHT CLUB	0.858335	-3.79708
Solyc03g117290	non local hub	R4	Non-hub kinless nodes	1513	-0.11236	FIGHT CLUB	0.834239	-2.66878
Solyc03g117630	non local hub	R4	Non-hub kinless nodes	1332	-0.129447	FIGHT CLUB	0.836862	-2.95267
Solyc03g117800	non local hub	R4	Non-hub kinless nodes	1633	-0.074138	FIGHT CLUB	0.833168	-2.48315
Solyc03g118000	non local hub	R4	Non-hub kinless nodes	182	-0.238511	FIGHT CLUB	0.981132	-0.772215
Solyc03g118820	non local hub	R4	Non-hub kinless nodes	170	-0.208206	FIGHT CLUB	0.950035	-0.72222
Solyc03g119200	non local hub	R4	Non-hub kinless nodes	1421	-0.025004	FIGHT CLUB	0.806549	-2.63602
Solyc03g119520	non local hub	R4	Non-hub kinless nodes	302	-0.006111	FIGHT CLUB	0.969201	-0.664533
Solyc03g119530	non local hub	R4	Non-hub kinless nodes	1364	-0.133672	FIGHT CLUB	0.825981	-2.83984
Solyc03g119810	non local hub	R4	Non-hub kinless nodes	1036	-0.218401	FIGHT CLUB	0.887166	-3.64422
Solyc03g120060	non local hub	R4	Non-hub kinless nodes	58	-0.407302	FIGHT CLUB	0.941736	-0.814518
Solyc03g120390	non local hub	R4	Non-hub kinless nodes	1370	-0.231431	FIGHT CLUB	0.879282	-3.17834
Solyc03g120780	non local hub	R4	Non-hub kinless nodes	862	-0.250254	FIGHT CLUB	0.878877	-3.99447
Solyc03g121040	non local hub	R4	Non-hub kinless nodes	508	-0.317757	FIGHT CLUB	0.969306	-0.526085
Solyc03g121880	non local hub	R4	Non-hub kinless nodes	1688	-0.112689	FIGHT CLUB	0.840095	-2.45404
Solyc03g121940	non local hub	R4	Non-hub kinless nodes	857	-0.083574	FIGHT CLUB	0.825496	-3.60782
Solyc03g122310	non local hub	R4	Non-hub kinless nodes	1623	-0.105781	FIGHT CLUB	0.826517	-2.4504
Solyc03g123600	non local hub	R4	Non-hub kinless nodes	1753	-0.086683	FIGHT CLUB	0.837802	-2.3412
Solyc03g123680	non local hub	R4	Non-hub kinless nodes	967	-0.044252	FIGHT CLUB	0.80865	-3.53798
Solyc03g124068	non local hub	R4	Non-hub kinless nodes	1648	-0.031803	FIGHT CLUB	0.833726	-2.46495
Solyc04g005250	non local hub	R4	Non-hub kinless nodes	1657	-0.057482	FIGHT CLUB	0.836993	-2.47587
Solyc04g005380	non local hub	R4	Non-hub kinless nodes	1719	-0.093995	FIGHT CLUB	0.838414	-2.3958
Solyc04g005610	non local hub	R4	Non-hub kinless nodes	478	-0.279929	FIGHT CLUB	0.979762	-0.606847
Solyc04g005860	non local hub	R4	Non-hub kinless nodes	1436	-0.180852	FIGHT CLUB	0.846834	-2.86532
Solyc04g006970	non local hub	R4	Non-hub kinless nodes	1479	-0.017356	FIGHT CLUB	0.814501	-2.59234
Solyc04g007450	non local hub	R4	Non-hub kinless nodes	260	-0.10524	FIGHT CLUB	0.946746	-0.637613
Solyc04g007520	non local hub	R4	Non-hub kinless nodes	1394	-0.019259	FIGHT CLUB	0.811018	-2.70518
Solyc04g007980	non local hub	R4	Non-hub kinless nodes	1252	-0.158767	FIGHT CLUB	0.854237	-3.17106
Solyc04g009960	non local hub	R4	Non-hub kinless nodes	1675	-0.042646	FIGHT CLUB	0.834703	-2.4322
Solyc04g010280	non local hub	R4	Non-hub kinless nodes	758	-0.06167	FIGHT CLUB	0.832743	-3.78253
Solyc04g011440	non local hub	R4	Non-hub kinless nodes	896	-0.292083	FIGHT CLUB	0.9058	-3.90991
Solyc04g012140	non local hub	R4	Non-hub kinless nodes	1623	-0.018359	FIGHT CLUB	0.830599	-2.47951
Solyc04g012160	non local hub	R4	Non-hub kinless nodes	1710	-0.106894	FIGHT CLUB	0.837181	-2.39944
Solyc04g014290	non local hub	R4	Non-hub kinless nodes	461	-0.134744	FIGHT CLUB	0.995765	-0.752986
Solyc04g014320	non local hub	R4	Non-hub kinless nodes	29	-0.168468	FIGHT CLUB	0.941736	-0.841439
Solyc04g014330	non local hub	R4	Non-hub kinless nodes	102	-0.153875	FIGHT CLUB	0.978374	-0.810673
Solyc04g014480	non local hub	R4	Non-hub kinless nodes	1546	-0.041446	FIGHT CLUB	0.83023	-2.59234
Solyc04g014530	non local hub	R4	Non-hub kinless nodes	1488	-0.113064	FIGHT CLUB	0.827507	-2.6615
Solyc04g014600	non local hub	R4	Non-hub kinless nodes	1451	-0.045377	FIGHT CLUB	0.813276	-2.62874
Solyc04g015100	non local hub	R4	Non-hub kinless nodes	1551	-0.080032	FIGHT CLUB	0.836578	-2.62874
Solyc04g016420	non local hub	R4	Non-hub kinless nodes	1608	-0.099644	FIGHT CLUB	0.827424	-2.47951
Solyc04g017690	non local hub	R4	Non-hub kinless nodes	1488	-0.013912	FIGHT CLUB	0.810939	-2.55595
Solyc04g025940	non local hub	R4	Non-hub kinless nodes	1511	-0.096668	FIGHT CLUB	0.830001	-2.6433
Solyc04g049620	non local hub	R4	Non-hub kinless nodes	1272	-0.080349	FIGHT CLUB	0.824418	-2.97087
Solyc04g051280	non local hub	R4	Non-hub kinless nodes	1734	-0.052336	FIGHT CLUB	0.837499	-2.36668
Solyc04g055170	non local hub	R4	Non-hub kinless nodes	1106	-0.096254	FIGHT CLUB	0.825509	-3.22929
Solyc04g063350	non local hub	R4	Non-hub kinless nodes	1616	-0.032542	FIGHT CLUB	0.836216	-2.53047
Solyc04g063380	non local hub	R4	Non-hub kinless nodes	1640	-0.081216	FIGHT CLUB	0.823498	-2.40308
Solyc04g064545	non local hub	R4	Non-hub kinless nodes	547	-0.063402	FIGHT CLUB	0.996788	-0.74914
Solyc04g070970	non local hub	R4	Non-hub kinless nodes	95	-0.258843	FIGHT CLUB	0.906814	-0.756832
Solyc04g071610	non local hub	R4	Non-hub kinless nodes	1471	-0.040601	FIGHT CLUB	0.824638	-2.66878
Solyc04g071630	non local hub	R4	Non-hub kinless nodes	1640	-0.091824	FIGHT CLUB	0.830597	-2.45404
Solyc04g071990	non local hub	R4	Non-hub kinless nodes	1553	-0.141855	FIGHT CLUB	0.839071	-2.6433
Solyc04g072020	non local hub	R4	Non-hub kinless nodes	271	-0.199541	FIGHT CLUB	0.975981	-0.706837
Solyc04g072250	non local hub	R4	Non-hub kinless nodes	783	-0.172759	FIGHT CLUB	0.864711	-3.8626
Solyc04g072660	non local hub	R4	Non-hub kinless nodes	598	-0.08854	FIGHT CLUB	0.829395	-4.19117
Solyc04g072890	non local hub	R4	Non-hub kinless nodes	1479	-0.169173	FIGHT CLUB	0.857148	-2.87624
Solyc04g074140	non local hub	R4	Non-hub kinless nodes	1503	-0.021208	FIGHT CLUB	0.830933	-2.6615
Solyc04g074150	non local hub	R4	Non-hub kinless nodes	1092	-0.074728	FIGHT CLUB	0.816327	-3.37097
Solyc04g074410	non local hub	R4	Non-hub kinless nodes	637	-0.283547	FIGHT CLUB	0.903383	-4.37303
Solyc04g074430	non local hub	R4	Non-hub kinless nodes	440	-0.286519	FIGHT CLUB	0.963554	-0.545314
Solyc04g074450	non local hub	R4	Non-hub kinless nodes	530	-0.17801	FIGHT CLUB	0.987184	-0.637613
Solyc04g074770	non local hub	R4	Non-hub kinless nodes	378	-0.104727	FIGHT CLUB	0.983196	-0.679916
Solyc04g074850	non local hub	R4	Non-hub kinless nodes	1331	-0.144646	FIGHT CLUB	0.837829	-2.95995
Solyc04g076060	non local hub	R4	Non-hub kinless nodes	901	-0.224645	FIGHT CLUB	0.876994	-3.76069
Solyc04g076690	non local hub	R4	Non-hub kinless nodes	1548	-0.105004	FIGHT CLUB	0.82585	-2.55959
Solyc04g076820	non local hub	R4	Non-hub kinless nodes	1634	-0.106838	FIGHT CLUB	0.832371	-2.47587
Solyc04g077620	non local hub	R4	Non-hub kinless nodes	143	-0.35092	FIGHT CLUB	0.984156	-0.799135
Solyc04g077650	non local hub	R4	Non-hub kinless nodes	1537	-0.180849	FIGHT CLUB	0.856617	-2.79253
Solyc04g077755	non local hub	R4	Non-hub kinless nodes	158	-0.473396	FIGHT CLUB	0.948085	-0.729911
Solyc04g078090	non local hub	R4	Non-hub kinless nodes	436	-0.008503	FIGHT CLUB	0.971194	-0.583772
Solyc04g078420	non local hub	R4	Non-hub kinless nodes	1597	-0.081197	FIGHT CLUB	0.818162	-2.4322
Solyc04g078640	non local hub	R4	Non-hub kinless nodes	1132	-0.086954	FIGHT CLUB	0.822441	-3.1747
Solyc04g078840	non local hub	R4	Non-hub kinless nodes	1658	-0.069253	FIGHT CLUB	0.826807	-2.39944
Solyc04g078920	non local hub	R4	Non-hub kinless nodes	1569	-0.00724	FIGHT CLUB	0.827846	-2.54139
Solyc04g078930	non local hub	R4	Non-hub kinless nodes	1563	-0.114065	FIGHT CLUB	0.836501	-2.61054
Solyc04g079300	non local hub	R4	Non-hub kinless nodes	1556	-0.164254	FIGHT CLUB	0.853777	-2.74521
Solyc04g079960	non local hub	R4	Non-hub kinless nodes	867	-0.090208	FIGHT CLUB	0.811922	-3.71241
Solyc04g080140	non local hub	R4	Non-hub kinless nodes	1564	-0.000394	FIGHT CLUB	0.820839	-2.50135
Solyc04g081230	non local hub	R4	Non-hub kinless nodes	1243	-0.003364	FIGHT CLUB	0.819563	-2.98907
Solyc04g081290	non local hub	R4	Non-hub kinless nodes	1455	-0.172286	FIGHT CLUB	0.848676	-2.85076
Solyc04g081480	non local hub	R4	Non-hub kinless nodes	815	-0.160839	FIGHT CLUB	0.83605	-3.70973
Solyc04g081755	non local hub	R4	Non-hub kinless nodes	1352	-0.085932	FIGHT CLUB	0.821006	-2.82892
Solyc04g081770	non local hub	R4	Non-hub kinless nodes	1028	-0.170672	FIGHT CLUB	0.863359	-3.52775
Solyc04g081900	non local hub	R4	Non-hub kinless nodes	1521	-0.15565	FIGHT CLUB	0.850041	-2.76705
Solyc04g082050	non local hub	R4	Non-hub kinless nodes	1433	-0.016597	FIGHT CLUB	0.827598	-2.74521
Solyc04g082460	non local hub	R4	Non-hub kinless nodes	1617	-0.065764	FIGHT CLUB	0.832392	-2.50135
Solyc04g082810	non local hub	R4	Non-hub kinless nodes	518	-0.289026	FIGHT CLUB	0.98327	-0.610692
Solyc04g082830	non local hub	R4	Non-hub kinless nodes	1519	-0.191822	FIGHT CLUB	0.861649	-2.8544
Solyc05g005060	non local hub	R4	Non-hub kinless nodes	26	-0.07619	FIGHT CLUB	0.905325	-0.837593
Solyc05g006120	non local hub	R4	Non-hub kinless nodes	1011	-0.213286	FIGHT CLUB	0.871083	-3.58962
Solyc05g006760	non local hub	R4	Non-hub kinless nodes	1551	-0.061909	FIGHT CLUB	0.828665	-2.57415
Solyc05g006920	non local hub	R4	Non-hub kinless nodes	961	-0.114489	FIGHT CLUB	0.824142	-3.61221
Solyc05g007060	non local hub	R4	Non-hub kinless nodes	1213	-0.098356	FIGHT CLUB	0.846656	-3.18197
Solyc05g007770	non local hub	R4	Non-hub kinless nodes	130	-0.150744	FIGHT CLUB	0.821006	-0.656842
Solyc05g007980	non local hub	R4	Non-hub kinless nodes	998	-0.091365	FIGHT CLUB	0.823735	-3.55282
Solyc05g008380	non local hub	R4	Non-hub kinless nodes	1475	-0.168952	FIGHT CLUB	0.846973	-2.81073
Solyc05g008390	non local hub	R4	Non-hub kinless nodes	1658	-0.065572	FIGHT CLUB	0.834256	-2.45404
Solyc05g008940	non local hub	R4	Non-hub kinless nodes	413	-0.112186	FIGHT CLUB	0.977464	-0.629921
Solyc05g009760	non local hub	R4	Non-hub kinless nodes	75	-0.091864	FIGHT CLUB	0.982222	-0.829901
Solyc05g010030	non local hub	R4	Non-hub kinless nodes	143	-0.667793	FIGHT CLUB	0.882586	-0.679916
Solyc05g010530	non local hub	R4	Non-hub kinless nodes	433	-0.412342	FIGHT CLUB	0.965006	-0.556852
Solyc05g012350	non local hub	R4	Non-hub kinless nodes	246	-0.071927	FIGHT CLUB	0.98412	-0.74914
Solyc05g013060	non local hub	R4	Non-hub kinless nodes	1522	-0.021443	FIGHT CLUB	0.815924	-2.53411
Solyc05g013660	non local hub	R4	Non-hub kinless nodes	747	-0.322722	FIGHT CLUB	0.931856	-4.20109
Solyc05g015390	non local hub	R4	Non-hub kinless nodes	1568	-0.108412	FIGHT CLUB	0.829212	-2.55231
Solyc05g018760	non local hub	R4	Non-hub kinless nodes	1632	-0.041178	FIGHT CLUB	0.83196	-2.47587
Solyc05g024260	non local hub	R4	Non-hub kinless nodes	1629	-0.054882	FIGHT CLUB	0.829318	-2.46131
Solyc05g050850	non local hub	R4	Non-hub kinless nodes	838	-0.171898	FIGHT CLUB	0.847732	-3.72065
Solyc05g052020	non local hub	R4	Non-hub kinless nodes	1208	-0.107933	FIGHT CLUB	0.826619	-3.08006
Solyc05g052050	non local hub	R4	Non-hub kinless nodes	185	-0.377744	FIGHT CLUB	0.872725	-0.614538
Solyc05g052280	non local hub	R4	Non-hub kinless nodes	900	-0.144384	FIGHT CLUB	0.846162	-3.62602
Solyc05g052390	non local hub	R4	Non-hub kinless nodes	776	-0.460008	FIGHT CLUB	0.934237	-4.18653
Solyc05g052640	non local hub	R4	Non-hub kinless nodes	242	-0.30123	FIGHT CLUB	0.934362	-0.629921
Solyc05g052750	non local hub	R4	Non-hub kinless nodes	771	-0.241029	FIGHT CLUB	0.896535	-4.00819
Solyc05g052980	non local hub	R4	Non-hub kinless nodes	1601	-0.074653	FIGHT CLUB	0.82539	-2.47587
Solyc05g053160	non local hub	R4	Non-hub kinless nodes	1580	-0.055094	FIGHT CLUB	0.826565	-2.51591
Solyc05g053850	non local hub	R4	Non-hub kinless nodes	815	-0.047163	FIGHT CLUB	0.812399	-3.79777
Solyc05g054150	non local hub	R4	Non-hub kinless nodes	1389	-0.027522	FIGHT CLUB	0.807766	-2.69426
Solyc05g054370	non local hub	R4	Non-hub kinless nodes	1695	-0.070772	FIGHT CLUB	0.829935	-2.36668
Solyc05g054570	non local hub	R4	Non-hub kinless nodes	937	-0.315251	FIGHT CLUB	0.906182	-3.86624
Solyc05g054610	non local hub	R4	Non-hub kinless nodes	146	-0.390518	FIGHT CLUB	0.98799	-0.806827
Solyc05g056430	non local hub	R4	Non-hub kinless nodes	821	-0.08066	FIGHT CLUB	0.816177	-3.80148
Solyc05g056440	non local hub	R4	Non-hub kinless nodes	115	-0.265004	FIGHT CLUB	0.860189	-0.702991
Solyc05g056530	non local hub	R4	Non-hub kinless nodes	1490	-0.048796	FIGHT CLUB	0.821224	-2.61782
Solyc06g005490	non local hub	R4	Non-hub kinless nodes	1471	-0.079546	FIGHT CLUB	0.829725	-2.70153
Solyc06g005970	non local hub	R4	Non-hub kinless nodes	1545	-0.055334	FIGHT CLUB	0.828941	-2.58507
Solyc06g007220	non local hub	R4	Non-hub kinless nodes	36	-0.27298	FIGHT CLUB	0.906636	-0.826056
Solyc06g007430	non local hub	R4	Non-hub kinless nodes	1147	-0.059365	FIGHT CLUB	0.810733	-3.09462
Solyc06g007440	non local hub	R4	Non-hub kinless nodes	798	-0.11895	FIGHT CLUB	0.846155	-3.94622
Solyc06g007580	non local hub	R4	Non-hub kinless nodes	890	-0.101316	FIGHT CLUB	0.831808	-3.58234
Solyc06g008300	non local hub	R4	Non-hub kinless nodes	173	-0.552085	FIGHT CLUB	0.891443	-0.64915
Solyc06g008870	non local hub	R4	Non-hub kinless nodes	1401	-0.152772	FIGHT CLUB	0.856348	-2.97815
Solyc06g034040	non local hub	R4	Non-hub kinless nodes	1546	-0.085876	FIGHT CLUB	0.821595	-2.53411
Solyc06g034120	non local hub	R4	Non-hub kinless nodes	1461	-0.027119	FIGHT CLUB	0.819913	-2.65422
Solyc06g035520	non local hub	R4	Non-hub kinless nodes	520	-0.42433	FIGHT CLUB	0.947629	-0.410712
Solyc06g036170	non local hub	R4	Non-hub kinless nodes	643	-0.090371	FIGHT CLUB	0.991	-0.633767
Solyc06g036330	non local hub	R4	Non-hub kinless nodes	960	-0.122542	FIGHT CLUB	0.840832	-3.51683
Solyc06g036640	non local hub	R4	Non-hub kinless nodes	1621	-0.021929	FIGHT CLUB	0.833218	-2.50135
Solyc06g049020	non local hub	R4	Non-hub kinless nodes	74	-0.02647	FIGHT CLUB	0.947224	-0.802981
Solyc06g050130	non local hub	R4	Non-hub kinless nodes	1677	-0.06401	FIGHT CLUB	0.834127	-2.42492
Solyc06g050440	non local hub	R4	Non-hub kinless nodes	1300	-0.036095	FIGHT CLUB	0.809098	-2.84348
Solyc06g050520	non local hub	R4	Non-hub kinless nodes	488	-0.318545	FIGHT CLUB	0.970371	-0.545314
Solyc06g050800	non local hub	R4	Non-hub kinless nodes	1683	-0.048412	FIGHT CLUB	0.833858	-2.414
Solyc06g050880	non local hub	R4	Non-hub kinless nodes	1339	-0.067836	FIGHT CLUB	0.812373	-2.79981
Solyc06g051020	non local hub	R4	Non-hub kinless nodes	1615	-0.077501	FIGHT CLUB	0.834505	-2.51955
Solyc06g051850	non local hub	R4	Non-hub kinless nodes	1168	-0.203512	FIGHT CLUB	0.854844	-3.29117
Solyc06g051860	non local hub	R4	Non-hub kinless nodes	417	-0.105694	FIGHT CLUB	0.988355	-0.695299
Solyc06g051940	non local hub	R4	Non-hub kinless nodes	306	-0.141771	FIGHT CLUB	0.976409	-0.687608
Solyc06g053220	non local hub	R4	Non-hub kinless nodes	1637	-0.082717	FIGHT CLUB	0.834976	-2.49043
Solyc06g053820	non local hub	R4	Non-hub kinless nodes	1026	-0.08906	FIGHT CLUB	0.807633	-3.43777
Solyc06g053980	non local hub	R4	Non-hub kinless nodes	540	-0.152178	FIGHT CLUB	0.967733	-0.495319
Solyc06g060840	non local hub	R4	Non-hub kinless nodes	1460	-0.073425	FIGHT CLUB	0.827718	-2.70518
Solyc06g060910	non local hub	R4	Non-hub kinless nodes	1634	-0.101653	FIGHT CLUB	0.84127	-2.54139
Solyc06g061280	non local hub	R4	Non-hub kinless nodes	1728	-0.082712	FIGHT CLUB	0.836369	-2.36668
Solyc06g062290	non local hub	R4	Non-hub kinless nodes	889	-0.115672	FIGHT CLUB	0.845	-3.63694
Solyc06g062660	non local hub	R4	Non-hub kinless nodes	1345	-0.017647	FIGHT CLUB	0.808228	-2.76705
Solyc06g063420	non local hub	R4	Non-hub kinless nodes	1668	-0.03137	FIGHT CLUB	0.838172	-2.4686
Solyc06g064650	non local hub	R4	Non-hub kinless nodes	1085	-0.005863	FIGHT CLUB	0.804286	-3.16378
Solyc06g065820	non local hub	R4	Non-hub kinless nodes	1145	-0.068803	FIGHT CLUB	0.803159	-3.22252
Solyc06g066460	non local hub	R4	Non-hub kinless nodes	1250	-0.039225	FIGHT CLUB	0.801441	-2.88352
Solyc06g066470	non local hub	R4	Non-hub kinless nodes	1519	-0.006296	FIGHT CLUB	0.825794	-2.60326
Solyc06g066510	non local hub	R4	Non-hub kinless nodes	1750	-0.061104	FIGHT CLUB	0.836784	-2.33757
Solyc06g066600	non local hub	R4	Non-hub kinless nodes	1168	-0.320103	FIGHT CLUB	0.905528	-3.60418
Solyc06g066650	non local hub	R4	Non-hub kinless nodes	376	-0.188841	FIGHT CLUB	0.986921	-0.702991
Solyc06g066680	non local hub	R4	Non-hub kinless nodes	1567	-0.038243	FIGHT CLUB	0.827407	-2.54139
Solyc06g066800	non local hub	R4	Non-hub kinless nodes	461	-0.292976	FIGHT CLUB	0.9913	-0.702991
Solyc06g067980	non local hub	R4	Non-hub kinless nodes	1170	-0.249423	FIGHT CLUB	0.886022	-3.47315
Solyc06g068160	non local hub	R4	Non-hub kinless nodes	1545	-0.027014	FIGHT CLUB	0.825173	-2.55959
Solyc06g068620	non local hub	R4	Non-hub kinless nodes	1239	-0.080157	FIGHT CLUB	0.82521	-3.02547
Solyc06g068740	non local hub	R4	Non-hub kinless nodes	1763	-0.061069	FIGHT CLUB	0.838727	-2.33393
Solyc06g068960	non local hub	R4	Non-hub kinless nodes	1092	-0.089403	FIGHT CLUB	0.82178	-3.39695
Solyc06g069690	non local hub	R4	Non-hub kinless nodes	1507	-0.18382	FIGHT CLUB	0.864857	-2.89444
Solyc06g071000	non local hub	R4	Non-hub kinless nodes	1567	-0.130867	FIGHT CLUB	0.841934	-2.6433
Solyc06g071060	non local hub	R4	Non-hub kinless nodes	666	-0.408664	FIGHT CLUB	0.932525	-4.46581
Solyc06g071070	non local hub	R4	Non-hub kinless nodes	945	-0.137113	FIGHT CLUB	0.839152	-3.70128
Solyc06g071530	non local hub	R4	Non-hub kinless nodes	120	-0.082037	FIGHT CLUB	0.974931	-0.79529
Solyc06g071750	non local hub	R4	Non-hub kinless nodes	1337	-0.097216	FIGHT CLUB	0.839281	-2.95995
Solyc06g071770	non local hub	R4	Non-hub kinless nodes	1108	-0.213415	FIGHT CLUB	0.881137	-3.52047
Solyc06g071820	non local hub	R4	Non-hub kinless nodes	1615	-0.040534	FIGHT CLUB	0.825312	-2.45404
Solyc06g071830	non local hub	R4	Non-hub kinless nodes	37	-0.079238	FIGHT CLUB	0.894814	-0.82221
Solyc06g071890	non local hub	R4	Non-hub kinless nodes	1237	-0.083501	FIGHT CLUB	0.837924	-3.09826
Solyc06g072130	non local hub	R4	Non-hub kinless nodes	1671	-0.064248	FIGHT CLUB	0.831954	-2.41764
Solyc06g073170	non local hub	R4	Non-hub kinless nodes	317	-0.052493	FIGHT CLUB	0.991631	-0.756832
Solyc06g073500	non local hub	R4	Non-hub kinless nodes	1551	-0.143605	FIGHT CLUB	0.850349	-2.72701
Solyc06g073740	non local hub	R4	Non-hub kinless nodes	1502	-0.04713	FIGHT CLUB	0.824069	-2.61782
Solyc06g073990	non local hub	R4	Non-hub kinless nodes	1307	-0.053501	FIGHT CLUB	0.823561	-2.91264
Solyc06g074530	non local hub	R4	Non-hub kinless nodes	90	-0.48124	FIGHT CLUB	0.802469	-0.714528
Solyc06g074710	non local hub	R4	Non-hub kinless nodes	258	-0.411679	FIGHT CLUB	0.965387	-0.683762
Solyc06g075350	non local hub	R4	Non-hub kinless nodes	561	-0.00149	FIGHT CLUB	0.986159	-0.614538
Solyc06g075370	non local hub	R4	Non-hub kinless nodes	1636	-0.072399	FIGHT CLUB	0.830775	-2.46131
Solyc06g075550	non local hub	R4	Non-hub kinless nodes	994	-0.262997	FIGHT CLUB	0.871008	-3.61146
Solyc06g075990	non local hub	R4	Non-hub kinless nodes	1478	-0.012694	FIGHT CLUB	0.823464	-2.65058
Solyc06g076050	non local hub	R4	Non-hub kinless nodes	1060	-0.163378	FIGHT CLUB	0.851848	-3.59365
Solyc06g076300	non local hub	R4	Non-hub kinless nodes	580	-0.380985	FIGHT CLUB	0.934887	-4.55859
Solyc06g076540	non local hub	R4	Non-hub kinless nodes	1045	-0.180985	FIGHT CLUB	0.843048	-3.404
Solyc06g076560	non local hub	R4	Non-hub kinless nodes	1530	-0.091426	FIGHT CLUB	0.82829	-2.60326
Solyc06g076570	non local hub	R4	Non-hub kinless nodes	1386	-0.104002	FIGHT CLUB	0.826689	-2.81073
Solyc06g076670	non local hub	R4	Non-hub kinless nodes	1675	-0.073771	FIGHT CLUB	0.834217	-2.42856
Solyc06g076880	non local hub	R4	Non-hub kinless nodes	1683	-0.059124	FIGHT CLUB	0.83045	-2.38852
Solyc06g082010	non local hub	R4	Non-hub kinless nodes	1252	-0.211186	FIGHT CLUB	0.874802	-3.29845
Solyc06g082480	non local hub	R4	Non-hub kinless nodes	850	-0.245859	FIGHT CLUB	0.895329	-3.90991
Solyc06g082590	non local hub	R4	Non-hub kinless nodes	800	-0.202929	FIGHT CLUB	0.864023	-4.01303
Solyc06g083210	non local hub	R4	Non-hub kinless nodes	841	-0.1724	FIGHT CLUB	0.869336	-3.80436
Solyc06g083220	non local hub	R4	Non-hub kinless nodes	1594	-0.051843	FIGHT CLUB	0.831663	-2.53047
Solyc06g084170	non local hub	R4	Non-hub kinless nodes	1523	-0.095475	FIGHT CLUB	0.834277	-2.65422
Solyc06g084320	non local hub	R4	Non-hub kinless nodes	1572	-0.072899	FIGHT CLUB	0.824795	-2.51591
Solyc06g084770	non local hub	R4	Non-hub kinless nodes	1527	-0.075453	FIGHT CLUB	0.827615	-2.60326
Solyc07g005620	non local hub	R4	Non-hub kinless nodes	1355	-0.012434	FIGHT CLUB	0.817409	-2.80345
Solyc07g006160	non local hub	R4	Non-hub kinless nodes	1362	-0.000689	FIGHT CLUB	0.819905	-2.80709
Solyc07g006500	non local hub	R4	Non-hub kinless nodes	558	-0.207888	FIGHT CLUB	0.972816	-0.514548
Solyc07g006970	non local hub	R4	Non-hub kinless nodes	1486	-0.082518	FIGHT CLUB	0.826482	-2.65786
Solyc07g007330	non local hub	R4	Non-hub kinless nodes	1258	-0.060848	FIGHT CLUB	0.813002	-2.93084
Solyc07g007410	non local hub	R4	Non-hub kinless nodes	1217	-0.02974	FIGHT CLUB	0.819532	-3.02911
Solyc07g007710	non local hub	R4	Non-hub kinless nodes	1288	-0.128285	FIGHT CLUB	0.830675	-2.98179
Solyc07g007930	non local hub	R4	Non-hub kinless nodes	1425	-0.023618	FIGHT CLUB	0.818554	-2.70153
Solyc07g008380	non local hub	R4	Non-hub kinless nodes	1319	-0.194446	FIGHT CLUB	0.865907	-3.15286
Solyc07g014670	non local hub	R4	Non-hub kinless nodes	1071	-0.1756	FIGHT CLUB	0.861207	-3.45859
Solyc07g016170	non local hub	R4	Non-hub kinless nodes	1410	-0.017441	FIGHT CLUB	0.824908	-2.76341
Solyc07g017510	non local hub	R4	Non-hub kinless nodes	1716	-0.03637	FIGHT CLUB	0.837848	-2.3958
Solyc07g017540	non local hub	R4	Non-hub kinless nodes	109	-0.207555	FIGHT CLUB	0.98788	-0.82221
Solyc07g017610	non local hub	R4	Non-hub kinless nodes	1157	-0.198265	FIGHT CLUB	0.878677	-3.44403
Solyc07g024000	non local hub	R4	Non-hub kinless nodes	798	-0.264347	FIGHT CLUB	0.90574	-4.01911
Solyc07g024020	non local hub	R4	Non-hub kinless nodes	450	-0.455777	FIGHT CLUB	0.954489	-0.499165
Solyc07g025380	non local hub	R4	Non-hub kinless nodes	437	-0.024645	FIGHT CLUB	0.996727	-0.772215
Solyc07g032490	non local hub	R4	Non-hub kinless nodes	1190	-0.128594	FIGHT CLUB	0.83526	-3.3153
Solyc07g032740	non local hub	R4	Non-hub kinless nodes	1703	-0.071547	FIGHT CLUB	0.830564	-2.3594
Solyc07g040990	non local hub	R4	Non-hub kinless nodes	1639	-0.123866	FIGHT CLUB	0.843205	-2.54867
Solyc07g041900	non local hub	R4	Non-hub kinless nodes	1101	-0.219353	FIGHT CLUB	0.877086	-3.50591
Solyc07g042230	non local hub	R4	Non-hub kinless nodes	529	-0.471343	FIGHT CLUB	0.967067	-0.499165
Solyc07g042550	non local hub	R4	Non-hub kinless nodes	668	-0.220262	FIGHT CLUB	0.962707	-0.372255
Solyc07g043320	non local hub	R4	Non-hub kinless nodes	1008	-0.127966	FIGHT CLUB	0.838568	-3.60478
Solyc07g044970	non local hub	R4	Non-hub kinless nodes	1330	-0.09359	FIGHT CLUB	0.833315	-2.93448
Solyc07g044990	non local hub	R4	Non-hub kinless nodes	1590	-0.121901	FIGHT CLUB	0.844992	-2.63238
Solyc07g045140	non local hub	R4	Non-hub kinless nodes	1659	-0.081567	FIGHT CLUB	0.832981	-2.44312
Solyc07g045190	non local hub	R4	Non-hub kinless nodes	1381	-0.014624	FIGHT CLUB	0.813121	-2.73793
Solyc07g045200	non local hub	R4	Non-hub kinless nodes	708	-0.415259	FIGHT CLUB	0.931723	-4.23749
Solyc07g045340	non local hub	R4	Non-hub kinless nodes	1507	-0.016101	FIGHT CLUB	0.819643	-2.58142
Solyc07g047960	non local hub	R4	Non-hub kinless nodes	1422	-0.050174	FIGHT CLUB	0.814773	-2.68334
Solyc07g049440	non local hub	R4	Non-hub kinless nodes	1516	-0.034734	FIGHT CLUB	0.816165	-2.54503
Solyc07g053320	non local hub	R4	Non-hub kinless nodes	1573	-0.021252	FIGHT CLUB	0.825549	-2.51955
Solyc07g053350	non local hub	R4	Non-hub kinless nodes	1040	-0.080214	FIGHT CLUB	0.813609	-3.44149
Solyc07g053580	non local hub	R4	Non-hub kinless nodes	1513	-0.141071	FIGHT CLUB	0.83316	-2.6615
Solyc07g053740	non local hub	R4	Non-hub kinless nodes	418	-0.003183	FIGHT CLUB	0.978	-0.629921
Solyc07g053750	non local hub	R4	Non-hub kinless nodes	1585	-0.132606	FIGHT CLUB	0.837466	-2.58507
Solyc07g053830	non local hub	R4	Non-hub kinless nodes	889	-0.111471	FIGHT CLUB	0.832352	-3.58598
Solyc07g053890	non local hub	R4	Non-hub kinless nodes	1724	-0.044311	FIGHT CLUB	0.838884	-2.39216
Solyc07g054270	non local hub	R4	Non-hub kinless nodes	1455	-0.19916	FIGHT CLUB	0.865303	-2.96723
Solyc07g055230	non local hub	R4	Non-hub kinless nodes	1022	-0.134028	FIGHT CLUB	0.828691	-3.53798
Solyc07g055690	non local hub	R4	Non-hub kinless nodes	351	-0.091918	FIGHT CLUB	0.945423	-0.553006
Solyc07g055840	non local hub	R4	Non-hub kinless nodes	240	-0.50886	FIGHT CLUB	0.945556	-0.652996
Solyc07g056040	non local hub	R4	Non-hub kinless nodes	1614	-0.037446	FIGHT CLUB	0.828705	-2.47951
Solyc07g056420	non local hub	R4	Non-hub kinless nodes	264	-0.320336	FIGHT CLUB	0.975881	-0.710683
Solyc07g056570	non local hub	R4	Non-hub kinless nodes	1501	-0.143887	FIGHT CLUB	0.847062	-2.77433
Solyc07g061800	non local hub	R4	Non-hub kinless nodes	991	-0.132614	FIGHT CLUB	0.825477	-3.404
Solyc07g062860	non local hub	R4	Non-hub kinless nodes	1628	-0.060865	FIGHT CLUB	0.823992	-2.42492
Solyc07g062970	non local hub	R4	Non-hub kinless nodes	1666	-0.106194	FIGHT CLUB	0.836815	-2.46131
Solyc07g063110	non local hub	R4	Non-hub kinless nodes	893	-0.089277	FIGHT CLUB	0.847262	-3.64058
Solyc07g063310	non local hub	R4	Non-hub kinless nodes	1541	-0.070873	FIGHT CLUB	0.827514	-2.58142
Solyc07g063410	non local hub	R4	Non-hub kinless nodes	1691	-0.093258	FIGHT CLUB	0.835426	-2.414
Solyc07g063520	non local hub	R4	Non-hub kinless nodes	630	-0.124164	FIGHT CLUB	0.98093	-0.533777
Solyc07g064150	non local hub	R4	Non-hub kinless nodes	455	-0.223389	FIGHT CLUB	0.985388	-0.656842
Solyc07g064560	non local hub	R4	Non-hub kinless nodes	1535	-0.101197	FIGHT CLUB	0.829945	-2.6069
Solyc07g065340	non local hub	R4	Non-hub kinless nodes	1337	-0.080395	FIGHT CLUB	0.81246	-2.95901
Solyc07g065930	non local hub	R4	Non-hub kinless nodes	1555	-0.00339	FIGHT CLUB	0.828482	-2.56687
Solyc07g065980	non local hub	R4	Non-hub kinless nodes	1634	-0.043228	FIGHT CLUB	0.830361	-2.46131
Solyc07g066330	non local hub	R4	Non-hub kinless nodes	633	-0.293834	FIGHT CLUB	0.920035	-4.25932
Solyc07g066480	non local hub	R4	Non-hub kinless nodes	1131	-0.192892	FIGHT CLUB	0.853428	-3.33484
Solyc07g066640	non local hub	R4	Non-hub kinless nodes	143	-0.254465	FIGHT CLUB	0.877745	-0.676071
Solyc07g150145	non local hub	R4	Non-hub kinless nodes	1127	-0.292344	FIGHT CLUB	0.899657	-3.61146
Solyc08g005610	non local hub	R4	Non-hub kinless nodes	1304	-0.083326	FIGHT CLUB	0.8182	-2.88716
Solyc08g006510	non local hub	R4	Non-hub kinless nodes	1557	-0.103775	FIGHT CLUB	0.825183	-2.54139
Solyc08g006730	non local hub	R4	Non-hub kinless nodes	1234	-0.026655	FIGHT CLUB	0.818306	-2.99635
Solyc08g006800	non local hub	R4	Non-hub kinless nodes	1399	-0.056045	FIGHT CLUB	0.831073	-2.81801
Solyc08g006900	non local hub	R4	Non-hub kinless nodes	275	-0.45443	FIGHT CLUB	0.99036	-0.764523
Solyc08g007140	non local hub	R4	Non-hub kinless nodes	432	-0.305466	FIGHT CLUB	0.989149	-0.695299
Solyc08g007160	non local hub	R4	Non-hub kinless nodes	353	-0.1304	FIGHT CLUB	0.92909	-0.506857
Solyc08g007210	non local hub	R4	Non-hub kinless nodes	710	-0.024912	FIGHT CLUB	0.819076	-3.81164
Solyc08g007240	non local hub	R4	Non-hub kinless nodes	1496	-0.096668	FIGHT CLUB	0.815261	-2.57051
Solyc08g013670	non local hub	R4	Non-hub kinless nodes	694	-0.1534	FIGHT CLUB	0.833715	-4.05756
Solyc08g014440	non local hub	R4	Non-hub kinless nodes	230	-0.385011	FIGHT CLUB	0.974121	-0.726066
Solyc08g016310	non local hub	R4	Non-hub kinless nodes	829	-0.092078	FIGHT CLUB	0.82881	-3.83488
Solyc08g048450	non local hub	R4	Non-hub kinless nodes	1750	-0.084076	FIGHT CLUB	0.837706	-2.34484
Solyc08g061240	non local hub	R4	Non-hub kinless nodes	1611	-0.0357	FIGHT CLUB	0.827551	-2.47587
Solyc08g061250	non local hub	R4	Non-hub kinless nodes	310	-0.470371	FIGHT CLUB	0.91	-0.510702
Solyc08g065840	non local hub	R4	Non-hub kinless nodes	1514	-0.061006	FIGHT CLUB	0.824642	-2.60326
Solyc08g065850	non local hub	R4	Non-hub kinless nodes	1047	-0.093932	FIGHT CLUB	0.822588	-3.47118
Solyc08g065870	non local hub	R4	Non-hub kinless nodes	1732	-0.073368	FIGHT CLUB	0.833845	-2.3412
Solyc08g065880	non local hub	R4	Non-hub kinless nodes	1638	-0.022356	FIGHT CLUB	0.827151	-2.4322
Solyc08g066680	non local hub	R4	Non-hub kinless nodes	1515	-0.015473	FIGHT CLUB	0.830897	-2.6433
Solyc08g067410	non local hub	R4	Non-hub kinless nodes	1243	-0.15858	FIGHT CLUB	0.864235	-3.24385
Solyc08g067510	non local hub	R4	Non-hub kinless nodes	125	-0.118381	FIGHT CLUB	0.96	-0.772215
Solyc08g067960	non local hub	R4	Non-hub kinless nodes	1526	-0.044881	FIGHT CLUB	0.825204	-2.58871
Solyc08g068150	non local hub	R4	Non-hub kinless nodes	1587	-0.062527	FIGHT CLUB	0.823886	-2.48679
Solyc08g068330	non local hub	R4	Non-hub kinless nodes	920	-0.280866	FIGHT CLUB	0.899952	-3.85168
Solyc08g068700	non local hub	R4	Non-hub kinless nodes	539	-0.034546	FIGHT CLUB	0.996692	-0.74914
Solyc08g068860	non local hub	R4	Non-hub kinless nodes	913	-0.202915	FIGHT CLUB	0.867769	-3.87571
Solyc08g069231	non local hub	R4	Non-hub kinless nodes	1696	-0.085571	FIGHT CLUB	0.830135	-2.36668
Solyc08g075020	non local hub	R4	Non-hub kinless nodes	1085	-0.280125	FIGHT CLUB	0.898894	-3.65514
Solyc08g075150	non local hub	R4	Non-hub kinless nodes	1673	-0.088087	FIGHT CLUB	0.832356	-2.41764
Solyc08g075210	non local hub	R4	Non-hub kinless nodes	471	-0.119029	FIGHT CLUB	0.984836	-0.645304
Solyc08g075280	non local hub	R4	Non-hub kinless nodes	1676	-0.053945	FIGHT CLUB	0.834415	-2.42856
Solyc08g075530	non local hub	R4	Non-hub kinless nodes	1335	-0.011996	FIGHT CLUB	0.809943	-2.79253
Solyc08g075960	non local hub	R4	Non-hub kinless nodes	1315	-0.074183	FIGHT CLUB	0.821871	-2.8908
Solyc08g076880	non local hub	R4	Non-hub kinless nodes	1197	-0.045188	FIGHT CLUB	0.809096	-3.00727
Solyc08g077180	non local hub	R4	Non-hub kinless nodes	535	-0.170766	FIGHT CLUB	0.854604	-4.35076
Solyc08g077370	non local hub	R4	Non-hub kinless nodes	953	-0.29489	FIGHT CLUB	0.912439	-3.88444
Solyc08g077500	non local hub	R4	Non-hub kinless nodes	1521	-0.167913	FIGHT CLUB	0.849021	-2.75977
Solyc08g077900	non local hub	R4	Non-hub kinless nodes	1380	-0.101447	FIGHT CLUB	0.821524	-2.78889
Solyc08g078040	non local hub	R4	Non-hub kinless nodes	321	-0.013851	FIGHT CLUB	0.923128	-0.526085
Solyc08g078160	non local hub	R4	Non-hub kinless nodes	579	-0.099838	FIGHT CLUB	0.996552	-0.737603
Solyc08g078210	non local hub	R4	Non-hub kinless nodes	1193	-0.030369	FIGHT CLUB	0.807078	-3.00363
Solyc08g078310	non local hub	R4	Non-hub kinless nodes	572	-0.23758	FIGHT CLUB	0.8885	-4.399
Solyc08g078370	non local hub	R4	Non-hub kinless nodes	1429	-0.070021	FIGHT CLUB	0.818377	-2.69426
Solyc08g078760	non local hub	R4	Non-hub kinless nodes	1535	-0.06203	FIGHT CLUB	0.825619	-2.57779
Solyc08g078820	non local hub	R4	Non-hub kinless nodes	1080	-0.27115	FIGHT CLUB	0.879437	-3.54595
Solyc08g079420	non local hub	R4	Non-hub kinless nodes	1562	-0.061775	FIGHT CLUB	0.828428	-2.55595
Solyc08g079430	non local hub	R4	Non-hub kinless nodes	1585	-0.033808	FIGHT CLUB	0.82291	-2.48315
Solyc08g079470	non local hub	R4	Non-hub kinless nodes	1559	-0.087414	FIGHT CLUB	0.825631	-2.54139
Solyc08g079840	non local hub	R4	Non-hub kinless nodes	302	-0.365078	FIGHT CLUB	0.965616	-0.652996
Solyc08g080090	non local hub	R4	Non-hub kinless nodes	319	-0.416958	FIGHT CLUB	0.833925	-0.368409
Solyc08g080380	non local hub	R4	Non-hub kinless nodes	1409	-0.071884	FIGHT CLUB	0.81134	-2.68334
Solyc08g080390	non local hub	R4	Non-hub kinless nodes	1143	-0.237709	FIGHT CLUB	0.873207	-3.42948
Solyc08g080570	non local hub	R4	Non-hub kinless nodes	1237	-0.175157	FIGHT CLUB	0.853788	-3.18926
Solyc08g080630	non local hub	R4	Non-hub kinless nodes	606	-0.311776	FIGHT CLUB	0.974904	-0.499165
Solyc08g080660	non local hub	R4	Non-hub kinless nodes	846	-0.224812	FIGHT CLUB	0.870025	-3.97592
Solyc08g081535	non local hub	R4	Non-hub kinless nodes	950	-0.195081	FIGHT CLUB	0.86271	-3.62966
Solyc08g082210	non local hub	R4	Non-hub kinless nodes	489	-0.235266	FIGHT CLUB	0.99297	-0.710683
Solyc08g082370	non local hub	R4	Non-hub kinless nodes	954	-0.173253	FIGHT CLUB	0.869977	-3.65878
Solyc08g082440	non local hub	R4	Non-hub kinless nodes	1347	-0.063947	FIGHT CLUB	0.838691	-2.94176
Solyc08g083110	non local hub	R4	Non-hub kinless nodes	1669	-0.146112	FIGHT CLUB	0.845512	-2.52319
Solyc09g007270	non local hub	R4	Non-hub kinless nodes	1659	-0.033234	FIGHT CLUB	0.837871	-2.47951
Solyc09g007660	non local hub	R4	Non-hub kinless nodes	342	-0.011723	FIGHT CLUB	0.954439	-0.587618
Solyc09g007790	non local hub	R4	Non-hub kinless nodes	897	-0.245253	FIGHT CLUB	0.882864	-3.79344
Solyc09g007860	non local hub	R4	Non-hub kinless nodes	1705	-0.091296	FIGHT CLUB	0.834797	-2.38852
Solyc09g008490	non local hub	R4	Non-hub kinless nodes	1520	-0.035862	FIGHT CLUB	0.826023	-2.60326
Solyc09g008770	non local hub	R4	Non-hub kinless nodes	1556	-0.17223	FIGHT CLUB	0.854759	-2.75249
Solyc09g009520	non local hub	R4	Non-hub kinless nodes	1264	-0.069583	FIGHT CLUB	0.805815	-3.04066
Solyc09g009580	non local hub	R4	Non-hub kinless nodes	1700	-0.054466	FIGHT CLUB	0.834782	-2.3958
Solyc09g009590	non local hub	R4	Non-hub kinless nodes	1613	-0.051979	FIGHT CLUB	0.826948	-2.4686
Solyc09g010000	non local hub	R4	Non-hub kinless nodes	263	-0.32523	FIGHT CLUB	0.949674	-0.641459
Solyc09g011370	non local hub	R4	Non-hub kinless nodes	1767	-0.066808	FIGHT CLUB	0.839002	-2.33029
Solyc09g011670	non local hub	R4	Non-hub kinless nodes	118	-0.116562	FIGHT CLUB	0.827564	-0.679916
Solyc09g014280	non local hub	R4	Non-hub kinless nodes	1239	-0.05109	FIGHT CLUB	0.80223	-3.06293
Solyc09g014480	non local hub	R4	Non-hub kinless nodes	566	-0.278396	FIGHT CLUB	0.903308	-4.45467
Solyc09g014750	non local hub	R4	Non-hub kinless nodes	558	-0.126793	FIGHT CLUB	0.994861	-0.714528
Solyc09g015000	non local hub	R4	Non-hub kinless nodes	1528	-0.043333	FIGHT CLUB	0.824566	-2.58142
Solyc09g015020	non local hub	R4	Non-hub kinless nodes	1461	-0.01481	FIGHT CLUB	0.822229	-2.66878
Solyc09g015670	non local hub	R4	Non-hub kinless nodes	1726	-0.102498	FIGHT CLUB	0.835519	-2.36304
Solyc09g018280	non local hub	R4	Non-hub kinless nodes	1495	-0.159672	FIGHT CLUB	0.851556	-2.81437
Solyc09g048980	non local hub	R4	Non-hub kinless nodes	1044	-0.288853	FIGHT CLUB	0.905461	-3.74249
Solyc09g059650	non local hub	R4	Non-hub kinless nodes	1360	-0.047786	FIGHT CLUB	0.810519	-2.75613
Solyc09g063090	non local hub	R4	Non-hub kinless nodes	1486	-0.026215	FIGHT CLUB	0.8214	-2.6251
Solyc09g063150	non local hub	R4	Non-hub kinless nodes	644	-0.305981	FIGHT CLUB	0.896684	-4.15741
Solyc09g064440	non local hub	R4	Non-hub kinless nodes	1442	-0.031333	FIGHT CLUB	0.820464	-2.68698
Solyc09g064730	non local hub	R4	Non-hub kinless nodes	246	-0.231734	FIGHT CLUB	0.899465	-0.568389
Solyc09g065020	non local hub	R4	Non-hub kinless nodes	1692	-0.118834	FIGHT CLUB	0.832733	-2.39216
Solyc09g065430	non local hub	R4	Non-hub kinless nodes	1439	-0.052645	FIGHT CLUB	0.820304	-2.69062
Solyc09g065540	non local hub	R4	Non-hub kinless nodes	1599	-0.038559	FIGHT CLUB	0.833736	-2.53775
Solyc09g065760	non local hub	R4	Non-hub kinless nodes	1324	-0.165276	FIGHT CLUB	0.855669	-3.08006
Solyc09g074910	non local hub	R4	Non-hub kinless nodes	1071	-0.172591	FIGHT CLUB	0.862595	-3.46587
Solyc09g075140	non local hub	R4	Non-hub kinless nodes	1742	-0.062687	FIGHT CLUB	0.838065	-2.3594
Solyc09g075270	non local hub	R4	Non-hub kinless nodes	339	-0.124413	FIGHT CLUB	0.96971	-0.641459
Solyc09g075440	non local hub	R4	Non-hub kinless nodes	1373	-0.059273	FIGHT CLUB	0.827651	-2.8362
Solyc09g075600	non local hub	R4	Non-hub kinless nodes	1388	-0.009218	FIGHT CLUB	0.81001	-2.70881
Solyc09g075890	non local hub	R4	Non-hub kinless nodes	1335	-0.128413	FIGHT CLUB	0.850025	-3.02911
Solyc09g075950	non local hub	R4	Non-hub kinless nodes	1556	-0.003001	FIGHT CLUB	0.825495	-2.54503
Solyc09g082100	non local hub	R4	Non-hub kinless nodes	1702	-0.086642	FIGHT CLUB	0.834214	-2.38852
Solyc09g082115	non local hub	R4	Non-hub kinless nodes	1243	-0.166022	FIGHT CLUB	0.860053	-3.21837
Solyc09g082340	non local hub	R4	Non-hub kinless nodes	1703	-0.064209	FIGHT CLUB	0.836315	-2.40308
Solyc09g082700	non local hub	R4	Non-hub kinless nodes	1462	-0.126257	FIGHT CLUB	0.827622	-2.70153
Solyc09g089880	non local hub	R4	Non-hub kinless nodes	677	-0.400432	FIGHT CLUB	0.93842	-4.29936
Solyc09g090710	non local hub	R4	Non-hub kinless nodes	327	-0.334008	FIGHT CLUB	0.988544	-0.733757
Solyc09g090970	non local hub	R4	Non-hub kinless nodes	1005	-0.22111	FIGHT CLUB	0.867374	-3.5787
Solyc09g090980	non local hub	R4	Non-hub kinless nodes	1588	-0.149716	FIGHT CLUB	0.849526	-2.66878
Solyc09g090990	non local hub	R4	Non-hub kinless nodes	539	-0.194837	FIGHT CLUB	0.965579	-0.483782
Solyc09g091000	non local hub	R4	Non-hub kinless nodes	1636	-0.060368	FIGHT CLUB	0.830775	-2.46131
Solyc09g091550	non local hub	R4	Non-hub kinless nodes	401	-0.031365	FIGHT CLUB	0.991486	-0.726066
Solyc09g091570	non local hub	R4	Non-hub kinless nodes	868	-0.431816	FIGHT CLUB	0.929787	-4.0737
Solyc09g092160	non local hub	R4	Non-hub kinless nodes	1450	-0.019861	FIGHT CLUB	0.828775	-2.72701
Solyc09g092260	non local hub	R4	Non-hub kinless nodes	1546	-0.003243	FIGHT CLUB	0.826479	-2.56687
Solyc09g092430	non local hub	R4	Non-hub kinless nodes	1678	-0.05889	FIGHT CLUB	0.834325	-2.42492
Solyc09g092490	non local hub	R4	Non-hub kinless nodes	846	-0.133213	FIGHT CLUB	0.832733	-3.82375
Solyc09g092640	non local hub	R4	Non-hub kinless nodes	135	-0.328307	FIGHT CLUB	0.94727	-0.74914
Solyc09g092720	non local hub	R4	Non-hub kinless nodes	1353	-0.052807	FIGHT CLUB	0.812414	-2.77797
Solyc09g092760	non local hub	R4	Non-hub kinless nodes	1684	-0.071858	FIGHT CLUB	0.831627	-2.3958
Solyc09g097820	non local hub	R4	Non-hub kinless nodes	1676	-0.070762	FIGHT CLUB	0.832467	-2.414
Solyc09g097850	non local hub	R4	Non-hub kinless nodes	1230	-0.248094	FIGHT CLUB	0.885062	-3.39308
Solyc09g098120	non local hub	R4	Non-hub kinless nodes	1589	-0.080852	FIGHT CLUB	0.830602	-2.53047
Solyc09g150101	non local hub	R4	Non-hub kinless nodes	1459	-0.005524	FIGHT CLUB	0.812361	-2.61054
Solyc10g005040	non local hub	R4	Non-hub kinless nodes	1440	-0.121575	FIGHT CLUB	0.847141	-2.86168
Solyc10g005880	non local hub	R4	Non-hub kinless nodes	1642	-0.023633	FIGHT CLUB	0.829504	-2.44312
Solyc10g007290	non local hub	R4	Non-hub kinless nodes	1203	-0.116709	FIGHT CLUB	0.824479	-3.23736
Solyc10g007900	non local hub	R4	Non-hub kinless nodes	229	-0.06379	FIGHT CLUB	0.935852	-0.645304
Solyc10g008500	non local hub	R4	Non-hub kinless nodes	1333	-0.040655	FIGHT CLUB	0.806083	-2.77433
Solyc10g009160	non local hub	R4	Non-hub kinless nodes	1659	-0.03975	FIGHT CLUB	0.829514	-2.41764
Solyc10g009240	non local hub	R4	Non-hub kinless nodes	1041	-0.108977	FIGHT CLUB	0.81562	-3.28389
Solyc10g012420	non local hub	R4	Non-hub kinless nodes	1518	-0.004145	FIGHT CLUB	0.828305	-2.62146
Solyc10g012430	non local hub	R4	Non-hub kinless nodes	1576	-0.097891	FIGHT CLUB	0.825683	-2.51591
Solyc10g019170	non local hub	R4	Non-hub kinless nodes	1492	-0.146382	FIGHT CLUB	0.839893	-2.73793
Solyc10g019175	non local hub	R4	Non-hub kinless nodes	1624	-0.142191	FIGHT CLUB	0.837329	-2.52683
Solyc10g024420	non local hub	R4	Non-hub kinless nodes	1537	-0.113037	FIGHT CLUB	0.824985	-2.57051
Solyc10g038000	non local hub	R4	Non-hub kinless nodes	1592	-0.06555	FIGHT CLUB	0.83124	-2.53047
Solyc10g045640	non local hub	R4	Non-hub kinless nodes	1309	-0.018375	FIGHT CLUB	0.808385	-2.82529
Solyc10g047480	non local hub	R4	Non-hub kinless nodes	33	-0.149437	FIGHT CLUB	0.888889	-0.826056
Solyc10g049970	non local hub	R4	Non-hub kinless nodes	1521	-0.048412	FIGHT CLUB	0.825703	-2.59962
Solyc10g050840	non local hub	R4	Non-hub kinless nodes	1613	-0.049373	FIGHT CLUB	0.83054	-2.49407
Solyc10g051130	non local hub	R4	Non-hub kinless nodes	1224	-0.002737	FIGHT CLUB	0.804642	-2.94176
Solyc10g074440	non local hub	R4	Non-hub kinless nodes	143	-0.020315	FIGHT CLUB	0.936623	-0.729911
Solyc10g074790	non local hub	R4	Non-hub kinless nodes	1380	-0.165993	FIGHT CLUB	0.858559	-3.02183
Solyc10g074880	non local hub	R4	Non-hub kinless nodes	1354	-0.206298	FIGHT CLUB	0.858682	-3.05823
Solyc10g075070	non local hub	R4	Non-hub kinless nodes	1444	-0.12161	FIGHT CLUB	0.841437	-2.81801
Solyc10g075103	non local hub	R4	Non-hub kinless nodes	1684	-0.052511	FIGHT CLUB	0.835503	-2.42492
Solyc10g076250	non local hub	R4	Non-hub kinless nodes	1694	-0.054665	FIGHT CLUB	0.831193	-2.3776
Solyc10g076600	non local hub	R4	Non-hub kinless nodes	1575	-0.054685	FIGHT CLUB	0.830204	-2.54867
Solyc10g078590	non local hub	R4	Non-hub kinless nodes	1371	-0.230307	FIGHT CLUB	0.876912	-3.16014
Solyc10g078770	non local hub	R4	Non-hub kinless nodes	905	-0.231237	FIGHT CLUB	0.884174	-3.7898
Solyc10g079190	non local hub	R4	Non-hub kinless nodes	1412	-0.020486	FIGHT CLUB	0.821835	-2.74157
Solyc10g079320	non local hub	R4	Non-hub kinless nodes	1725	-0.108838	FIGHT CLUB	0.833441	-2.34849
Solyc10g080020	non local hub	R4	Non-hub kinless nodes	1455	-0.009607	FIGHT CLUB	0.81252	-2.61782
Solyc10g080670	non local hub	R4	Non-hub kinless nodes	1644	-0.114612	FIGHT CLUB	0.841747	-2.53047
Solyc10g083200	non local hub	R4	Non-hub kinless nodes	393	-0.01233	FIGHT CLUB	0.99337	-0.745294
Solyc10g083260	non local hub	R4	Non-hub kinless nodes	1333	-0.127069	FIGHT CLUB	0.841318	-2.97815
Solyc10g083290	non local hub	R4	Non-hub kinless nodes	169	-0.262035	FIGHT CLUB	0.932215	-0.699145
Solyc10g083380	non local hub	R4	Non-hub kinless nodes	1442	-0.005991	FIGHT CLUB	0.819876	-2.68334
Solyc10g085140	non local hub	R4	Non-hub kinless nodes	1655	-0.067463	FIGHT CLUB	0.830186	-2.42856
Solyc10g085200	non local hub	R4	Non-hub kinless nodes	1324	-0.011721	FIGHT CLUB	0.823651	-2.88716
Solyc10g085870	non local hub	R4	Non-hub kinless nodes	324	-0.151955	FIGHT CLUB	0.983196	-0.706837
Solyc11g005150	non local hub	R4	Non-hub kinless nodes	480	-0.073645	FIGHT CLUB	0.99635	-0.756832
Solyc11g005430	non local hub	R4	Non-hub kinless nodes	1137	-0.100511	FIGHT CLUB	0.821778	-3.32644
Solyc11g006290	non local hub	R4	Non-hub kinless nodes	1313	-0.140537	FIGHT CLUB	0.849718	-3.05823
Solyc11g006550	non local hub	R4	Non-hub kinless nodes	1248	-0.017037	FIGHT CLUB	0.804364	-2.90172
Solyc11g008440	non local hub	R4	Non-hub kinless nodes	1461	-0.091709	FIGHT CLUB	0.836919	-2.76341
Solyc11g010170	non local hub	R4	Non-hub kinless nodes	1517	-0.086735	FIGHT CLUB	0.825885	-2.6069
Solyc11g010480	non local hub	R4	Non-hub kinless nodes	695	-0.265743	FIGHT CLUB	0.880752	-4.21715
Solyc11g010840	non local hub	R4	Non-hub kinless nodes	1404	-0.067646	FIGHT CLUB	0.815541	-2.71609
Solyc11g011190	non local hub	R4	Non-hub kinless nodes	484	-0.077462	FIGHT CLUB	0.989751	-0.679916
Solyc11g011440	non local hub	R4	Non-hub kinless nodes	1276	-0.137366	FIGHT CLUB	0.84768	-3.09826
Solyc11g011450	non local hub	R4	Non-hub kinless nodes	828	-0.345834	FIGHT CLUB	0.909565	-4.00455
Solyc11g011760	non local hub	R4	Non-hub kinless nodes	1623	-0.0428	FIGHT CLUB	0.828564	-2.46495
Solyc11g012000	non local hub	R4	Non-hub kinless nodes	1344	-0.264304	FIGHT CLUB	0.881836	-3.22929
Solyc11g012700	non local hub	R4	Non-hub kinless nodes	539	-0.002023	FIGHT CLUB	0.989963	-0.660687
Solyc11g012840	non local hub	R4	Non-hub kinless nodes	1609	-0.081614	FIGHT CLUB	0.830209	-2.49771
Solyc11g013150	non local hub	R4	Non-hub kinless nodes	8	-0.246162	FIGHT CLUB	0.9375	-0.860668
Solyc11g013470	non local hub	R4	Non-hub kinless nodes	969	-0.080632	FIGHT CLUB	0.841318	-3.50591
Solyc11g013480	non local hub	R4	Non-hub kinless nodes	159	-0.562718	FIGHT CLUB	0.989874	-0.806827
Solyc11g013810	non local hub	R4	Non-hub kinless nodes	1091	-0.089773	FIGHT CLUB	0.810444	-3.34499
Solyc11g018680	non local hub	R4	Non-hub kinless nodes	1524	-0.150675	FIGHT CLUB	0.849615	-2.75977
Solyc11g018690	non local hub	R4	Non-hub kinless nodes	1325	-0.217131	FIGHT CLUB	0.873103	-3.19289
Solyc11g020280	non local hub	R4	Non-hub kinless nodes	1561	-0.038203	FIGHT CLUB	0.823933	-2.52683
Solyc11g020330	non local hub	R4	Non-hub kinless nodes	1356	-0.071096	FIGHT CLUB	0.814516	-2.78525
Solyc11g056650	non local hub	R4	Non-hub kinless nodes	1703	-0.047863	FIGHT CLUB	0.83679	-2.40672
Solyc11g064920	non local hub	R4	Non-hub kinless nodes	1660	-0.066652	FIGHT CLUB	0.838551	-2.48315
Solyc11g065530	non local hub	R4	Non-hub kinless nodes	1359	-0.188557	FIGHT CLUB	0.854715	-3.02547
Solyc11g065700	non local hub	R4	Non-hub kinless nodes	1645	-0.090948	FIGHT CLUB	0.827106	-2.42128
Solyc11g065820	non local hub	R4	Non-hub kinless nodes	1573	-0.011361	FIGHT CLUB	0.819659	-2.47951
Solyc11g065920	non local hub	R4	Non-hub kinless nodes	1447	-0.115894	FIGHT CLUB	0.832619	-2.75613
Solyc11g065950	non local hub	R4	Non-hub kinless nodes	1372	-0.195593	FIGHT CLUB	0.853018	-2.99635
Solyc11g066100	non local hub	R4	Non-hub kinless nodes	1317	-0.141315	FIGHT CLUB	0.848864	-3.04731
Solyc11g066290	non local hub	R4	Non-hub kinless nodes	629	-0.101443	FIGHT CLUB	0.82384	-3.94995
Solyc11g066590	non local hub	R4	Non-hub kinless nodes	109	-0.550469	FIGHT CLUB	0.858514	-0.710683
Solyc11g066740	non local hub	R4	Non-hub kinless nodes	1361	-0.076004	FIGHT CLUB	0.810158	-2.75249
Solyc11g067260	non local hub	R4	Non-hub kinless nodes	1339	-0.138517	FIGHT CLUB	0.839162	-2.95631
Solyc11g068440	non local hub	R4	Non-hub kinless nodes	255	-0.428665	FIGHT CLUB	0.938962	-0.626076
Solyc11g068870	non local hub	R4	Non-hub kinless nodes	880	-0.056062	FIGHT CLUB	0.82702	-3.5787
Solyc11g069070	non local hub	R4	Non-hub kinless nodes	48	-0.327458	FIGHT CLUB	0.874566	-0.802981
Solyc11g069180	non local hub	R4	Non-hub kinless nodes	1441	-0.141503	FIGHT CLUB	0.853259	-2.90172
Solyc11g071830	non local hub	R4	Non-hub kinless nodes	1527	-0.068875	FIGHT CLUB	0.829242	-2.61418
Solyc11g072380	non local hub	R4	Non-hub kinless nodes	1681	-0.083123	FIGHT CLUB	0.829555	-2.38488
Solyc11g072660	non local hub	R4	Non-hub kinless nodes	1011	-0.34132	FIGHT CLUB	0.916581	-3.84804
Solyc11g073200	non local hub	R4	Non-hub kinless nodes	1557	-0.11279	FIGHT CLUB	0.826255	-2.54867
Solyc11g073300	non local hub	R4	Non-hub kinless nodes	1611	-0.028542	FIGHT CLUB	0.834693	-2.52683
Solyc12g005120	non local hub	R4	Non-hub kinless nodes	1619	-0.056368	FIGHT CLUB	0.831794	-2.49407
Solyc12g005200	non local hub	R4	Non-hub kinless nodes	1614	-0.046533	FIGHT CLUB	0.825614	-2.45768
Solyc12g005430	non local hub	R4	Non-hub kinless nodes	1390	-0.056687	FIGHT CLUB	0.802966	-2.81799
Solyc12g005730	non local hub	R4	Non-hub kinless nodes	1544	-0.144633	FIGHT CLUB	0.830324	-2.59598
Solyc12g006220	non local hub	R4	Non-hub kinless nodes	1618	-0.00277	FIGHT CLUB	0.833104	-2.50499
Solyc12g006230	non local hub	R4	Non-hub kinless nodes	1642	-0.023206	FIGHT CLUB	0.836965	-2.49771
Solyc12g006260	non local hub	R4	Non-hub kinless nodes	1517	-0.042244	FIGHT CLUB	0.828625	-2.6251
Solyc12g006530	non local hub	R4	Non-hub kinless nodes	1524	-0.130894	FIGHT CLUB	0.841884	-2.70518
Solyc12g006760	non local hub	R4	Non-hub kinless nodes	65	-0.560065	FIGHT CLUB	0.885444	-0.783752
Solyc12g008350	non local hub	R4	Non-hub kinless nodes	40	-0.147337	FIGHT CLUB	0.9375	-0.829901
Solyc12g008840	non local hub	R4	Non-hub kinless nodes	1358	-0.012854	FIGHT CLUB	0.821963	-2.82529
Solyc12g010350	non local hub	R4	Non-hub kinless nodes	541	-0.045698	FIGHT CLUB	0.993683	-0.702991
Solyc12g010550	non local hub	R4	Non-hub kinless nodes	1607	-0.129052	FIGHT CLUB	0.837902	-2.55595
Solyc12g010830	non local hub	R4	Non-hub kinless nodes	1570	-0.012231	FIGHT CLUB	0.82912	-2.54867
Solyc12g010920	non local hub	R4	Non-hub kinless nodes	1576	-0.052968	FIGHT CLUB	0.834574	-2.57779
Solyc12g010960	non local hub	R4	Non-hub kinless nodes	475	-0.267552	FIGHT CLUB	0.977658	-0.595309
Solyc12g010980	non local hub	R4	Non-hub kinless nodes	140	-0.280616	FIGHT CLUB	0.828367	-0.645304
Solyc12g011320	non local hub	R4	Non-hub kinless nodes	18	-0.327321	FIGHT CLUB	0.802469	-0.837593
Solyc12g011420	non local hub	R4	Non-hub kinless nodes	1448	-0.080537	FIGHT CLUB	0.827155	-2.71973
Solyc12g013530	non local hub	R4	Non-hub kinless nodes	1421	-0.022544	FIGHT CLUB	0.804687	-2.6251
Solyc12g013620	non local hub	R4	Non-hub kinless nodes	360	-0.020404	FIGHT CLUB	0.92284	-0.483782
Solyc12g013960	non local hub	R4	Non-hub kinless nodes	577	-0.233411	FIGHT CLUB	0.977785	-0.537623
Solyc12g014090	non local hub	R4	Non-hub kinless nodes	877	-0.291223	FIGHT CLUB	0.892906	-3.86624
Solyc12g014100	non local hub	R4	Non-hub kinless nodes	1741	-0.066553	FIGHT CLUB	0.839724	-2.37396
Solyc12g015770	non local hub	R4	Non-hub kinless nodes	1646	-0.073163	FIGHT CLUB	0.833322	-2.46495
Solyc12g015860	non local hub	R4	Non-hub kinless nodes	492	-0.183831	FIGHT CLUB	0.995501	-0.741449
Solyc12g017690	non local hub	R4	Non-hub kinless nodes	1139	-0.221027	FIGHT CLUB	0.871686	-3.42584
Solyc12g017850	non local hub	R4	Non-hub kinless nodes	277	-0.237671	FIGHT CLUB	0.934301	-0.595309
Solyc12g019740	non local hub	R4	Non-hub kinless nodes	1572	-0.098148	FIGHT CLUB	0.834249	-2.58142
Solyc12g039180	non local hub	R4	Non-hub kinless nodes	1250	-0.023291	FIGHT CLUB	0.800727	-2.87988
Solyc12g042070	non local hub	R4	Non-hub kinless nodes	1504	-0.000311	FIGHT CLUB	0.828415	-2.6433
Solyc12g042430	non local hub	R4	Non-hub kinless nodes	20	-0.196354	FIGHT CLUB	0.84	-0.837593
Solyc12g042650	non local hub	R4	Non-hub kinless nodes	217	-0.430837	FIGHT CLUB	0.975451	-0.737603
Solyc12g042950	non local hub	R4	Non-hub kinless nodes	1662	-0.100482	FIGHT CLUB	0.828638	-2.40672
Solyc12g049510	non local hub	R4	Non-hub kinless nodes	1484	-0.120163	FIGHT CLUB	0.834344	-2.71245
Solyc12g056650	non local hub	R4	Non-hub kinless nodes	1236	-0.256592	FIGHT CLUB	0.88343	-3.37488
Solyc12g056780	non local hub	R4	Non-hub kinless nodes	674	-0.157691	FIGHT CLUB	0.843071	-3.93903
Solyc12g057100	non local hub	R4	Non-hub kinless nodes	1181	-0.042429	FIGHT CLUB	0.81058	-3.20025
Solyc12g070090	non local hub	R4	Non-hub kinless nodes	1707	-0.077219	FIGHT CLUB	0.836134	-2.3958
Solyc12g088040	non local hub	R4	Non-hub kinless nodes	904	-0.24868	FIGHT CLUB	0.892787	-3.83348
Solyc12g088190	non local hub	R4	Non-hub kinless nodes	1731	-0.068199	FIGHT CLUB	0.834594	-2.34849
Solyc12g088230	non local hub	R4	Non-hub kinless nodes	1516	-0.094918	FIGHT CLUB	0.837563	-2.68698
Solyc12g088460	non local hub	R4	Non-hub kinless nodes	1544	-0.024932	FIGHT CLUB	0.830324	-2.59598
Solyc12g089000	non local hub	R4	Non-hub kinless nodes	956	-0.100262	FIGHT CLUB	0.833577	-3.49135
Solyc12g089220	non local hub	R4	Non-hub kinless nodes	1525	-0.003885	FIGHT CLUB	0.818887	-2.54867
Solyc12g094380	non local hub	R4	Non-hub kinless nodes	1565	-0.117256	FIGHT CLUB	0.827496	-2.54503
Solyc12g094385	non local hub	R4	Non-hub kinless nodes	1036	-0.201801	FIGHT CLUB	0.861179	-3.50591
Solyc12g096900	non local hub	R4	Non-hub kinless nodes	114	-0.466509	FIGHT CLUB	0.926054	-0.74914
Solyc12g098520	non local hub	R4	Non-hub kinless nodes	664	-0.219483	FIGHT CLUB	0.887209	-4.09918
Solyc12g098900	non local hub	R4	Non-hub kinless nodes	514	-0.08698	FIGHT CLUB	0.972006	-0.537623
Solyc12g099430	non local hub	R4	Non-hub kinless nodes	1449	-0.105804	FIGHT CLUB	0.822776	-2.69062
Solyc12g099440	non local hub	R4	Non-hub kinless nodes	1301	-0.12392	FIGHT CLUB	0.845728	-3.05095
Solyc12g099500	non local hub	R4	Non-hub kinless nodes	702	-0.23088	FIGHT CLUB	0.875196	-4.18746
Solyc12g099900	non local hub	R4	Non-hub kinless nodes	1557	-0.103989	FIGHT CLUB	0.818678	-2.49771

## Sheet: SWIM_ROOTS
nodeName	Hub	Region	type	Degree	APCC	Date-Party	P	z
Solyc00g500228	non local hub	R4	Non-hub kinless nodes	12	-0.491351	FIGHT CLUB	0.993056	-0.998545
Solyc01g005140	non local hub	R4	Non-hub kinless nodes	2384	-0.099887	FIGHT CLUB	0.843869	-2.349
Solyc01g005300	non local hub	R4	Non-hub kinless nodes	2367	-0.105158	FIGHT CLUB	0.841282	-2.34658
Solyc01g005410	non local hub	R4	Non-hub kinless nodes	2377	-0.099166	FIGHT CLUB	0.843947	-2.35625
Solyc01g005680	non local hub	R4	Non-hub kinless nodes	423	-0.193488	FIGHT CLUB	0.948494	-0.736053
Solyc01g005930	non local hub	R4	Non-hub kinless nodes	1957	-0.10363	FIGHT CLUB	0.849185	-2.78926
Solyc01g006050	non local hub	R4	Non-hub kinless nodes	2383	-0.103277	FIGHT CLUB	0.842741	-2.34174
Solyc01g007920	non local hub	R4	Non-hub kinless nodes	2014	-0.02561	FIGHT CLUB	0.822296	-2.57396
Solyc01g007930	non local hub	R4	Non-hub kinless nodes	1886	-0.062255	FIGHT CLUB	0.832447	-2.76023
Solyc01g008320	non local hub	R4	Non-hub kinless nodes	1533	-0.085614	FIGHT CLUB	0.850872	-3.19565
Solyc01g008425	non local hub	R4	Non-hub kinless nodes	2429	-0.131961	FIGHT CLUB	0.848	-2.3369
Solyc01g008920	non local hub	R4	Non-hub kinless nodes	1705	-0.148562	FIGHT CLUB	0.872419	-3.15453
Solyc01g009250	non local hub	R4	Non-hub kinless nodes	2016	-0.222306	FIGHT CLUB	0.863071	-2.82312
Solyc01g010480	non local hub	R4	Non-hub kinless nodes	74	-0.05278	FIGHT CLUB	0.934076	-0.94881
Solyc01g010640	non local hub	R4	Non-hub kinless nodes	1009	-0.135616	FIGHT CLUB	0.933089	-0.280145
Solyc01g010700	non local hub	R4	Non-hub kinless nodes	2396	-0.142762	FIGHT CLUB	0.854163	-2.41431
Solyc01g014270	non local hub	R4	Non-hub kinless nodes	2386	-0.169267	FIGHT CLUB	0.848729	-2.38286
Solyc01g050040	non local hub	R4	Non-hub kinless nodes	1899	-0.041512	FIGHT CLUB	0.823414	-2.69733
Solyc01g057000	non local hub	R4	Non-hub kinless nodes	2469	-0.111658	FIGHT CLUB	0.846288	-2.2861
Solyc01g057853	non local hub	R4	Non-hub kinless nodes	1898	-0.050566	FIGHT CLUB	0.821896	-2.69008
Solyc01g058003	non local hub	R4	Non-hub kinless nodes	1949	-0.122417	FIGHT CLUB	0.849142	-2.79651
Solyc01g058250	non local hub	R4	Non-hub kinless nodes	2071	-0.170652	FIGHT CLUB	0.854858	-2.7191
Solyc01g058260	non local hub	R4	Non-hub kinless nodes	2033	-0.084432	FIGHT CLUB	0.833321	-2.61993
Solyc01g065490	non local hub	R4	Non-hub kinless nodes	2090	-0.067395	FIGHT CLUB	0.817847	-2.46995
Solyc01g066450	non local hub	R4	Non-hub kinless nodes	2415	-0.145534	FIGHT CLUB	0.845582	-2.33207
Solyc01g066720	non local hub	R4	Non-hub kinless nodes	2344	-0.110098	FIGHT CLUB	0.846953	-2.40947
Solyc01g066810	non local hub	R4	Non-hub kinless nodes	301	-0.330081	FIGHT CLUB	0.920255	-0.766447
Solyc01g067010	non local hub	R4	Non-hub kinless nodes	2463	-0.142245	FIGHT CLUB	0.850602	-2.32481
Solyc01g067300	non local hub	R4	Non-hub kinless nodes	1897	-0.127739	FIGHT CLUB	0.845352	-2.82312
Solyc01g067370	non local hub	R4	Non-hub kinless nodes	216	-0.154837	FIGHT CLUB	0.866234	-0.783025
Solyc01g067890	non local hub	R4	Non-hub kinless nodes	2491	-0.122156	FIGHT CLUB	0.848053	-2.27885
Solyc01g068000	non local hub	R4	Non-hub kinless nodes	1459	-0.047813	FIGHT CLUB	0.82232	-3.14001
Solyc01g068630	non local hub	R4	Non-hub kinless nodes	742	-0.018427	FIGHT CLUB	0.939836	-0.498428
Solyc01g079150	non local hub	R4	Non-hub kinless nodes	1009	-0.004739	FIGHT CLUB	0.806365	-3.58226
Solyc01g079300	non local hub	R4	Non-hub kinless nodes	1754	-0.141773	FIGHT CLUB	0.856258	-3.01906
Solyc01g079870	non local hub	R4	Non-hub kinless nodes	2439	-0.136868	FIGHT CLUB	0.844106	-2.2982
Solyc01g079880	non local hub	R4	Non-hub kinless nodes	2040	-0.077696	FIGHT CLUB	0.823518	-2.55461
Solyc01g080010	non local hub	R4	Non-hub kinless nodes	1697	-0.137921	FIGHT CLUB	0.846439	-3.01906
Solyc01g080460	non local hub	R4	Non-hub kinless nodes	2272	-0.162124	FIGHT CLUB	0.856722	-2.54736
Solyc01g080970	non local hub	R4	Non-hub kinless nodes	1175	-0.140527	FIGHT CLUB	0.881195	-3.648
Solyc01g081190	non local hub	R4	Non-hub kinless nodes	1899	-0.047062	FIGHT CLUB	0.821639	-2.68766
Solyc01g081310	non local hub	R4	Non-hub kinless nodes	2323	-0.074785	FIGHT CLUB	0.835562	-2.349
Solyc01g087030	non local hub	R4	Non-hub kinless nodes	2076	-0.133294	FIGHT CLUB	0.834716	-2.58606
Solyc01g087040	non local hub	R4	Non-hub kinless nodes	1114	-0.070601	FIGHT CLUB	0.967768	-0.448693
Solyc01g087090	non local hub	R4	Non-hub kinless nodes	2191	-0.052058	FIGHT CLUB	0.828632	-2.43366
Solyc01g087180	non local hub	R4	Non-hub kinless nodes	2533	-0.140225	FIGHT CLUB	0.849089	-2.2474
Solyc01g087680	non local hub	R4	Non-hub kinless nodes	2174	-0.081092	FIGHT CLUB	0.833533	-2.48204
Solyc01g087710	non local hub	R4	Non-hub kinless nodes	1170	-0.075258	FIGHT CLUB	0.814438	-3.40852
Solyc01g087910	non local hub	R4	Non-hub kinless nodes	2027	-0.074296	FIGHT CLUB	0.830713	-2.61025
Solyc01g087980	non local hub	R4	Non-hub kinless nodes	1934	-0.018639	FIGHT CLUB	0.824156	-2.66589
Solyc01g088090	non local hub	R4	Non-hub kinless nodes	2196	-0.113872	FIGHT CLUB	0.847345	-2.55219
Solyc01g088760	non local hub	R4	Non-hub kinless nodes	2029	-0.111282	FIGHT CLUB	0.83826	-2.65379
Solyc01g090120	non local hub	R4	Non-hub kinless nodes	573	-0.005217	FIGHT CLUB	0.948527	-0.642108
Solyc01g090550	non local hub	R4	Non-hub kinless nodes	2543	-0.147924	FIGHT CLUB	0.846908	-2.22079
Solyc01g090590	non local hub	R4	Non-hub kinless nodes	2442	-0.130266	FIGHT CLUB	0.846742	-2.31513
Solyc01g090693	non local hub	R4	Non-hub kinless nodes	2126	-0.123355	FIGHT CLUB	0.828668	-2.49898
Solyc01g090790	non local hub	R4	Non-hub kinless nodes	2180	-0.124917	FIGHT CLUB	0.844011	-2.54494
Solyc01g090950	non local hub	R4	Non-hub kinless nodes	480	-0.037128	FIGHT CLUB	0.996094	-0.918416
Solyc01g091050	non local hub	R4	Non-hub kinless nodes	2051	-0.057839	FIGHT CLUB	0.838201	-2.63202
Solyc01g091260	non local hub	R4	Non-hub kinless nodes	614	-0.064277	FIGHT CLUB	0.979459	-0.758158
Solyc01g091270	non local hub	R4	Non-hub kinless nodes	2263	-0.095747	FIGHT CLUB	0.845328	-2.47479
Solyc01g091520	non local hub	R4	Non-hub kinless nodes	673	-0.361878	FIGHT CLUB	0.888228	-0.379616
Solyc01g091580	non local hub	R4	Non-hub kinless nodes	947	-0.029974	FIGHT CLUB	0.97181	-0.561979
Solyc01g094750	non local hub	R4	Non-hub kinless nodes	2273	-0.088288	FIGHT CLUB	0.834749	-2.39254
Solyc01g095030	non local hub	R4	Non-hub kinless nodes	2018	-0.088205	FIGHT CLUB	0.829199	-2.61025
Solyc01g095270	non local hub	R4	Non-hub kinless nodes	1775	-0.089263	FIGHT CLUB	0.841798	-2.91988
Solyc01g095320	non local hub	R4	Non-hub kinless nodes	2213	-0.105834	FIGHT CLUB	0.846157	-2.528
Solyc01g095330	non local hub	R4	Non-hub kinless nodes	1915	-0.151461	FIGHT CLUB	0.866384	-2.9344
Solyc01g095430	non local hub	R4	Non-hub kinless nodes	1320	-0.209441	FIGHT CLUB	0.890399	-3.57059
Solyc01g095460	non local hub	R4	Non-hub kinless nodes	1986	-0.078368	FIGHT CLUB	0.842568	-2.72152
Solyc01g095510	non local hub	R4	Non-hub kinless nodes	1676	-0.157888	FIGHT CLUB	0.845864	-3.036
Solyc01g095620	non local hub	R4	Non-hub kinless nodes	2525	-0.162148	FIGHT CLUB	0.860819	-2.349
Solyc01g095670	non local hub	R4	Non-hub kinless nodes	1711	-0.04148	FIGHT CLUB	0.815969	-2.85215
Solyc01g096100	non local hub	R4	Non-hub kinless nodes	2214	-0.089103	FIGHT CLUB	0.841298	-2.49414
Solyc01g096240	non local hub	R4	Non-hub kinless nodes	1500	-0.063867	FIGHT CLUB	0.805225	-3.02632
Solyc01g096320	non local hub	R4	Non-hub kinless nodes	1005	-0.118735	FIGHT CLUB	0.950765	-0.385142
Solyc01g096340	non local hub	R4	Non-hub kinless nodes	158	-0.162082	FIGHT CLUB	0.891684	-0.857628
Solyc01g096430	non local hub	R4	Non-hub kinless nodes	132	-0.193958	FIGHT CLUB	0.806933	-0.84105
Solyc01g096660	non local hub	R4	Non-hub kinless nodes	961	-0.062098	FIGHT CLUB	0.953603	-0.429351
Solyc01g096730	non local hub	R4	Non-hub kinless nodes	2220	-0.131981	FIGHT CLUB	0.836376	-2.45543
Solyc01g096880	non local hub	R4	Non-hub kinless nodes	2514	-0.143324	FIGHT CLUB	0.850821	-2.27885
Solyc01g097150	non local hub	R4	Non-hub kinless nodes	966	-0.028731	FIGHT CLUB	0.986073	-0.686318
Solyc01g097470	non local hub	R4	Non-hub kinless nodes	1196	-0.215823	FIGHT CLUB	0.868927	-3.58027
Solyc01g097510	non local hub	R4	Non-hub kinless nodes	394	-0.209512	FIGHT CLUB	0.892802	-0.644871
Solyc01g097770	non local hub	R4	Non-hub kinless nodes	1991	-0.119492	FIGHT CLUB	0.83326	-2.66105
Solyc01g097810	non local hub	R4	Non-hub kinless nodes	1894	-0.032634	FIGHT CLUB	0.813471	-2.64895
Solyc01g098190	non local hub	R4	Non-hub kinless nodes	2210	-0.150866	FIGHT CLUB	0.851374	-2.56671
Solyc01g098570	non local hub	R4	Non-hub kinless nodes	2348	-0.099693	FIGHT CLUB	0.841428	-2.36593
Solyc01g099160	non local hub	R4	Non-hub kinless nodes	2465	-0.14656	FIGHT CLUB	0.850531	-2.32239
Solyc01g099190	non local hub	R4	Non-hub kinless nodes	2124	-0.224596	FIGHT CLUB	0.867208	-2.75539
Solyc01g099660	non local hub	R4	Non-hub kinless nodes	1409	-0.140988	FIGHT CLUB	0.855287	-3.33111
Solyc01g099810	non local hub	R4	Non-hub kinless nodes	2547	-0.086794	FIGHT CLUB	0.851955	-2.25707
Solyc01g099880	non local hub	R4	Non-hub kinless nodes	2341	-0.134788	FIGHT CLUB	0.85022	-2.43608
Solyc01g100230	non local hub	R4	Non-hub kinless nodes	2351	-0.126288	FIGHT CLUB	0.850177	-2.42641
Solyc01g100370	non local hub	R4	Non-hub kinless nodes	2445	-0.106845	FIGHT CLUB	0.842282	-2.27885
Solyc01g100460	non local hub	R4	Non-hub kinless nodes	1958	-0.082121	FIGHT CLUB	0.834312	-2.69975
Solyc01g100540	non local hub	R4	Non-hub kinless nodes	1834	-0.02653	FIGHT CLUB	0.81726	-2.7312
Solyc01g100690	non local hub	R4	Non-hub kinless nodes	1669	-0.003614	FIGHT CLUB	0.819031	-2.91021
Solyc01g100750	non local hub	R4	Non-hub kinless nodes	757	-0.121188	FIGHT CLUB	0.962802	-0.597899
Solyc01g100760	non local hub	R4	Non-hub kinless nodes	1924	-0.124113	FIGHT CLUB	0.859959	-2.88602
Solyc01g100770	non local hub	R4	Non-hub kinless nodes	1827	-0.091341	FIGHT CLUB	0.856539	-2.95375
Solyc01g100980	non local hub	R4	Non-hub kinless nodes	20	-0.295612	FIGHT CLUB	0.96	-0.990256
Solyc01g102290	non local hub	R4	Non-hub kinless nodes	1209	-0.260595	FIGHT CLUB	0.879891	-3.61414
Solyc01g102610	non local hub	R4	Non-hub kinless nodes	886	-0.129004	FIGHT CLUB	0.951062	-0.459745
Solyc01g102960	non local hub	R4	Non-hub kinless nodes	1203	-0.092555	FIGHT CLUB	0.846711	-3.48835
Solyc01g103110	non local hub	R4	Non-hub kinless nodes	1833	-0.042781	FIGHT CLUB	0.834365	-2.82312
Solyc01g103920	non local hub	R4	Non-hub kinless nodes	2168	-0.172559	FIGHT CLUB	0.840811	-2.53526
Solyc01g103970	non local hub	R4	Non-hub kinless nodes	2414	-0.087946	FIGHT CLUB	0.846105	-2.3369
Solyc01g103980	non local hub	R4	Non-hub kinless nodes	2458	-0.119016	FIGHT CLUB	0.850937	-2.33207
Solyc01g103990	non local hub	R4	Non-hub kinless nodes	981	-0.204227	FIGHT CLUB	0.874882	-3.7883
Solyc01g104320	non local hub	R4	Non-hub kinless nodes	2214	-0.071586	FIGHT CLUB	0.832174	-2.43366
Solyc01g104650	non local hub	R4	Non-hub kinless nodes	1823	-0.182916	FIGHT CLUB	0.862901	-2.99487
Solyc01g104660	non local hub	R4	Non-hub kinless nodes	2317	-0.13822	FIGHT CLUB	0.841996	-2.3998
Solyc01g104720	non local hub	R4	Non-hub kinless nodes	1680	-0.126093	FIGHT CLUB	0.846131	-3.03358
Solyc01g104740	non local hub	R4	Non-hub kinless nodes	1537	-0.00141	FIGHT CLUB	0.824441	-3.06986
Solyc01g105030	non local hub	R4	Non-hub kinless nodes	2196	-0.120522	FIGHT CLUB	0.849473	-2.56671
Solyc01g105050	non local hub	R4	Non-hub kinless nodes	1679	-0.07458	FIGHT CLUB	0.830132	-2.95375
Solyc01g105060	non local hub	R4	Non-hub kinless nodes	856	-0.167891	FIGHT CLUB	0.873044	-3.92074
Solyc01g105220	non local hub	R4	Non-hub kinless nodes	1985	-0.088499	FIGHT CLUB	0.828516	-2.63928
Solyc01g105290	non local hub	R4	Non-hub kinless nodes	1650	-0.100312	FIGHT CLUB	0.855139	-3.10857
Solyc01g105420	non local hub	R4	Non-hub kinless nodes	2146	-0.141907	FIGHT CLUB	0.850412	-2.61993
Solyc01g105660	non local hub	R4	Non-hub kinless nodes	1793	-0.149487	FIGHT CLUB	0.864914	-3.03358
Solyc01g105770	non local hub	R4	Non-hub kinless nodes	806	-0.011284	FIGHT CLUB	0.989139	-0.76921
Solyc01g106310	non local hub	R4	Non-hub kinless nodes	1126	-0.268294	FIGHT CLUB	0.903933	-3.78347
Solyc01g106320	non local hub	R4	Non-hub kinless nodes	2019	-0.174643	FIGHT CLUB	0.855306	-2.7699
Solyc01g106340	non local hub	R4	Non-hub kinless nodes	2200	-0.153677	FIGHT CLUB	0.85002	-2.56671
Solyc01g106820	non local hub	R4	Non-hub kinless nodes	2560	-0.120405	FIGHT CLUB	0.850751	-2.2353
Solyc01g107080	non local hub	R4	Non-hub kinless nodes	252	-0.054542	FIGHT CLUB	0.880811	-0.760921
Solyc01g107090	non local hub	R4	Non-hub kinless nodes	2178	-0.135974	FIGHT CLUB	0.865421	-2.69491
Solyc01g107100	non local hub	R4	Non-hub kinless nodes	842	-0.135568	FIGHT CLUB	0.946914	-0.465271
Solyc01g107170	non local hub	R4	Non-hub kinless nodes	2441	-0.098868	FIGHT CLUB	0.852023	-2.35625
Solyc01g107300	non local hub	R4	Non-hub kinless nodes	1717	-0.007931	FIGHT CLUB	0.819734	-2.86424
Solyc01g107340	non local hub	R4	Non-hub kinless nodes	243	-0.019939	FIGHT CLUB	0.874748	-0.763684
Solyc01g107360	non local hub	R4	Non-hub kinless nodes	2188	-0.124818	FIGHT CLUB	0.843346	-2.53284
Solyc01g107660	non local hub	R4	Non-hub kinless nodes	2238	-0.118156	FIGHT CLUB	0.849228	-2.52558
Solyc01g107820	non local hub	R4	Non-hub kinless nodes	299	-0.312849	FIGHT CLUB	0.931947	-0.785788
Solyc01g107825	non local hub	R4	Non-hub kinless nodes	1205	-0.097277	FIGHT CLUB	0.831253	-3.43029
Solyc01g108100	non local hub	R4	Non-hub kinless nodes	352	-0.005304	FIGHT CLUB	0.92562	-0.736053
Solyc01g108450	non local hub	R4	Non-hub kinless nodes	2255	-0.094575	FIGHT CLUB	0.839645	-2.44334
Solyc01g108513	non local hub	R4	Non-hub kinless nodes	720	-0.153071	FIGHT CLUB	0.974043	-0.680791
Solyc01g108540	non local hub	R4	Non-hub kinless nodes	1849	-0.121142	FIGHT CLUB	0.860741	-2.95859
Solyc01g108560	non local hub	R4	Non-hub kinless nodes	945	-0.055268	FIGHT CLUB	0.978365	-0.617241
Solyc01g108880	non local hub	R4	Non-hub kinless nodes	1231	-0.268202	FIGHT CLUB	0.894415	-3.6601
Solyc01g108900	non local hub	R4	Non-hub kinless nodes	9	-0.764496	FIGHT CLUB	0.888889	-0.993019
Solyc01g109090	non local hub	R4	Non-hub kinless nodes	2142	-0.087421	FIGHT CLUB	0.836168	-2.53042
Solyc01g109100	non local hub	R4	Non-hub kinless nodes	2167	-0.051696	FIGHT CLUB	0.828657	-2.45785
Solyc01g109170	non local hub	R4	Non-hub kinless nodes	2401	-0.116157	FIGHT CLUB	0.847702	-2.36109
Solyc01g109200	non local hub	R4	Non-hub kinless nodes	1884	-0.192164	FIGHT CLUB	0.873152	-3.00455
Solyc01g109600	non local hub	R4	Non-hub kinless nodes	2051	-0.116692	FIGHT CLUB	0.850509	-2.70943
Solyc01g109680	non local hub	R4	Non-hub kinless nodes	659	-0.034409	FIGHT CLUB	0.99171	-0.835524
Solyc01g110470	non local hub	R4	Non-hub kinless nodes	1822	-0.163057	FIGHT CLUB	0.844274	-2.88843
Solyc01g111020	non local hub	R4	Non-hub kinless nodes	1447	-0.109985	FIGHT CLUB	0.858141	-3.30934
Solyc01g111040	non local hub	R4	Non-hub kinless nodes	2542	-0.11427	FIGHT CLUB	0.851978	-2.26191
Solyc01g111300	non local hub	R4	Non-hub kinless nodes	356	-0.404174	FIGHT CLUB	0.940277	-0.760921
Solyc01g111350	non local hub	R4	Non-hub kinless nodes	1467	-0.017446	FIGHT CLUB	0.801863	-3.07331
Solyc01g111580	non local hub	R4	Non-hub kinless nodes	1283	-0.129699	FIGHT CLUB	0.874232	-3.52705
Solyc01g111630	non local hub	R4	Non-hub kinless nodes	2056	-0.13972	FIGHT CLUB	0.838596	-2.6296
Solyc01g112220	non local hub	R4	Non-hub kinless nodes	508	-0.077406	FIGHT CLUB	0.894503	-0.545401
Solyc01g112230	non local hub	R4	Non-hub kinless nodes	1918	-0.197094	FIGHT CLUB	0.867941	-2.94165
Solyc01g150152	non local hub	R4	Non-hub kinless nodes	276	-0.042505	FIGHT CLUB	0.926158	-0.794078
Solyc02g005200	non local hub	R4	Non-hub kinless nodes	2101	-0.064637	FIGHT CLUB	0.829318	-2.528
Solyc02g005210	non local hub	R4	Non-hub kinless nodes	2304	-0.105021	FIGHT CLUB	0.840902	-2.40463
Solyc02g021230	non local hub	R4	Non-hub kinless nodes	1487	-0.070644	FIGHT CLUB	0.838274	-3.18113
Solyc02g030300	non local hub	R4	Non-hub kinless nodes	1232	-0.092889	FIGHT CLUB	0.859375	-3.51012
Solyc02g030450	non local hub	R4	Non-hub kinless nodes	2336	-0.093702	FIGHT CLUB	0.843203	-2.39012
Solyc02g032950	non local hub	R4	Non-hub kinless nodes	1835	-0.044205	FIGHT CLUB	0.823463	-2.76265
Solyc02g033060	non local hub	R4	Non-hub kinless nodes	2176	-0.106634	FIGHT CLUB	0.838304	-2.51107
Solyc02g036370	non local hub	R4	Non-hub kinless nodes	1968	-0.026245	FIGHT CLUB	0.825965	-2.6417
Solyc02g037500	non local hub	R4	Non-hub kinless nodes	1042	-0.094343	FIGHT CLUB	0.848184	-3.64558
Solyc02g062040	non local hub	R4	Non-hub kinless nodes	954	-0.171662	FIGHT CLUB	0.985215	-0.680791
Solyc02g062100	non local hub	R4	Non-hub kinless nodes	2366	-0.132877	FIGHT CLUB	0.847814	-2.39496
Solyc02g062390	non local hub	R4	Non-hub kinless nodes	2447	-0.145255	FIGHT CLUB	0.852119	-2.35142
Solyc02g062460	non local hub	R4	Non-hub kinless nodes	1522	-0.120485	FIGHT CLUB	0.824284	-3.08438
Solyc02g062490	non local hub	R4	Non-hub kinless nodes	1462	-0.299913	FIGHT CLUB	0.885828	-3.43271
Solyc02g062500	non local hub	R4	Non-hub kinless nodes	390	-0.373106	FIGHT CLUB	0.994471	-0.921179
Solyc02g062580	non local hub	R4	Non-hub kinless nodes	2477	-0.151471	FIGHT CLUB	0.857209	-2.36351
Solyc02g062710	non local hub	R4	Non-hub kinless nodes	1282	-0.129457	FIGHT CLUB	0.847888	-3.4182
Solyc02g063420	non local hub	R4	Non-hub kinless nodes	2547	-0.140158	FIGHT CLUB	0.854062	-2.27401
Solyc02g063520	non local hub	R4	Non-hub kinless nodes	758	-0.426231	FIGHT CLUB	0.926142	-4.12938
Solyc02g064770	non local hub	R4	Non-hub kinless nodes	2443	-0.122198	FIGHT CLUB	0.845261	-2.30304
Solyc02g064950	non local hub	R4	Non-hub kinless nodes	1045	-0.142457	FIGHT CLUB	0.850538	-3.65042
Solyc02g065090	non local hub	R4	Non-hub kinless nodes	63	-0.421378	FIGHT CLUB	0.888889	-0.943284
Solyc02g065400	non local hub	R4	Non-hub kinless nodes	1884	-0.054002	FIGHT CLUB	0.829909	-2.74813
Solyc02g065700	non local hub	R4	Non-hub kinless nodes	1491	-0.050712	FIGHT CLUB	0.813441	-3.06986
Solyc02g065720	non local hub	R4	Non-hub kinless nodes	2002	-0.111287	FIGHT CLUB	0.83711	-2.67314
Solyc02g067310	non local hub	R4	Non-hub kinless nodes	1045	-0.30592	FIGHT CLUB	0.891636	-3.79556
Solyc02g067320	non local hub	R4	Non-hub kinless nodes	599	-0.376219	FIGHT CLUB	0.983902	-0.791315
Solyc02g067440	non local hub	R4	Non-hub kinless nodes	1706	-0.033253	FIGHT CLUB	0.800496	-2.78442
Solyc02g067660	non local hub	R4	Non-hub kinless nodes	897	-0.001047	FIGHT CLUB	0.839822	-3.78924
Solyc02g067750	non local hub	R4	Non-hub kinless nodes	2276	-0.169198	FIGHT CLUB	0.850507	-2.49898
Solyc02g067860	non local hub	R4	Non-hub kinless nodes	2465	-0.0995	FIGHT CLUB	0.843229	-2.26675
Solyc02g067870	non local hub	R4	Non-hub kinless nodes	2233	-0.091312	FIGHT CLUB	0.837555	-2.4506
Solyc02g068040	non local hub	R4	Non-hub kinless nodes	434	-0.008572	FIGHT CLUB	0.869136	-0.567505
Solyc02g068400	non local hub	R4	Non-hub kinless nodes	605	-0.151181	FIGHT CLUB	0.939346	-0.58961
Solyc02g069460	non local hub	R4	Non-hub kinless nodes	1813	-0.10129	FIGHT CLUB	0.824738	-2.79168
Solyc02g070020	non local hub	R4	Non-hub kinless nodes	2079	-0.078943	FIGHT CLUB	0.83714	-2.59816
Solyc02g070760	non local hub	R4	Non-hub kinless nodes	1131	-0.288472	FIGHT CLUB	0.881094	-3.68429
Solyc02g070940	non local hub	R4	Non-hub kinless nodes	1267	-0.068765	FIGHT CLUB	0.819694	-3.32627
Solyc02g071000	non local hub	R4	Non-hub kinless nodes	1323	-0.282721	FIGHT CLUB	0.898738	-3.6093
Solyc02g071010	non local hub	R4	Non-hub kinless nodes	573	-0.496802	FIGHT CLUB	0.952411	-0.655924
Solyc02g071190	non local hub	R4	Non-hub kinless nodes	2172	-0.043693	FIGHT CLUB	0.829825	-2.46027
Solyc02g071280	non local hub	R4	Non-hub kinless nodes	1121	-0.259683	FIGHT CLUB	0.887497	-3.71815
Solyc02g071430	non local hub	R4	Non-hub kinless nodes	2009	-0.122593	FIGHT CLUB	0.856137	-2.78442
Solyc02g071470	non local hub	R4	Non-hub kinless nodes	719	-0.00441	FIGHT CLUB	0.992322	-0.827235
Solyc02g071820	non local hub	R4	Non-hub kinless nodes	45	-0.240716	FIGHT CLUB	0.940247	-0.970915
Solyc02g077080	non local hub	R4	Non-hub kinless nodes	1977	-0.077427	FIGHT CLUB	0.84274	-2.7312
Solyc02g077670	non local hub	R4	Non-hub kinless nodes	1548	-0.173822	FIGHT CLUB	0.862027	-3.23677
Solyc02g077880	non local hub	R4	Non-hub kinless nodes	1335	-0.149789	FIGHT CLUB	0.862517	-3.43029
Solyc02g077960	non local hub	R4	Non-hub kinless nodes	1643	-0.167723	FIGHT CLUB	0.873224	-3.21258
Solyc02g078160	non local hub	R4	Non-hub kinless nodes	1184	-0.038393	FIGHT CLUB	0.823089	-3.42304
Solyc02g078370	non local hub	R4	Non-hub kinless nodes	1909	-0.213564	FIGHT CLUB	0.860502	-2.90295
Solyc02g078380	non local hub	R4	Non-hub kinless nodes	2401	-0.087029	FIGHT CLUB	0.839133	-2.2982
Solyc02g078460	non local hub	R4	Non-hub kinless nodes	2219	-0.095557	FIGHT CLUB	0.837321	-2.46269
Solyc02g078480	non local hub	R4	Non-hub kinless nodes	2348	-0.094042	FIGHT CLUB	0.843456	-2.38044
Solyc02g078860	non local hub	R4	Non-hub kinless nodes	1775	-0.187658	FIGHT CLUB	0.86216	-3.03358
Solyc02g079190	non local hub	R4	Non-hub kinless nodes	2347	-0.102794	FIGHT CLUB	0.838565	-2.34658
Solyc02g079290	non local hub	R4	Non-hub kinless nodes	2349	-0.120429	FIGHT CLUB	0.845269	-2.39254
Solyc02g079430	non local hub	R4	Non-hub kinless nodes	1734	-0.164998	FIGHT CLUB	0.836568	-2.93198
Solyc02g079640	non local hub	R4	Non-hub kinless nodes	683	-0.177301	FIGHT CLUB	0.960351	-0.62553
Solyc02g079780	non local hub	R4	Non-hub kinless nodes	944	-0.14012	FIGHT CLUB	0.94618	-0.396194
Solyc02g079930	non local hub	R4	Non-hub kinless nodes	2536	-0.111883	FIGHT CLUB	0.847605	-2.23289
Solyc02g080145	non local hub	R4	Non-hub kinless nodes	1523	-0.066125	FIGHT CLUB	0.817851	-3.05535
Solyc02g080890	non local hub	R4	Non-hub kinless nodes	356	-0.038687	FIGHT CLUB	0.934659	-0.749868
Solyc02g080970	non local hub	R4	Non-hub kinless nodes	650	-0.509336	FIGHT CLUB	0.9516	-0.606188
Solyc02g081170	non local hub	R4	Non-hub kinless nodes	1630	-0.058123	FIGHT CLUB	0.843902	-3.06986
Solyc02g081330	non local hub	R4	Non-hub kinless nodes	1508	-0.011181	FIGHT CLUB	0.80495	-3.01664
Solyc02g081550	non local hub	R4	Non-hub kinless nodes	2065	-0.098226	FIGHT CLUB	0.840387	-2.63202
Solyc02g081560	non local hub	R4	Non-hub kinless nodes	956	-0.251668	FIGHT CLUB	0.943121	-0.371327
Solyc02g082060	non local hub	R4	Non-hub kinless nodes	1586	-0.071655	FIGHT CLUB	0.843212	-3.10857
Solyc02g082070	non local hub	R4	Non-hub kinless nodes	1675	-0.066685	FIGHT CLUB	0.843798	-3.02632
Solyc02g082270	non local hub	R4	Non-hub kinless nodes	2179	-0.051276	FIGHT CLUB	0.839486	-2.51591
Solyc02g082420	non local hub	R4	Non-hub kinless nodes	2460	-0.096737	FIGHT CLUB	0.84771	-2.30546
Solyc02g082910	non local hub	R4	Non-hub kinless nodes	1624	-0.214181	FIGHT CLUB	0.859836	-3.15694
Solyc02g082930	non local hub	R4	Non-hub kinless nodes	1441	-0.223942	FIGHT CLUB	0.871775	-3.37949
Solyc02g083160	non local hub	R4	Non-hub kinless nodes	1913	-0.09945	FIGHT CLUB	0.851978	-2.84731
Solyc02g083730	non local hub	R4	Non-hub kinless nodes	2051	-0.062265	FIGHT CLUB	0.841712	-2.65379
Solyc02g084240	non local hub	R4	Non-hub kinless nodes	1666	-0.142359	FIGHT CLUB	0.842583	-3.02874
Solyc02g084570	non local hub	R4	Non-hub kinless nodes	1937	-0.076757	FIGHT CLUB	0.84033	-2.75539
Solyc02g084600	non local hub	R4	Non-hub kinless nodes	892	-0.06378	FIGHT CLUB	0.84516	-3.80872
Solyc02g084780	non local hub	R4	Non-hub kinless nodes	207	-0.004502	FIGHT CLUB	0.976102	-0.91289
Solyc02g084790	non local hub	R4	Non-hub kinless nodes	289	-0.173561	FIGHT CLUB	0.962453	-0.846576
Solyc02g084840	non local hub	R4	Non-hub kinless nodes	2485	-0.124238	FIGHT CLUB	0.848574	-2.28852
Solyc02g084850	non local hub	R4	Non-hub kinless nodes	2498	-0.106665	FIGHT CLUB	0.848904	-2.27885
Solyc02g085060	non local hub	R4	Non-hub kinless nodes	1645	-0.176329	FIGHT CLUB	0.86563	-3.16904
Solyc02g085180	non local hub	R4	Non-hub kinless nodes	1811	-0.050366	FIGHT CLUB	0.836178	-2.85457
Solyc02g085610	non local hub	R4	Non-hub kinless nodes	296	-0.026219	FIGHT CLUB	0.903397	-0.747105
Solyc02g085630	non local hub	R4	Non-hub kinless nodes	310	-0.050643	FIGHT CLUB	0.9041	-0.736053
Solyc02g085910	non local hub	R4	Non-hub kinless nodes	1446	-0.040228	FIGHT CLUB	0.81911	-3.14001
Solyc02g086090	non local hub	R4	Non-hub kinless nodes	1841	-0.08704	FIGHT CLUB	0.834036	-2.81345
Solyc02g086210	non local hub	R4	Non-hub kinless nodes	972	-0.357198	FIGHT CLUB	0.931175	-4.01085
Solyc02g086590	non local hub	R4	Non-hub kinless nodes	255	-0.119697	FIGHT CLUB	0.886259	-0.763684
Solyc02g086670	non local hub	R4	Non-hub kinless nodes	1335	-0.045126	FIGHT CLUB	0.830268	-3.29725
Solyc02g086710	non local hub	R4	Non-hub kinless nodes	2404	-0.103137	FIGHT CLUB	0.847107	-2.35384
Solyc02g086890	non local hub	R4	Non-hub kinless nodes	1983	-0.096675	FIGHT CLUB	0.840484	-2.71185
Solyc02g086990	non local hub	R4	Non-hub kinless nodes	1007	-0.169371	FIGHT CLUB	0.983334	-0.642108
Solyc02g087210	non local hub	R4	Non-hub kinless nodes	1996	-0.156907	FIGHT CLUB	0.852722	-2.77474
Solyc02g087400	non local hub	R4	Non-hub kinless nodes	1071	-0.010044	FIGHT CLUB	0.979055	-0.573031
Solyc02g087660	non local hub	R4	Non-hub kinless nodes	1106	-0.115533	FIGHT CLUB	0.860559	-3.62865
Solyc02g087840	non local hub	R4	Non-hub kinless nodes	811	-0.105489	FIGHT CLUB	0.843336	-3.88178
Solyc02g087890	non local hub	R4	Non-hub kinless nodes	2432	-0.139119	FIGHT CLUB	0.850608	-2.35384
Solyc02g087920	non local hub	R4	Non-hub kinless nodes	1226	-0.002819	FIGHT CLUB	0.809574	-3.33353
Solyc02g088340	non local hub	R4	Non-hub kinless nodes	1805	-0.014193	FIGHT CLUB	0.816598	-2.75781
Solyc02g088350	non local hub	R4	Non-hub kinless nodes	2497	-0.106005	FIGHT CLUB	0.849094	-2.28127
Solyc02g088510	non local hub	R4	Non-hub kinless nodes	1348	-0.188078	FIGHT CLUB	0.851764	-3.37224
Solyc02g088520	non local hub	R4	Non-hub kinless nodes	1371	-0.069277	FIGHT CLUB	0.811653	-3.18839
Solyc02g088610	non local hub	R4	Non-hub kinless nodes	1631	-0.19785	FIGHT CLUB	0.854096	-3.12066
Solyc02g088740	non local hub	R4	Non-hub kinless nodes	504	-0.05473	FIGHT CLUB	0.992721	-0.882496
Solyc02g089120	non local hub	R4	Non-hub kinless nodes	1812	-0.01688	FIGHT CLUB	0.816124	-2.74813
Solyc02g089150	non local hub	R4	Non-hub kinless nodes	1826	-0.044749	FIGHT CLUB	0.807093	-2.68766
Solyc02g089610	non local hub	R4	Non-hub kinless nodes	2050	-0.06307	FIGHT CLUB	0.832899	-2.60057
Solyc02g089690	non local hub	R4	Non-hub kinless nodes	348	-0.073984	FIGHT CLUB	0.879104	-0.666976
Solyc02g090020	non local hub	R4	Non-hub kinless nodes	1984	-0.087266	FIGHT CLUB	0.843449	-2.72878
Solyc02g090110	non local hub	R4	Non-hub kinless nodes	752	-0.034028	FIGHT CLUB	0.961788	-0.595136
Solyc02g090120	non local hub	R4	Non-hub kinless nodes	2317	-0.11788	FIGHT CLUB	0.843366	-2.40947
Solyc02g090310	non local hub	R4	Non-hub kinless nodes	227	-0.282055	FIGHT CLUB	0.863067	-0.76921
Solyc02g090950	non local hub	R4	Non-hub kinless nodes	72	-0.027903	FIGHT CLUB	0.950617	-0.957099
Solyc02g090980	non local hub	R4	Non-hub kinless nodes	725	-0.270646	FIGHT CLUB	0.922371	-0.443167
Solyc02g091330	non local hub	R4	Non-hub kinless nodes	2423	-0.118607	FIGHT CLUB	0.84335	-2.30788
Solyc02g091390	non local hub	R4	Non-hub kinless nodes	1769	-0.170124	FIGHT CLUB	0.858685	-3.01906
Solyc02g091560	non local hub	R4	Non-hub kinless nodes	401	-0.577499	FIGHT CLUB	0.846711	-0.567505
Solyc02g091700	non local hub	R4	Non-hub kinless nodes	2558	-0.138766	FIGHT CLUB	0.856798	-2.2861
Solyc02g092290	non local hub	R4	Non-hub kinless nodes	2091	-0.085675	FIGHT CLUB	0.843198	-2.62476
Solyc02g092550	non local hub	R4	Non-hub kinless nodes	726	-0.048595	FIGHT CLUB	0.961203	-0.606188
Solyc02g092700	non local hub	R4	Non-hub kinless nodes	1219	-0.13327	FIGHT CLUB	0.853862	-3.50044
Solyc02g092750	non local hub	R4	Non-hub kinless nodes	1385	-0.180267	FIGHT CLUB	0.887763	-3.50528
Solyc02g092860	non local hub	R4	Non-hub kinless nodes	1335	-0.255011	FIGHT CLUB	0.880237	-3.51012
Solyc02g092880	non local hub	R4	Non-hub kinless nodes	2268	-0.081441	FIGHT CLUB	0.834737	-2.39738
Solyc02g092930	non local hub	R4	Non-hub kinless nodes	951	-0.037823	FIGHT CLUB	0.964175	-0.503954
Solyc02g093180	non local hub	R4	Non-hub kinless nodes	1924	-0.18482	FIGHT CLUB	0.85918	-2.88118
Solyc02g093250	non local hub	R4	Non-hub kinless nodes	1206	-0.14105	FIGHT CLUB	0.84812	-3.51894
Solyc02g093530	non local hub	R4	Non-hub kinless nodes	2509	-0.136094	FIGHT CLUB	0.853295	-2.30304
Solyc02g093600	non local hub	R4	Non-hub kinless nodes	2532	-0.125737	FIGHT CLUB	0.852024	-2.27159
Solyc02g093910	non local hub	R4	Non-hub kinless nodes	1914	-0.05815	FIGHT CLUB	0.828775	-2.71185
Solyc02g094150	non local hub	R4	Non-hub kinless nodes	1551	-0.020176	FIGHT CLUB	0.818373	-3.02874
Solyc02g150141	non local hub	R4	Non-hub kinless nodes	2485	-0.138914	FIGHT CLUB	0.848261	-2.2861
Solyc02g150147	non local hub	R4	Non-hub kinless nodes	2188	-0.067972	FIGHT CLUB	0.828919	-2.4385
Solyc03g005000	non local hub	R4	Non-hub kinless nodes	2174	-0.061985	FIGHT CLUB	0.828618	-2.4506
Solyc03g005320	non local hub	R4	Non-hub kinless nodes	1102	-0.11381	FIGHT CLUB	0.859545	-3.62865
Solyc03g005760	non local hub	R4	Non-hub kinless nodes	1289	-0.196629	FIGHT CLUB	0.866483	-3.48835
Solyc03g005770	non local hub	R4	Non-hub kinless nodes	2095	-0.117242	FIGHT CLUB	0.84	-2.60057
Solyc03g006270	non local hub	R4	Non-hub kinless nodes	857	-0.23154	FIGHT CLUB	0.958777	-0.520533
Solyc03g006360	non local hub	R4	Non-hub kinless nodes	2171	-0.208855	FIGHT CLUB	0.85699	-2.6417
Solyc03g006640	non local hub	R4	Non-hub kinless nodes	1959	-0.047533	FIGHT CLUB	0.820058	-2.61751
Solyc03g007230	non local hub	R4	Non-hub kinless nodes	2459	-0.120098	FIGHT CLUB	0.852312	-2.34174
Solyc03g007240	non local hub	R4	Non-hub kinless nodes	1857	-0.113891	FIGHT CLUB	0.832504	-2.78926
Solyc03g007260	non local hub	R4	Non-hub kinless nodes	2392	-0.118041	FIGHT CLUB	0.847535	-2.36835
Solyc03g007370	non local hub	R4	Non-hub kinless nodes	1960	-0.120834	FIGHT CLUB	0.84244	-2.74571
Solyc03g007890	non local hub	R4	Non-hub kinless nodes	133	-0.16962	FIGHT CLUB	0.99316	-0.970915
Solyc03g007960	non local hub	R4	Non-hub kinless nodes	2138	-0.122693	FIGHT CLUB	0.842312	-2.57396
Solyc03g013240	non local hub	R4	Non-hub kinless nodes	2112	-0.086411	FIGHT CLUB	0.835345	-2.55461
Solyc03g013440	non local hub	R4	Non-hub kinless nodes	1950	-0.043998	FIGHT CLUB	0.822737	-2.6417
Solyc03g019650	non local hub	R4	Non-hub kinless nodes	2228	-0.122061	FIGHT CLUB	0.846468	-2.51591
Solyc03g019880	non local hub	R4	Non-hub kinless nodes	2049	-0.083866	FIGHT CLUB	0.825473	-2.55703
Solyc03g019920	non local hub	R4	Non-hub kinless nodes	1833	-0.092698	FIGHT CLUB	0.844421	-2.87876
Solyc03g025260	non local hub	R4	Non-hub kinless nodes	676	-0.656436	FIGHT CLUB	0.889217	-0.379616
Solyc03g025410	non local hub	R4	Non-hub kinless nodes	2509	-0.101867	FIGHT CLUB	0.845876	-2.24498
Solyc03g025710	non local hub	R4	Non-hub kinless nodes	202	-0.038905	FIGHT CLUB	0.982134	-0.926705
Solyc03g026170	non local hub	R4	Non-hub kinless nodes	2394	-0.079401	FIGHT CLUB	0.842861	-2.33207
Solyc03g026400	non local hub	R4	Non-hub kinless nodes	386	-0.005134	FIGHT CLUB	0.996752	-0.940521
Solyc03g031860	non local hub	R4	Non-hub kinless nodes	2483	-0.124426	FIGHT CLUB	0.844542	-2.25949
Solyc03g033330	non local hub	R4	Non-hub kinless nodes	2018	-0.050169	FIGHT CLUB	0.812852	-2.51591
Solyc03g034050	non local hub	R4	Non-hub kinless nodes	2097	-0.136435	FIGHT CLUB	0.839924	-2.59816
Solyc03g037490	non local hub	R4	Non-hub kinless nodes	810	-0.267471	FIGHT CLUB	0.979136	-0.678028
Solyc03g043750	non local hub	R4	Non-hub kinless nodes	1776	-0.044667	FIGHT CLUB	0.839278	-2.90537
Solyc03g043850	non local hub	R4	Non-hub kinless nodes	750	-0.346531	FIGHT CLUB	0.99202	-0.816182
Solyc03g043880	non local hub	R4	Non-hub kinless nodes	2461	-0.125554	FIGHT CLUB	0.845287	-2.2861
Solyc03g044190	non local hub	R4	Non-hub kinless nodes	2054	-0.105308	FIGHT CLUB	0.831157	-2.58606
Solyc03g044300	non local hub	R4	Non-hub kinless nodes	557	-0.02997	FIGHT CLUB	0.975039	-0.758158
Solyc03g044790	non local hub	R4	Non-hub kinless nodes	1839	-0.123697	FIGHT CLUB	0.840261	-2.84973
Solyc03g044810	non local hub	R4	Non-hub kinless nodes	1333	-0.311504	FIGHT CLUB	0.903542	-3.62623
Solyc03g046380	non local hub	R4	Non-hub kinless nodes	2251	-0.101924	FIGHT CLUB	0.838718	-2.44092
Solyc03g058910	non local hub	R4	Non-hub kinless nodes	52	-0.227096	FIGHT CLUB	0.852071	-0.946047
Solyc03g058970	non local hub	R4	Non-hub kinless nodes	1840	-0.130809	FIGHT CLUB	0.851942	-2.91504
Solyc03g059260	non local hub	R4	Non-hub kinless nodes	2351	-0.084239	FIGHT CLUB	0.843519	-2.37803
Solyc03g063730	non local hub	R4	Non-hub kinless nodes	2334	-0.077959	FIGHT CLUB	0.839176	-2.36351
Solyc03g064030	non local hub	R4	Non-hub kinless nodes	827	-0.179997	FIGHT CLUB	0.965773	-0.578558
Solyc03g065250	non local hub	R4	Non-hub kinless nodes	1906	-0.113185	FIGHT CLUB	0.855712	-2.87634
Solyc03g071850	non local hub	R4	Non-hub kinless nodes	178	-0.376336	FIGHT CLUB	0.870723	-0.824471
Solyc03g078150	non local hub	R4	Non-hub kinless nodes	1953	-0.11479	FIGHT CLUB	0.860286	-2.86183
Solyc03g078260	non local hub	R4	Non-hub kinless nodes	182	-0.140291	FIGHT CLUB	0.956406	-0.896312
Solyc03g079880	non local hub	R4	Non-hub kinless nodes	1878	-0.066162	FIGHT CLUB	0.83709	-2.79409
Solyc03g080040	non local hub	R4	Non-hub kinless nodes	1841	-0.094868	FIGHT CLUB	0.840608	-2.84973
Solyc03g081320	non local hub	R4	Non-hub kinless nodes	2140	-0.068326	FIGHT CLUB	0.8332	-2.51349
Solyc03g082370	non local hub	R4	Non-hub kinless nodes	2235	-0.130388	FIGHT CLUB	0.862088	-2.61993
Solyc03g082420	non local hub	R4	Non-hub kinless nodes	1059	-0.21338	FIGHT CLUB	0.880554	-3.74234
Solyc03g082540	non local hub	R4	Non-hub kinless nodes	2108	-0.12256	FIGHT CLUB	0.854169	-2.6804
Solyc03g082560	non local hub	R4	Non-hub kinless nodes	2514	-0.098864	FIGHT CLUB	0.849589	-2.26917
Solyc03g082620	non local hub	R4	Non-hub kinless nodes	940	-0.045721	FIGHT CLUB	0.99329	-0.788551
Solyc03g082730	non local hub	R4	Non-hub kinless nodes	1281	-0.051275	FIGHT CLUB	0.836484	-3.37466
Solyc03g082890	non local hub	R4	Non-hub kinless nodes	1669	-0.165108	FIGHT CLUB	0.862892	-3.13275
Solyc03g083910	non local hub	R4	Non-hub kinless nodes	1547	-0.188404	FIGHT CLUB	0.863286	-3.24403
Solyc03g093800	non local hub	R4	Non-hub kinless nodes	1926	-0.105532	FIGHT CLUB	0.839335	-2.76023
Solyc03g093890	non local hub	R4	Non-hub kinless nodes	840	-0.216121	FIGHT CLUB	0.858481	-3.89395
Solyc03g094120	non local hub	R4	Non-hub kinless nodes	2575	-0.114768	FIGHT CLUB	0.850689	-2.22079
Solyc03g095620	non local hub	R4	Non-hub kinless nodes	2431	-0.135322	FIGHT CLUB	0.853649	-2.37803
Solyc03g095650	non local hub	R4	Non-hub kinless nodes	2321	-0.098195	FIGHT CLUB	0.84254	-2.3998
Solyc03g095710	non local hub	R4	Non-hub kinless nodes	2336	-0.135568	FIGHT CLUB	0.851564	-2.4506
Solyc03g096380	non local hub	R4	Non-hub kinless nodes	1907	-0.080891	FIGHT CLUB	0.816005	-2.64895
Solyc03g096670	non local hub	R4	Non-hub kinless nodes	2424	-0.117219	FIGHT CLUB	0.850578	-2.36109
Solyc03g096850	non local hub	R4	Non-hub kinless nodes	651	-0.158687	FIGHT CLUB	0.906558	-0.451456
Solyc03g097080	non local hub	R4	Non-hub kinless nodes	1900	-0.019967	FIGHT CLUB	0.825804	-2.70943
Solyc03g097120	non local hub	R4	Non-hub kinless nodes	2530	-0.12475	FIGHT CLUB	0.850265	-2.25949
Solyc03g097130	non local hub	R4	Non-hub kinless nodes	1843	-0.030832	FIGHT CLUB	0.825446	-2.76507
Solyc03g097200	non local hub	R4	Non-hub kinless nodes	1797	-0.089411	FIGHT CLUB	0.83407	-2.85699
Solyc03g097210	non local hub	R4	Non-hub kinless nodes	927	-0.153945	FIGHT CLUB	0.921334	-0.282908
Solyc03g097370	non local hub	R4	Non-hub kinless nodes	2227	-0.116548	FIGHT CLUB	0.842433	-2.4893
Solyc03g097380	non local hub	R4	Non-hub kinless nodes	365	-0.256	FIGHT CLUB	0.863201	-0.628293
Solyc03g097600	non local hub	R4	Non-hub kinless nodes	1977	-0.062913	FIGHT CLUB	0.809008	-2.53768
Solyc03g097710	non local hub	R4	Non-hub kinless nodes	2284	-0.107258	FIGHT CLUB	0.84056	-2.42157
Solyc03g098000	non local hub	R4	Non-hub kinless nodes	1960	-0.161475	FIGHT CLUB	0.862798	-2.8715
Solyc03g098020	non local hub	R4	Non-hub kinless nodes	2512	-0.122715	FIGHT CLUB	0.845619	-2.24014
Solyc03g098100	non local hub	R4	Non-hub kinless nodes	1602	-0.159073	FIGHT CLUB	0.866196	-3.21016
Solyc03g098240	non local hub	R4	Non-hub kinless nodes	2215	-0.10037	FIGHT CLUB	0.848551	-2.54252
Solyc03g098330	non local hub	R4	Non-hub kinless nodes	1002	-0.040821	FIGHT CLUB	0.965911	-0.490139
Solyc03g098480	non local hub	R4	Non-hub kinless nodes	1316	-0.177332	FIGHT CLUB	0.849225	-3.4191
Solyc03g098750	non local hub	R4	Non-hub kinless nodes	2508	-0.110085	FIGHT CLUB	0.852872	-2.30062
Solyc03g111100	non local hub	R4	Non-hub kinless nodes	2450	-0.126601	FIGHT CLUB	0.850594	-2.3369
Solyc03g111140	non local hub	R4	Non-hub kinless nodes	1301	-0.018298	FIGHT CLUB	0.812067	-3.26338
Solyc03g111700	non local hub	R4	Non-hub kinless nodes	2471	-0.138764	FIGHT CLUB	0.848748	-2.30304
Solyc03g111830	non local hub	R4	Non-hub kinless nodes	2436	-0.115851	FIGHT CLUB	0.848553	-2.33448
Solyc03g112080	non local hub	R4	Non-hub kinless nodes	1833	-0.088278	FIGHT CLUB	0.835252	-2.82796
Solyc03g112440	non local hub	R4	Non-hub kinless nodes	998	-0.108472	FIGHT CLUB	0.974618	-0.561979
Solyc03g112640	non local hub	R4	Non-hub kinless nodes	1603	-0.028776	FIGHT CLUB	0.827384	-3.01664
Solyc03g113130	non local hub	R4	Non-hub kinless nodes	2317	-0.110324	FIGHT CLUB	0.832243	-2.33207
Solyc03g113340	non local hub	R4	Non-hub kinless nodes	1940	-0.083191	FIGHT CLUB	0.83876	-2.74329
Solyc03g113630	non local hub	R4	Non-hub kinless nodes	2006	-0.018867	FIGHT CLUB	0.801384	-2.46511
Solyc03g113660	non local hub	R4	Non-hub kinless nodes	213	-0.133768	FIGHT CLUB	0.858935	-0.780262
Solyc03g113770	non local hub	R4	Non-hub kinless nodes	1722	-0.019991	FIGHT CLUB	0.817321	-2.84731
Solyc03g113910	non local hub	R4	Non-hub kinless nodes	281	-0.024935	FIGHT CLUB	0.939704	-0.810656
Solyc03g113920	non local hub	R4	Non-hub kinless nodes	1195	-0.104259	FIGHT CLUB	0.854389	-3.52463
Solyc03g113930	non local hub	R4	Non-hub kinless nodes	2192	-0.109239	FIGHT CLUB	0.842472	-2.52317
Solyc03g113990	non local hub	R4	Non-hub kinless nodes	2256	-0.093447	FIGHT CLUB	0.841909	-2.45785
Solyc03g114130	non local hub	R4	Non-hub kinless nodes	2297	-0.072939	FIGHT CLUB	0.836075	-2.37803
Solyc03g114160	non local hub	R4	Non-hub kinless nodes	1741	-0.100327	FIGHT CLUB	0.861894	-3.0626
Solyc03g114210	non local hub	R4	Non-hub kinless nodes	2409	-0.102107	FIGHT CLUB	0.840862	-2.30304
Solyc03g114360	non local hub	R4	Non-hub kinless nodes	2143	-0.066393	FIGHT CLUB	0.839327	-2.54977
Solyc03g114450	non local hub	R4	Non-hub kinless nodes	1411	-0.151639	FIGHT CLUB	0.875433	-3.42304
Solyc03g114580	non local hub	R4	Non-hub kinless nodes	2403	-0.099061	FIGHT CLUB	0.84502	-2.33932
Solyc03g115230	non local hub	R4	Non-hub kinless nodes	1908	-0.137889	FIGHT CLUB	0.84713	-2.82312
Solyc03g115370	non local hub	R4	Non-hub kinless nodes	2341	-0.11708	FIGHT CLUB	0.85121	-2.44334
Solyc03g115500	non local hub	R4	Non-hub kinless nodes	1770	-0.05532	FIGHT CLUB	0.830368	-2.86424
Solyc03g115820	non local hub	R4	Non-hub kinless nodes	1429	-0.090337	FIGHT CLUB	0.836397	-3.22952
Solyc03g115850	non local hub	R4	Non-hub kinless nodes	387	-0.297801	FIGHT CLUB	0.920671	-0.700133
Solyc03g116390	non local hub	R4	Non-hub kinless nodes	2125	-0.096798	FIGHT CLUB	0.838491	-2.56187
Solyc03g116480	non local hub	R4	Non-hub kinless nodes	2013	-0.056903	FIGHT CLUB	0.828761	-2.61267
Solyc03g116490	non local hub	R4	Non-hub kinless nodes	2399	-0.145001	FIGHT CLUB	0.854527	-2.41431
Solyc03g116570	non local hub	R4	Non-hub kinless nodes	1802	-0.078439	FIGHT CLUB	0.839911	-2.8836
Solyc03g116630	non local hub	R4	Non-hub kinless nodes	2172	-0.128309	FIGHT CLUB	0.852561	-2.61025
Solyc03g116660	non local hub	R4	Non-hub kinless nodes	689	-0.480237	FIGHT CLUB	0.906216	-0.418299
Solyc03g116910	non local hub	R4	Non-hub kinless nodes	572	-0.069038	FIGHT CLUB	0.973565	-0.744342
Solyc03g116990	non local hub	R4	Non-hub kinless nodes	2332	-0.138162	FIGHT CLUB	0.844361	-2.40222
Solyc03g117290	non local hub	R4	Non-hub kinless nodes	2424	-0.096456	FIGHT CLUB	0.842498	-2.30062
Solyc03g117420	non local hub	R4	Non-hub kinless nodes	2380	-0.092662	FIGHT CLUB	0.844671	-2.35867
Solyc03g117630	non local hub	R4	Non-hub kinless nodes	2437	-0.158862	FIGHT CLUB	0.849951	-2.34416
Solyc03g117720	non local hub	R4	Non-hub kinless nodes	1256	-0.090813	FIGHT CLUB	0.865867	-3.51496
Solyc03g117800	non local hub	R4	Non-hub kinless nodes	2040	-0.068358	FIGHT CLUB	0.839215	-2.64895
Solyc03g118050	non local hub	R4	Non-hub kinless nodes	2339	-0.120055	FIGHT CLUB	0.843943	-2.39254
Solyc03g118060	non local hub	R4	Non-hub kinless nodes	2398	-0.174105	FIGHT CLUB	0.85217	-2.39738
Solyc03g118070	non local hub	R4	Non-hub kinless nodes	1603	-0.295009	FIGHT CLUB	0.884408	-3.30934
Solyc03g118450	non local hub	R4	Non-hub kinless nodes	1479	-0.061417	FIGHT CLUB	0.8478	-3.23193
Solyc03g118620	non local hub	R4	Non-hub kinless nodes	2434	-0.089824	FIGHT CLUB	0.845732	-2.31513
Solyc03g118850	non local hub	R4	Non-hub kinless nodes	1489	-0.212582	FIGHT CLUB	0.869935	-3.32869
Solyc03g119480	non local hub	R4	Non-hub kinless nodes	1206	-0.169032	FIGHT CLUB	0.872872	-3.58753
Solyc03g119530	non local hub	R4	Non-hub kinless nodes	2176	-0.092152	FIGHT CLUB	0.82511	-2.42641
Solyc03g119700	non local hub	R4	Non-hub kinless nodes	2110	-0.115765	FIGHT CLUB	0.843769	-2.61025
Solyc03g120390	non local hub	R4	Non-hub kinless nodes	2274	-0.083797	FIGHT CLUB	0.840211	-2.42882
Solyc03g120420	non local hub	R4	Non-hub kinless nodes	2213	-0.125404	FIGHT CLUB	0.855579	-2.59332
Solyc03g120430	non local hub	R4	Non-hub kinless nodes	2508	-0.11427	FIGHT CLUB	0.849488	-2.27401
Solyc03g120640	non local hub	R4	Non-hub kinless nodes	2431	-0.103312	FIGHT CLUB	0.844055	-2.30546
Solyc03g120830	non local hub	R4	Non-hub kinless nodes	1765	-0.116538	FIGHT CLUB	0.84	-2.91988
Solyc03g120840	non local hub	R4	Non-hub kinless nodes	1428	-0.063082	FIGHT CLUB	0.808441	-3.11582
Solyc03g120930	non local hub	R4	Non-hub kinless nodes	2374	-0.132316	FIGHT CLUB	0.840539	-2.33448
Solyc03g121040	non local hub	R4	Non-hub kinless nodes	2272	-0.102346	FIGHT CLUB	0.834603	-2.39254
Solyc03g121090	non local hub	R4	Non-hub kinless nodes	1008	-0.031079	FIGHT CLUB	0.984867	-0.658687
Solyc03g121880	non local hub	R4	Non-hub kinless nodes	2061	-0.082681	FIGHT CLUB	0.835072	-2.60299
Solyc03g121940	non local hub	R4	Non-hub kinless nodes	1730	-0.035913	FIGHT CLUB	0.816043	-2.8328
Solyc03g122310	non local hub	R4	Non-hub kinless nodes	2308	-0.139633	FIGHT CLUB	0.837634	-2.37803
Solyc03g123540	non local hub	R4	Non-hub kinless nodes	2555	-0.136657	FIGHT CLUB	0.849863	-2.23289
Solyc03g123600	non local hub	R4	Non-hub kinless nodes	2220	-0.127017	FIGHT CLUB	0.834182	-2.44092
Solyc03g123710	non local hub	R4	Non-hub kinless nodes	2586	-0.116783	FIGHT CLUB	0.853441	-2.23289
Solyc03g150155	non local hub	R4	Non-hub kinless nodes	433	-0.175199	FIGHT CLUB	0.961464	-0.766447
Solyc04g005020	non local hub	R4	Non-hub kinless nodes	2066	-0.09662	FIGHT CLUB	0.847424	-2.67556
Solyc04g005250	non local hub	R4	Non-hub kinless nodes	1845	-0.096681	FIGHT CLUB	0.854816	-2.92714
Solyc04g005380	non local hub	R4	Non-hub kinless nodes	1678	-0.032499	FIGHT CLUB	0.839141	-2.99971
Solyc04g005610	non local hub	R4	Non-hub kinless nodes	1769	-0.113819	FIGHT CLUB	0.838004	-2.90537
Solyc04g005880	non local hub	R4	Non-hub kinless nodes	1520	-0.094904	FIGHT CLUB	0.827119	-3.09889
Solyc04g006970	non local hub	R4	Non-hub kinless nodes	105	-0.028084	FIGHT CLUB	0.923719	-0.921179
Solyc04g007270	non local hub	R4	Non-hub kinless nodes	2074	-0.032648	FIGHT CLUB	0.818328	-2.4893
Solyc04g007470	non local hub	R4	Non-hub kinless nodes	2038	-0.109227	FIGHT CLUB	0.842035	-2.66831
Solyc04g007600	non local hub	R4	Non-hub kinless nodes	1344	-0.070105	FIGHT CLUB	0.822021	-3.25612
Solyc04g007980	non local hub	R4	Non-hub kinless nodes	2431	-0.090067	FIGHT CLUB	0.842752	-2.29578
Solyc04g008210	non local hub	R4	Non-hub kinless nodes	1662	-0.143546	FIGHT CLUB	0.845629	-3.04809
Solyc04g009370	non local hub	R4	Non-hub kinless nodes	1003	-0.163854	FIGHT CLUB	0.970934	-0.528822
Solyc04g010190	non local hub	R4	Non-hub kinless nodes	1640	-0.16392	FIGHT CLUB	0.873195	-3.215
Solyc04g010280	non local hub	R4	Non-hub kinless nodes	2357	-0.1075	FIGHT CLUB	0.845318	-2.38528
Solyc04g011340	non local hub	R4	Non-hub kinless nodes	2144	-0.048031	FIGHT CLUB	0.823396	-2.44818
Solyc04g011440	non local hub	R4	Non-hub kinless nodes	1960	-0.200393	FIGHT CLUB	0.856297	-2.83038
Solyc04g014370	non local hub	R4	Non-hub kinless nodes	765	-0.073279	FIGHT CLUB	0.966509	-0.614478
Solyc04g014480	non local hub	R4	Non-hub kinless nodes	2471	-0.14701	FIGHT CLUB	0.850318	-2.31513
Solyc04g014600	non local hub	R4	Non-hub kinless nodes	2341	-0.141637	FIGHT CLUB	0.845219	-2.3998
Solyc04g015940	non local hub	R4	Non-hub kinless nodes	738	-0.067186	FIGHT CLUB	0.986734	-0.766447
Solyc04g016330	non local hub	R4	Non-hub kinless nodes	1779	-0.097674	FIGHT CLUB	0.84027	-2.90779
Solyc04g016420	non local hub	R4	Non-hub kinless nodes	1514	-0.07517	FIGHT CLUB	0.8507	-3.21258
Solyc04g024430	non local hub	R4	Non-hub kinless nodes	1915	-0.076391	FIGHT CLUB	0.837484	-2.76023
Solyc04g025040	non local hub	R4	Non-hub kinless nodes	396	-0.04991	FIGHT CLUB	0.915665	-0.683555
Solyc04g025940	non local hub	R4	Non-hub kinless nodes	1868	-0.1174	FIGHT CLUB	0.836209	-2.79893
Solyc04g040170	non local hub	R4	Non-hub kinless nodes	1210	-0.003312	FIGHT CLUB	0.820952	-3.41667
Solyc04g040180	non local hub	R4	Non-hub kinless nodes	643	-0.167177	FIGHT CLUB	0.97434	-0.716711
Solyc04g045520	non local hub	R4	Non-hub kinless nodes	198	-0.496537	FIGHT CLUB	0.844812	-0.785788
Solyc04g050270	non local hub	R4	Non-hub kinless nodes	776	-0.318188	FIGHT CLUB	0.870734	-0.23041
Solyc04g050470	non local hub	R4	Non-hub kinless nodes	2140	-0.09256	FIGHT CLUB	0.833582	-2.51591
Solyc04g051280	non local hub	R4	Non-hub kinless nodes	1374	-0.042876	FIGHT CLUB	0.843244	-3.31176
Solyc04g051690	non local hub	R4	Non-hub kinless nodes	172	-0.640249	FIGHT CLUB	0.956193	-0.901838
Solyc04g051800	non local hub	R4	Non-hub kinless nodes	1941	-0.119083	FIGHT CLUB	0.83934	-2.74571
Solyc04g054340	non local hub	R4	Non-hub kinless nodes	1381	-0.090182	FIGHT CLUB	0.864687	-3.39885
Solyc04g054370	non local hub	R4	Non-hub kinless nodes	256	-0.338211	FIGHT CLUB	0.916443	-0.796841
Solyc04g055000	non local hub	R4	Non-hub kinless nodes	1067	-0.128362	FIGHT CLUB	0.84653	-3.64557
Solyc04g063210	non local hub	R4	Non-hub kinless nodes	14	-0.28008	FIGHT CLUB	0.872449	-0.987493
Solyc04g063380	non local hub	R4	Non-hub kinless nodes	2473	-0.101557	FIGHT CLUB	0.843603	-2.26191
Solyc04g064545	non local hub	R4	Non-hub kinless nodes	1522	-0.111481	FIGHT CLUB	0.853777	-3.21984
Solyc04g064550	non local hub	R4	Non-hub kinless nodes	1306	-0.113304	FIGHT CLUB	0.86152	-3.45206
Solyc04g064620	non local hub	R4	Non-hub kinless nodes	748	-0.263093	FIGHT CLUB	0.991977	-0.816182
Solyc04g064630	non local hub	R4	Non-hub kinless nodes	74	-0.106134	FIGHT CLUB	0.977904	-0.970915
Solyc04g071070	non local hub	R4	Non-hub kinless nodes	62	-0.539494	FIGHT CLUB	0.962539	-0.968152
Solyc04g071610	non local hub	R4	Non-hub kinless nodes	529	-0.210133	FIGHT CLUB	0.956761	-0.69737
Solyc04g071930	non local hub	R4	Non-hub kinless nodes	1808	-0.161705	FIGHT CLUB	0.869554	-3.04809
Solyc04g072033	non local hub	R4	Non-hub kinless nodes	1701	-0.102444	FIGHT CLUB	0.826266	-2.91262
Solyc04g072160	non local hub	R4	Non-hub kinless nodes	2223	-0.105943	FIGHT CLUB	0.837181	-2.45785
Solyc04g072230	non local hub	R4	Non-hub kinless nodes	2312	-0.102211	FIGHT CLUB	0.842688	-2.40947
Solyc04g072250	non local hub	R4	Non-hub kinless nodes	1680	-0.111271	FIGHT CLUB	0.829352	-2.94891
Solyc04g072810	non local hub	R4	Non-hub kinless nodes	1722	-0.088324	FIGHT CLUB	0.85664	-3.05051
Solyc04g072890	non local hub	R4	Non-hub kinless nodes	2270	-0.067145	FIGHT CLUB	0.837524	-2.41431
Solyc04g073950	non local hub	R4	Non-hub kinless nodes	1989	-0.046379	FIGHT CLUB	0.831277	-2.65137
Solyc04g074140	non local hub	R4	Non-hub kinless nodes	2251	-0.134533	FIGHT CLUB	0.847515	-2.5014
Solyc04g074220	non local hub	R4	Non-hub kinless nodes	2456	-0.12064	FIGHT CLUB	0.85038	-2.32965
Solyc04g074400	non local hub	R4	Non-hub kinless nodes	1082	-0.09458	FIGHT CLUB	0.940918	-0.274619
Solyc04g074520	non local hub	R4	Non-hub kinless nodes	675	-0.211539	FIGHT CLUB	0.866098	-0.318828
Solyc04g074840	non local hub	R4	Non-hub kinless nodes	761	-0.558084	FIGHT CLUB	0.958515	-4.25275
Solyc04g074850	non local hub	R4	Non-hub kinless nodes	2421	-0.133296	FIGHT CLUB	0.850527	-2.36351
Solyc04g076020	non local hub	R4	Non-hub kinless nodes	2176	-0.100471	FIGHT CLUB	0.831583	-2.46753
Solyc04g076300	non local hub	R4	Non-hub kinless nodes	1342	-0.238842	FIGHT CLUB	0.88097	-3.5077
Solyc04g076340	non local hub	R4	Non-hub kinless nodes	1682	-0.05364	FIGHT CLUB	0.834629	-2.9731
Solyc04g076680	non local hub	R4	Non-hub kinless nodes	2026	-0.10594	FIGHT CLUB	0.847569	-2.71427
Solyc04g076690	non local hub	R4	Non-hub kinless nodes	1966	-0.079108	FIGHT CLUB	0.829413	-2.66347
Solyc04g076820	non local hub	R4	Non-hub kinless nodes	1942	-0.029932	FIGHT CLUB	0.823444	-2.65379
Solyc04g076845	non local hub	R4	Non-hub kinless nodes	2068	-0.080647	FIGHT CLUB	0.818099	-2.49414
Solyc04g077050	non local hub	R4	Non-hub kinless nodes	622	-0.0667	FIGHT CLUB	0.98507	-0.791315
Solyc04g077120	non local hub	R4	Non-hub kinless nodes	2111	-0.07018	FIGHT CLUB	0.830931	-2.528
Solyc04g077620	non local hub	R4	Non-hub kinless nodes	2195	-0.122962	FIGHT CLUB	0.84542	-2.5401
Solyc04g077650	non local hub	R4	Non-hub kinless nodes	2584	-0.120185	FIGHT CLUB	0.853214	-2.23289
Solyc04g078340	non local hub	R4	Non-hub kinless nodes	601	-0.037498	FIGHT CLUB	0.997829	-0.923942
Solyc04g078420	non local hub	R4	Non-hub kinless nodes	2263	-0.104139	FIGHT CLUB	0.838299	-2.42641
Solyc04g078600	non local hub	R4	Non-hub kinless nodes	2290	-0.148363	FIGHT CLUB	0.854336	-2.51349
Solyc04g078820	non local hub	R4	Non-hub kinless nodes	1661	-0.047606	FIGHT CLUB	0.817798	-2.91262
Solyc04g078840	non local hub	R4	Non-hub kinless nodes	1098	-0.134742	FIGHT CLUB	0.878327	-3.70122
Solyc04g078850	non local hub	R4	Non-hub kinless nodes	1536	-0.154463	FIGHT CLUB	0.86035	-3.23919
Solyc04g078880	non local hub	R4	Non-hub kinless nodes	2238	-0.042408	FIGHT CLUB	0.832112	-2.40947
Solyc04g078910	non local hub	R4	Non-hub kinless nodes	1906	-0.116863	FIGHT CLUB	0.860847	-2.90779
Solyc04g078920	non local hub	R4	Non-hub kinless nodes	367	-0.040087	FIGHT CLUB	0.887675	-0.66145
Solyc04g078930	non local hub	R4	Non-hub kinless nodes	1835	-0.185	FIGHT CLUB	0.862272	-2.98036
Solyc04g079090	non local hub	R4	Non-hub kinless nodes	765	-0.119757	FIGHT CLUB	0.961039	-0.584084
Solyc04g079300	non local hub	R4	Non-hub kinless nodes	2403	-0.109495	FIGHT CLUB	0.84502	-2.33932
Solyc04g079820	non local hub	R4	Non-hub kinless nodes	1116	-0.024606	FIGHT CLUB	0.967238	-0.443167
Solyc04g079860	non local hub	R4	Non-hub kinless nodes	754	-0.010257	FIGHT CLUB	0.984458	-0.741579
Solyc04g080090	non local hub	R4	Non-hub kinless nodes	1216	-0.045376	FIGHT CLUB	0.839605	-3.44964
Solyc04g080390	non local hub	R4	Non-hub kinless nodes	1270	-0.049101	FIGHT CLUB	0.820544	-3.32627
Solyc04g080540	non local hub	R4	Non-hub kinless nodes	1934	-0.038235	FIGHT CLUB	0.81582	-2.61993
Solyc04g081290	non local hub	R4	Non-hub kinless nodes	2569	-0.118214	FIGHT CLUB	0.851495	-2.23289
Solyc04g081460	non local hub	R4	Non-hub kinless nodes	2237	-0.064946	FIGHT CLUB	0.831596	-2.40705
Solyc04g081755	non local hub	R4	Non-hub kinless nodes	1404	-0.041778	FIGHT CLUB	0.825795	-3.21016
Solyc04g081900	non local hub	R4	Non-hub kinless nodes	1484	-0.089074	FIGHT CLUB	0.862141	-3.29483
Solyc04g081930	non local hub	R4	Non-hub kinless nodes	1951	-0.069861	FIGHT CLUB	0.82678	-2.66347
Solyc04g081970	non local hub	R4	Non-hub kinless nodes	1695	-0.112503	FIGHT CLUB	0.836679	-2.97068
Solyc04g082010	non local hub	R4	Non-hub kinless nodes	1902	-0.15579	FIGHT CLUB	0.864938	-2.93682
Solyc04g082020	non local hub	R4	Non-hub kinless nodes	1457	-0.24088	FIGHT CLUB	0.900323	-3.51496
Solyc04g082270	non local hub	R4	Non-hub kinless nodes	1517	-0.027302	FIGHT CLUB	0.809566	-3.0514
Solyc04g082460	non local hub	R4	Non-hub kinless nodes	2419	-0.154125	FIGHT CLUB	0.847387	-2.34174
Solyc04g082660	non local hub	R4	Non-hub kinless nodes	1329	-0.052407	FIGHT CLUB	0.843948	-3.35772
Solyc04g082740	non local hub	R4	Non-hub kinless nodes	2184	-0.074373	FIGHT CLUB	0.827912	-2.43608
Solyc04g082830	non local hub	R4	Non-hub kinless nodes	2419	-0.092227	FIGHT CLUB	0.844466	-2.31997
Solyc04g082920	non local hub	R4	Non-hub kinless nodes	1047	-0.088997	FIGHT CLUB	0.941146	-0.299487
Solyc04g083010	non local hub	R4	Non-hub kinless nodes	2100	-0.098258	FIGHT CLUB	0.849012	-2.65379
Solyc04g083150	non local hub	R4	Non-hub kinless nodes	914	-0.006207	FIGHT CLUB	0.987546	-0.719475
Solyc04g150160	non local hub	R4	Non-hub kinless nodes	474	-0.091337	FIGHT CLUB	0.972222	-0.783025
Solyc04g150164	non local hub	R4	Non-hub kinless nodes	713	-0.266049	FIGHT CLUB	0.991943	-0.824471
Solyc05g005480	non local hub	R4	Non-hub kinless nodes	1912	-0.149569	FIGHT CLUB	0.851017	-2.84247
Solyc05g005930	non local hub	R4	Non-hub kinless nodes	240	-0.254675	FIGHT CLUB	0.939566	-0.838287
Solyc05g006190	non local hub	R4	Non-hub kinless nodes	573	-0.035559	FIGHT CLUB	0.990449	-0.846576
Solyc05g006400	non local hub	R4	Non-hub kinless nodes	2158	-0.110512	FIGHT CLUB	0.847401	-2.58848
Solyc05g006730	non local hub	R4	Non-hub kinless nodes	1728	-0.075975	FIGHT CLUB	0.818094	-2.84489
Solyc05g006780	non local hub	R4	Non-hub kinless nodes	1809	-0.112512	FIGHT CLUB	0.844653	-2.90295
Solyc05g006980	non local hub	R4	Non-hub kinless nodes	1576	-0.033491	FIGHT CLUB	0.827269	-3.04325
Solyc05g007040	non local hub	R4	Non-hub kinless nodes	1512	-0.074285	FIGHT CLUB	0.814622	-3.05293
Solyc05g007060	non local hub	R4	Non-hub kinless nodes	2473	-0.13327	FIGHT CLUB	0.851184	-2.31997
Solyc05g007270	non local hub	R4	Non-hub kinless nodes	2022	-0.158019	FIGHT CLUB	0.839525	-2.66831
Solyc05g007460	non local hub	R4	Non-hub kinless nodes	320	-0.160014	FIGHT CLUB	0.811318	-0.617241
Solyc05g007580	non local hub	R4	Non-hub kinless nodes	2578	-0.137624	FIGHT CLUB	0.853422	-2.24014
Solyc05g008130	non local hub	R4	Non-hub kinless nodes	1333	-0.269329	FIGHT CLUB	0.895942	-3.58753
Solyc05g008300	non local hub	R4	Non-hub kinless nodes	1068	-0.073792	FIGHT CLUB	0.836384	-3.61148
Solyc05g008380	non local hub	R4	Non-hub kinless nodes	407	-0.20066	FIGHT CLUB	0.901092	-0.647634
Solyc05g008390	non local hub	R4	Non-hub kinless nodes	2465	-0.107807	FIGHT CLUB	0.846743	-2.29336
Solyc05g009500	non local hub	R4	Non-hub kinless nodes	763	-0.122167	FIGHT CLUB	0.98873	-0.777499
Solyc05g009520	non local hub	R4	Non-hub kinless nodes	1378	-0.166614	FIGHT CLUB	0.863025	-3.39401
Solyc05g010180	non local hub	R4	Non-hub kinless nodes	1764	-0.06098	FIGHT CLUB	0.843428	-2.93923
Solyc05g011900	non local hub	R4	Non-hub kinless nodes	1612	-0.107373	FIGHT CLUB	0.83135	-3.02632
Solyc05g012110	non local hub	R4	Non-hub kinless nodes	2492	-0.091402	FIGHT CLUB	0.845663	-2.25949
Solyc05g012700	non local hub	R4	Non-hub kinless nodes	2203	-0.123117	FIGHT CLUB	0.848667	-2.55461
Solyc05g013060	non local hub	R4	Non-hub kinless nodes	1792	-0.12186	FIGHT CLUB	0.83722	-2.87876
Solyc05g013480	non local hub	R4	Non-hub kinless nodes	2243	-0.08619	FIGHT CLUB	0.832495	-2.40705
Solyc05g013510	non local hub	R4	Non-hub kinless nodes	2365	-0.149952	FIGHT CLUB	0.849331	-2.40705
Solyc05g013670	non local hub	R4	Non-hub kinless nodes	1130	-0.203161	FIGHT CLUB	0.87781	-3.67219
Solyc05g014230	non local hub	R4	Non-hub kinless nodes	2232	-0.078296	FIGHT CLUB	0.838131	-2.45543
Solyc05g014260	non local hub	R4	Non-hub kinless nodes	1144	-0.184841	FIGHT CLUB	0.887329	-3.6988
Solyc05g014280	non local hub	R4	Non-hub kinless nodes	2081	-0.138054	FIGHT CLUB	0.851103	-2.68524
Solyc05g015390	non local hub	R4	Non-hub kinless nodes	2545	-0.128565	FIGHT CLUB	0.849596	-2.24014
Solyc05g015470	non local hub	R4	Non-hub kinless nodes	2131	-0.097614	FIGHT CLUB	0.839775	-2.56429
Solyc05g015490	non local hub	R4	Non-hub kinless nodes	80	-0.048948	FIGHT CLUB	0.849844	-0.915653
Solyc05g016060	non local hub	R4	Non-hub kinless nodes	1726	-0.033588	FIGHT CLUB	0.806624	-2.79168
Solyc05g018650	non local hub	R4	Non-hub kinless nodes	2364	-0.072808	FIGHT CLUB	0.839526	-2.3369
Solyc05g026550	non local hub	R4	Non-hub kinless nodes	1962	-0.13381	FIGHT CLUB	0.841546	-2.73846
Solyc05g041420	non local hub	R4	Non-hub kinless nodes	1896	-0.07971	FIGHT CLUB	0.841011	-2.79893
Solyc05g041540	non local hub	R4	Non-hub kinless nodes	1511	-0.10536	FIGHT CLUB	0.847016	-3.19807
Solyc05g041920	non local hub	R4	Non-hub kinless nodes	1574	-0.130408	FIGHT CLUB	0.844842	-3.12792
Solyc05g044630	non local hub	R4	Non-hub kinless nodes	959	-0.049505	FIGHT CLUB	0.957802	-0.456982
Solyc05g046310	non local hub	R4	Non-hub kinless nodes	2346	-0.095822	FIGHT CLUB	0.840136	-2.35867
Solyc05g047530	non local hub	R4	Non-hub kinless nodes	2099	-0.097255	FIGHT CLUB	0.828204	-2.52317
Solyc05g047640	non local hub	R4	Non-hub kinless nodes	709	-0.140627	FIGHT CLUB	0.910591	-0.415536
Solyc05g049970	non local hub	R4	Non-hub kinless nodes	1091	-0.44804	FIGHT CLUB	0.944077	-4.0036
Solyc05g050110	non local hub	R4	Non-hub kinless nodes	1993	-0.128259	FIGHT CLUB	0.841681	-2.70943
Solyc05g051220	non local hub	R4	Non-hub kinless nodes	1600	-0.062922	FIGHT CLUB	0.850811	-3.13275
Solyc05g051900	non local hub	R4	Non-hub kinless nodes	1351	-0.018804	FIGHT CLUB	0.811859	-3.21016
Solyc05g052240	non local hub	R4	Non-hub kinless nodes	1976	-0.010263	FIGHT CLUB	0.807041	-2.528
Solyc05g052410	non local hub	R4	Non-hub kinless nodes	2216	-0.07901	FIGHT CLUB	0.844445	-2.51349
Solyc05g052980	non local hub	R4	Non-hub kinless nodes	2274	-0.123139	FIGHT CLUB	0.848879	-2.4893
Solyc05g053150	non local hub	R4	Non-hub kinless nodes	2347	-0.080968	FIGHT CLUB	0.84366	-2.38286
Solyc05g053160	non local hub	R4	Non-hub kinless nodes	2055	-0.163076	FIGHT CLUB	0.851466	-2.71185
Solyc05g053330	non local hub	R4	Non-hub kinless nodes	1749	-0.156212	FIGHT CLUB	0.847503	-2.97552
Solyc05g053620	non local hub	R4	Non-hub kinless nodes	2063	-0.130571	FIGHT CLUB	0.835391	-2.60299
Solyc05g053950	non local hub	R4	Non-hub kinless nodes	1955	-0.131707	FIGHT CLUB	0.85827	-2.84731
Solyc05g054070	non local hub	R4	Non-hub kinless nodes	597	-0.051023	FIGHT CLUB	0.992119	-0.854865
Solyc05g054170	non local hub	R4	Non-hub kinless nodes	1029	-0.002784	FIGHT CLUB	0.963719	-0.459745
Solyc05g054350	non local hub	R4	Non-hub kinless nodes	2284	-0.164695	FIGHT CLUB	0.856901	-2.53768
Solyc05g054370	non local hub	R4	Non-hub kinless nodes	2350	-0.131909	FIGHT CLUB	0.842374	-2.37077
Solyc05g054560	non local hub	R4	Non-hub kinless nodes	2312	-0.170586	FIGHT CLUB	0.85248	-2.47962
Solyc05g054890	non local hub	R4	Non-hub kinless nodes	1952	-0.067288	FIGHT CLUB	0.821805	-2.63444
Solyc05g055010	non local hub	R4	Non-hub kinless nodes	2426	-0.117212	FIGHT CLUB	0.842431	-2.2982
Solyc05g055220	non local hub	R4	Non-hub kinless nodes	1221	-0.024968	FIGHT CLUB	0.81371	-3.38014
Solyc05g055430	non local hub	R4	Non-hub kinless nodes	1401	-0.063452	FIGHT CLUB	0.86011	-3.36014
Solyc05g056050	non local hub	R4	Non-hub kinless nodes	723	-0.148117	FIGHT CLUB	0.979309	-0.713948
Solyc05g150116	non local hub	R4	Non-hub kinless nodes	2507	-0.123304	FIGHT CLUB	0.849368	-2.27401
Solyc06g005220	non local hub	R4	Non-hub kinless nodes	2225	-0.139589	FIGHT CLUB	0.843575	-2.49898
Solyc06g005490	non local hub	R4	Non-hub kinless nodes	2178	-0.134883	FIGHT CLUB	0.836751	-2.49898
Solyc06g005500	non local hub	R4	Non-hub kinless nodes	1826	-0.167199	FIGHT CLUB	0.870148	-3.036
Solyc06g006024	non local hub	R4	Non-hub kinless nodes	108	-0.03618	FIGHT CLUB	0.946416	-0.932232
Solyc06g007180	non local hub	R4	Non-hub kinless nodes	1550	-0.066864	FIGHT CLUB	0.816484	-3.02148
Solyc06g007580	non local hub	R4	Non-hub kinless nodes	2353	-0.095599	FIGHT CLUB	0.850103	-2.42399
Solyc06g008350	non local hub	R4	Non-hub kinless nodes	1545	-0.083528	FIGHT CLUB	0.825173	-3.06502
Solyc06g008520	non local hub	R4	Non-hub kinless nodes	2252	-0.185042	FIGHT CLUB	0.856866	-2.56671
Solyc06g008590	non local hub	R4	Non-hub kinless nodes	2035	-0.051084	FIGHT CLUB	0.823476	-2.55945
Solyc06g008820	non local hub	R4	Non-hub kinless nodes	1164	-0.215419	FIGHT CLUB	0.875325	-3.63349
Solyc06g009050	non local hub	R4	Non-hub kinless nodes	2624	-0.133633	FIGHT CLUB	0.855924	-2.21837
Solyc06g010000	non local hub	R4	Non-hub kinless nodes	2245	-0.120923	FIGHT CLUB	0.836417	-2.43124
Solyc06g010060	non local hub	R4	Non-hub kinless nodes	2331	-0.094774	FIGHT CLUB	0.839794	-2.37077
Solyc06g011560	non local hub	R4	Non-hub kinless nodes	2485	-0.13807	FIGHT CLUB	0.846058	-2.26917
Solyc06g033850	non local hub	R4	Non-hub kinless nodes	2253	-0.172948	FIGHT CLUB	0.852936	-2.53768
Solyc06g036130	non local hub	R4	Non-hub kinless nodes	2131	-0.148545	FIGHT CLUB	0.8472	-2.61267
Solyc06g036290	non local hub	R4	Non-hub kinless nodes	36	-0.272769	FIGHT CLUB	0.869599	-0.965388
Solyc06g036330	non local hub	R4	Non-hub kinless nodes	1723	-0.126285	FIGHT CLUB	0.841944	-2.97068
Solyc06g036440	non local hub	R4	Non-hub kinless nodes	1149	-0.079588	FIGHT CLUB	0.829098	-3.47867
Solyc06g036640	non local hub	R4	Non-hub kinless nodes	1358	-0.106057	FIGHT CLUB	0.869274	-3.43997
Solyc06g050310	non local hub	R4	Non-hub kinless nodes	2141	-0.07541	FIGHT CLUB	0.842382	-2.57155
Solyc06g050520	non local hub	R4	Non-hub kinless nodes	2117	-0.114686	FIGHT CLUB	0.831501	-2.52558
Solyc06g050710	non local hub	R4	Non-hub kinless nodes	1534	-0.039217	FIGHT CLUB	0.825392	-3.07712
Solyc06g050800	non local hub	R4	Non-hub kinless nodes	2347	-0.140974	FIGHT CLUB	0.850326	-2.43124
Solyc06g051730	non local hub	R4	Non-hub kinless nodes	1131	-0.179277	FIGHT CLUB	0.873035	-3.65284
Solyc06g051750	non local hub	R4	Non-hub kinless nodes	1658	-0.188591	FIGHT CLUB	0.877204	-3.22226
Solyc06g051820	non local hub	R4	Non-hub kinless nodes	1827	-0.03125	FIGHT CLUB	0.820525	-2.75539
Solyc06g051850	non local hub	R4	Non-hub kinless nodes	468	-0.100963	FIGHT CLUB	0.970044	-0.777499
Solyc06g051860	non local hub	R4	Non-hub kinless nodes	1932	-0.174854	FIGHT CLUB	0.854875	-2.84731
Solyc06g051930	non local hub	R4	Non-hub kinless nodes	1154	-0.46294	FIGHT CLUB	0.937716	-3.93103
Solyc06g051940	non local hub	R4	Non-hub kinless nodes	1849	-0.15333	FIGHT CLUB	0.861547	-2.96342
Solyc06g053220	non local hub	R4	Non-hub kinless nodes	667	-0.04832	FIGHT CLUB	0.921398	-0.484613
Solyc06g053490	non local hub	R4	Non-hub kinless nodes	369	-0.007233	FIGHT CLUB	0.928019	-0.727764
Solyc06g053700	non local hub	R4	Non-hub kinless nodes	871	-0.132267	FIGHT CLUB	0.913614	-0.29396
Solyc06g053910	non local hub	R4	Non-hub kinless nodes	585	-0.186713	FIGHT CLUB	0.934254	-0.586847
Solyc06g053930	non local hub	R4	Non-hub kinless nodes	210	-0.196473	FIGHT CLUB	0.972222	-0.904601
Solyc06g053950	non local hub	R4	Non-hub kinless nodes	455	-0.153524	FIGHT CLUB	0.983751	-0.84105
Solyc06g053960	non local hub	R4	Non-hub kinless nodes	1035	-0.017833	FIGHT CLUB	0.963771	-0.456982
Solyc06g053980	non local hub	R4	Non-hub kinless nodes	805	-0.383453	FIGHT CLUB	0.971876	-0.628293
Solyc06g054070	non local hub	R4	Non-hub kinless nodes	1015	-0.021973	FIGHT CLUB	0.979592	-0.600662
Solyc06g054150	non local hub	R4	Non-hub kinless nodes	2482	-0.119335	FIGHT CLUB	0.846002	-2.27159
Solyc06g054580	non local hub	R4	Non-hub kinless nodes	905	-0.055184	FIGHT CLUB	0.962179	-0.515007
Solyc06g060300	non local hub	R4	Non-hub kinless nodes	2020	-0.165232	FIGHT CLUB	0.861041	-2.80619
Solyc06g060590	non local hub	R4	Non-hub kinless nodes	1867	-0.044216	FIGHT CLUB	0.833421	-2.78442
Solyc06g060910	non local hub	R4	Non-hub kinless nodes	1780	-0.029041	FIGHT CLUB	0.81141	-2.75781
Solyc06g061030	non local hub	R4	Non-hub kinless nodes	798	-0.328385	FIGHT CLUB	0.986418	-0.744342
Solyc06g061230	non local hub	R4	Non-hub kinless nodes	101	-0.263056	FIGHT CLUB	0.865797	-0.899075
Solyc06g062520	non local hub	R4	Non-hub kinless nodes	153	-0.199195	FIGHT CLUB	0.987654	-0.954336
Solyc06g063370	non local hub	R4	Non-hub kinless nodes	631	-0.386043	FIGHT CLUB	0.857736	-0.343696
Solyc06g064630	non local hub	R4	Non-hub kinless nodes	472	-0.066662	FIGHT CLUB	0.935363	-0.669739
Solyc06g064650	non local hub	R4	Non-hub kinless nodes	164	-0.587855	FIGHT CLUB	0.861652	-0.832761
Solyc06g064940	non local hub	R4	Non-hub kinless nodes	607	-0.07642	FIGHT CLUB	0.959604	-0.664213
Solyc06g065040	non local hub	R4	Non-hub kinless nodes	2242	-0.08405	FIGHT CLUB	0.838856	-2.4506
Solyc06g065340	non local hub	R4	Non-hub kinless nodes	913	-0.044337	FIGHT CLUB	0.836653	-3.76489
Solyc06g065530	non local hub	R4	Non-hub kinless nodes	766	-0.241385	FIGHT CLUB	0.996849	-0.882496
Solyc06g065570	non local hub	R4	Non-hub kinless nodes	1938	-0.071849	FIGHT CLUB	0.825743	-2.67073
Solyc06g065590	non local hub	R4	Non-hub kinless nodes	1583	-0.084983	FIGHT CLUB	0.807798	-2.97347
Solyc06g066290	non local hub	R4	Non-hub kinless nodes	1845	-0.121969	FIGHT CLUB	0.851493	-2.90779
Solyc06g066510	non local hub	R4	Non-hub kinless nodes	1828	-0.072152	FIGHT CLUB	0.847866	-2.90295
Solyc06g066540	non local hub	R4	Non-hub kinless nodes	764	-0.061682	FIGHT CLUB	0.988198	-0.771973
Solyc06g066600	non local hub	R4	Non-hub kinless nodes	2055	-0.118352	FIGHT CLUB	0.841166	-2.64654
Solyc06g066650	non local hub	R4	Non-hub kinless nodes	2075	-0.045565	FIGHT CLUB	0.822587	-2.51349
Solyc06g066680	non local hub	R4	Non-hub kinless nodes	2053	-0.128072	FIGHT CLUB	0.847394	-2.68766
Solyc06g067950	non local hub	R4	Non-hub kinless nodes	1354	-0.076322	FIGHT CLUB	0.811411	-3.2316
Solyc06g067980	non local hub	R4	Non-hub kinless nodes	1940	-0.138232	FIGHT CLUB	0.85607	-2.84731
Solyc06g068160	non local hub	R4	Non-hub kinless nodes	2386	-0.133171	FIGHT CLUB	0.845451	-2.35867
Solyc06g068370	non local hub	R4	Non-hub kinless nodes	2275	-0.085796	FIGHT CLUB	0.835752	-2.39738
Solyc06g068450	non local hub	R4	Non-hub kinless nodes	1998	-0.074218	FIGHT CLUB	0.824507	-2.60299
Solyc06g068540	non local hub	R4	Non-hub kinless nodes	2515	-0.1398	FIGHT CLUB	0.849092	-2.26433
Solyc06g068800	non local hub	R4	Non-hub kinless nodes	522	-0.094166	FIGHT CLUB	0.875751	-0.492902
Solyc06g069030	non local hub	R4	Non-hub kinless nodes	1516	-0.195187	FIGHT CLUB	0.867419	-3.29241
Solyc06g069150	non local hub	R4	Non-hub kinless nodes	2484	-0.110884	FIGHT CLUB	0.848139	-2.2861
Solyc06g069170	non local hub	R4	Non-hub kinless nodes	2162	-0.085606	FIGHT CLUB	0.834702	-2.5014
Solyc06g069430	non local hub	R4	Non-hub kinless nodes	2001	-0.077015	FIGHT CLUB	0.844131	-2.71669
Solyc06g069690	non local hub	R4	Non-hub kinless nodes	2072	-0.03749	FIGHT CLUB	0.824507	-2.528
Solyc06g070900	non local hub	R4	Non-hub kinless nodes	600	-0.111885	FIGHT CLUB	0.939975	-0.595136
Solyc06g071030	non local hub	R4	Non-hub kinless nodes	2231	-0.107293	FIGHT CLUB	0.841574	-2.47962
Solyc06g071280	non local hub	R4	Non-hub kinless nodes	735	-0.068577	FIGHT CLUB	0.978807	-0.705659
Solyc06g071370	non local hub	R4	Non-hub kinless nodes	2370	-0.095339	FIGHT CLUB	0.843692	-2.36109
Solyc06g071380	non local hub	R4	Non-hub kinless nodes	2260	-0.092441	FIGHT CLUB	0.836083	-2.41431
Solyc06g071820	non local hub	R4	Non-hub kinless nodes	983	-0.416414	FIGHT CLUB	0.92567	-3.97941
Solyc06g071830	non local hub	R4	Non-hub kinless nodes	12	-0.000823	FIGHT CLUB	0.9375	-0.993019
Solyc06g072130	non local hub	R4	Non-hub kinless nodes	2190	-0.120671	FIGHT CLUB	0.847579	-2.55945
Solyc06g072330	non local hub	R4	Non-hub kinless nodes	1546	-0.226266	FIGHT CLUB	0.892453	-3.40126
Solyc06g072430	non local hub	R4	Non-hub kinless nodes	1070	-0.110793	FIGHT CLUB	0.844455	-3.60688
Solyc06g072870	non local hub	R4	Non-hub kinless nodes	1824	-0.11299	FIGHT CLUB	0.848481	-2.91021
Solyc06g073170	non local hub	R4	Non-hub kinless nodes	1031	-0.046887	FIGHT CLUB	0.969857	-0.506717
Solyc06g073260	non local hub	R4	Non-hub kinless nodes	1479	-0.012997	FIGHT CLUB	0.828775	-3.14727
Solyc06g073290	non local hub	R4	Non-hub kinless nodes	1454	-0.326239	FIGHT CLUB	0.906332	-3.55124
Solyc06g073860	non local hub	R4	Non-hub kinless nodes	1823	-0.07281	FIGHT CLUB	0.826655	-2.79168
Solyc06g073990	non local hub	R4	Non-hub kinless nodes	2344	-0.074342	FIGHT CLUB	0.839522	-2.35625
Solyc06g074620	non local hub	R4	Non-hub kinless nodes	1430	-0.043399	FIGHT CLUB	0.832072	-3.21016
Solyc06g074940	non local hub	R4	Non-hub kinless nodes	2245	-0.091693	FIGHT CLUB	0.846001	-2.49656
Solyc06g075080	non local hub	R4	Non-hub kinless nodes	1201	-0.062791	FIGHT CLUB	0.949459	-0.255277
Solyc06g075170	non local hub	R4	Non-hub kinless nodes	2263	-0.121516	FIGHT CLUB	0.842184	-2.45302
Solyc06g075370	non local hub	R4	Non-hub kinless nodes	932	-0.156736	FIGHT CLUB	0.95931	-0.48185
Solyc06g075990	non local hub	R4	Non-hub kinless nodes	211	-0.732404	FIGHT CLUB	0.907998	-0.824471
Solyc06g076070	non local hub	R4	Non-hub kinless nodes	1979	-0.109983	FIGHT CLUB	0.836995	-2.69491
Solyc06g076250	non local hub	R4	Non-hub kinless nodes	2056	-0.11996	FIGHT CLUB	0.858279	-2.75539
Solyc06g076400	non local hub	R4	Non-hub kinless nodes	2507	-0.091353	FIGHT CLUB	0.846569	-2.25224
Solyc06g076480	non local hub	R4	Non-hub kinless nodes	1825	-0.051813	FIGHT CLUB	0.82429	-2.77716
Solyc06g076560	non local hub	R4	Non-hub kinless nodes	2221	-0.122536	FIGHT CLUB	0.85111	-2.55461
Solyc06g076570	non local hub	R4	Non-hub kinless nodes	2352	-0.095601	FIGHT CLUB	0.840951	-2.35867
Solyc06g076670	non local hub	R4	Non-hub kinless nodes	2443	-0.107039	FIGHT CLUB	0.844616	-2.2982
Solyc06g076960	non local hub	R4	Non-hub kinless nodes	899	-0.205052	FIGHT CLUB	0.975401	-0.611714
Solyc06g082010	non local hub	R4	Non-hub kinless nodes	2253	-0.112376	FIGHT CLUB	0.840071	-2.44818
Solyc06g083180	non local hub	R4	Non-hub kinless nodes	350	-0.343001	FIGHT CLUB	0.978767	-0.860392
Solyc06g083260	non local hub	R4	Non-hub kinless nodes	2349	-0.097006	FIGHT CLUB	0.847272	-2.40705
Solyc06g083270	non local hub	R4	Non-hub kinless nodes	209	-0.475048	FIGHT CLUB	0.997711	-0.973678
Solyc06g084170	non local hub	R4	Non-hub kinless nodes	2385	-0.087713	FIGHT CLUB	0.843337	-2.34416
Solyc06g084270	non local hub	R4	Non-hub kinless nodes	1015	-0.129609	FIGHT CLUB	0.959605	-0.437641
Solyc06g084320	non local hub	R4	Non-hub kinless nodes	2156	-0.122614	FIGHT CLUB	0.843102	-2.56187
Solyc06g084390	non local hub	R4	Non-hub kinless nodes	1265	-0.025754	FIGHT CLUB	0.84	-3.40368
Solyc06g084770	non local hub	R4	Non-hub kinless nodes	1028	-0.32556	FIGHT CLUB	0.898197	-3.83427
Solyc06g150115	non local hub	R4	Non-hub kinless nodes	1997	-0.065954	FIGHT CLUB	0.820533	-2.58122
Solyc07g005210	non local hub	R4	Non-hub kinless nodes	2513	-0.135792	FIGHT CLUB	0.845741	-2.24014
Solyc07g005240	non local hub	R4	Non-hub kinless nodes	297	-0.030161	FIGHT CLUB	0.965706	-0.849339
Solyc07g005390	non local hub	R4	Non-hub kinless nodes	82	-0.551968	FIGHT CLUB	0.914337	-0.934995
Solyc07g005520	non local hub	R4	Non-hub kinless nodes	1959	-0.132488	FIGHT CLUB	0.850678	-2.79651
Solyc07g006130	non local hub	R4	Non-hub kinless nodes	1524	-0.17207	FIGHT CLUB	0.856655	-3.23193
Solyc07g006600	non local hub	R4	Non-hub kinless nodes	2210	-0.130532	FIGHT CLUB	0.832678	-2.44092
Solyc07g006650	non local hub	R4	Non-hub kinless nodes	2420	-0.143931	FIGHT CLUB	0.851361	-2.37077
Solyc07g006880	non local hub	R4	Non-hub kinless nodes	139	-0.021272	FIGHT CLUB	0.97262	-0.937758
Solyc07g007240	non local hub	R4	Non-hub kinless nodes	331	-0.311871	FIGHT CLUB	0.983124	-0.882496
Solyc07g007330	non local hub	R4	Non-hub kinless nodes	1748	-0.071638	FIGHT CLUB	0.843278	-2.95375
Solyc07g007410	non local hub	R4	Non-hub kinless nodes	2142	-0.056539	FIGHT CLUB	0.820702	-2.43366
Solyc07g007420	non local hub	R4	Non-hub kinless nodes	2206	-0.081001	FIGHT CLUB	0.826829	-2.40705
Solyc07g007790	non local hub	R4	Non-hub kinless nodes	270	-0.182258	FIGHT CLUB	0.976941	-0.888022
Solyc07g007930	non local hub	R4	Non-hub kinless nodes	1966	-0.18158	FIGHT CLUB	0.866623	-2.89085
Solyc07g008310	non local hub	R4	Non-hub kinless nodes	713	-0.194703	FIGHT CLUB	0.981108	-0.730527
Solyc07g008360	non local hub	R4	Non-hub kinless nodes	1706	-0.019131	FIGHT CLUB	0.804144	-2.80135
Solyc07g008410	non local hub	R4	Non-hub kinless nodes	588	-0.369315	FIGHT CLUB	0.904195	-0.498428
Solyc07g008540	non local hub	R4	Non-hub kinless nodes	1892	-0.110329	FIGHT CLUB	0.841603	-2.80619
Solyc07g008590	non local hub	R4	Non-hub kinless nodes	99	-0.029491	FIGHT CLUB	0.92562	-0.926705
Solyc07g008710	non local hub	R4	Non-hub kinless nodes	714	-0.038886	FIGHT CLUB	0.995667	-0.871444
Solyc07g009030	non local hub	R4	Non-hub kinless nodes	897	-0.05378	FIGHT CLUB	0.825226	-3.75028
Solyc07g009290	non local hub	R4	Non-hub kinless nodes	1874	-0.147334	FIGHT CLUB	0.844914	-2.84247
Solyc07g015800	non local hub	R4	Non-hub kinless nodes	1939	-0.094767	FIGHT CLUB	0.851582	-2.8207
Solyc07g016170	non local hub	R4	Non-hub kinless nodes	792	-0.052216	FIGHT CLUB	0.953927	-0.531585
Solyc07g017510	non local hub	R4	Non-hub kinless nodes	2263	-0.135885	FIGHT CLUB	0.853896	-2.53526
Solyc07g017570	non local hub	R4	Non-hub kinless nodes	2388	-0.130714	FIGHT CLUB	0.846696	-2.36593
Solyc07g017610	non local hub	R4	Non-hub kinless nodes	1985	-0.074073	FIGHT CLUB	0.837573	-2.6925
Solyc07g017800	non local hub	R4	Non-hub kinless nodes	2048	-0.123298	FIGHT CLUB	0.854201	-2.73604
Solyc07g018000	non local hub	R4	Non-hub kinless nodes	621	-0.084545	FIGHT CLUB	0.964503	-0.678028
Solyc07g019440	non local hub	R4	Non-hub kinless nodes	1901	-0.066801	FIGHT CLUB	0.824668	-2.70217
Solyc07g020790	non local hub	R4	Non-hub kinless nodes	1769	-0.052334	FIGHT CLUB	0.815426	-2.78926
Solyc07g021630	non local hub	R4	Non-hub kinless nodes	1686	-0.036714	FIGHT CLUB	0.805271	-2.82796
Solyc07g024000	non local hub	R4	Non-hub kinless nodes	2206	-0.097273	FIGHT CLUB	0.832813	-2.44576
Solyc07g025520	non local hub	R4	Non-hub kinless nodes	1003	-0.098675	FIGHT CLUB	0.97025	-0.523296
Solyc07g032380	non local hub	R4	Non-hub kinless nodes	777	-0.049545	FIGHT CLUB	0.961226	-0.578558
Solyc07g032740	non local hub	R4	Non-hub kinless nodes	2017	-0.10267	FIGHT CLUB	0.833105	-2.63444
Solyc07g039480	non local hub	R4	Non-hub kinless nodes	258	-0.175012	FIGHT CLUB	0.84062	-0.716711
Solyc07g040680	non local hub	R4	Non-hub kinless nodes	1035	-0.158981	FIGHT CLUB	0.85874	-3.68671
Solyc07g040950	non local hub	R4	Non-hub kinless nodes	1119	-0.074155	FIGHT CLUB	0.952842	-0.32988
Solyc07g040990	non local hub	R4	Non-hub kinless nodes	2238	-0.093345	FIGHT CLUB	0.846089	-2.50381
Solyc07g041000	non local hub	R4	Non-hub kinless nodes	1897	-0.091698	FIGHT CLUB	0.838648	-2.78442
Solyc07g041340	non local hub	R4	Non-hub kinless nodes	958	-0.295804	FIGHT CLUB	0.890507	-3.86088
Solyc07g041900	non local hub	R4	Non-hub kinless nodes	1945	-0.03345	FIGHT CLUB	0.816578	-2.61267
Solyc07g042500	non local hub	R4	Non-hub kinless nodes	267	-0.136526	FIGHT CLUB	0.893827	-0.760921
Solyc07g042900	non local hub	R4	Non-hub kinless nodes	2056	-0.105382	FIGHT CLUB	0.836636	-2.61751
Solyc07g042930	non local hub	R4	Non-hub kinless nodes	2411	-0.112392	FIGHT CLUB	0.847994	-2.35384
Solyc07g043570	non local hub	R4	Non-hub kinless nodes	1158	-0.179995	FIGHT CLUB	0.845615	-3.52705
Solyc07g043580	non local hub	R4	Non-hub kinless nodes	1766	-0.062381	FIGHT CLUB	0.830066	-2.86666
Solyc07g043590	non local hub	R4	Non-hub kinless nodes	2193	-0.138972	FIGHT CLUB	0.840802	-2.51107
Solyc07g044860	non local hub	R4	Non-hub kinless nodes	2139	-0.119992	FIGHT CLUB	0.837974	-2.54494
Solyc07g044970	non local hub	R4	Non-hub kinless nodes	1591	-0.072178	FIGHT CLUB	0.849606	-3.13517
Solyc07g044990	non local hub	R4	Non-hub kinless nodes	2432	-0.110939	FIGHT CLUB	0.851243	-2.35867
Solyc07g045050	non local hub	R4	Non-hub kinless nodes	1382	-0.082348	FIGHT CLUB	0.865414	-3.40126
Solyc07g045140	non local hub	R4	Non-hub kinless nodes	2341	-0.103197	FIGHT CLUB	0.845219	-2.3998
Solyc07g045320	non local hub	R4	Non-hub kinless nodes	1718	-0.115493	FIGHT CLUB	0.831126	-2.91988
Solyc07g045340	non local hub	R4	Non-hub kinless nodes	1786	-0.080059	FIGHT CLUB	0.832019	-2.85699
Solyc07g045420	non local hub	R4	Non-hub kinless nodes	2301	-0.091401	FIGHT CLUB	0.838746	-2.39254
Solyc07g047830	non local hub	R4	Non-hub kinless nodes	774	-0.074311	FIGHT CLUB	0.967283	-0.614478
Solyc07g049290	non local hub	R4	Non-hub kinless nodes	972	-0.302519	FIGHT CLUB	0.897626	-3.87539
Solyc07g049645	non local hub	R4	Non-hub kinless nodes	724	-0.065064	FIGHT CLUB	0.956501	-0.584084
Solyc07g049655	non local hub	R4	Non-hub kinless nodes	758	-0.080588	FIGHT CLUB	0.953758	-0.550927
Solyc07g052290	non local hub	R4	Non-hub kinless nodes	2027	-0.04443	FIGHT CLUB	0.832736	-2.62235
Solyc07g052480	non local hub	R4	Non-hub kinless nodes	56	-0.350888	FIGHT CLUB	0.928253	-0.959862
Solyc07g053140	non local hub	R4	Non-hub kinless nodes	435	-0.011096	FIGHT CLUB	0.866397	-0.561979
Solyc07g053320	non local hub	R4	Non-hub kinless nodes	1145	-0.107548	FIGHT CLUB	0.86352	-3.60446
Solyc07g054240	non local hub	R4	Non-hub kinless nodes	471	-0.08962	FIGHT CLUB	0.883155	-0.556453
Solyc07g054270	non local hub	R4	Non-hub kinless nodes	2511	-0.122203	FIGHT CLUB	0.854745	-2.31271
Solyc07g054290	non local hub	R4	Non-hub kinless nodes	1725	-0.075359	FIGHT CLUB	0.817956	-2.84731
Solyc07g054430	non local hub	R4	Non-hub kinless nodes	1797	-0.042089	FIGHT CLUB	0.828585	-2.82796
Solyc07g054470	non local hub	R4	Non-hub kinless nodes	2086	-0.110459	FIGHT CLUB	0.832395	-2.56187
Solyc07g054770	non local hub	R4	Non-hub kinless nodes	2432	-0.115238	FIGHT CLUB	0.839605	-2.27159
Solyc07g054790	non local hub	R4	Non-hub kinless nodes	2220	-0.089405	FIGHT CLUB	0.830493	-2.41673
Solyc07g054810	non local hub	R4	Non-hub kinless nodes	2256	-0.168971	FIGHT CLUB	0.84819	-2.5014
Solyc07g055260	non local hub	R4	Non-hub kinless nodes	1454	-0.16559	FIGHT CLUB	0.855349	-3.28999
Solyc07g055320	non local hub	R4	Non-hub kinless nodes	1970	-0.127031	FIGHT CLUB	0.86231	-2.85941
Solyc07g055560	non local hub	R4	Non-hub kinless nodes	1167	-0.231395	FIGHT CLUB	0.892852	-3.70364
Solyc07g055660	non local hub	R4	Non-hub kinless nodes	1910	-0.05741	FIGHT CLUB	0.826316	-2.70217
Solyc07g055690	non local hub	R4	Non-hub kinless nodes	1603	-0.049432	FIGHT CLUB	0.83048	-3.03116
Solyc07g056020	non local hub	R4	Non-hub kinless nodes	2042	-0.038087	FIGHT CLUB	0.822628	-2.54736
Solyc07g056160	non local hub	R4	Non-hub kinless nodes	1132	-0.03436	FIGHT CLUB	0.837018	-3.52221
Solyc07g056340	non local hub	R4	Non-hub kinless nodes	2473	-0.111477	FIGHT CLUB	0.850872	-2.31755
Solyc07g056470	non local hub	R4	Non-hub kinless nodes	1813	-0.023875	FIGHT CLUB	0.807234	-2.70217
Solyc07g056500	non local hub	R4	Non-hub kinless nodes	1617	-0.242046	FIGHT CLUB	0.878774	-3.2658
Solyc07g056570	non local hub	R4	Non-hub kinless nodes	223	-0.092048	FIGHT CLUB	0.818516	-0.738816
Solyc07g061990	non local hub	R4	Non-hub kinless nodes	1799	-0.11866	FIGHT CLUB	0.855439	-2.9731
Solyc07g062060	non local hub	R4	Non-hub kinless nodes	2264	-0.113092	FIGHT CLUB	0.839151	-2.43124
Solyc07g062120	non local hub	R4	Non-hub kinless nodes	2137	-0.073525	FIGHT CLUB	0.831965	-2.50865
Solyc07g062160	non local hub	R4	Non-hub kinless nodes	2186	-0.147336	FIGHT CLUB	0.854792	-2.61267
Solyc07g062490	non local hub	R4	Non-hub kinless nodes	1367	-0.019124	FIGHT CLUB	0.823686	-3.23919
Solyc07g062970	non local hub	R4	Non-hub kinless nodes	2496	-0.157976	FIGHT CLUB	0.848973	-2.28127
Solyc07g062980	non local hub	R4	Non-hub kinless nodes	466	-0.527931	FIGHT CLUB	0.94923	-0.711185
Solyc07g063050	non local hub	R4	Non-hub kinless nodes	1497	-0.184085	FIGHT CLUB	0.885298	-3.40126
Solyc07g063410	non local hub	R4	Non-hub kinless nodes	2239	-0.089876	FIGHT CLUB	0.838424	-2.4506
Solyc07g063420	non local hub	R4	Non-hub kinless nodes	1826	-0.083715	FIGHT CLUB	0.837095	-2.84489
Solyc07g063430	non local hub	R4	Non-hub kinless nodes	1799	-0.165295	FIGHT CLUB	0.861297	-3.00697
Solyc07g063600	non local hub	R4	Non-hub kinless nodes	2178	-0.157859	FIGHT CLUB	0.849122	-2.58122
Solyc07g063850	non local hub	R4	Non-hub kinless nodes	547	-0.131716	FIGHT CLUB	0.939089	-0.628293
Solyc07g063870	non local hub	R4	Non-hub kinless nodes	2497	-0.126169	FIGHT CLUB	0.854337	-2.32239
Solyc07g063910	non local hub	R4	Non-hub kinless nodes	100	-0.157737	FIGHT CLUB	0.8319	-0.888022
Solyc07g063930	non local hub	R4	Non-hub kinless nodes	1914	-0.030104	FIGHT CLUB	0.83093	-2.72394
Solyc07g064560	non local hub	R4	Non-hub kinless nodes	2351	-0.086598	FIGHT CLUB	0.839114	-2.34658
Solyc07g064900	non local hub	R4	Non-hub kinless nodes	507	-0.161166	FIGHT CLUB	0.888889	-0.534348
Solyc07g065400	non local hub	R4	Non-hub kinless nodes	1444	-0.048987	FIGHT CLUB	0.807836	-3.09647
Solyc07g065810	non local hub	R4	Non-hub kinless nodes	2150	-0.052509	FIGHT CLUB	0.825548	-2.45543
Solyc07g065960	non local hub	R4	Non-hub kinless nodes	666	-0.11768	FIGHT CLUB	0.897715	-0.412773
Solyc07g065970	non local hub	R4	Non-hub kinless nodes	2311	-0.080927	FIGHT CLUB	0.843922	-2.41915
Solyc07g065980	non local hub	R4	Non-hub kinless nodes	116	-0.118528	FIGHT CLUB	0.875074	-0.888022
Solyc07g066020	non local hub	R4	Non-hub kinless nodes	1843	-0.090166	FIGHT CLUB	0.831735	-2.79893
Solyc07g066120	non local hub	R4	Non-hub kinless nodes	2236	-0.10043	FIGHT CLUB	0.847565	-2.51591
Solyc07g066150	non local hub	R4	Non-hub kinless nodes	1012	-0.174978	FIGHT CLUB	0.859004	-3.70848
Solyc07g066570	non local hub	R4	Non-hub kinless nodes	2048	-0.087484	FIGHT CLUB	0.840468	-2.64895
Solyc07g150120	non local hub	R4	Non-hub kinless nodes	2055	-0.033416	FIGHT CLUB	0.814953	-2.4893
Solyc08g005090	non local hub	R4	Non-hub kinless nodes	494	-0.342835	FIGHT CLUB	0.996062	-0.915653
Solyc08g005150	non local hub	R4	Non-hub kinless nodes	2250	-0.10336	FIGHT CLUB	0.833536	-2.40705
Solyc08g005630	non local hub	R4	Non-hub kinless nodes	105	-0.121577	FIGHT CLUB	0.96	-0.943284
Solyc08g006070	non local hub	R4	Non-hub kinless nodes	316	-0.043726	FIGHT CLUB	0.927646	-0.766447
Solyc08g006470	non local hub	R4	Non-hub kinless nodes	109	-0.207095	FIGHT CLUB	0.902702	-0.907364
Solyc08g006510	non local hub	R4	Non-hub kinless nodes	2195	-0.066465	FIGHT CLUB	0.830008	-2.4385
Solyc08g006530	non local hub	R4	Non-hub kinless nodes	1871	-0.011446	FIGHT CLUB	0.807452	-2.6417
Solyc08g006720	non local hub	R4	Non-hub kinless nodes	2137	-0.094072	FIGHT CLUB	0.831197	-2.50381
Solyc08g006930	non local hub	R4	Non-hub kinless nodes	1929	-0.151373	FIGHT CLUB	0.859909	-2.88118
Solyc08g007160	non local hub	R4	Non-hub kinless nodes	2267	-0.112347	FIGHT CLUB	0.83816	-2.42157
Solyc08g007270	non local hub	R4	Non-hub kinless nodes	1075	-0.247183	FIGHT CLUB	0.911943	-0.119887
Solyc08g008120	non local hub	R4	Non-hub kinless nodes	2109	-0.116073	FIGHT CLUB	0.851397	-2.66105
Solyc08g008630	non local hub	R4	Non-hub kinless nodes	2427	-0.118471	FIGHT CLUB	0.849352	-2.349
Solyc08g013900	non local hub	R4	Non-hub kinless nodes	572	-0.065297	FIGHT CLUB	0.89876	-0.498428
Solyc08g023580	non local hub	R4	Non-hub kinless nodes	1926	-0.033921	FIGHT CLUB	0.826605	-2.68766
Solyc08g023590	non local hub	R4	Non-hub kinless nodes	16	-0.244986	FIGHT CLUB	0.808594	-0.981967
Solyc08g028970	non local hub	R4	Non-hub kinless nodes	1561	-0.006469	FIGHT CLUB	0.813571	-2.99729
Solyc08g043180	non local hub	R4	Non-hub kinless nodes	1325	-0.137365	FIGHT CLUB	0.845981	-3.36982
Solyc08g061130	non local hub	R4	Non-hub kinless nodes	1528	-0.094098	FIGHT CLUB	0.82784	-3.09405
Solyc08g061240	non local hub	R4	Non-hub kinless nodes	2491	-0.106498	FIGHT CLUB	0.847113	-2.27159
Solyc08g061970	non local hub	R4	Non-hub kinless nodes	2076	-0.013352	FIGHT CLUB	0.817034	-2.47962
Solyc08g062340	non local hub	R4	Non-hub kinless nodes	2142	-0.207629	FIGHT CLUB	0.856648	-2.66589
Solyc08g062437	non local hub	R4	Non-hub kinless nodes	2451	-0.119647	FIGHT CLUB	0.841758	-2.26917
Solyc08g062610	non local hub	R4	Non-hub kinless nodes	2049	-0.055219	FIGHT CLUB	0.830332	-2.58606
Solyc08g062680	non local hub	R4	Non-hub kinless nodes	1303	-0.017219	FIGHT CLUB	0.800493	-3.21984
Solyc08g062690	non local hub	R4	Non-hub kinless nodes	885	-0.143878	FIGHT CLUB	0.986976	-0.722238
Solyc08g062960	non local hub	R4	Non-hub kinless nodes	2514	-0.118555	FIGHT CLUB	0.846176	-2.24256
Solyc08g065150	non local hub	R4	Non-hub kinless nodes	912	-0.004724	FIGHT CLUB	0.96687	-0.542638
Solyc08g065330	non local hub	R4	Non-hub kinless nodes	2327	-0.114696	FIGHT CLUB	0.843691	-2.40222
Solyc08g065610	non local hub	R4	Non-hub kinless nodes	2403	-0.112827	FIGHT CLUB	0.842718	-2.32239
Solyc08g065840	non local hub	R4	Non-hub kinless nodes	2341	-0.112528	FIGHT CLUB	0.837048	-2.34174
Solyc08g067030	non local hub	R4	Non-hub kinless nodes	85	-0.473853	FIGHT CLUB	0.926782	-0.937758
Solyc08g067270	non local hub	R4	Non-hub kinless nodes	1705	-0.066046	FIGHT CLUB	0.840937	-2.98278
Solyc08g067410	non local hub	R4	Non-hub kinless nodes	2048	-0.048443	FIGHT CLUB	0.82571	-2.55945
Solyc08g067430	non local hub	R4	Non-hub kinless nodes	687	-0.41787	FIGHT CLUB	0.910087	-0.432114
Solyc08g067630	non local hub	R4	Non-hub kinless nodes	497	-0.116897	FIGHT CLUB	0.913704	-0.597899
Solyc08g067960	non local hub	R4	Non-hub kinless nodes	2279	-0.063744	FIGHT CLUB	0.834905	-2.3877
Solyc08g068150	non local hub	R4	Non-hub kinless nodes	166	-0.34354	FIGHT CLUB	0.912868	-0.865918
Solyc08g068730	non local hub	R4	Non-hub kinless nodes	761	-0.005876	FIGHT CLUB	0.993147	-0.827235
Solyc08g069010	non local hub	R4	Non-hub kinless nodes	1829	-0.087599	FIGHT CLUB	0.831851	-2.81345
Solyc08g069231	non local hub	R4	Non-hub kinless nodes	1880	-0.049959	FIGHT CLUB	0.835285	-2.782
Solyc08g074270	non local hub	R4	Non-hub kinless nodes	963	-0.010663	FIGHT CLUB	0.97764	-0.603425
Solyc08g074560	non local hub	R4	Non-hub kinless nodes	2148	-0.098855	FIGHT CLUB	0.84119	-2.55703
Solyc08g074960	non local hub	R4	Non-hub kinless nodes	1824	-0.145896	FIGHT CLUB	0.862645	-2.99245
Solyc08g075020	non local hub	R4	Non-hub kinless nodes	2282	-0.11073	FIGHT CLUB	0.850954	-2.49656
Solyc08g075150	non local hub	R4	Non-hub kinless nodes	2178	-0.108446	FIGHT CLUB	0.841539	-2.53042
Solyc08g075280	non local hub	R4	Non-hub kinless nodes	2300	-0.085488	FIGHT CLUB	0.840348	-2.40463
Solyc08g076150	non local hub	R4	Non-hub kinless nodes	219	-0.058278	FIGHT CLUB	0.815767	-0.741579
Solyc08g076730	non local hub	R4	Non-hub kinless nodes	1847	-0.054507	FIGHT CLUB	0.823936	-2.75297
Solyc08g076870	non local hub	R4	Non-hub kinless nodes	1960	-0.142965	FIGHT CLUB	0.847263	-2.77474
Solyc08g076880	non local hub	R4	Non-hub kinless nodes	419	-0.251633	FIGHT CLUB	0.959809	-0.76921
Solyc08g077060	non local hub	R4	Non-hub kinless nodes	1831	-0.112356	FIGHT CLUB	0.833557	-2.8207
Solyc08g077300	non local hub	R4	Non-hub kinless nodes	1865	-0.095763	FIGHT CLUB	0.852198	-2.89327
Solyc08g077370	non local hub	R4	Non-hub kinless nodes	1589	-0.006034	FIGHT CLUB	0.815787	-2.97794
Solyc08g077430	non local hub	R4	Non-hub kinless nodes	1957	-0.127701	FIGHT CLUB	0.85779	-2.84247
Solyc08g077480	non local hub	R4	Non-hub kinless nodes	1834	-0.064246	FIGHT CLUB	0.815391	-2.72152
Solyc08g077560	non local hub	R4	Non-hub kinless nodes	964	-0.095816	FIGHT CLUB	0.966287	-0.512244
Solyc08g077900	non local hub	R4	Non-hub kinless nodes	1744	-0.032103	FIGHT CLUB	0.806582	-2.77232
Solyc08g078100	non local hub	R4	Non-hub kinless nodes	24	-0.245825	FIGHT CLUB	0.859375	-0.976441
Solyc08g078580	non local hub	R4	Non-hub kinless nodes	1693	-0.279014	FIGHT CLUB	0.883038	-3.2271
Solyc08g078700	non local hub	R4	Non-hub kinless nodes	1921	-0.17423	FIGHT CLUB	0.85717	-2.8715
Solyc08g078850	non local hub	R4	Non-hub kinless nodes	2078	-0.104956	FIGHT CLUB	0.851415	-2.69008
Solyc08g079160	non local hub	R4	Non-hub kinless nodes	1206	-0.074591	FIGHT CLUB	0.85261	-3.5077
Solyc08g079200	non local hub	R4	Non-hub kinless nodes	1305	-0.100899	FIGHT CLUB	0.82559	-3.33631
Solyc08g079230	non local hub	R4	Non-hub kinless nodes	1456	-0.012566	FIGHT CLUB	0.806182	-3.10254
Solyc08g079250	non local hub	R4	Non-hub kinless nodes	813	-0.105248	FIGHT CLUB	0.982678	-0.705659
Solyc08g079470	non local hub	R4	Non-hub kinless nodes	2163	-0.107941	FIGHT CLUB	0.85768	-2.65379
Solyc08g079480	non local hub	R4	Non-hub kinless nodes	1326	-0.00554	FIGHT CLUB	0.829828	-3.3045
Solyc08g079590	non local hub	R4	Non-hub kinless nodes	810	-0.109396	FIGHT CLUB	0.837023	-3.86717
Solyc08g079700	non local hub	R4	Non-hub kinless nodes	1446	-0.181417	FIGHT CLUB	0.877064	-3.40126
Solyc08g079840	non local hub	R4	Non-hub kinless nodes	240	-0.393322	FIGHT CLUB	0.978733	-0.904601
Solyc08g079860	non local hub	R4	Non-hub kinless nodes	1326	-0.09125	FIGHT CLUB	0.824182	-3.30952
Solyc08g079880	non local hub	R4	Non-hub kinless nodes	919	-0.149412	FIGHT CLUB	0.830819	-3.74297
Solyc08g080050	non local hub	R4	Non-hub kinless nodes	1896	-0.10369	FIGHT CLUB	0.824626	-2.70701
Solyc08g080380	non local hub	R4	Non-hub kinless nodes	503	-0.229035	FIGHT CLUB	0.897549	-0.556453
Solyc08g080390	non local hub	R4	Non-hub kinless nodes	1849	-0.031058	FIGHT CLUB	0.827027	-2.76749
Solyc08g080540	non local hub	R4	Non-hub kinless nodes	2250	-0.136056	FIGHT CLUB	0.855938	-2.56187
Solyc08g080570	non local hub	R4	Non-hub kinless nodes	2025	-0.088929	FIGHT CLUB	0.833617	-2.6296
Solyc08g080630	non local hub	R4	Non-hub kinless nodes	1567	-0.187022	FIGHT CLUB	0.860629	-3.21258
Solyc08g080900	non local hub	R4	Non-hub kinless nodes	1341	-0.015333	FIGHT CLUB	0.823111	-3.26338
Solyc08g081140	non local hub	R4	Non-hub kinless nodes	342	-0.293492	FIGHT CLUB	0.936767	-0.763684
Solyc08g081455	non local hub	R4	Non-hub kinless nodes	1548	-0.058282	FIGHT CLUB	0.83437	-3.10373
Solyc08g081770	non local hub	R4	Non-hub kinless nodes	1093	-0.012738	FIGHT CLUB	0.953773	-0.351985
Solyc08g082400	non local hub	R4	Non-hub kinless nodes	1859	-0.153368	FIGHT CLUB	0.8368	-2.81103
Solyc08g082440	non local hub	R4	Non-hub kinless nodes	1532	-0.176474	FIGHT CLUB	0.856175	-3.22226
Solyc08g082870	non local hub	R4	Non-hub kinless nodes	2206	-0.11902	FIGHT CLUB	0.839419	-2.4893
Solyc08g083010	non local hub	R4	Non-hub kinless nodes	2017	-0.074709	FIGHT CLUB	0.831888	-2.62718
Solyc08g083050	non local hub	R4	Non-hub kinless nodes	2048	-0.176538	FIGHT CLUB	0.848934	-2.70217
Solyc08g083080	non local hub	R4	Non-hub kinless nodes	1383	-0.059984	FIGHT CLUB	0.819237	-3.20533
Solyc09g005090	non local hub	R4	Non-hub kinless nodes	52	-0.151351	FIGHT CLUB	0.836908	-0.943284
Solyc09g005260	non local hub	R4	Non-hub kinless nodes	264	-0.454396	FIGHT CLUB	0.978177	-0.893548
Solyc09g007270	non local hub	R4	Non-hub kinless nodes	2247	-0.133873	FIGHT CLUB	0.844875	-2.48688
Solyc09g007320	non local hub	R4	Non-hub kinless nodes	609	-0.010891	FIGHT CLUB	0.882224	-0.423825
Solyc09g007790	non local hub	R4	Non-hub kinless nodes	1968	-0.055568	FIGHT CLUB	0.822557	-2.62235
Solyc09g007850	non local hub	R4	Non-hub kinless nodes	1923	-0.0938	FIGHT CLUB	0.838833	-2.76023
Solyc09g007860	non local hub	R4	Non-hub kinless nodes	2168	-0.096764	FIGHT CLUB	0.851661	-2.60783
Solyc09g007880	non local hub	R4	Non-hub kinless nodes	2301	-0.14243	FIGHT CLUB	0.849047	-2.46511
Solyc09g008350	non local hub	R4	Non-hub kinless nodes	2137	-0.098027	FIGHT CLUB	0.834259	-2.52317
Solyc09g008550	non local hub	R4	Non-hub kinless nodes	864	-0.032004	FIGHT CLUB	0.98071	-0.669739
Solyc09g008770	non local hub	R4	Non-hub kinless nodes	2393	-0.127891	FIGHT CLUB	0.848964	-2.37803
Solyc09g008780	non local hub	R4	Non-hub kinless nodes	2365	-0.157776	FIGHT CLUB	0.852271	-2.42882
Solyc09g008820	non local hub	R4	Non-hub kinless nodes	1295	-0.214332	FIGHT CLUB	0.897798	-3.62623
Solyc09g008970	non local hub	R4	Non-hub kinless nodes	1113	-0.174835	FIGHT CLUB	0.888289	-3.72783
Solyc09g009420	non local hub	R4	Non-hub kinless nodes	725	-0.278917	FIGHT CLUB	0.950685	-0.556453
Solyc09g009540	non local hub	R4	Non-hub kinless nodes	916	-0.008245	FIGHT CLUB	0.819653	-3.71619
Solyc09g009840	non local hub	R4	Non-hub kinless nodes	2334	-0.175947	FIGHT CLUB	0.85849	-2.50381
Solyc09g010110	non local hub	R4	Non-hub kinless nodes	2101	-0.107172	FIGHT CLUB	0.839008	-2.58848
Solyc09g010280	non local hub	R4	Non-hub kinless nodes	1900	-0.075733	FIGHT CLUB	0.820937	-2.68282
Solyc09g010510	non local hub	R4	Non-hub kinless nodes	1705	-0.053439	FIGHT CLUB	0.830478	-2.92956
Solyc09g010800	non local hub	R4	Non-hub kinless nodes	2034	-0.161157	FIGHT CLUB	0.849148	-2.71669
Solyc09g010880	non local hub	R4	Non-hub kinless nodes	1444	-0.113281	FIGHT CLUB	0.853869	-3.29241
Solyc09g010930	non local hub	R4	Non-hub kinless nodes	1966	-0.036379	FIGHT CLUB	0.821767	-2.61993
Solyc09g010940	non local hub	R4	Non-hub kinless nodes	669	-0.154786	FIGHT CLUB	0.956207	-0.614478
Solyc09g011370	non local hub	R4	Non-hub kinless nodes	2479	-0.104613	FIGHT CLUB	0.849096	-2.2982
Solyc09g011500	non local hub	R4	Non-hub kinless nodes	890	-0.068977	FIGHT CLUB	0.845348	-3.81116
Solyc09g011520	non local hub	R4	Non-hub kinless nodes	2156	-0.119746	FIGHT CLUB	0.852866	-2.62718
Solyc09g013150	non local hub	R4	Non-hub kinless nodes	1054	-0.121585	FIGHT CLUB	0.839696	-3.63583
Solyc09g014970	non local hub	R4	Non-hub kinless nodes	63	-0.32775	FIGHT CLUB	0.866717	-0.937758
Solyc09g015000	non local hub	R4	Non-hub kinless nodes	2497	-0.125457	FIGHT CLUB	0.850026	-2.28852
Solyc09g015010	non local hub	R4	Non-hub kinless nodes	2032	-0.128309	FIGHT CLUB	0.849233	-2.7191
Solyc09g015020	non local hub	R4	Non-hub kinless nodes	2393	-0.158441	FIGHT CLUB	0.845698	-2.35384
Solyc09g015670	non local hub	R4	Non-hub kinless nodes	2266	-0.115082	FIGHT CLUB	0.845043	-2.46995
Solyc09g018280	non local hub	R4	Non-hub kinless nodes	2053	-0.107771	FIGHT CLUB	0.832191	-2.59332
Solyc09g031750	non local hub	R4	Non-hub kinless nodes	2342	-0.155172	FIGHT CLUB	0.854937	-2.46995
Solyc09g048980	non local hub	R4	Non-hub kinless nodes	1839	-0.14769	FIGHT CLUB	0.842427	-2.86183
Solyc09g055180	non local hub	R4	Non-hub kinless nodes	135	-0.123732	FIGHT CLUB	0.821728	-0.843813
Solyc09g055940	non local hub	R4	Non-hub kinless nodes	913	-0.067778	FIGHT CLUB	0.97615	-0.611714
Solyc09g057580	non local hub	R4	Non-hub kinless nodes	2040	-0.063951	FIGHT CLUB	0.841174	-2.66105
Solyc09g059650	non local hub	R4	Non-hub kinless nodes	1967	-0.19136	FIGHT CLUB	0.853062	-2.80377
Solyc09g059990	non local hub	R4	Non-hub kinless nodes	610	-0.042314	FIGHT CLUB	0.943496	-0.600662
Solyc09g063130	non local hub	R4	Non-hub kinless nodes	656	-0.288789	FIGHT CLUB	0.920469	-0.490139
Solyc09g063140	non local hub	R4	Non-hub kinless nodes	1668	-0.077748	FIGHT CLUB	0.85047	-3.06744
Solyc09g064730	non local hub	R4	Non-hub kinless nodes	266	-0.229394	FIGHT CLUB	0.855828	-0.722238
Solyc09g064820	non local hub	R4	Non-hub kinless nodes	1965	-0.111806	FIGHT CLUB	0.840813	-2.7312
Solyc09g065000	non local hub	R4	Non-hub kinless nodes	1842	-0.098319	FIGHT CLUB	0.851009	-2.90779
Solyc09g065020	non local hub	R4	Non-hub kinless nodes	2508	-0.101355	FIGHT CLUB	0.848559	-2.26675
Solyc09g065160	non local hub	R4	Non-hub kinless nodes	2325	-0.054009	FIGHT CLUB	0.835147	-2.34416
Solyc09g065610	non local hub	R4	Non-hub kinless nodes	1697	-0.106115	FIGHT CLUB	0.852385	-3.05051
Solyc09g065920	non local hub	R4	Non-hub kinless nodes	204	-0.433721	FIGHT CLUB	0.961553	-0.890785
Solyc09g072880	non local hub	R4	Non-hub kinless nodes	1770	-0.04625	FIGHT CLUB	0.823315	-2.82796
Solyc09g074100	non local hub	R4	Non-hub kinless nodes	2027	-0.025098	FIGHT CLUB	0.819155	-2.54252
Solyc09g074650	non local hub	R4	Non-hub kinless nodes	1040	-0.03757	FIGHT CLUB	0.985088	-0.650398
Solyc09g074660	non local hub	R4	Non-hub kinless nodes	1235	-0.122307	FIGHT CLUB	0.860057	-3.51012
Solyc09g074730	non local hub	R4	Non-hub kinless nodes	2296	-0.117676	FIGHT CLUB	0.843258	-2.42882
Solyc09g074910	non local hub	R4	Non-hub kinless nodes	2027	-0.148574	FIGHT CLUB	0.859791	-2.79168
Solyc09g075390	non local hub	R4	Non-hub kinless nodes	2498	-0.089643	FIGHT CLUB	0.847656	-2.26917
Solyc09g075420	non local hub	R4	Non-hub kinless nodes	1993	-0.078238	FIGHT CLUB	0.844068	-2.72394
Solyc09g075600	non local hub	R4	Non-hub kinless nodes	2209	-0.169367	FIGHT CLUB	0.85054	-2.56187
Solyc09g075720	non local hub	R4	Non-hub kinless nodes	1749	-0.07644	FIGHT CLUB	0.841187	-2.94165
Solyc09g075950	non local hub	R4	Non-hub kinless nodes	2505	-0.107456	FIGHT CLUB	0.849127	-2.27401
Solyc09g082115	non local hub	R4	Non-hub kinless nodes	2214	-0.110574	FIGHT CLUB	0.834019	-2.44576
Solyc09g082270	non local hub	R4	Non-hub kinless nodes	1023	-0.069924	FIGHT CLUB	0.825777	-3.59478
Solyc09g082280	non local hub	R4	Non-hub kinless nodes	2285	-0.106372	FIGHT CLUB	0.832205	-2.36351
Solyc09g082340	non local hub	R4	Non-hub kinless nodes	1902	-0.175801	FIGHT CLUB	0.864551	-2.9344
Solyc09g082460	non local hub	R4	Non-hub kinless nodes	2205	-0.107649	FIGHT CLUB	0.831547	-2.4385
Solyc09g082630	non local hub	R4	Non-hub kinless nodes	2432	-0.11581	FIGHT CLUB	0.85029	-2.35142
Solyc09g082660	non local hub	R4	Non-hub kinless nodes	1542	-0.155679	FIGHT CLUB	0.838857	-3.13034
Solyc09g082690	non local hub	R4	Non-hub kinless nodes	2190	-0.084123	FIGHT CLUB	0.8216	-2.39012
Solyc09g082700	non local hub	R4	Non-hub kinless nodes	2520	-0.136789	FIGHT CLUB	0.851224	-2.27643
Solyc09g083230	non local hub	R4	Non-hub kinless nodes	2112	-0.078771	FIGHT CLUB	0.837643	-2.56913
Solyc09g089560	non local hub	R4	Non-hub kinless nodes	2010	-0.029929	FIGHT CLUB	0.817786	-2.55219
Solyc09g089580	non local hub	R4	Non-hub kinless nodes	2226	-0.093909	FIGHT CLUB	0.841935	-2.48688
Solyc09g089810	non local hub	R4	Non-hub kinless nodes	517	-0.028952	FIGHT CLUB	0.964798	-0.73329
Solyc09g089880	non local hub	R4	Non-hub kinless nodes	1273	-0.031573	FIGHT CLUB	0.829268	-3.3553
Solyc09g090020	non local hub	R4	Non-hub kinless nodes	2328	-0.118854	FIGHT CLUB	0.841098	-2.38286
Solyc09g090080	non local hub	R4	Non-hub kinless nodes	1105	-0.125278	FIGHT CLUB	0.832678	-3.53431
Solyc09g090685	non local hub	R4	Non-hub kinless nodes	2528	-0.113871	FIGHT CLUB	0.846948	-2.2353
Solyc09g090930	non local hub	R4	Non-hub kinless nodes	2219	-0.078037	FIGHT CLUB	0.835498	-2.4506
Solyc09g090960	non local hub	R4	Non-hub kinless nodes	2285	-0.12824	FIGHT CLUB	0.844864	-2.4506
Solyc09g091030	non local hub	R4	Non-hub kinless nodes	2016	-0.146884	FIGHT CLUB	0.849536	-2.73604
Solyc09g091070	non local hub	R4	Non-hub kinless nodes	2537	-0.114847	FIGHT CLUB	0.85109	-2.25949
Solyc09g091100	non local hub	R4	Non-hub kinless nodes	1662	-0.006161	FIGHT CLUB	0.81853	-2.91504
Solyc09g091570	non local hub	R4	Non-hub kinless nodes	1898	-0.108421	FIGHT CLUB	0.840505	-2.79409
Solyc09g091950	non local hub	R4	Non-hub kinless nodes	492	-0.124054	FIGHT CLUB	0.985128	-0.835524
Solyc09g091990	non local hub	R4	Non-hub kinless nodes	1043	-0.197756	FIGHT CLUB	0.890587	-3.79314
Solyc09g092080	non local hub	R4	Non-hub kinless nodes	1336	-0.1217	FIGHT CLUB	0.832366	-3.33144
Solyc09g092430	non local hub	R4	Non-hub kinless nodes	2056	-0.069575	FIGHT CLUB	0.826659	-2.55703
Solyc09g092480	non local hub	R4	Non-hub kinless nodes	1710	-0.136535	FIGHT CLUB	0.858606	-3.07228
Solyc09g092500	non local hub	R4	Non-hub kinless nodes	106	-0.593521	FIGHT CLUB	0.935119	-0.926705
Solyc09g092690	non local hub	R4	Non-hub kinless nodes	739	-0.23333	FIGHT CLUB	0.955438	-0.570268
Solyc09g097760	non local hub	R4	Non-hub kinless nodes	2238	-0.148557	FIGHT CLUB	0.854729	-2.56429
Solyc09g097830	non local hub	R4	Non-hub kinless nodes	2010	-0.032787	FIGHT CLUB	0.817786	-2.55219
Solyc09g097910	non local hub	R4	Non-hub kinless nodes	1816	-0.048142	FIGHT CLUB	0.837524	-2.85699
Solyc09g098510	non local hub	R4	Non-hub kinless nodes	787	-0.269589	FIGHT CLUB	0.894189	-4.04006
Solyc09g098580	non local hub	R4	Non-hub kinless nodes	1733	-0.02318	FIGHT CLUB	0.830254	-2.90053
Solyc10g005040	non local hub	R4	Non-hub kinless nodes	1769	-0.082758	FIGHT CLUB	0.837093	-2.90053
Solyc10g005880	non local hub	R4	Non-hub kinless nodes	1936	-0.219975	FIGHT CLUB	0.862457	-2.89085
Solyc10g006173	non local hub	R4	Non-hub kinless nodes	2129	-0.105844	FIGHT CLUB	0.851292	-2.6417
Solyc10g006220	non local hub	R4	Non-hub kinless nodes	2246	-0.089174	FIGHT CLUB	0.844035	-2.48204
Solyc10g006250	non local hub	R4	Non-hub kinless nodes	851	-0.089434	FIGHT CLUB	0.973703	-0.620004
Solyc10g006270	non local hub	R4	Non-hub kinless nodes	2106	-0.121992	FIGHT CLUB	0.839392	-2.58606
Solyc10g007600	non local hub	R4	Non-hub kinless nodes	710	-0.502152	FIGHT CLUB	0.981718	-0.736053
Solyc10g007680	non local hub	R4	Non-hub kinless nodes	1002	-0.131691	FIGHT CLUB	0.83984	-3.65768
Solyc10g007960	non local hub	R4	Non-hub kinless nodes	715	-0.166842	FIGHT CLUB	0.834357	-3.95483
Solyc10g008400	non local hub	R4	Non-hub kinless nodes	1285	-6e-06	FIGHT CLUB	0.831165	-3.35046
Solyc10g008470	non local hub	R4	Non-hub kinless nodes	1501	-0.17593	FIGHT CLUB	0.863282	-3.28515
Solyc10g008480	non local hub	R4	Non-hub kinless nodes	1736	-0.099684	FIGHT CLUB	0.85851	-3.04809
Solyc10g008500	non local hub	R4	Non-hub kinless nodes	1368	-0.095027	FIGHT CLUB	0.831828	-3.27064
Solyc10g008840	non local hub	R4	Non-hub kinless nodes	392	-0.813905	FIGHT CLUB	0.98172	-0.854865
Solyc10g012240	non local hub	R4	Non-hub kinless nodes	1640	-0.30495	FIGHT CLUB	0.894375	-3.33837
Solyc10g017960	non local hub	R4	Non-hub kinless nodes	443	-0.224245	FIGHT CLUB	0.986746	-0.860392
Solyc10g018300	non local hub	R4	Non-hub kinless nodes	1212	-0.30873	FIGHT CLUB	0.895925	-3.68187
Solyc10g018460	non local hub	R4	Non-hub kinless nodes	1050	-0.155908	FIGHT CLUB	0.874482	-3.72783
Solyc10g044520	non local hub	R4	Non-hub kinless nodes	2219	-0.128381	FIGHT CLUB	0.836957	-2.46027
Solyc10g049630	non local hub	R4	Non-hub kinless nodes	1390	-0.093181	FIGHT CLUB	0.864851	-3.39159
Solyc10g050980	non local hub	R4	Non-hub kinless nodes	2454	-0.105135	FIGHT CLUB	0.843114	-2.27643
Solyc10g051200	non local hub	R4	Non-hub kinless nodes	785	-0.086119	FIGHT CLUB	0.964933	-0.595136
Solyc10g052470	non local hub	R4	Non-hub kinless nodes	1795	-0.225599	FIGHT CLUB	0.875641	-3.09647
Solyc10g052490	non local hub	R4	Non-hub kinless nodes	1946	-0.267285	FIGHT CLUB	0.877895	-2.98278
Solyc10g054420	non local hub	R4	Non-hub kinless nodes	219	-0.201954	FIGHT CLUB	0.961448	-0.882496
Solyc10g054670	non local hub	R4	Non-hub kinless nodes	2293	-0.186653	FIGHT CLUB	0.849349	-2.47479
Solyc10g054870	non local hub	R4	Non-hub kinless nodes	2500	-0.089602	FIGHT CLUB	0.847275	-2.26433
Solyc10g055620	non local hub	R4	Non-hub kinless nodes	2282	-0.108779	FIGHT CLUB	0.84307	-2.44092
Solyc10g074580	non local hub	R4	Non-hub kinless nodes	1766	-0.039788	FIGHT CLUB	0.822036	-2.82554
Solyc10g076790	non local hub	R4	Non-hub kinless nodes	535	-0.130501	FIGHT CLUB	0.962212	-0.713948
Solyc10g077040	non local hub	R4	Non-hub kinless nodes	861	-0.057808	FIGHT CLUB	0.993945	-0.816182
Solyc10g077120	non local hub	R4	Non-hub kinless nodes	2302	-0.095105	FIGHT CLUB	0.834674	-2.36351
Solyc10g078270	non local hub	R4	Non-hub kinless nodes	1687	-0.09059	FIGHT CLUB	0.841325	-3.00213
Solyc10g078770	non local hub	R4	Non-hub kinless nodes	2237	-0.17478	FIGHT CLUB	0.854258	-2.56187
Solyc10g079320	non local hub	R4	Non-hub kinless nodes	2229	-0.164518	FIGHT CLUB	0.855607	-2.5788
Solyc10g079580	non local hub	R4	Non-hub kinless nodes	2033	-0.046489	FIGHT CLUB	0.822715	-2.55703
Solyc10g080020	non local hub	R4	Non-hub kinless nodes	1183	-0.023892	FIGHT CLUB	0.962528	-0.368564
Solyc10g080190	non local hub	R4	Non-hub kinless nodes	1749	-0.159752	FIGHT CLUB	0.857169	-3.02874
Solyc10g080610	non local hub	R4	Non-hub kinless nodes	1324	-0.147326	FIGHT CLUB	0.887542	-3.55366
Solyc10g080670	non local hub	R4	Non-hub kinless nodes	1233	-0.141876	FIGHT CLUB	0.871495	-3.5585
Solyc10g081040	non local hub	R4	Non-hub kinless nodes	1232	-0.063671	FIGHT CLUB	0.855699	-3.4956
Solyc10g081220	non local hub	R4	Non-hub kinless nodes	2068	-0.151548	FIGHT CLUB	0.846585	-2.66831
Solyc10g083200	non local hub	R4	Non-hub kinless nodes	1876	-0.028689	FIGHT CLUB	0.816327	-2.68282
Solyc10g083210	non local hub	R4	Non-hub kinless nodes	533	-0.178952	FIGHT CLUB	0.988563	-0.843813
Solyc10g083460	non local hub	R4	Non-hub kinless nodes	2141	-0.098622	FIGHT CLUB	0.836393	-2.53284
Solyc10g083690	non local hub	R4	Non-hub kinless nodes	708	-0.214253	FIGHT CLUB	0.951451	-0.570268
Solyc10g083730	non local hub	R4	Non-hub kinless nodes	1228	-0.10239	FIGHT CLUB	0.836199	-3.42545
Solyc10g083790	non local hub	R4	Non-hub kinless nodes	1367	-0.050603	FIGHT CLUB	0.819359	-3.22226
Solyc10g084040	non local hub	R4	Non-hub kinless nodes	2303	-0.08641	FIGHT CLUB	0.834818	-2.36351
Solyc10g084170	non local hub	R4	Non-hub kinless nodes	2039	-0.140792	FIGHT CLUB	0.861071	-2.78926
Solyc10g084370	non local hub	R4	Non-hub kinless nodes	2386	-0.124181	FIGHT CLUB	0.844131	-2.349
Solyc10g085040	non local hub	R4	Non-hub kinless nodes	89	-0.032872	FIGHT CLUB	0.8177	-0.896312
Solyc10g085140	non local hub	R4	Non-hub kinless nodes	2095	-0.088538	FIGHT CLUB	0.833832	-2.56187
Solyc10g085200	non local hub	R4	Non-hub kinless nodes	2368	-0.148979	FIGHT CLUB	0.847412	-2.39012
Solyc10g085660	non local hub	R4	Non-hub kinless nodes	1298	-0.068001	FIGHT CLUB	0.835156	-3.35288
Solyc10g085680	non local hub	R4	Non-hub kinless nodes	2096	-0.125039	FIGHT CLUB	0.849918	-2.66347
Solyc10g085690	non local hub	R4	Non-hub kinless nodes	2014	-0.023712	FIGHT CLUB	0.814681	-2.53042
Solyc10g085720	non local hub	R4	Non-hub kinless nodes	1548	-0.18858	FIGHT CLUB	0.856698	-3.21016
Solyc10g086390	non local hub	R4	Non-hub kinless nodes	304	-0.045708	FIGHT CLUB	0.814307	-0.639345
Solyc11g005080	non local hub	R4	Non-hub kinless nodes	1777	-0.070044	FIGHT CLUB	0.822814	-2.81828
Solyc11g006300	non local hub	R4	Non-hub kinless nodes	1708	-0.085148	FIGHT CLUB	0.828173	-2.91504
Solyc11g006360	non local hub	R4	Non-hub kinless nodes	2546	-0.126495	FIGHT CLUB	0.854248	-2.27643
Solyc11g006750	non local hub	R4	Non-hub kinless nodes	1035	-0.092636	FIGHT CLUB	0.980373	-0.600662
Solyc11g006920	non local hub	R4	Non-hub kinless nodes	1013	-0.037789	FIGHT CLUB	0.967365	-0.495665
Solyc11g007390	non local hub	R4	Non-hub kinless nodes	653	-0.32767	FIGHT CLUB	0.951371	-0.603425
Solyc11g007470	non local hub	R4	Non-hub kinless nodes	303	-0.341174	FIGHT CLUB	0.95947	-0.832761
Solyc11g007930	non local hub	R4	Non-hub kinless nodes	383	-0.259978	FIGHT CLUB	0.951898	-0.76921
Solyc11g007990	non local hub	R4	Non-hub kinless nodes	1788	-0.055616	FIGHT CLUB	0.811154	-2.74813
Solyc11g008440	non local hub	R4	Non-hub kinless nodes	841	-0.127812	FIGHT CLUB	0.972683	-0.617241
Solyc11g008630	non local hub	R4	Non-hub kinless nodes	509	-0.051975	FIGHT CLUB	0.980543	-0.80513
Solyc11g010120	non local hub	R4	Non-hub kinless nodes	1986	-0.119991	FIGHT CLUB	0.853171	-2.78684
Solyc11g010330	non local hub	R4	Non-hub kinless nodes	2036	-0.033281	FIGHT CLUB	0.825296	-2.56913
Solyc11g010510	non local hub	R4	Non-hub kinless nodes	1846	-0.129088	FIGHT CLUB	0.847028	-2.88118
Solyc11g010660	non local hub	R4	Non-hub kinless nodes	1537	-0.141337	FIGHT CLUB	0.833587	-3.11098
Solyc11g010990	non local hub	R4	Non-hub kinless nodes	751	-0.05605	FIGHT CLUB	0.993617	-0.835524
Solyc11g011440	non local hub	R4	Non-hub kinless nodes	808	-0.158519	FIGHT CLUB	0.945286	-0.479087
Solyc11g011760	non local hub	R4	Non-hub kinless nodes	2046	-0.090244	FIGHT CLUB	0.837803	-2.63444
Solyc11g011880	non local hub	R4	Non-hub kinless nodes	1005	-0.036478	FIGHT CLUB	0.982749	-0.636582
Solyc11g011940	non local hub	R4	Non-hub kinless nodes	1987	-0.118481	FIGHT CLUB	0.83505	-2.67556
Solyc11g011990	non local hub	R4	Non-hub kinless nodes	1756	-0.061268	FIGHT CLUB	0.847829	-2.97068
Solyc11g012290	non local hub	R4	Non-hub kinless nodes	1788	-0.058443	FIGHT CLUB	0.839642	-2.89569
Solyc11g012360	non local hub	R4	Non-hub kinless nodes	2511	-0.140352	FIGHT CLUB	0.845809	-2.24256
Solyc11g012385	non local hub	R4	Non-hub kinless nodes	1079	-0.08071	FIGHT CLUB	0.833711	-3.56334
Solyc11g012450	non local hub	R4	Non-hub kinless nodes	1886	-0.07361	FIGHT CLUB	0.828957	-2.74088
Solyc11g012590	non local hub	R4	Non-hub kinless nodes	1518	-0.162228	FIGHT CLUB	0.851486	-3.21258
Solyc11g012850	non local hub	R4	Non-hub kinless nodes	2324	-0.125905	FIGHT CLUB	0.838136	-2.36593
Solyc11g013100	non local hub	R4	Non-hub kinless nodes	411	-0.279857	FIGHT CLUB	0.866802	-0.586847
Solyc11g013110	non local hub	R4	Non-hub kinless nodes	1753	-0.079258	FIGHT CLUB	0.83457	-2.90295
Solyc11g013750	non local hub	R4	Non-hub kinless nodes	532	-0.07381	FIGHT CLUB	0.909548	-0.559216
Solyc11g016940	non local hub	R4	Non-hub kinless nodes	1394	-0.103246	FIGHT CLUB	0.83862	-3.27306
Solyc11g017390	non local hub	R4	Non-hub kinless nodes	260	-0.052604	FIGHT CLUB	0.990754	-0.932232
Solyc11g017430	non local hub	R4	Non-hub kinless nodes	1420	-0.024245	FIGHT CLUB	0.838305	-3.24645
Solyc11g020040	non local hub	R4	Non-hub kinless nodes	2383	-0.131911	FIGHT CLUB	0.847366	-2.37561
Solyc11g020330	non local hub	R4	Non-hub kinless nodes	2352	-0.123767	FIGHT CLUB	0.848324	-2.41189
Solyc11g028210	non local hub	R4	Non-hub kinless nodes	1353	-0.195894	FIGHT CLUB	0.844229	-3.33595
Solyc11g030730	non local hub	R4	Non-hub kinless nodes	533	-0.323767	FIGHT CLUB	0.986902	-0.832761
Solyc11g032130	non local hub	R4	Non-hub kinless nodes	2162	-0.098601	FIGHT CLUB	0.836578	-2.51349
Solyc11g033284	non local hub	R4	Non-hub kinless nodes	1566	-0.098409	FIGHT CLUB	0.840204	-3.1134
Solyc11g040300	non local hub	R4	Non-hub kinless nodes	2005	-0.100881	FIGHT CLUB	0.850592	-2.75297
Solyc11g044910	non local hub	R4	Non-hub kinless nodes	1651	-0.112255	FIGHT CLUB	0.834822	-3.00455
Solyc11g045040	non local hub	R4	Non-hub kinless nodes	1845	-0.074241	FIGHT CLUB	0.841298	-2.84973
Solyc11g056650	non local hub	R4	Non-hub kinless nodes	2215	-0.094799	FIGHT CLUB	0.843948	-2.51107
Solyc11g064770	non local hub	R4	Non-hub kinless nodes	1824	-0.094765	FIGHT CLUB	0.836738	-2.84489
Solyc11g065070	non local hub	R4	Non-hub kinless nodes	2004	-0.137976	FIGHT CLUB	0.843809	-2.71185
Solyc11g065700	non local hub	R4	Non-hub kinless nodes	2344	-0.083893	FIGHT CLUB	0.835394	-2.32723
Solyc11g065740	non local hub	R4	Non-hub kinless nodes	2145	-0.092876	FIGHT CLUB	0.844812	-2.58364
Solyc11g066100	non local hub	R4	Non-hub kinless nodes	1311	-0.202724	FIGHT CLUB	0.870378	-3.48593
Solyc11g066110	non local hub	R4	Non-hub kinless nodes	2386	-0.064664	FIGHT CLUB	0.843468	-2.34416
Solyc11g066440	non local hub	R4	Non-hub kinless nodes	1267	-0.233339	FIGHT CLUB	0.890113	-3.61172
Solyc11g066660	non local hub	R4	Non-hub kinless nodes	2088	-0.05832	FIGHT CLUB	0.830357	-2.54736
Solyc11g067160	non local hub	R4	Non-hub kinless nodes	1987	-0.069681	FIGHT CLUB	0.822559	-2.60299
Solyc11g067260	non local hub	R4	Non-hub kinless nodes	2362	-0.124256	FIGHT CLUB	0.845307	-2.38044
Solyc11g068730	non local hub	R4	Non-hub kinless nodes	1936	-0.075034	FIGHT CLUB	0.824519	-2.66589
Solyc11g069180	non local hub	R4	Non-hub kinless nodes	1327	-0.098429	FIGHT CLUB	0.839879	-3.34321
Solyc11g069530	non local hub	R4	Non-hub kinless nodes	2230	-0.125072	FIGHT CLUB	0.839641	-2.46753
Solyc11g069700	non local hub	R4	Non-hub kinless nodes	708	-0.152964	FIGHT CLUB	0.967315	-0.647634
Solyc11g071470	non local hub	R4	Non-hub kinless nodes	181	-0.071351	FIGHT CLUB	0.998046	-0.979204
Solyc11g071740	non local hub	R4	Non-hub kinless nodes	2181	-0.062261	FIGHT CLUB	0.844877	-2.54977
Solyc11g071760	non local hub	R4	Non-hub kinless nodes	1412	-0.034187	FIGHT CLUB	0.847723	-3.29483
Solyc11g071800	non local hub	R4	Non-hub kinless nodes	2015	-0.040097	FIGHT CLUB	0.819955	-2.55945
Solyc11g071830	non local hub	R4	Non-hub kinless nodes	2146	-0.148289	FIGHT CLUB	0.843853	-2.57638
Solyc11g071880	non local hub	R4	Non-hub kinless nodes	1697	-0.044237	FIGHT CLUB	0.830336	-2.93682
Solyc11g072630	non local hub	R4	Non-hub kinless nodes	1494	-0.037102	FIGHT CLUB	0.833837	-3.15453
Solyc11g072920	non local hub	R4	Non-hub kinless nodes	360	-0.136519	FIGHT CLUB	0.99777	-0.954336
Solyc11g073300	non local hub	R4	Non-hub kinless nodes	2281	-0.110059	FIGHT CLUB	0.838735	-2.41189
Solyc12g005030	non local hub	R4	Non-hub kinless nodes	2256	-0.062454	FIGHT CLUB	0.828598	-2.36835
Solyc12g005040	non local hub	R4	Non-hub kinless nodes	1700	-0.083347	FIGHT CLUB	0.814087	-2.85457
Solyc12g005340	non local hub	R4	Non-hub kinless nodes	1802	-0.08948	FIGHT CLUB	0.836339	-2.86424
Solyc12g005730	non local hub	R4	Non-hub kinless nodes	2520	-0.11445	FIGHT CLUB	0.850612	-2.27159
Solyc12g005880	non local hub	R4	Non-hub kinless nodes	330	-0.250488	FIGHT CLUB	0.880661	-0.686318
Solyc12g005950	non local hub	R4	Non-hub kinless nodes	1003	-0.048243	FIGHT CLUB	0.986624	-0.680791
Solyc12g006050	non local hub	R4	Non-hub kinless nodes	956	-0.119591	FIGHT CLUB	0.952206	-0.423825
Solyc12g006140	non local hub	R4	Non-hub kinless nodes	1534	-0.33002	FIGHT CLUB	0.903714	-3.47625
Solyc12g006505	non local hub	R4	Non-hub kinless nodes	1858	-0.059065	FIGHT CLUB	0.828698	-2.76749
Solyc12g006530	non local hub	R4	Non-hub kinless nodes	1868	-0.042826	FIGHT CLUB	0.825197	-2.73846
Solyc12g006630	non local hub	R4	Non-hub kinless nodes	380	-0.155353	FIGHT CLUB	0.987784	-0.885259
Solyc12g006930	non local hub	R4	Non-hub kinless nodes	2208	-0.165459	FIGHT CLUB	0.853541	-2.58364
Solyc12g007070	non local hub	R4	Non-hub kinless nodes	2234	-0.038769	FIGHT CLUB	0.832977	-2.41915
Solyc12g007090	non local hub	R4	Non-hub kinless nodes	1990	-0.039709	FIGHT CLUB	0.823938	-2.60783
Solyc12g008500	non local hub	R4	Non-hub kinless nodes	1155	-0.057278	FIGHT CLUB	0.844812	-3.52705
Solyc12g008560	non local hub	R4	Non-hub kinless nodes	1847	-0.054648	FIGHT CLUB	0.823482	-2.75055
Solyc12g008660	non local hub	R4	Non-hub kinless nodes	2446	-0.130607	FIGHT CLUB	0.846923	-2.31271
Solyc12g008840	non local hub	R4	Non-hub kinless nodes	2043	-0.075551	FIGHT CLUB	0.832554	-2.60541
Solyc12g009300	non local hub	R4	Non-hub kinless nodes	2440	-0.126085	FIGHT CLUB	0.844234	-2.2982
Solyc12g009440	non local hub	R4	Non-hub kinless nodes	1894	-0.133437	FIGHT CLUB	0.844862	-2.82312
Solyc12g009830	non local hub	R4	Non-hub kinless nodes	2321	-0.116638	FIGHT CLUB	0.84254	-2.3998
Solyc12g010550	non local hub	R4	Non-hub kinless nodes	2188	-0.083582	FIGHT CLUB	0.840803	-2.51591
Solyc12g010670	non local hub	R4	Non-hub kinless nodes	1658	-0.028268	FIGHT CLUB	0.812466	-2.89085
Solyc12g010730	non local hub	R4	Non-hub kinless nodes	1318	-0.06886	FIGHT CLUB	0.838906	-3.34805
Solyc12g010740	non local hub	R4	Non-hub kinless nodes	2436	-0.099679	FIGHT CLUB	0.845986	-2.31513
Solyc12g010900	non local hub	R4	Non-hub kinless nodes	1838	-0.057435	FIGHT CLUB	0.844409	-2.87392
Solyc12g010920	non local hub	R4	Non-hub kinless nodes	2325	-0.144017	FIGHT CLUB	0.840687	-2.38286
Solyc12g011310	non local hub	R4	Non-hub kinless nodes	2496	-0.153128	FIGHT CLUB	0.853608	-2.31755
Solyc12g011320	non local hub	R4	Non-hub kinless nodes	2523	-0.12973	FIGHT CLUB	0.854616	-2.30062
Solyc12g011450	non local hub	R4	Non-hub kinless nodes	1874	-0.051862	FIGHT CLUB	0.822738	-2.7191
Solyc12g013500	non local hub	R4	Non-hub kinless nodes	1861	-0.170294	FIGHT CLUB	0.861333	-2.95133
Solyc12g013580	non local hub	R4	Non-hub kinless nodes	2465	-0.095407	FIGHT CLUB	0.848327	-2.30546
Solyc12g013620	non local hub	R4	Non-hub kinless nodes	1974	-0.049329	FIGHT CLUB	0.831626	-2.66831
Solyc12g013810	non local hub	R4	Non-hub kinless nodes	2049	-0.099964	FIGHT CLUB	0.84334	-2.66589
Solyc12g014010	non local hub	R4	Non-hub kinless nodes	2317	-0.120984	FIGHT CLUB	0.839585	-2.38286
Solyc12g014100	non local hub	R4	Non-hub kinless nodes	2561	-0.110514	FIGHT CLUB	0.851169	-2.23772
Solyc12g014390	non local hub	R4	Non-hub kinless nodes	2534	-0.160619	FIGHT CLUB	0.847055	-2.23047
Solyc12g015630	non local hub	R4	Non-hub kinless nodes	2168	-0.132949	FIGHT CLUB	0.848446	-2.58606
Solyc12g017250	non local hub	R4	Non-hub kinless nodes	2153	-0.212025	FIGHT CLUB	0.861241	-2.68766
Solyc12g017610	non local hub	R4	Non-hub kinless nodes	1219	-0.192994	FIGHT CLUB	0.85636	-3.51012
Solyc12g017850	non local hub	R4	Non-hub kinless nodes	2213	-0.168383	FIGHT CLUB	0.850731	-2.55945
Solyc12g019740	non local hub	R4	Non-hub kinless nodes	2392	-0.105352	FIGHT CLUB	0.840601	-2.31755
Solyc12g042470	non local hub	R4	Non-hub kinless nodes	2262	-0.130929	FIGHT CLUB	0.847962	-2.49414
Solyc12g042770	non local hub	R4	Non-hub kinless nodes	1486	-0.06459	FIGHT CLUB	0.84555	-3.215
Solyc12g042830	non local hub	R4	Non-hub kinless nodes	2349	-0.132032	FIGHT CLUB	0.84359	-2.38044
Solyc12g042910	non local hub	R4	Non-hub kinless nodes	1423	-0.111175	FIGHT CLUB	0.855995	-3.32144
Solyc12g044270	non local hub	R4	Non-hub kinless nodes	226	-0.000396	FIGHT CLUB	0.934137	-0.84105
Solyc12g049270	non local hub	R4	Non-hub kinless nodes	1354	-0.250397	FIGHT CLUB	0.877965	-3.48351
Solyc12g055940	non local hub	R4	Non-hub kinless nodes	972	-0.133563	FIGHT CLUB	0.973242	-0.561979
Solyc12g056410	non local hub	R4	Non-hub kinless nodes	1710	-0.087338	FIGHT CLUB	0.851933	-3.036
Solyc12g056590	non local hub	R4	Non-hub kinless nodes	1473	-0.16439	FIGHT CLUB	0.858035	-3.28515
Solyc12g056850	non local hub	R4	Non-hub kinless nodes	2122	-0.150809	FIGHT CLUB	0.850309	-2.6417
Solyc12g056940	non local hub	R4	Non-hub kinless nodes	1857	-0.103718	FIGHT CLUB	0.857094	-2.92956
Solyc12g057040	non local hub	R4	Non-hub kinless nodes	2044	-0.070089	FIGHT CLUB	0.834314	-2.61509
Solyc12g070090	non local hub	R4	Non-hub kinless nodes	2592	-0.124325	FIGHT CLUB	0.853824	-2.23047
Solyc12g088190	non local hub	R4	Non-hub kinless nodes	1169	-0.171383	FIGHT CLUB	0.874579	-3.62623
Solyc12g088200	non local hub	R4	Non-hub kinless nodes	2179	-0.206487	FIGHT CLUB	0.859074	-2.64895
Solyc12g088360	non local hub	R4	Non-hub kinless nodes	1664	-0.025448	FIGHT CLUB	0.8164	-2.90295
Solyc12g088460	non local hub	R4	Non-hub kinless nodes	1922	-0.123416	FIGHT CLUB	0.858104	-2.87634
Solyc12g089140	non local hub	R4	Non-hub kinless nodes	1970	-0.090828	FIGHT CLUB	0.843634	-2.74329
Solyc12g089220	non local hub	R4	Non-hub kinless nodes	2345	-0.138543	FIGHT CLUB	0.84474	-2.39254
Solyc12g094385	non local hub	R4	Non-hub kinless nodes	1727	-0.069669	FIGHT CLUB	0.824736	-2.87876
Solyc12g094550	non local hub	R4	Non-hub kinless nodes	1625	-0.164905	FIGHT CLUB	0.865931	-3.18839
Solyc12g094630	non local hub	R4	Non-hub kinless nodes	2253	-0.148669	FIGHT CLUB	0.849168	-2.51107
Solyc12g094710	non local hub	R4	Non-hub kinless nodes	181	-0.364094	FIGHT CLUB	0.882665	-0.829998
Solyc12g096010	non local hub	R4	Non-hub kinless nodes	1486	-0.113451	FIGHT CLUB	0.830385	-3.17315
Solyc12g096090	non local hub	R4	Non-hub kinless nodes	1089	-0.054959	FIGHT CLUB	0.808945	-3.47625
Solyc12g096830	non local hub	R4	Non-hub kinless nodes	326	-0.241676	FIGHT CLUB	0.888206	-0.700133
Solyc12g096870	non local hub	R4	Non-hub kinless nodes	364	-0.129615	FIGHT CLUB	0.977169	-0.849339
Solyc12g096930	non local hub	R4	Non-hub kinless nodes	2039	-0.196857	FIGHT CLUB	0.859237	-2.77716
Solyc12g098190	non local hub	R4	Non-hub kinless nodes	1699	-0.116628	FIGHT CLUB	0.834587	-2.95617
Solyc12g098350	non local hub	R4	Non-hub kinless nodes	2488	-0.117413	FIGHT CLUB	0.847373	-2.27643
Solyc12g098540	non local hub	R4	Non-hub kinless nodes	425	-0.122723	FIGHT CLUB	0.996811	-0.934995
Solyc12g098900	non local hub	R4	Non-hub kinless nodes	1637	-0.074838	FIGHT CLUB	0.835472	-3.02148
Solyc12g099200	non local hub	R4	Non-hub kinless nodes	1981	-0.099103	FIGHT CLUB	0.839353	-2.70701
Solyc12g099270	non local hub	R4	Non-hub kinless nodes	1680	-0.028595	FIGHT CLUB	0.825893	-2.93198
Solyc12g099360	non local hub	R4	Non-hub kinless nodes	2268	-0.129969	FIGHT CLUB	0.843229	-2.45543
Solyc12g099900	non local hub	R4	Non-hub kinless nodes	1614	-0.127074	FIGHT CLUB	0.846184	-3.09647
Solyc12g099940	non local hub	R4	Non-hub kinless nodes	1739	-0.052265	FIGHT CLUB	0.826668	-2.87634
