# Supplementary material for: Transcriptomic analysis reveals the gene regulatory networks involved in leaf and root response to osmotic stress in tomato
Source: Front Plant Sci. 2023 Jun 2;14:1155797. doi: 10.3389/fpls.2023.1155797 (PMC10272567; doi:10.3389/fpls.2023.1155797)
Supplement: Supplementary Table 7 — Physiological measurements of tomato plants in preliminary experiments for osmotic stress. Comparisons of differences between control and treated plants were performed with Student’s t-tests. (A) Comparison among 5, 10, 20% PEG. (B) Comparison between 3 and 24 h at 20% PEG. (C) Comparison among the 5 genotypes at 20% PEG for 24 h; different letters in the same column show significant differences based on a Tukey’s test (p ≤ 0.001). [file Table_7.xlsx]

## Sheet: (A) comparison 10 15 20% PEG
(A)		% RWC					% EL
		CTR 24h		PEG 24h			CTR 24h		PEG 24h
PEG concentration	Genotype	media	ds	media	ds	tTest CTR vs PEG	media	ds	media	ds	tTest CTR vs PEG
10% PEG	Tondo	79.7954	6.44912	78.0906	6.61551	0.402803	17.6667	2.06559	18.375	2.06588	0.537403
	M82	77.3422	4.73454	77.428	5.55994	0.957326	15.1429	2.19306	16.5	2.9761	0.339352
	Pisanello	72.6968	11.2152	71.3661	11.4469	0.750147	15	1.82574	15.125	0.991031	0.869185
15% PEG	Tondo	77.4584	6.5494	76.8453	4.58155	0.768615	20.5	0.92582	22.125	0.834523	0.00243687
	M82	72.9149	7.86572	77.614	8.23689	0.101817	20	1.5	22.4444	0.726483	0.000447241
20% PEG	Cuore di Bue	79.9207	6.86055	73.1259	9.77797	0.165401	17.4	0.89	34.2	1.64	3.94833e-08
	M82_1	74.3701	7.58957	49.2956	2.57587	5.71727e-06	22.8	1.92	45	3	1.27517e-05
	M82_2	70.1209	6.76084	47.9492	7.20466	6.84679e-05	30.8	1.79	43.6	1.14	8.73462e-07
	Pisanello	74.4869	6.48118	62.3798	8.95425	0.0431708	28	0	44.6	5.46	0.00969518
	Tondino_1	68.5588	4.40836	55.7429	8.09399	0.0013124	30.57	1.62	49.8	4.76	1.50189e-06
	Tondino_2	78.9427	10.2728	64.882	9.10311	0.00281512	31	2.44	45.2	1.79	1.94838e-06
	Tondo_1	87.6196	3.4065	81.2805	8.39551	0.0709151	18.8	1.79	32	1.87	3.15974e-06
	Tondo_2	76.426	4.97542	70.5538	5.5479	0.0058481	28	1.91	34.57	1.13	4.78782e-06

## Sheet: (B) comp 3h 24h 20% PEG
(B)		% RWC										% EL
		CTR 3h		PEG 3h			CTR 24h		PEG 24h			CTR 3h		PEG 3h			CTR 24h		PEG 24h
PEG concentration	Genotype	media	ds	media	ds	tTest CTR vs PEG	media	ds	media	ds	tTest CTR vs PEG	media	ds	media	ds	tTest CTR vs PEG	media	ds	media	ds	tTest CTR vs PEG
PEG 20%	Cuore di Bue	76.5549	6.84221	75.2472	8.02661	0.774151	79.9207	6.86055	73.1259	9.77797	0.165401	19.67	2.16	27.4	2.88	0.000648951	17.4	0.89	34.2	1.64	0
	M82_1	70.5403	12.3016	65.6806	5.6334	0.452594	74.3701	7.58957	49.2956	2.57587	5.71727e-06	25.6	2.40832	29	0.816497	0.0319398	22.8	1.92	45	3	1.27517e-05
	M82_2	67.5906	6.23179	52.5377	6.24776	0.00118138	70.1209	6.76084	47.9492	7.20466	6.84679e-05	23.8	2.17	36.8	2.17	1.26158e-05	30.8	1.79	43.6	1.14	0
	Pisanello	71.4046	4.94652	75.2384	9.59462	0.442133	74.4869	6.48118	62.3798	8.95425	0.0431708	25.57	2.3	32.8	2.28	0.000306971	28	0	44.6	5.46	0.00969518
	Tondino_1	71.0862	3.37841	64.0899	5.81214	0.0252356	68.5588	4.40836	55.7429	8.09399	0.0013124	24.3	2.07	29	2.92	0.00957432	30.57	1.62	49.8	4.76	0
	Tondino_2	73.3706	7.55208	61.7868	8.82744	0.00620471	78.9427	10.2728	64.882	9.10311	0.00281512	27	1.91	40.8	2.68	1.05416e-06	31	2.44	45.2	1.79	0
	Tondo_1	81.5096	9.21311	59.2435	4.55922	0.00116118	87.6196	3.4065	81.2805	8.39551	0.0709151	20.8	2.77	27.2	2.95	0.008	18.8	1.79	32	1.87	0
	Tondo_2	74.2384	11.1458	57.8452	8.10147	0.01246	76.426	4.97542	70.5538	5.5479	0.0058481	26.8	1.79	34.2	2.05	0.000295027	28	1.91	34.57	1.13	0

## Sheet: (C) comp. genotypes 24h 20% PEG
(C)		% RWC							% EL
		CTR 24h			PEG 24h				CTR 24h			PEG 24h
PEG concentration	Genotype	media	ds	p	media	ds	p	tTest CTR vs PEG	media	ds	p	media	ds	p	tTest CTR vs PEG
PEG 20%	Cuore di Bue	79.9207	6.86055	ab	73.1259	9.77797	ab	0.165401	17.4	0.89	c	34.2	1.64	c	0
	M82_1	74.3701	7.58957	b	49.2956	2.57587	de	5.71727e-06	22.8	1.92	a	45	3	ab	1.27517e-05
	M82_2	70.1209	6.76084	b	47.9492	7.20466	e	6.84679e-05	30.8	1.79	b	43.6	1.14	b	0
	Pisanello	74.4869	6.48118	b	62.3798	8.95425	bcd	0.0431708	28	0	a	44.6	5.46	ab	0.00969518
	Tondino_1	68.5588	4.40836	b	55.7429	8.09399	cde	0.0013124	30.57	1.62	a	49.8	4.76	a	0
	Tondino_2	78.9427	10.2728	ab	64.882	9.10311	bc	0.00281512	31	2.44	a	45.2	1.79	ab	0
	Tondo_1	87.6196	3.4065	a	81.2805	8.39551	a	0.0709151	18.8	1.79	c	32	1.87	c	0
	Tondo_2	76.426	4.97542	b	70.5538	5.5479	ab	0.0058481	28	1.91	a	34.57	1.13	c	0
