# Supplementary material for: Transcriptomic analysis reveals the gene regulatory networks involved in leaf and root response to osmotic stress in tomato
Source: Front Plant Sci. 2023 Jun 2;14:1155797. doi: 10.3389/fpls.2023.1155797 (PMC10272567; doi:10.3389/fpls.2023.1155797)
Supplement: Supplementary Table 9 — List of the 439 TF-encoding DETs. The Log2 Fold Change data, the belonging to the TF families and the number of the TF up- or down-regulated in leaf and roots are reported. [file Table_9.xlsx]

## Sheet: DETs_TF
SOL_ID	FINAL-TF genes	TF family	Leaf_M82_CTRLvsPEG	Leaf_Tondo_CTRLvsPEG	Root_M82_CTRLvsPEG	Root_Tondo_CTRLvsPEG
Solyc01g096320	TF	HD-ZIP	6.60289	5.93754	3.50394	4.19054
Solyc07g053750	TF	C3H	5.13077	4.91617	2.98999	3.78587
Solyc07g063410	TF	NAC	4.92009	4.47091	3.65668	3.78008
Solyc06g053220	TF	HD-ZIP	4.49789	4.055	2.86088	3.35439
Solyc12g008660	TF	C3H	3.97082	3.72376	3.53367	3.32312
Solyc04g076690	TF	MYB_related	3.76842	3.50372	1.93916	2.14422
Solyc01g100460	TF	bZIP	3.65695	3.138	2.94739	2.85079
Solyc02g063520	TF	HD-ZIP	3.56911	3.31786	2.44402	2.5156
Solyc01g102300	TF	bHLH	3.57954	3.28894	#N/A	#N/A
Solyc11g056650	TF	bHLH	3.72166	3.60721	3.36949	3.79363
Solyc12g013620	TF	NAC	3.39966	2.92056	3.24826	3.73388
Solyc02g087920	TF	NAC	3.1507	3.27586	3.50359	4.16239
Solyc05g053150	TF	MYB	3.10047	2.66965	5.57966	5.99147
Solyc08g062960	TF	HSF	3.00598	2.62107	3.3525	3.29946
Solyc04g071770	TF	ERF	2.96997	2.38656	2.78459	2.51243
Solyc06g066540	TF	ERF	2.67935	2.55927	2.50417	2.04569
Solyc10g083380	TF	bZIP	2.53626	2.48579	1.39065	1.68766
Solyc02g088180	TF	NAC	2.59496	2.0216	1.30505	1.51467
Solyc07g042230	TF	ERF	2.55676	2.59942	1.6811	1.67355
Solyc04g014530	TF	ERF	2.42923	2.37469	#N/A	#N/A
Solyc02g090170	TF	B3	2.39807	2.38662	1.35304	#N/A
Solyc04g078840	TF	bZIP	2.32994	2.26051	1.47339	1.79999
Solyc07g062260	TF	BES1	2.26174	2.248	#N/A	-1.19875
Solyc01g095460	TF	bZIP	2.53982	2.48549	1.31656	1.48133
Solyc06g050520	TF	ERF	2.2368	2.08833	3.62512	3.36637
Solyc04g005610	TF	NAC	2.35096	1.81258	5.23399	4.91292
Solyc03g120840	TF	ERF	2.18413	2.33579	2.58025	2.07381
Solyc01g107170	TF	C2H2	2.15747	#N/A	2.36542	2.28527
Solyc05g006980	TF	HD-ZIP	2.22635	1.98787	3.8466	4.40448
Solyc05g014260	TF	ARR-B	2.10034	1.96872	1.45675	1.54468
Solyc07g040680	TF	HSF	2.08066	2.34522	3.82327	2.90599
Solyc06g082010	TF	C3H	2.8088	2.63365	1.57041	1.66219
Solyc06g075370	TF	Dof	1.97376	1.84518	1.37489	1.5013
Solyc01g097150	TF	HSF	1.99767	1.49011	#N/A	1.26842
Solyc11g072470	TF	LBD	2.02731	1.58036	1.35621	1.61088
Solyc02g091930	TF	HD-ZIP	2.09318	1.97242	#N/A	#N/A
Solyc02g030210	TF	AP2	1.91753	1.67727	#N/A	#N/A
Solyc05g007770	TF	NAC	1.98918	1.75635	2.74788	2.37978
Solyc07g047960	TF	WRKY	2.01789	1.64572	#N/A	#N/A
Solyc08g076230	TF	BBR-BPC	1.87733	1.94359	#N/A	#N/A
Solyc04g077220	TF	HD-ZIP	1.88682	1.3307	#N/A	1.25035
Solyc06g150119	TF	WOX	1.85002	1.72127	#N/A	#N/A
Solyc01g104650	TF	bZIP	1.76532	1.8381	1.21346	1.33382
Solyc03g116100	TF	MYB	1.74038	1.7861	3.21125	2.64592
Solyc03g121940	TF	NF-YA	1.7607	1.89004	1.63721	1.83271
Solyc05g051330	TF	GeBP	1.79623	1.11821	#N/A	#N/A
Solyc04g016000	TF	HSF	1.77273	1.4985	#N/A	#N/A
Solyc07g045180	TF	CO-like	2.20954	1.98487	#N/A	1.14438
Solyc01g100940	TF	bZIP	1.64231	1.53336	#N/A	1.15257
Solyc07g066330	TF	NAC	1.60057	1.30087	#N/A	#N/A
Solyc02g071130	TF	WRKY	1.63595	#N/A	1.41839	1.46521
Solyc01g106250	TF	B3	1.66955	1.02024	#N/A	#N/A
Solyc06g074750	TF	CCAAT	1.65576	#N/A	2.03337	2.63996
Solyc01g079870	TF	NF-YC	1.72955	1.64486	1.14725	1.12696
Solyc01g066730	TF	M-type_MADS	1.6241	1.33328	#N/A	#N/A
Solyc04g076037	TF	ARR-B	1.61867	1.51932	#N/A	#N/A
Solyc06g053960	TF	HSF	2.57121	2.5836	2.22373	2.56022
Solyc05g015510	TF	SBP	1.61464	1.49528	-1.30748	-1.03662
Solyc03g119530	TF	LBD	1.51862	1.65706	1.13433	1.05362
Solyc03g115850	TF	NAC	1.58258	#N/A	1.5316	1.86032
Solyc04g072460	TF	bZIP	1.50781	1.26894	#N/A	#N/A
Solyc01g104900	TF	NAC	1.5721	#N/A	1.98759	2.54097
Solyc01g106460	TF	bHLH	1.57687	1.17463	-1.21269	#N/A
Solyc06g053950	TF	HSF	1.55588	1.98582	1.86206	1.76063
Solyc12g006240	TF	CO-like	1.5192	1.72175	1.3081	1.27892
Solyc02g090310	TF	Dof	1.44541	1.53266	-1.14549	#N/A
Solyc05g006310	TF	C2H2	1.15098	#N/A	#N/A	#N/A
Solyc10g009110	TF	ERF	1.48595	1.23822	#N/A	1.14785
Solyc09g066010	TF	WRKY	1.43335	1.35792	#N/A	#N/A
Solyc11g013470	TF	ARF	1.40296	1.21779	1.06119	1.23114
Solyc02g092090	TF	bZIP	1.38384	1.19755	#N/A	#N/A
Solyc01g087240	TF	NF-YA	1.37651	1.34362	#N/A	1.06316
Solyc01g009070	TF	MYB	1.35358	#N/A	#N/A	#N/A
Solyc06g071860	TF	C3H	1.37019	1.32379	#N/A	#N/A
Solyc02g092070	TF	GRF	1.38393	1.38363	#N/A	#N/A
Solyc04g078420	TF	MYB	1.39082	1.34319	1.29824	1.18534
Solyc08g029090	TF	B3	1.36767	1.24714	#N/A	#N/A
Solyc03g044300	TF	AP2	1.35104	1.41067	1.29325	1.37127
Solyc11g064800	TF	SRS	1.35294	#N/A	#N/A	#N/A
Solyc01g109880	TF	bZIP	1.39633	1.43139	-1.38009	#N/A
Solyc02g079020	TF	B3	1.32347	1.05578	#N/A	#N/A
Solyc07g063420	TF	NAC	1.42227	1.36426	2.45861	2.25301
Solyc08g080540	TF	HSF	1.32486	1.19406	4.08957	3.47088
Solyc06g036170	TF	GRAS	1.30489	1.25135	#N/A	#N/A
Solyc07g053740	TF	ERF	1.32772	1.14272	#N/A	#N/A
Solyc03g097120	TF	HSF	1.32777	1.20608	1.79323	1.71036
Solyc01g006930	TF	NF-YA	1.3418	1.30682	#N/A	#N/A
Solyc04g007000	TF	RAV	1.33589	2.22802	1.94118	1.78633
Solyc06g033850	TF	ERF	1.42488	1.0227	4.64309	3.92878
Solyc02g085630	TF	HD-ZIP	1.3365	1.14459	1.99751	2.07717
Solyc03g111500	TF	B3	1.3258	1.02572	#N/A	#N/A
Solyc04g064545	TF	GRAS	1.17103	1.2173	3.09792	2.58702
Solyc10g076920	TF	bZIP	1.23175	1.24637	#N/A	#N/A
Solyc11g065700	TF	NF-YA	1.24932	1.13003	1.43701	1.54117
Solyc10g086250	TF	MYB	1.3102	1.17451	#N/A	#N/A
Solyc07g052700	TF	MIKC_MADS	1.24274	1.45892	1.24984	1.34084
Solyc12g089240	TF	DBB	1.19021	#N/A	#N/A	1.02735
Solyc02g068200	TF	TCP	1.20569	1.1805	1.50661	1.49386
Solyc02g037500	TF	ARF	1.21319	1.344	2.58112	2.51455
Solyc01g087030	TF	C3H	1.00745	#N/A	1.04432	1.09191
Solyc10g038000	TF	C3H	1.17888	1.0988	#N/A	#N/A
Solyc12g099900	TF	GRAS	1.16312	1.10455	1.372	1.23203
Solyc11g020670	TF	TCP	1.97491	2.06555	#N/A	#N/A
Solyc08g048390	TF	TCP	1.15655	1.08165	#N/A	#N/A
Solyc01g079620	TF	MYB	1.52714	1.22936	#N/A	#N/A
Solyc12g056590	TF	ERF	1.53073	#N/A	1.98632	2.08749
Solyc11g068950	TF	TALE	1.1913	1.05658	#N/A	1.28597
Solyc09g018460	TF	GRAS	1.20315	#N/A	#N/A	1.8266
Solyc08g082210	TF	ERF	1.1093	1.07007	1.26045	2.39646
Solyc12g098520	TF	HSF	1.14375	1.04849	#N/A	1.04962
Solyc04g005800	TF	HD-ZIP	1.10086	1.06891	1.27651	1.66429
Solyc12g042070	TF	ARF	1.17854	1.13426	#N/A	#N/A
Solyc04g078640	TF	ERF	1.09116	1.16296	#N/A	1.14017
Solyc03g033630	TF	C3H	1.07525	1.04732	#N/A	#N/A
Solyc01g008490	TF	NF-YA	1.07711	#N/A	#N/A	#N/A
Solyc06g076270	TF	MYB_related	1.16107	#N/A	#N/A	#N/A
Solyc06g071300	TF	M-type_MADS	1.15025	#N/A	#N/A	#N/A
Solyc11g013480	TF	ARF	1.09554	1.03816	1.3351	#N/A
Solyc02g090820	TF	HSF	1.0655	1.02519	#N/A	#N/A
Solyc01g067570	TF	bHLH	1.16839	#N/A	#N/A	1.03354
Solyc07g062980	TF	SBP	1.09616	1.32877	2.57955	1.95956
Solyc02g062960	TF	HD-ZIP	2.07593	2.45208	1.9076	1.61082
Solyc01g096810	TF	EIL	1.0342	#N/A	#N/A	#N/A
Solyc12g010585	TF	bHLH	1.08234	#N/A	#N/A	#N/A
Solyc06g075150	TF	ARF	1.07563	1.03776	#N/A	1.25845
Solyc08g081670	TF	ERF	1.07057	#N/A	#N/A	#N/A
Solyc03g121400	TF	Dof	-1.01521	#N/A	#N/A	#N/A
Solyc07g018010	TF	bHLH	-1.00404	-1.09399	-1.02293	#N/A
Solyc02g088190	TF	MYB	-1.05033	#N/A	-1.46889	#N/A
Solyc06g049040	TF	bZIP	-1.06431	-1.06502	-1.28154	-1.43738
Solyc11g013150	TF	GRAS	-1.05672	-1.23213	#N/A	#N/A
Solyc10g079680	TF	bHLH	-1.01546	#N/A	-2.38735	-1.91368
Solyc06g007220	TF	WRKY	-1.08291	#N/A	-1.63645	-1.47409
Solyc06g074800	TF	C2H2	-1.07167	-1.18311	#N/A	#N/A
Solyc02g067230	TF	Dof	-1.07424	#N/A	1.20591	#N/A
Solyc12g099370	TF	GATA	-1.05915	-1.03399	#N/A	#N/A
Solyc09g010840	TF	MYB	-1.13505	-1.01355	#N/A	-1.32604
Solyc02g089540	TF	CO-like	-1.14262	-1.11902	1.86365	1.50852
Solyc06g074910	TF	MYB	-1.07596	#N/A	-1.73712	-1.91352
Solyc11g071810	TF	YABBY	-1.13714	-1.07155	#N/A	#N/A
Solyc01g095100	TF	WRKY	-1.15008	-1.13509	#N/A	#N/A
Solyc02g090400	TF	G2-like	-1.14389	#N/A	#N/A	#N/A
Solyc03g122190	TF	Tify	-1.229	-1.0884	#N/A	-1.88029
Solyc10g008160	TF	G2-like	-1.15454	-1.4358	#N/A	#N/A
Solyc11g045530	TF	LBD	-1.1982	-1.3013	-3.65879	-3.42392
Solyc05g056120	TF	GATA	-1.27855	-1.1242	-2.15149	-2.25862
Solyc02g021430	TF	mTERF	-1.29675	-1.12824	#N/A	#N/A
Solyc06g082590	TF	ERF	-1.35771	-1.26175	#N/A	#N/A
Solyc08g079100	TF	YABBY	-1.38564	-1.30268	#N/A	#N/A
Solyc04g077490	TF	AP2	-1.39124	-1.34237	-3.02827	-3.06233
Solyc06g051260	TF	bHLH	-1.38787	-1.3409	#N/A	#N/A
Solyc08g078300	TF	HD-ZIP	-1.21651	-1.05744	#N/A	#N/A
Solyc05g052050	TF	ERF	-1.35676	-1.30334	1.20145	#N/A
Solyc02g081120	TF	TALE	-1.20918	-1.06256	#N/A	#N/A
Solyc01g096370	TF	bHLH	-1.35174	-1.28731	#N/A	#N/A
Solyc03g120890	TF	GATA	-1.42394	-1.35616	-2.34861	-2.64475
Solyc01g102980	TF	ZF-HD	-1.47263	-1.16054	#N/A	#N/A
Solyc08g077060	TF	LSD	-1.44297	-1.40545	2.71366	2.30457
Solyc02g088340	TF	WRKY	-1.10341	#N/A	1.90249	2.04061
Solyc06g065190	TF	TCP	-1.50828	-1.44667	-1.65056	-1.44061
Solyc04g054682	TF	MIKC_MADS	-1.42896	-1.90279	#N/A	-1.79777
Solyc11g011030	TF	Tify	-1.46998	-1.26684	#N/A	#N/A
Solyc03g113560	TF	bHLH	-1.49556	-1.20517	-2.01484	-1.83536
Solyc06g068460	TF	WRKY	-1.05098	-1.10584	#N/A	#N/A
Solyc04g082480	TF	Nin-like	-1.56774	-1.53991	#N/A	#N/A
Solyc09g009100	TF	HSF	-1.31485	-1.25061	#N/A	#N/A
Solyc07g062680	TF	TCP	-1.41743	-1.25833	-3.88855	-3.43923
Solyc02g069860	TF	NF-YA	-1.41408	-1.44641	#N/A	#N/A
Solyc10g076180	TF	OFP	-1.54026	-1.29543	-2.11482	-1.82773
Solyc06g075780	TF	C2H2	-1.46249	#N/A	1.28271	#N/A
Solyc04g077510	TF	GRF	-1.63859	-1.44546	#N/A	#N/A
Solyc01g005660	TF	MYB	-1.57969	-1.89227	-1.90046	#N/A
Solyc07g053450	TF	bZIP	-1.60661	-1.87592	-2.86781	-2.71236
Solyc06g075510	TF	AP2	-1.68613	-1.69837	-1.54812	-1.23925
Solyc07g052960	TF	GRAS	-1.61083	-1.6077	#N/A	#N/A
Solyc08g067360	TF	WRKY	-1.6456	#N/A	#N/A	#N/A
Solyc09g008250	TF	MYB	-1.69486	-1.98482	#N/A	#N/A
Solyc01g111160	TF	FAR1	-1.04863	#N/A	#N/A	#N/A
Solyc09g082500	TF	CPP	-1.73749	-1.43709	#N/A	#N/A
Solyc02g093280	TF	bHLH	-1.67834	-1.649	-1.6707	-1.36785
Solyc12g008350	TF	ERF	-1.69405	-1.65562	-1.04459	-1.10768
Solyc01g093965	TF	MIKC_MADS	-1.7532	-1.71547	#N/A	#N/A
Solyc03g119770	TF	TCP	-1.70388	-1.67306	#N/A	#N/A
Solyc05g007180	TF	HD-ZIP	-1.74037	-1.63042	-2.55018	-2.35285
Solyc03g005570	TF	MYB	-1.79378	-1.77543	-2.9066	-2.5293
Solyc03g093610	TF	ERF	-1.78681	-1.91058	-2.77084	-2.94554
Solyc05g053500	TF	GATA	-1.84284	-1.7055	#N/A	#N/A
Solyc04g081020	TF	DBB	-1.77185	-2.61999	#N/A	#N/A
Solyc01g007200	TF	ERF	-1.79455	-1.26277	#N/A	#N/A
Solyc04g009440	TF	NAC	-1.83312	#N/A	1.13996	#N/A
Solyc10g055760	TF	NAC	-1.87928	-1.91729	#N/A	#N/A
Solyc06g069370	TF	bHLH	-1.89289	-1.89119	-1.23268	-1.04014
Solyc05g009790	TF	RAV	-1.72548	-1.89922	1.71273	1.25085
Solyc06g071830	TF	TAZ	-1.94133	-2.23521	-1.47801	-1.41066
Solyc02g093420	TF	NAC	-1.97679	-1.90846	#N/A	#N/A
Solyc04g076845	TF	bHLH	-1.97487	-1.81751	2.9418	2.78262
Solyc06g065820	TF	ERF	-1.65013	-1.47021	-2.60518	-2.80713
Solyc02g081270	TF	NAC	-2.01768	-1.76922	-3.10295	-2.96041
Solyc11g011260	TF	GRAS	-1.79854	-1.61666	#N/A	#N/A
Solyc06g070990	TF	WRKY	-2.04233	#N/A	-1.53354	-2.08152
Solyc01g112190	TF	Nin-like	-2.10386	-1.39964	#N/A	1.66365
Solyc10g054010	TF	bZIP	-2.11085	-1.75058	-1.84751	-2.21574
Solyc02g092550	TF	LBD	-2.15422	-2.14261	-1.35339	-1.46477
Solyc02g063010	TF	BES1	-1.34992	-1.22021	#N/A	#N/A
Solyc04g051690	TF	WRKY	-2.24862	#N/A	1.80907	1.42656
Solyc09g089870	TF	bHLH	-2.00696	-1.93824	1.02969	#N/A
Solyc08g065420	TF	TALE	-2.2621	-2.05846	-1.48495	#N/A
Solyc07g006630	TF	CO-like	-2.2732	-2.24513	#N/A	#N/A
Solyc08g082110	TF	WRKY	-2.28456	#N/A	#N/A	#N/A
Solyc12g088400	TF	C2H2	-2.31647	-2.05023	-1.88051	-2.14708
Solyc06g070900	TF	TCP	-2.38588	-2.17019	-1.88749	-1.65721
Solyc08g076820	TF	bHLH	-2.13479	-1.66404	1.51685	#N/A
Solyc06g082460	TF	OFP	-2.54508	-2.2976	-3.79787	-3.42353
Solyc03g118310	TF	bHLH	-2.56212	-2.01027	#N/A	#N/A
Solyc09g015770	TF	WRKY	-2.40854	#N/A	#N/A	#N/A
Solyc01g006820	TF	bHLH	-1.64781	#N/A	#N/A	#N/A
Solyc09g097870	TF	bHLH	-2.40831	-2.26497	-2.21056	-2.16274
Solyc02g091690	TF	bHLH	-2.66827	-2.84722	#N/A	#N/A
Solyc05g006650	TF	bHLH	-1.95684	-1.65483	-1.75998	-2.23707
Solyc09g098110	TF	bHLH	-2.67498	-2.55619	#N/A	#N/A
Solyc04g072070	TF	WRKY	-2.93016	#N/A	-1.80475	-2.20085
Solyc07g065500	TF	NF-YB	-2.50585	-2.20835	-1.58822	-1.52684
Solyc06g060830	TF	HD-ZIP	-3.09281	-2.9213	-1.95514	-2.01227
Solyc05g050830	TF	ERF	-3.16111	-2.78669	#N/A	-1.03652
Solyc12g010800	TF	bZIP	-3.29325	-3.26983	-3.67754	-4.11716
Solyc02g067340	TF	MYB	-3.44013	-3.14974	#N/A	#N/A
Solyc01g107190	TF	LBD	-3.24679	-3.25309	-1.72254	-1.39483
Solyc04g074700	TF	HD-ZIP	-3.28045	-3.30956	-2.10858	-1.95676
Solyc01g109700	TF	bHLH	-3.64002	-3.87113	-1.8415	#N/A
Solyc08g008305	TF	ERF	-3.66756	-3.36076	#N/A	#N/A
Solyc10g052470	TF	MYB_related	-4.08309	-4.1697	3.54852	3.74414
Solyc07g062710	TF	bZIP	-5.23167	-4.79162	-4.42483	-4.71434
Solyc06g035940	TF	HD-ZIP	#N/A	-2.18132	#N/A	-1.91461
Solyc01g102340	TF	MYB	#N/A	-1.51432	-5.11736	-4.47135
Solyc02g092370	TF	GRAS	#N/A	-1.2438	#N/A	#N/A
Solyc04g064860	TF	M-type_MADS	#N/A	-1.08257	#N/A	#N/A
Solyc04g078550	TF	WRKY	#N/A	-1.07025	#N/A	#N/A
Solyc02g092075	TF	WRKY	#N/A	-1.03107	-1.3587	#N/A
Solyc11g007920	TF	CCAAT	#N/A	-1.02656	#N/A	#N/A
Solyc12g049560	TF	ERF	#N/A	1.01765	#N/A	#N/A
Solyc02g083520	TF	bZIP	#N/A	1.07586	#N/A	#N/A
Solyc05g009310	TF	CO-like	#N/A	1.18393	#N/A	#N/A
Solyc05g014930	TF	FAR1	#N/A	1.23552	#N/A	#N/A
Solyc11g062220	TF	C3H	#N/A	1.34619	#N/A	#N/A
Solyc02g067760	TF	MYB	#N/A	1.41519	#N/A	#N/A
Solyc08g076370	TF	HD-ZIP	#N/A	1.60248	#N/A	#N/A
Solyc01g079260	TF	WRKY	#N/A	#N/A	1.19771	1.07603
Solyc01g079370	TF	GRAS	#N/A	#N/A	-3.19663	-3.59523
Solyc01g090340	TF	ERF	#N/A	#N/A	-2.78408	-2.57751
Solyc01g090460	TF	HD-ZIP	#N/A	#N/A	1.75128	1.45588
Solyc01g090760	TF	GATA	#N/A	#N/A	-1.33865	-1.41325
Solyc01g090790	TF	bHLH	#N/A	#N/A	3.11008	3.30375
Solyc01g090950	TF	GRAS	#N/A	#N/A	-1.19673	-1.18824
Solyc01g095030	TF	MYB_related	#N/A	#N/A	1.0847	1.1405
Solyc01g096860	TF	AP2	#N/A	#N/A	-1.3542	#N/A
Solyc01g099340	TF	C2H2	#N/A	#N/A	-1.70987	-1.31544
Solyc01g100220	TF	GATA	#N/A	#N/A	-2.45091	-2.62423
Solyc01g100510	TF	TALE	#N/A	#N/A	1.46518	1.71891
Solyc01g104550	TF	WRKY	#N/A	#N/A	-1.94239	-1.13026
Solyc01g107970	TF	bHLH	#N/A	#N/A	-1.81024	-1.64743
Solyc01g108140	TF	B3	#N/A	#N/A	-1.27888	-1.37682
Solyc01g110470	TF	BBR-BPC	#N/A	#N/A	1.35795	1.28724
Solyc01g111580	TF	bZIP	#N/A	#N/A	1.39316	1.07843
Solyc02g005110	TF	HD-ZIP	#N/A	#N/A	-1.58549	-1.24372
Solyc02g032950	TF	WRKY	#N/A	#N/A	2.57696	2.79345
Solyc02g036370	TF	MYB_related	#N/A	#N/A	1.57458	1.62388
Solyc02g063430	TF	bHLH	#N/A	#N/A	1.73736	1.77266
Solyc02g065350	TF	B3	#N/A	#N/A	-1.9636	-1.64942
Solyc02g067310	TF	ZF-HD	#N/A	#N/A	3.1658	2.45163
Solyc02g067320	TF	ZF-HD	#N/A	#N/A	2.01861	1.65938
Solyc02g069320	TF	mTERF	#N/A	#N/A	-1.35626	-1.00158
Solyc02g076810	TF	Trihelix	#N/A	#N/A	1.1755	1.02915
Solyc02g077370	TF	ERF	#N/A	#N/A	4.28121	3.74657
Solyc02g077960	TF	Dof	#N/A	#N/A	1.86855	1.58148
Solyc02g080890	TF	WRKY	#N/A	#N/A	1.49923	1.3337
Solyc02g084590	TF	GATA	#N/A	#N/A	1.34815	#N/A
Solyc02g084860	TF	bZIP	#N/A	#N/A	-1.42847	-1.04452
Solyc02g085610	TF	bZIP	#N/A	#N/A	1.5447	1.1021
Solyc02g085910	TF	LBD	#N/A	#N/A	2.99728	2.62222
Solyc02g087840	TF	HD-ZIP	#N/A	#N/A	-3.63715	-4.3866
Solyc02g087970	TF	ZF-HD	#N/A	#N/A	1.11695	#N/A
Solyc02g089500	TF	CO-like	#N/A	#N/A	1.43815	#N/A
Solyc02g089520	TF	CO-like	#N/A	#N/A	1.25235	#N/A
Solyc02g089940	TF	TALE	#N/A	#N/A	-1.10357	-1.26641
Solyc02g090950	TF	bHLH	#N/A	#N/A	1.94192	1.39848
Solyc02g092930	TF	MYB	#N/A	#N/A	1.63776	1.2534
Solyc02g093150	TF	AP2	#N/A	#N/A	-1.04904	#N/A
Solyc03g005350	TF	bHLH	#N/A	#N/A	1.05691	1.30978
Solyc03g025870	TF	MYB	#N/A	#N/A	-3.67074	-3.82946
Solyc03g026020	TF	HSF	#N/A	#N/A	1.26816	1.30095
Solyc03g026280	TF	ERF	#N/A	#N/A	1.66035	#N/A
Solyc03g043895	TF	bZIP	#N/A	#N/A	-1.77784	-1.35562
Solyc03g059200	TF	MYB	#N/A	#N/A	1.81299	#N/A
Solyc03g083680	TF	C3H	#N/A	#N/A	1.49478	#N/A
Solyc03g093890	TF	MYB	#N/A	#N/A	-1.17685	-1.67175
Solyc03g098070	TF	C2H2	#N/A	#N/A	-1.69436	-1.04802
Solyc03g114720	TF	bHLH	#N/A	#N/A	-2.65136	-2.37141
Solyc03g115010	TF	TCP	#N/A	#N/A	1.01397	#N/A
Solyc03g117720	TF	AP2	#N/A	#N/A	2.59871	2.59163
Solyc03g118190	TF	ERF	#N/A	#N/A	2.35682	1.85085
Solyc03g120530	TF	bHLH	#N/A	#N/A	-2.31045	-1.26798
Solyc03g120620	TF	HD-ZIP	#N/A	#N/A	-1.79342	-2.62931
Solyc03g123400	TF	GRAS	#N/A	#N/A	-2.49554	-2.25523
Solyc03g124110	TF	ERF	#N/A	#N/A	1.56471	#N/A
Solyc04g005100	TF	MYB_related	#N/A	#N/A	-1.50591	-1.42142
Solyc04g009450	TF	ERF	#N/A	#N/A	-1.32397	#N/A
Solyc04g014260	TF	ZF-HD	#N/A	#N/A	1.3945	#N/A
Solyc04g014470	TF	MYB	#N/A	#N/A	-1.32651	#N/A
Solyc04g054527	TF	MIKC_MADS	#N/A	#N/A	-3.43407	-2.68127
Solyc04g064550	TF	GRAS	#N/A	#N/A	1.31746	1.19765
Solyc04g071360	TF	Trihelix	#N/A	#N/A	-1.25363	-1.1366
Solyc04g071510	TF	bZIP	#N/A	#N/A	1.02854	#N/A
Solyc04g074990	TF	ZF-HD	#N/A	#N/A	1.21925	#N/A
Solyc04g076680	TF	MIKC_MADS	#N/A	#N/A	1.41576	1.21579
Solyc04g077980	TF	C2H2	#N/A	#N/A	1.38083	1.23613
Solyc04g078650	TF	WOX	#N/A	#N/A	-2.16808	-1.8735
Solyc04g081240	TF	ARF	#N/A	#N/A	-1.12161	-1.18528
Solyc05g005090	TF	TALE	#N/A	#N/A	1.46547	1.14982
Solyc05g006190	TF	HD-ZIP	#N/A	#N/A	-3.76959	-4.09202
Solyc05g007100	TF	Whirly	#N/A	#N/A	-1.42721	-1.65106
Solyc05g007110	TF	WRKY	#N/A	#N/A	-2.29479	-2.12966
Solyc05g007580	TF	ZF-HD	#N/A	#N/A	3.05278	2.93308
Solyc05g009320	TF	LBD	#N/A	#N/A	-1.54927	-1.51914
Solyc05g009640	TF	bHLH	#N/A	#N/A	-2.21486	-1.83227
Solyc05g015850	TF	WRKY	#N/A	#N/A	1.1481	1.40568
Solyc05g051460	TF	HD-ZIP	#N/A	#N/A	-1.38467	#N/A
Solyc05g051550	TF	MYB	#N/A	#N/A	2.88537	3.13841
Solyc05g052410	TF	ERF	#N/A	#N/A	4.07773	3.77073
Solyc05g053330	TF	MYB	#N/A	#N/A	3.19721	2.87659
Solyc05g054170	TF	GRAS	#N/A	#N/A	1.40677	1.18898
Solyc05g054650	TF	C2H2	#N/A	#N/A	2.13554	2.10052
Solyc05g054660	TF	C2H2	#N/A	#N/A	1.17852	#N/A
Solyc05g055220	TF	OFP	#N/A	#N/A	-2.00546	-1.96688
Solyc06g011670	TF	HD-ZIP	#N/A	#N/A	1.20875	#N/A
Solyc06g031712	TF	B3	#N/A	#N/A	1.34004	#N/A
Solyc06g048630	TF	bZIP	#N/A	#N/A	-1.00696	-1.19259
Solyc06g051550	TF	bHLH	#N/A	#N/A	-2.48945	-2.67307
Solyc06g053610	TF	MYB	#N/A	#N/A	-1.3627	#N/A
Solyc06g061030	TF	ARR-B	#N/A	#N/A	1.61483	1.60592
Solyc06g062520	TF	Dof	#N/A	#N/A	1.74355	1.62119
Solyc06g065040	TF	bHLH	#N/A	#N/A	1.50787	1.52361
Solyc06g065440	TF	C2H2	#N/A	#N/A	-1.16497	#N/A
Solyc06g066340	TF	G2-like	#N/A	#N/A	-1.1507	#N/A
Solyc06g066370	TF	WRKY	#N/A	#N/A	1.3041	1.32614
Solyc06g069430	TF	MIKC_MADS	#N/A	#N/A	3.46228	3.0307
Solyc06g069850	TF	MYB	#N/A	#N/A	1.07339	#N/A
Solyc06g074320	TF	bZIP	#N/A	#N/A	-1.14936	#N/A
Solyc06g083170	TF	bHLH	#N/A	#N/A	-1.74399	-1.22382
Solyc06g083590	TF	B3	#N/A	#N/A	2.14194	2.35818
Solyc07g006880	TF	C2H2	#N/A	#N/A	2.33899	2.44873
Solyc07g041640	TF	GRF	#N/A	#N/A	-2.5578	-2.82262
Solyc07g042170	TF	Tify	#N/A	#N/A	1.3082	1.09694
Solyc07g043330	TF	GRAS	#N/A	#N/A	-1.20491	#N/A
Solyc07g043580	TF	bHLH	#N/A	#N/A	3.46062	2.95977
Solyc07g045000	TF	G2-like	#N/A	#N/A	2.66779	2.71602
Solyc07g045030	TF	NAC	#N/A	#N/A	1.1484	2.06908
Solyc07g052670	TF	bHLH	#N/A	#N/A	-1.36218	-1.28439
Solyc07g054840	TF	MYB	#N/A	#N/A	3.593	3.88322
Solyc07g055710	TF	HSF	#N/A	#N/A	1.49889	#N/A
Solyc07g062160	TF	DBB	#N/A	#N/A	1.22223	1.18298
Solyc07g063940	TF	GRAS	#N/A	#N/A	1.65225	1.45685
Solyc08g005260	TF	G2-like	#N/A	#N/A	1.36463	1.33217
Solyc08g006270	TF	B3	#N/A	#N/A	-1.44535	-1.07787
Solyc08g006530	TF	CO-like	#N/A	#N/A	1.63456	1.60843
Solyc08g007270	TF	HD-ZIP	#N/A	#N/A	1.66318	1.38077
Solyc08g008280	TF	WRKY	#N/A	#N/A	1.43452	#N/A
Solyc08g008380	TF	ARF	#N/A	#N/A	-2.35789	-2.25957
Solyc08g013900	TF	Nin-like	#N/A	#N/A	2.89447	3.40779
Solyc08g061130	TF	bZIP	#N/A	#N/A	1.28217	1.09325
Solyc08g065940	TF	C3H	#N/A	#N/A	1.06988	#N/A
Solyc08g068320	TF	MYB	#N/A	#N/A	-2.24073	-2.32517
Solyc08g077230	TF	ARR-B	#N/A	#N/A	1.69349	1.92327
Solyc08g077290	TF	MYB_related	#N/A	#N/A	-1.06987	-1.11783
Solyc08g078180	TF	ERF	#N/A	#N/A	-1.11711	#N/A
Solyc08g079800	TF	GRF	#N/A	#N/A	1.99382	2.41839
Solyc08g081140	TF	bHLH	#N/A	#N/A	1.06765	1.08948
Solyc09g007550	TF	C2H2	#N/A	#N/A	-1.04526	#N/A
Solyc09g008830	TF	Trihelix	#N/A	#N/A	1.13278	1.1894
Solyc09g009200	TF	GRF	#N/A	#N/A	-1.00375	#N/A
Solyc09g014250	TF	MYB	#N/A	#N/A	-1.21449	#N/A
Solyc09g074730	TF	HB-other	#N/A	#N/A	5.01546	4.44139
Solyc09g075420	TF	ERF	#N/A	#N/A	1.73901	1.58763
Solyc09g090130	TF	MYB	#N/A	#N/A	-1.71592	-1.50536
Solyc09g091950	TF	ERF	#N/A	#N/A	-1.7914	-1.5323
Solyc10g019160	TF	WRKY	#N/A	#N/A	1.11068	1.11814
Solyc10g044965	TF	MIKC_MADS	#N/A	#N/A	1.40334	#N/A
Solyc10g047040	TF	C3H	#N/A	#N/A	1.06936	#N/A
Solyc10g049815	TF	B3	#N/A	#N/A	1.33468	1.19775
Solyc10g080960	TF	G2-like	#N/A	#N/A	1.12927	#N/A
Solyc10g083210	TF	B3	#N/A	#N/A	1.27289	1.31155
Solyc10g084370	TF	MYB_related	#N/A	#N/A	1.04416	#N/A
Solyc11g006720	TF	MYB	#N/A	#N/A	1.60867	1.76428
Solyc11g010270	TF	HD-ZIP	#N/A	#N/A	-1.5058	-1.04486
Solyc11g010620	TF	bHLH	#N/A	#N/A	-3.34712	-3.41427
Solyc11g011050	TF	MYB	#N/A	#N/A	-1.13253	-1.34842
Solyc11g011940	TF	HD-ZIP	#N/A	#N/A	1.6334	1.72255
Solyc11g017100	TF	GRAS	#N/A	#N/A	1.08058	#N/A
Solyc11g017470	TF	NAC	#N/A	#N/A	1.15671	#N/A
Solyc11g028020	TF	MIKC_MADS	#N/A	#N/A	1.01765	#N/A
Solyc11g066420	TF	C2H2	#N/A	#N/A	-2.35333	-2.01145
Solyc11g068480	TF	NF-YB	#N/A	#N/A	-1.40634	-1.2051
Solyc11g069190	TF	ARF	#N/A	#N/A	-1.30794	-1.13636
Solyc11g072210	TF	C2H2	#N/A	#N/A	1.01897	#N/A
Solyc11g072330	TF	ARR-B	#N/A	#N/A	1.24122	1.20052
Solyc11g072500	TF	Dof	#N/A	#N/A	-1.11148	#N/A
Solyc12g005340	TF	GRAS	#N/A	#N/A	1.34809	1.29179
Solyc12g007070	TF	HSF	#N/A	#N/A	2.33562	2.40183
Solyc12g009220	TF	Tify	#N/A	#N/A	-3.01979	-3.46482
Solyc12g009320	TF	B3	#N/A	#N/A	1.22909	#N/A
Solyc12g014140	TF	TCP	#N/A	#N/A	-1.22354	-1.12185
Solyc12g044610	TF	MYB_related	#N/A	#N/A	1.10391	#N/A
Solyc12g087810	TF	MIKC_MADS	#N/A	#N/A	1.19234	1.27405
Solyc12g088390	TF	C2H2	#N/A	#N/A	-2.6622	-2.84491
Solyc12g099120	TF	MYB	#N/A	#N/A	2.69702	2.36149
Solyc12g100150	TF	LBD	#N/A	#N/A	-1.88053	-1.92373
Solyc12g008800	TF	MYB_related	#N/A	#N/A	#N/A	1.14139
Solyc03g096350	TF	MYB	#N/A	#N/A	#N/A	1.5174
Solyc10g055410	TF	MYB	#N/A	#N/A	#N/A	1.4095
Solyc09g074760	TF	NF-YB	#N/A	#N/A	#N/A	1.44838
Solyc06g074120	TF	TALE	#N/A	#N/A	#N/A	1.18185
Solyc03g097820	TF	bHLH	#N/A	#N/A	#N/A	1.25469
Solyc02g076670	TF	G2-like	#N/A	#N/A	#N/A	1.20843
Solyc08g067230	TF	MIKC_MADS	#N/A	#N/A	#N/A	1.15326
Solyc06g068870	TF	bHLH	#N/A	#N/A	#N/A	1.13664
Solyc04g015500	TF	B3	#N/A	#N/A	#N/A	1.03004
Solyc06g005310	TF	MYB_related	#N/A	#N/A	#N/A	1.11701
Solyc11g017210	TF	FAR1	#N/A	#N/A	#N/A	1.16055
Solyc10g078670	TF	bZIP	#N/A	#N/A	#N/A	1.01088
Solyc12g010890	TF	Trihelix	#N/A	#N/A	#N/A	1.06048
Solyc06g062670	TF	C2H2	#N/A	#N/A	#N/A	1.01776
Solyc06g065650	TF	Tify	#N/A	#N/A	#N/A	-1.0495
Solyc04g015360	TF	GATA	#N/A	#N/A	#N/A	-1.18516
Solyc02g024070	TF	HD-ZIP	#N/A	#N/A	#N/A	-1.04588
Solyc04g011760	TF	DBB	#N/A	#N/A	#N/A	-1.14933
Solyc08g007820	TF	ERF	#N/A	#N/A	#N/A	-1.14938
Solyc08g082630	TF	ARF	#N/A	#N/A	#N/A	-1.17137
Solyc11g069030	TF	MYB	#N/A	#N/A	#N/A	-1.23166
Solyc06g068390	TF	C2H2	#N/A	#N/A	#N/A	-1.24712
Solyc10g080460	TF	G2-like	#N/A	#N/A	#N/A	-1.36908

## Sheet: DETs_TF_families
PlantTFDB	Geng	FINAL-TF genes	PlantTFDB_Ath	n.	TF family	leaf all TF	leaf up	leaf down	root all TF	root up	root down	enriched among DETs	p value
na	CCAAT	TF		7	AP2	4	2	2	6	2	4	na
na	mTERF	TF		9	ARF	5	5	0	8	4	4	na
na	OFP	TF		5	ARR-B	2	2	0	4	4	0	na
na	TAZ	TF		14	B3	5	5	0	10	7	3	na
na	OFP	TF		39	bHLH	22	5	17	32	15	17	na
na	CCAAT	TF		25	bZIP	16	11	5	21	11	10	na
na	mTERF	TF		18	C2H2	5	2	3	16	8	8	na
na	OFP	TF		11	C3H	8	8	0	7	7	0	na
AP2	AP2-EREBP	TF	AP2	8	CO-like	5	3	2	6	6	0	2.56	0.006
AP2	AP2-EREBP	TF	AP2	7	Dof	4	2	2	6	4	2	na
AP2	AP2-EREBP	TF	AP2	33	ERF	22	14	8	26	17	9	na
AP2	AP2-EREBP	TF	AP2	8	G2-like	2	0	2	6	4	2	na
AP2	AP2-EREBP	TF	AP2	8	GATA	4	0	4	6	1	5	na
AP2	AP2-EREBP	TF	AP2	17	GRAS	8	4	4	12	8	4	na
AP2	AP2-EREBP	TF	AP2	5	GRF	2	1	1	3	1	2	na
		TF	ARF	26	HD-ZIP	15	10	5	23	12	11	na
		TF	ARF	14	HSF	11	10	1	11	11	0	na
ARF	ARF	TF	ARF	8	LBD	5	2	3	8	3	5	na
ARF	ARF	TF	ARF	13	MADS	6	3	3	9	7	2	na
ARF	ARF	TF	ARF	34	MYB	15	7	8	28	12	16	na
ARF	ARF	TF	ARF	11	MYB_related	3	2	1	10	8	2	na
ARF	ARF	TF	ARF	16	NAC	14	10	4	13	12	1	na
ARF	ARF	TF	ARF	10	NF-Y	8	6	2	7	5	2	na
ARF	ARF	TF	ARF	7	TALE	3	1	2	6	4	2	1.49	0.052
ARR-B	ARR-B	TF	ARR-B	9	TCP	7	3	4	6	2	4	na
		TF	ARR-B	5	Tify	2	0	2	4	1	3	na
ARR-B	ARR-B	TF	ARR-B	24	WRKY	15	3	12	16	10	6	na
ARR-B	ARR-B	TF	ARR-B	7	ZF-HD	1	0	1	6	6	0	na
ARR-B	ARR-B	TF	ARR-B	41	Other	27	12	15	26	15	11	na
B3	ABI3VP1	TF	B3
B3	ABI3VP1	TF	B3
B3	ABI3VP1	TF	B3
B3	ABI3VP1	TF	B3
B3	ABI3VP1	TF	B3
B3	ABI3VP1	TF	B3
B3	ABI3VP1	TF	B3
		TF	B3
B3	ABI3VP1	TF	B3
B3	ABI3VP1	TF	B3
		TF	B3
B3	ABI3VP1	TF	B3
		TF	B3
B3	ABI3VP1	TF	B3
BBR-BPC	BBR/BPC	TF	BBR-BPC
BBR-BPC	BBR/BPC	TF	BBR-BPC
BES1	BES1	TF	BES1
BES1	BES1	TF	BES1
bHLH	bHLH	TF	bHLH
bHLH	bHLH	TF	bHLH
bHLH	bHLH	TF	bHLH
		TF	bHLH
		TF	bHLH
bHLH	bHLH	TF	bHLH
bHLH	bHLH	TF	bHLH
bHLH	bHLH	TF	bHLH
bHLH	bHLH	TF	bHLH
		TF	bHLH
bHLH	bHLH	TF	bHLH
bHLH	bHLH	TF	bHLH
		TF	bHLH
bHLH	bHLH	TF	bHLH
bHLH	bHLH	TF	bHLH
bHLH	bHLH	TF	bHLH
		TF	bHLH
bHLH	bHLH	TF	bHLH
bHLH	bHLH	TF	bHLH
bHLH	bHLH	TF	bHLH
bHLH	bHLH	TF	bHLH
bHLH	bHLH	TF	bHLH
bHLH	bHLH	TF	bHLH
bHLH	bHLH	TF	bHLH
bHLH	bHLH	TF	bHLH
bHLH	bHLH	TF	bHLH
bHLH	bHLH	TF	bHLH
bHLH	bHLH	TF	bHLH
		TF	bHLH
bHLH	bHLH	TF	bHLH
bHLH	bHLH	TF	bHLH
bHLH	bHLH	TF	bHLH
bHLH	bHLH	TF	bHLH
bHLH	bHLH	TF	bHLH
bHLH	bHLH	TF	bHLH
bHLH	bHLH	TF	bHLH
		TF	bHLH
bHLH	bHLH	TF	bHLH
bHLH	bHLH	TF	bHLH
bZIP	bZIP	TF	bZIP
		TF	bZIP
bZIP	bZIP	TF	bZIP
bZIP	bZIP	TF	bZIP
bZIP	bZIP	TF	bZIP
		TF	bZIP
bZIP	bZIP	TF	bZIP
bZIP	bZIP	TF	bZIP
bZIP	bZIP	TF	bZIP
bZIP	bZIP	TF	bZIP
bZIP	bZIP	TF	bZIP
bZIP	bZIP	TF	bZIP
bZIP	bZIP	TF	bZIP
bZIP	bZIP	TF	bZIP
bZIP	bZIP	TF	bZIP
bZIP	bZIP	TF	bZIP
bZIP	bZIP	TF	bZIP
bZIP	bZIP	TF	bZIP
bZIP	bZIP	TF	bZIP
		TF	bZIP
bZIP	bZIP	TF	bZIP
bZIP	bZIP	TF	bZIP
bZIP	bZIP	TF	bZIP
bZIP	bZIP	TF	bZIP
bZIP	bZIP	TF	bZIP
C2H2	C2H2	TF	C2H2
C2H2	C2H2	TF	C2H2
C2H2	C2H2	TF	C2H2
C2H2	C2H2	TF	C2H2
		TF	C2H2
C2H2	C2H2	TF	C2H2
C2H2	C2H2	TF	C2H2
C2H2	C2H2	TF	C2H2
C2H2	C2H2	TF	C2H2
C2H2	C2H2	TF	C2H2
C2H2	C2H2	TF	C2H2
C2H2	C2H2	TF	C2H2
C2H2	C2H2	TF	C2H2
C2H2	C2H2	TF	C2H2
C2H2	C2H2	TF	C2H2
C2H2	C2H2	TF	C2H2
C2H2	C2H2	TF	C2H2
		TF	C2H2
C3H	C3H	TF	C3H
C3H	C3H	TF	C3H
C3H	C3H	TF	C3H
C3H	C3H	TF	C3H
C3H	C3H	TF	C3H
C3H	C3H	TF	C3H
		TF	C3H
		TF	C3H
		TF	C3H
		TF	C3H
C3H	C3H	TF	C3H
CO-like	C2C2-CO-like	TF	CO-like
		TF	CO-like
CO-like	C2C2-CO-like	TF	CO-like
CO-like	C2C2-CO-like	TF	CO-like
CO-like	C2C2-CO-like	TF	CO-like
		TF	CO-like
CO-like	C2C2-CO-like	TF	CO-like
CO-like	C2C2-CO-like	TF	CO-like
CPP	CPP	TF	CPP
		TF	DBB
		TF	DBB
		TF	DBB
		TF	DBB
Dof	C2C2-Dof	TF	Dof
Dof	C2C2-Dof	TF	Dof
Dof	C2C2-Dof	TF	Dof
Dof	C2C2-Dof	TF	Dof
Dof	C2C2-Dof	TF	Dof
Dof	C2C2-Dof	TF	Dof
Dof	C2C2-Dof	TF	Dof
EIL	EIL	TF	EIL
ERF	AP2-EREBP	TF	ERF
ERF	AP2-EREBP	TF	ERF
ERF	AP2-EREBP	TF	ERF
ERF	AP2-EREBP	TF	ERF
ERF	AP2-EREBP	TF	ERF
ERF	AP2-EREBP	TF	ERF
ERF	AP2-EREBP	TF	ERF
ERF	AP2-EREBP	TF	ERF
		TF	ERF
ERF	AP2-EREBP	TF	ERF
ERF	AP2-EREBP	TF	ERF
ERF	AP2-EREBP	TF	ERF
AP2	AP2-EREBP	TF	ERF
ERF	AP2-EREBP	TF	ERF
ERF	AP2-EREBP	TF	ERF
ERF	AP2-EREBP	TF	ERF
ERF	AP2-EREBP	TF	ERF
		TF	ERF
ERF	AP2-EREBP	TF	ERF
ERF	AP2-EREBP	TF	ERF
		TF	ERF
ERF	AP2-EREBP	TF	ERF
ERF	AP2-EREBP	TF	ERF
ERF	AP2-EREBP	TF	ERF
ERF	AP2-EREBP	TF	ERF
ERF	AP2-EREBP	TF	ERF
ERF	AP2-EREBP	TF	ERF
AP2	AP2-EREBP	TF	ERF
ERF	AP2-EREBP	TF	ERF
ERF	AP2-EREBP	TF	ERF
ERF	AP2-EREBP	TF	ERF
ERF	AP2-EREBP	TF	ERF
ERF	AP2-EREBP	TF	ERF
		TF	FAR1
FAR1	FAR1	TF	FAR1
FAR1	FAR1	TF	FAR1
G2-like	G2-like	TF	G2-like
G2-like	G2-like	TF	G2-like
G2-like	G2-like	TF	G2-like
		TF	G2-like
G2-like	G2-like	TF	G2-like
G2-like	G2-like	TF	G2-like
G2-like	G2-like	TF	G2-like
G2-like	G2-like	TF	G2-like
GATA	C2C2-GATA	TF	GATA
GATA	C2C2-GATA	TF	GATA
GATA	C2C2-GATA	TF	GATA
GATA	C2C2-GATA	TF	GATA
GATA	C2C2-GATA	TF	GATA
GATA	C2C2-GATA	TF	GATA
GATA	C2C2-GATA	TF	GATA
GATA	C2C2-GATA	TF	GATA
GeBP	GeBP	TF	GeBP
GRAS	GRAS	TF	GRAS
		TF	GRAS
GRAS	GRAS	TF	GRAS
GRAS	GRAS	TF	GRAS
GRAS	GRAS	TF	GRAS
GRAS	GRAS	TF	GRAS
GRAS	GRAS	TF	GRAS
GRAS	GRAS	TF	GRAS
GRAS	GRAS	TF	GRAS
GRAS	GRAS	TF	GRAS
GRAS	GRAS	TF	GRAS
GRAS	GRAS	TF	GRAS
GRAS	GRAS	TF	GRAS
GRAS	GRAS	TF	GRAS
GRAS	GRAS	TF	GRAS
GRAS	GRAS	TF	GRAS
GRAS	GRAS	TF	GRAS
GRF	GRF	TF	GRF
GRF	GRF	TF	GRF
GRF	GRF	TF	GRF
GRF	GRF	TF	GRF
GRF	GRF	TF	GRF
		TF	HB-other
HD-ZIP	HB	TF	HD-ZIP
HD-ZIP	HB	TF	HD-ZIP
HD-ZIP	HB	TF	HD-ZIP
HD-ZIP	HB	TF	HD-ZIP
HD-ZIP	HB	TF	HD-ZIP
HD-ZIP	HB	TF	HD-ZIP
HD-ZIP	HB	TF	HD-ZIP
HD-ZIP	HB	TF	HD-ZIP
HD-ZIP	HB	TF	HD-ZIP
HD-ZIP	HB	TF	HD-ZIP
HD-ZIP	HB	TF	HD-ZIP
HD-ZIP	HB	TF	HD-ZIP
HD-ZIP	HB	TF	HD-ZIP
HD-ZIP	HB	TF	HD-ZIP
HD-ZIP	HB	TF	HD-ZIP
HD-ZIP	HB	TF	HD-ZIP
		TF	HD-ZIP
HD-ZIP	HB	TF	HD-ZIP
HD-ZIP	HB	TF	HD-ZIP
		TF	HD-ZIP
HD-ZIP	HB	TF	HD-ZIP
		TF	HD-ZIP
HD-ZIP	HB	TF	HD-ZIP
HD-ZIP	HB	TF	HD-ZIP
HD-ZIP	HB	TF	HD-ZIP
HD-ZIP	HB	TF	HD-ZIP
HSF	HSF	TF	HSF
HSF	HSF	TF	HSF
		TF	HSF
HSF	HSF	TF	HSF
HSF	HSF	TF	HSF
		TF	HSF
HSF	HSF	TF	HSF
HSF	HSF	TF	HSF
HSF	HSF	TF	HSF
HSF	HSF	TF	HSF
HSF	HSF	TF	HSF
HSF	HSF	TF	HSF
HSF	HSF	TF	HSF
HSF	HSF	TF	HSF
LBD	LOB	TF	LBD
LBD	LOB	TF	LBD
LBD	LOB	TF	LBD
LBD	LOB	TF	LBD
LBD	LOB	TF	LBD
LBD	LOB	TF	LBD
LBD	LOB	TF	LBD
LBD	LOB	TF	LBD
		TF	LSD
M-type_MADS	MADS	TF	MIKC_MADS
		TF	MIKC_MADS
		TF	MIKC_MADS
		TF	MIKC_MADS
M-type_MADS	MADS	TF	MIKC_MADS
MIKC_MADS	MADS	TF	MIKC_MADS
		TF	MIKC_MADS
MIKC_MADS	MADS	TF	MIKC_MADS
		TF	MIKC_MADS
MIKC_MADS	MADS	TF	MIKC_MADS
M-type_MADS	MADS	TF	M-type_MADS
M-type_MADS	MADS	TF	M-type_MADS
M-type_MADS	MADS	TF	M-type_MADS
MYB	MYB	TF	MYB
MYB	MYB	TF	MYB
MYB	MYB	TF	MYB
MYB	MYB	TF	MYB
MYB	MYB	TF	MYB
MYB	MYB	TF	MYB
MYB	MYB	TF	MYB
MYB	MYB	TF	MYB
MYB	MYB	TF	MYB
MYB	MYB	TF	MYB
MYB	MYB	TF	MYB
MYB	MYB	TF	MYB
MYB	MYB	TF	MYB
MYB	MYB	TF	MYB
MYB	MYB	TF	MYB
MYB	MYB	TF	MYB
MYB	MYB	TF	MYB
MYB	MYB	TF	MYB
MYB	MYB	TF	MYB
MYB	MYB	TF	MYB
MYB	MYB	TF	MYB
MYB	MYB	TF	MYB
MYB	MYB	TF	MYB
MYB	MYB	TF	MYB
MYB	MYB	TF	MYB
MYB	MYB	TF	MYB
MYB	MYB	TF	MYB
MYB	MYB	TF	MYB
MYB	MYB	TF	MYB
MYB	MYB	TF	MYB
MYB	MYB	TF	MYB
MYB	MYB	TF	MYB
MYB	MYB	TF	MYB
MYB	MYB	TF	MYB
		TF	MYB_related
		TF	MYB_related
MYB_related	MYB	TF	MYB_related
MYB_related	MYB	TF	MYB_related
MYB_related	MYB	TF	MYB_related
MYB_related	MYB	TF	MYB_related
		TF	MYB_related
MYB_related	MYB	TF	MYB_related
MYB_related	MYB	TF	MYB_related
MYB_related	MYB	TF	MYB_related
MYB_related	MYB	TF	MYB_related
NAC	NAC	TF	NAC
NAC	NAC	TF	NAC
NAC	NAC	TF	NAC
NAC	NAC	TF	NAC
NAC	NAC	TF	NAC
NAC	NAC	TF	NAC
NAC	NAC	TF	NAC
NAC	NAC	TF	NAC
NAC	NAC	TF	NAC
NAC	NAC	TF	NAC
NAC	NAC	TF	NAC
NAC	NAC	TF	NAC
NAC	NAC	TF	NAC
NAC	NAC	TF	NAC
NAC	NAC	TF	NAC
NAC	NAC	TF	NAC
NF-YA	CCAAT	TF	NF-YA
NF-YA	CCAAT	TF	NF-YA
NF-YA	CCAAT	TF	NF-YA
NF-YA	CCAAT	TF	NF-YA
NF-YA	CCAAT	TF	NF-YA
NF-YA	CCAAT	TF	NF-YA
NF-YB	CCAAT	TF	NF-YB
NF-YB	CCAAT	TF	NF-YB
NF-YB	CCAAT	TF	NF-YB
NF-YC	CCAAT	TF	NF-YC
Nin-like	RWP-RK	TF	Nin-like
Nin-like	RWP-RK	TF	Nin-like
Nin-like	RWP-RK	TF	Nin-like
RAV	AP2-EREBP	TF	RAV
RAV	AP2-EREBP	TF	RAV
SBP	SBP	TF	SBP
SBP	SBP	TF	SBP
SRS	SRS	TF	SRS
TALE	HB	TF	TALE
TALE	HB	TF	TALE
TALE	HB	TF	TALE
TALE	HB	TF	TALE
TALE	HB	TF	TALE
TALE	HB	TF	TALE
TALE	HB	TF	TALE
TCP	TCP	TF	TCP
TCP	TCP	TF	TCP
TCP	TCP	TF	TCP
TCP	TCP	TF	TCP
TCP	TCP	TF	TCP
TCP	TCP	TF	TCP
TCP	TCP	TF	TCP
TCP	TCP	TF	TCP
TCP	TCP	TF	TCP
Trihelix	Trihelix	TF	Trihelix
Trihelix	Trihelix	TF	Trihelix
		TF	Trihelix
Trihelix	Trihelix	TF	Trihelix
Whirly	PBF-2-like	TF	Whirly
		TF	WOX
WOX	HB	TF	WOX
WRKY	WRKY	TF	WRKY
WRKY	WRKY	TF	WRKY
WRKY	WRKY	TF	WRKY
		TF	WRKY
WRKY	WRKY	TF	WRKY
WRKY	WRKY	TF	WRKY
WRKY	WRKY	TF	WRKY
WRKY	WRKY	TF	WRKY
WRKY	WRKY	TF	WRKY
WRKY	WRKY	TF	WRKY
WRKY	WRKY	TF	WRKY
WRKY	WRKY	TF	WRKY
WRKY	WRKY	TF	WRKY
WRKY	WRKY	TF	WRKY
		TF	WRKY
WRKY	WRKY	TF	WRKY
WRKY	WRKY	TF	WRKY
WRKY	WRKY	TF	WRKY
WRKY	WRKY	TF	WRKY
WRKY	WRKY	TF	WRKY
WRKY	WRKY	TF	WRKY
WRKY	WRKY	TF	WRKY
WRKY	WRKY	TF	WRKY
		TF	WRKY
YABBY	C2C2-YABBY	TF	YABBY
YABBY	C2C2-YABBY	TF	YABBY
ZF-HD	zf-HD	TF	ZF-HD
ZF-HD	zf-HD	TF	ZF-HD
ZF-HD	zf-HD	TF	ZF-HD
ZF-HD	zf-HD	TF	ZF-HD
ZF-HD	zf-HD	TF	ZF-HD
ZF-HD	zf-HD	TF	ZF-HD
ZF-HD	zf-HD	TF	ZF-HD
