# Supplementary material for: Transcriptomic analysis reveals the gene regulatory networks involved in leaf and root response to osmotic stress in tomato
Source: Front Plant Sci. 2023 Jun 2;14:1155797. doi: 10.3389/fpls.2023.1155797 (PMC10272567; doi:10.3389/fpls.2023.1155797)
Supplement: Supplementary Table 10 — AgriGOv2 and Revigo analysis results of the eight clusters. [file Table_10.xlsx]

## Sheet: AgriGO_Cluster_1
GO term	Ontology	Description	Number in input list	Number in BG/Ref	p-value	FDR
GO:0071840	P	cellular component organization or biogenesis	343	631	4.4e-20	5.7e-16
GO:0016043	P	cellular component organization	301	888	3.6e-15	2.3e-11
GO:0044085	P	cellular component biogenesis	173	408	5.4e-15	2.4e-11
GO:0007049	P	cell cycle	95	426	2.3e-14	7.5e-11
GO:0071554	P	cell wall organization or biogenesis	84	9489	1.2e-11	3.2e-08
GO:0006396	P	RNA processing	80	898	7.3e-11	1.2e-07
GO:0022613	P	ribonucleoprotein complex biogenesis	71	693	6.3e-11	1.2e-07
GO:0045229	P	external encapsulating structure organization	69	79	6.7e-11	1.2e-07
GO:0042254	P	ribosome biogenesis	67	61	1.3e-10	1.9e-07
GO:1902589	P	single-organism organelle organization	66	4037	3.5e-10	4.5e-07
GO:0071669	P	plant-type cell wall organization or biogenesis	64	248	1.9e-08	2.2e-05
GO:0071555	P	cell wall organization	63	55	2.1e-08	2.2e-05
GO:0034660	P	ncRNA metabolic process	62	120	2.4e-08	2.4e-05
GO:0043604	P	amide biosynthetic process	62	714	6.2e-08	5.8e-05
GO:0000278	P	mitotic cell cycle	60	702	9.7e-08	8.5e-05
GO:0007010	P	cytoskeleton organization	56	1152	1e-07	8.5e-05
GO:0034470	P	ncRNA processing	53	121	1.3e-07	0.0001
GO:0007017	P	microtubule-based process	50	169	1.4e-07	0.0001
GO:0009664	P	plant-type cell wall organization	47	55	1.5e-07	0.00011
GO:0006364	P	rRNA processing	46	81	1.8e-07	0.00012
GO:0016072	P	rRNA metabolic process	46	821	2.2e-07	0.00014
GO:0000226	P	microtubule cytoskeleton organization	46	161	3e-07	0.00018
GO:0070925	P	organelle assembly	43	60	3.5e-07	0.0002
GO:0048285	P	organelle fission	43	107	7.5e-07	0.00041
GO:0000280	P	nuclear division	41	116	1.9e-06	0.00098
GO:0044264	P	cellular polysaccharide metabolic process	40	59	2e-06	0.00099
GO:0007346	P	regulation of mitotic cell cycle	36	11	3.1e-06	0.0014
GO:0044770	P	cell cycle phase transition	34	1841	2.9e-06	0.0014
GO:0007067	P	mitotic nuclear division	28	11	3.1e-06	0.0014
GO:0007126	P	meiotic nuclear division	27	9014	3.5e-06	0.0015
GO:0090501	P	RNA phosphodiester bond hydrolysis	26	1266	4.4e-06	0.0019
GO:0051783	P	regulation of nuclear division	22	110	4.9e-06	0.0019
GO:0090150	P	establishment of protein localization to membrane	22	179	4.9e-06	0.0019
GO:0051273	P	beta-glucan metabolic process	21	127	5.1e-06	0.002
GO:0010383	P	cell wall polysaccharide metabolic process	21	147	6.5e-06	0.0025
GO:0042274	P	ribosomal small subunit biogenesis	20	246	8.7e-06	0.0032
GO:0000075	P	cell cycle checkpoint	20	1486	1.4e-05	0.0048
GO:0042273	P	ribosomal large subunit biogenesis	19	35	1.4e-05	0.0048
GO:0000469	P	cleavage involved in rRNA processing	18	413	1.8e-05	0.006
GO:0090502	P	RNA phosphodiester bond hydrolysis, endonucleolytic	18	17	2.2e-05	0.0072
GO:0051225	P	spindle assembly	18	285	2.3e-05	0.0074
GO:0007051	P	spindle organization	18	166	2.6e-05	0.0082
GO:0030490	P	maturation of SSU-rRNA	17	18	2.9e-05	0.0087
GO:1901991	P	negative regulation of mitotic cell cycle phase transition	17	804	3.2e-05	0.0096
GO:0000478	P	endonucleolytic cleavage involved in rRNA processing	16	251	3.5e-05	0.01
GO:0031023	P	microtubule organizing center organization	16	175	4.7e-05	0.012
GO:0070592	P	cell wall polysaccharide biosynthetic process	16	20	4.7e-05	0.012
GO:0044038	P	cell wall macromolecule biosynthetic process	16	20	4.7e-05	0.012
GO:0070589	P	cellular component macromolecule biosynthetic process	16	20	4.7e-05	0.012
GO:0007093	P	mitotic cell cycle checkpoint	16	175	4.7e-05	0.012
GO:0030243	P	cellulose metabolic process	16	1177	5e-05	0.013
GO:0007088	P	regulation of mitotic nuclear division	16	12	5.8e-05	0.014
GO:0000462	P	maturation of SSU-rRNA from tricistronic rRNA transcript (SSU-rRNA, 5.8S rRNA, LSU-rRNA)	15	122	5.8e-05	0.014
GO:0090307	P	mitotic spindle assembly	15	1298	5.8e-05	0.014
GO:1902850	P	microtubule cytoskeleton organization involved in mitosis	15	75	7.7e-05	0.018
GO:0045730	P	respiratory burst	14	13	7.9e-05	0.018
GO:0009269	P	response to desiccation	14	13	7.9e-05	0.018
GO:0051983	P	regulation of chromosome segregation	14	13	7.9e-05	0.018
GO:0000479	P	endonucleolytic cleavage of tricistronic rRNA transcript (SSU-rRNA, 5.8S rRNA, LSU-rRNA)	13	1905	8.1e-05	0.018
GO:0051297	P	centrosome organization	13	34	8.5e-05	0.019
GO:0033045	P	regulation of sister chromatid segregation	13	47	8.8e-05	0.019
GO:0000466	P	maturation of 5.8S rRNA from tricistronic rRNA transcript (SSU-rRNA, 5.8S rRNA, LSU-rRNA)	12	186	9.2e-05	0.019
GO:0000460	P	maturation of 5.8S rRNA	12	791	9.4e-05	0.02
GO:0007098	P	centrosome cycle	12	62	9.7e-05	0.02
GO:0000154	P	rRNA modification	11	765	9.6e-05	0.02
GO:0072395	P	signal transduction involved in cell cycle checkpoint	10	48	0.0001	0.02
GO:1902100	P	negative regulation of metaphase/anaphase transition of cell cycle	9	614	0.00011	0.023
GO:0072422	P	signal transduction involved in DNA damage checkpoint	9	191	0.00012	0.024
GO:0072401	P	signal transduction involved in DNA integrity checkpoint	9	858	0.00013	0.025
GO:0051299	P	centrosome separation	8	15	0.00014	0.026
GO:0071174	P	mitotic spindle checkpoint	8	135	0.00015	0.027
GO:0031577	P	spindle checkpoint	8	51	0.00015	0.027
GO:0031167	P	rRNA methylation	8	26	0.00016	0.029
GO:0043628	P	ncRNA 3'-end processing	8	120	0.00019	0.034
GO:0045841	P	negative regulation of mitotic metaphase/anaphase transition	8	200	0.0002	0.035
GO:2000816	P	negative regulation of mitotic sister chromatid separation	8	243	0.0002	0.035
GO:0016074	P	snoRNA metabolic process	7	455	0.0002	0.035
GO:0007094	P	mitotic spindle assembly checkpoint	7	17	0.00022	0.036
GO:0071173	P	spindle assembly checkpoint	7	313	0.00022	0.036
GO:0035247	P	peptidyl-arginine omega-N-methylation	6	70	0.00022	0.036
GO:0035246	P	peptidyl-arginine N-methylation	6	70	0.00022	0.036
GO:0018216	P	peptidyl-arginine methylation	6	2438	0.00023	0.037
GO:0018195	P	peptidyl-arginine modification	6	56	0.00026	0.041
GO:0000967	P	rRNA 5'-end processing	6	1436	0.00027	0.042
GO:0000447	P	endonucleolytic cleavage in ITS1 to separate SSU-rRNA from 5.8S rRNA and LSU-rRNA from tricistronic rRNA transcript (SSU-rRNA, 5.8S rRNA, LSU-rRNA)	6	42	0.00027	0.042
GO:0034471	P	ncRNA 5'-end processing	6	18	0.00028	0.042
GO:1904666	P	regulation of ubiquitin protein ligase activity	6	57	0.00029	0.043
GO:0000472	P	endonucleolytic cleavage to generate mature 5'-end of SSU-rRNA from (SSU-rRNA, 5.8S rRNA, LSU-rRNA)	5	57	0.00029	0.043
GO:1904816	P	positive regulation of protein localization to chromosome, telomeric region	5	1561	0.00029	0.043
GO:0021587	P	cerebellum morphogenesis	5	43	0.00031	0.045
GO:0021575	P	hindbrain morphogenesis	5	167	0.00032	0.046
GO:1904814	P	regulation of protein localization to chromosome, telomeric region	5	346	0.00032	0.046
GO:0021532	P	neural tube patterning	5	706	0.00033	0.047
GO:1904668	P	positive regulation of ubiquitin protein ligase activity	5	233	0.00035	0.049
GO:0003723	F	RNA binding	94	29	3.8e-10	5.5e-07
GO:0005198	F	structural molecule activity	46	1925	3.6e-08	2.6e-05
GO:0003735	F	structural constituent of ribosome	32	687	5.4e-08	2.6e-05
GO:0019843	F	rRNA binding	24	291	3.5e-06	0.0011
GO:0016853	F	isomerase activity	23	12	4.5e-06	0.0011
GO:0004601	F	peroxidase activity	15	12	4.5e-06	0.0011
GO:0016684	F	oxidoreductase activity, acting on peroxide as acceptor	15	100	8.6e-06	0.0018
GO:0003774	F	motor activity	13	503	1.5e-05	0.0028
GO:0030515	F	snoRNA binding	12	76	1.7e-05	0.0028
GO:0003777	F	microtubule motor activity	11	12	5.8e-05	0.0085
GO:0016274	F	protein-arginine N-methyltransferase activity	6	167	9.7e-05	0.013
GO:0016273	F	arginine N-methyltransferase activity	6	347	0.00013	0.016
GO:0010997	F	anaphase-promoting complex binding	5	176	0.00017	0.019
GO:0005623	C	cell	639	1478	2.2e-14	3.7e-11
GO:0044464	C	cell part	638	4792	9.1e-14	5.3e-11
GO:0005622	C	intracellular	613	4793	9.3e-14	5.3e-11
GO:0044424	C	intracellular part	607	10735	6e-12	2.6e-09
GO:0043226	C	organelle	581	11113	3.3e-11	1.1e-08
GO:0043229	C	intracellular organelle	577	415	3.6e-10	1e-07
GO:0043227	C	membrane-bounded organelle	553	4595	5.7e-10	1.1e-07
GO:0043231	C	intracellular membrane-bounded organelle	546	4595	5.7e-10	1.1e-07
GO:0005737	C	cytoplasm	528	4595	5.7e-10	1.1e-07
GO:0044444	C	cytoplasmic part	449	129	2.4e-09	4.1e-07
GO:0044422	C	organelle part	386	1893	4.2e-09	6.6e-07
GO:0044446	C	intracellular organelle part	379	1899	4.9e-09	7e-07
GO:0005634	C	nucleus	295	145	1.4e-08	1.9e-06
GO:0071944	C	cell periphery	247	1144	1.7e-08	2.1e-06
GO:0012505	C	endomembrane system	215	506	1.9e-08	2.1e-06
GO:0043232	C	intracellular non-membrane-bounded organelle	211	509	2.1e-08	2.3e-06
GO:0043228	C	non-membrane-bounded organelle	211	22062	3e-08	3e-06
GO:0032991	C	macromolecular complex	201	4307	6e-08	5.4e-06
GO:0031974	C	membrane-enclosed lumen	190	22056	5.7e-08	5.4e-06
GO:0070013	C	intracellular organelle lumen	190	19318	8.8e-08	7.2e-06
GO:0043233	C	organelle lumen	190	19487	8.4e-08	7.2e-06
GO:0044428	C	nuclear part	172	20709	2.2e-07	1.7e-05
GO:0031981	C	nuclear lumen	157	924	2.5e-07	1.8e-05
GO:0005773	C	vacuole	148	3948	3.7e-07	2.6e-05
GO:0005794	C	Golgi apparatus	119	1146	3.9e-07	2.7e-05
GO:0030054	C	cell junction	117	21046	5.3e-07	3.5e-05
GO:0098588	C	bounding membrane of organelle	115	472	6.5e-07	4.1e-05
GO:0055044	C	symplast	114	41	7e-07	4.3e-05
GO:0005911	C	cell-cell junction	114	5475	1.3e-06	7.9e-05
GO:0009506	C	plasmodesma	113	2868	2e-06	0.00011
GO:0005739	C	mitochondrion	102	752	3.2e-06	0.00018
GO:0005618	C	cell wall	96	6025	3.5e-06	0.00018
GO:0030312	C	external encapsulating structure	96	19	3.5e-06	0.00018
GO:0005730	C	nucleolus	95	1681	3.8e-06	0.00019
GO:0005783	C	endoplasmic reticulum	94	6	4.9e-06	0.00024
GO:1990904	C	ribonucleoprotein complex	78	1617	5.9e-06	0.00028
GO:0005856	C	cytoskeleton	75	17713	9.9e-06	0.00046
GO:0030529	C	intracellular ribonucleoprotein complex	72	1584	1.8e-05	0.00079
GO:0015630	C	microtubule cytoskeleton	66	2857	1.9e-05	0.00082
GO:0044430	C	cytoskeletal part	62	2837	2.2e-05	0.00095
GO:0005768	C	endosome	60	292	3.2e-05	0.0014
GO:0044431	C	Golgi apparatus part	55	29	3.6e-05	0.0014
GO:0009505	C	plant-type cell wall	54	69	4.1e-05	0.0016
GO:0044429	C	mitochondrial part	45	2917	4.4e-05	0.0017
GO:0005840	C	ribosome	44	20	4.7e-05	0.0018
GO:0098791	C	Golgi subcompartment	43	71	5e-05	0.0018
GO:0099513	C	polymeric cytoskeletal fiber	39	14788	5e-05	0.0018
GO:0099512	C	supramolecular fiber	39	57	5.4e-05	0.0019
GO:0005874	C	microtubule	38	141	6.1e-05	0.0021
GO:0005802	C	trans-Golgi network	35	13	7.9e-05	0.0026
GO:0044391	C	ribosomal subunit	34	108	7.6e-05	0.0026
GO:0044445	C	cytosolic part	33	204	8.1e-05	0.0026
GO:0005815	C	microtubule organizing center	32	4061	8e-05	0.0026
GO:0022626	C	cytosolic ribosome	29	3075	0.0001	0.0033
GO:0005819	C	spindle	27	18713	0.00012	0.0038
GO:0005813	C	centrosome	25	16	0.00018	0.0054
GO:0015934	C	large ribosomal subunit	22	502	0.00018	0.0055
GO:0030684	C	preribosome	20	19057	0.00021	0.0061
GO:0044452	C	nucleolar part	20	28	0.00023	0.0066
GO:0022625	C	cytosolic large ribosomal subunit	17	7567	0.00026	0.0074
GO:0009524	C	phragmoplast	17	900	0.00034	0.0096
GO:0046658	C	anchored component of plasma membrane	17	75	0.00035	0.0098
GO:0005795	C	Golgi stack	15	2445	0.00039	0.011
GO:0005875	C	microtubule associated complex	14	236	0.0004	0.011
GO:0015935	C	small ribosomal subunit	14	607	0.00041	0.011
GO:0042788	C	polysomal ribosome	14	20	0.00042	0.011
GO:0005876	C	spindle microtubule	12	636	0.00044	0.011
GO:0032040	C	small-subunit processome	10	1258	0.00045	0.011
GO:0005871	C	kinesin complex	10	480	0.00045	0.011
GO:0005788	C	endoplasmic reticulum lumen	10	3149	0.00055	0.014
GO:0015030	C	Cajal body	9	245	0.0006	0.014
GO:0001650	C	fibrillar center	9	439	0.00061	0.014
GO:0000307	C	cyclin-dependent protein kinase holoenzyme complex	8	23	0.00073	0.017
GO:0005732	C	small nucleolar ribonucleoprotein complex	7	210	0.00094	0.022
GO:0005790	C	smooth endoplasmic reticulum	7	738	0.0013	0.03
GO:0005697	C	telomerase holoenzyme complex	6	9496	0.0013	0.03
GO:0030686	C	90S preribosome	6	198	0.0015	0.033
GO:0031428	C	box C/D snoRNP complex	5	1045	0.0019	0.042
GO:0000176	C	nuclear exosome (RNase complex)	5	1500	0.002	0.043
GO:0005818	C	aster	5	205	0.002	0.043
GO:0034663	C	endoplasmic reticulum chaperone complex	5	2850	0.0022	0.046
GO:0000178	C	exosome (RNase complex)	5	81	0.0023	0.049

## Sheet: AgriGO_CLUSTER_2
GO term	Ontology	Description	Number in input list	Number in BG/Ref	p-value	FDR
GO:0015979	P	photosynthesis	126	484	9.8e-57	1.2e-52
GO:0019684	P	photosynthesis, light reaction	83	284	1.6e-40	9.3e-37
GO:0006091	P	generation of precursor metabolites and energy	115	964	7.8e-24	3.1e-20
GO:0009765	P	photosynthesis, light harvesting	29	53	7.9e-21	2.4e-17
GO:0009767	P	photosynthetic electron transport chain	35	112	1.6e-18	3.7e-15
GO:0055114	P	oxidation-reduction process	163	1972	3.4e-18	6.7e-15
GO:0009768	P	photosynthesis, light harvesting in photosystem I	21	31	7.6e-17	1.3e-13
GO:0044710	P	single-organism metabolic process	448	8135	1.7e-16	2.6e-13
GO:0006629	P	lipid metabolic process	178	2510	7.1e-14	9.4e-11
GO:0018298	P	protein-chromophore linkage	28	113	5.4e-13	6.4e-10
GO:0051186	P	cofactor metabolic process	83	876	2.5e-12	2.7e-09
GO:0010109	P	regulation of photosynthesis	26	106	4.4e-12	4.4e-09
GO:0022900	P	electron transport chain	50	420	6.2e-11	5.7e-08
GO:0032787	P	monocarboxylic acid metabolic process	115	1522	1.1e-10	9.6e-08
GO:0009773	P	photosynthetic electron transport in photosystem I	13	21	1.4e-10	1.1e-07
GO:0009657	P	plastid organization	60	585	1.9e-10	1.4e-07
GO:0043436	P	oxoacid metabolic process	169	2667	1.6e-09	1.1e-06
GO:0006720	P	isoprenoid metabolic process	73	837	1.6e-09	1.1e-06
GO:0019752	P	carboxylic acid metabolic process	147	2226	1.8e-09	1.1e-06
GO:0009416	P	response to light stimulus	184	2996	2.5e-09	1.5e-06
GO:0044255	P	cellular lipid metabolic process	137	2045	3e-09	1.7e-06
GO:0046148	P	pigment biosynthetic process	55	560	4.4e-09	2.4e-06
GO:0006778	P	porphyrin-containing compound metabolic process	32	227	4.9e-09	2.6e-06
GO:0044281	P	small molecule metabolic process	238	4193	5.8e-09	2.9e-06
GO:0033013	P	tetrapyrrole metabolic process	32	232	7.9e-09	3.8e-06
GO:0042440	P	pigment metabolic process	60	653	8.5e-09	3.9e-06
GO:0015994	P	chlorophyll metabolic process	29	195	8.9e-09	3.9e-06
GO:0006721	P	terpenoid metabolic process	59	645	1.3e-08	5.5e-06
GO:0010207	P	photosystem II assembly	13	34	1.3e-08	5.5e-06
GO:0006082	P	organic acid metabolic process	181	3031	2.4e-08	9.6e-06
GO:0009658	P	chloroplast organization	47	468	3.2e-08	1.2e-05
GO:0009314	P	response to radiation	185	3145	4.6e-08	1.7e-05
GO:0008299	P	isoprenoid biosynthetic process	59	671	4.8e-08	1.7e-05
GO:0009642	P	response to light intensity	57	640	5.4e-08	1.9e-05
GO:0051188	P	cofactor biosynthetic process	47	480	6.4e-08	2.2e-05
GO:0006779	P	porphyrin-containing compound biosynthetic process	26	182	1.1e-07	3.5e-05
GO:0008610	P	lipid biosynthetic process	105	1539	1.1e-07	3.7e-05
GO:0033014	P	tetrapyrrole biosynthetic process	26	188	1.9e-07	5.9e-05
GO:0016108	P	tetraterpenoid metabolic process	17	83	2.1e-07	6.4e-05
GO:0016116	P	carotenoid metabolic process	17	83	2.1e-07	6.4e-05
GO:0015995	P	chlorophyll biosynthetic process	23	153	2.5e-07	7.4e-05
GO:0042548	P	regulation of photosynthesis, light reaction	14	55	2.6e-07	7.4e-05
GO:0016114	P	terpenoid biosynthetic process	45	479	3.6e-07	9.9e-05
GO:0009644	P	response to high light intensity	27	216	6.7e-07	0.00018
GO:0016109	P	tetraterpenoid biosynthetic process	14	62	9.1e-07	0.00024
GO:0016117	P	carotenoid biosynthetic process	14	62	9.1e-07	0.00024
GO:0044711	P	single-organism biosynthetic process	232	4356	1.3e-06	0.00034
GO:0009637	P	response to blue light	37	379	1.7e-06	0.00042
GO:0009668	P	plastid membrane organization	16	90	2.5e-06	0.00061
GO:0010114	P	response to red light	34	343	3.3e-06	0.00078
GO:0044283	P	small molecule biosynthetic process	109	1746	3.5e-06	0.00082
GO:0043155	P	negative regulation of photosynthesis, light reaction	10	36	7e-06	0.0016
GO:0010205	P	photoinhibition	10	36	7e-06	0.0016
GO:0019747	P	regulation of isoprenoid metabolic process	17	111	7.3e-06	0.0016
GO:1905156	P	negative regulation of photosynthesis	10	38	1e-05	0.0023
GO:0080177	P	plastoglobule organization	6	9	1.1e-05	0.0024
GO:0080167	P	response to karrikin	46	576	1.5e-05	0.0031
GO:0010027	P	thylakoid membrane organization	14	83	1.8e-05	0.0036
GO:0006732	P	coenzyme metabolic process	45	564	1.9e-05	0.0038
GO:0006081	P	cellular aldehyde metabolic process	20	166	2.9e-05	0.0058
GO:0030091	P	protein repair	8	26	3.2e-05	0.0062
GO:1990641	P	response to iron ion starvation	11	55	3.6e-05	0.0069
GO:0010025	P	wax biosynthetic process	17	128	3.8e-05	0.0072
GO:0019253	P	reductive pentose-phosphate cycle	8	27	4e-05	0.0074
GO:0006631	P	fatty acid metabolic process	50	678	4.5e-05	0.0082
GO:0048564	P	photosystem I assembly	8	29	6.1e-05	0.011
GO:0005986	P	sucrose biosynthetic process	7	21	6.6e-05	0.012
GO:0016053	P	organic acid biosynthetic process	83	1355	9.9e-05	0.017
GO:0019685	P	photosynthesis, dark reaction	8	32	0.00011	0.019
GO:0010166	P	wax metabolic process	17	145	0.00015	0.026
GO:0010115	P	regulation of abscisic acid biosynthetic process	14	104	0.00016	0.027
GO:0072330	P	monocarboxylic acid biosynthetic process	53	776	0.00017	0.027
GO:0009688	P	abscisic acid biosynthetic process	16	132	0.00017	0.027
GO:1904143	P	positive regulation of carotenoid biosynthetic process	5	10	0.00017	0.028
GO:0016120	P	carotene biosynthetic process	6	18	0.00022	0.035
GO:0009628	P	response to abiotic stimulus	351	7550	0.00023	0.036
GO:0006766	P	vitamin metabolic process	20	196	0.00023	0.036
GO:0009110	P	vitamin biosynthetic process	17	153	0.00027	0.042
GO:0044712	P	single-organism catabolic process	85	1444	0.00028	0.042
GO:0015977	P	carbon fixation	8	38	0.0003	0.045
GO:0016042	P	lipid catabolic process	35	457	0.00031	0.046
GO:0042549	P	photosystem II stabilization	5	12	0.00033	0.048
GO:1901562	P	response to paraquat	5	12	0.00033	0.048
GO:0006767	P	water-soluble vitamin metabolic process	17	156	0.00033	0.048
GO:0010206	P	photosystem II repair	6	20	0.00035	0.05
GO:0016168	F	chlorophyll binding	28	100	4.2e-14	8.2e-11
GO:0016491	F	oxidoreductase activity	149	2291	3.6e-09	3.5e-06
GO:0046906	F	tetrapyrrole binding	42	394	3.8e-08	2.5e-05
GO:0016614	F	oxidoreductase activity, acting on CH-OH group of donors	42	409	9.9e-08	4.8e-05
GO:0016616	F	oxidoreductase activity, acting on the CH-OH group of donors, NAD or NADP as acceptor	36	377	3.7e-06	0.0015
GO:0016671	F	oxidoreductase activity, acting on a sulfur group of donors, disulfide as acceptor	11	55	3.6e-05	0.012
GO:0031409	F	pigment binding	5	8	7.8e-05	0.022
GO:0015293	F	symporter activity	24	249	0.00013	0.028
GO:0019904	F	protein domain specific binding	43	579	0.00013	0.028
GO:0015294	F	solute:cation symporter activity	18	162	0.00018	0.035
GO:0009579	C	thylakoid	218	1003	2.9e-87	3.8e-84
GO:0044435	C	plastid part	329	2513	7.8e-83	4.6e-80
GO:0044434	C	chloroplast part	325	2457	1.1e-82	4.6e-80
GO:0009507	C	chloroplast	423	4138	9.2e-80	3e-77
GO:0009534	C	chloroplast thylakoid	188	807	7.7e-79	1.7e-76
GO:0009536	C	plastid	448	4620	6.6e-79	1.7e-76
GO:0031976	C	plastid thylakoid	188	811	1.6e-78	2.9e-76
GO:0044436	C	thylakoid part	178	728	2.8e-77	4.5e-75
GO:0034357	C	photosynthetic membrane	165	690	3.4e-70	4.9e-68
GO:0042651	C	thylakoid membrane	162	680	1.1e-68	1.5e-66
GO:0055035	C	plastid thylakoid membrane	156	653	3.5e-66	4.1e-64
GO:0009535	C	chloroplast thylakoid membrane	155	647	6.9e-66	7.4e-64
GO:0009532	C	plastid stroma	182	1240	2.8e-49	2.8e-47
GO:0009570	C	chloroplast stroma	178	1202	1.3e-48	1.2e-46
GO:0031984	C	organelle subcompartment	207	1784	6e-42	5.2e-40
GO:0010287	C	plastoglobule	57	139	2e-34	1.6e-32
GO:0031977	C	thylakoid lumen	44	89	1.7e-29	1.3e-27
GO:0009526	C	plastid envelope	144	1229	4.1e-29	2.9e-27
GO:0009941	C	chloroplast envelope	135	1151	2.6e-27	1.8e-25
GO:0009521	C	photosystem	52	164	3.8e-27	2.5e-25
GO:0009523	C	photosystem II	39	110	4.2e-22	2.6e-20
GO:0009522	C	photosystem I	35	84	8.3e-22	4.9e-20
GO:0031978	C	plastid thylakoid lumen	25	48	9.4e-18	5.1e-16
GO:0009543	C	chloroplast thylakoid lumen	25	48	9.4e-18	5.1e-16
GO:0031967	C	organelle envelope	174	2316	1.1e-15	5.7e-14
GO:0031975	C	envelope	174	2323	1.4e-15	7.2e-14
GO:0044444	C	cytoplasmic part	705	14788	5.4e-15	2.6e-13
GO:0005737	C	cytoplasm	803	17713	2.2e-13	1e-11
GO:0098807	C	chloroplast thylakoid membrane protein complex	13	25	7.1e-10	3.2e-08
GO:0031969	C	chloroplast membrane	44	410	1.5e-08	6.6e-07
GO:0043227	C	membrane-bounded organelle	825	19057	4.2e-08	1.8e-06
GO:0042170	C	plastid membrane	46	468	8e-08	3.3e-06
GO:0009538	C	photosystem I reaction center	8	11	2.2e-07	8.6e-06
GO:0098796	C	membrane protein complex	69	907	5.9e-07	2.3e-05
GO:0043231	C	intracellular membrane-bounded organelle	806	18713	6.5e-07	2.4e-05
GO:0016020	C	membrane	528	11400	7.7e-07	2.8e-05
GO:0009654	C	photosystem II oxygen evolving complex	8	14	8.4e-07	2.9e-05
GO:0010598	C	NAD(P)H dehydrogenase complex (plastoquinone)	7	10	1.6e-06	5.3e-05
GO:0043226	C	organelle	831	19487	1.8e-06	5.8e-05
GO:0010319	C	stromule	14	69	2.7e-06	8.9e-05
GO:0044424	C	intracellular part	872	20709	3.6e-06	0.00011
GO:0044422	C	organelle part	510	11113	5.4e-06	0.00017
GO:0043229	C	intracellular organelle	819	19318	1.5e-05	0.00045
GO:0005622	C	intracellular	878	21046	3.4e-05	0.001
GO:0044446	C	intracellular organelle part	488	10735	3.6e-05	0.001
GO:0030075	C	bacterial thylakoid	5	7	5e-05	0.0014
GO:0009782	C	photosystem I antenna complex	5	7	5e-05	0.0014
GO:0009528	C	plastid inner membrane	19	169	0.00011	0.0029
GO:0044464	C	cell part	908	22056	0.00022	0.0059
GO:0005623	C	cell	908	22062	0.00024	0.0063
GO:0009706	C	chloroplast inner membrane	17	154	0.00029	0.0074

## Sheet: AgriGO_CLUSTER_3
GO term	Ontology	Description	Number in input list	Number in BG/Ref	p-value	FDR
GO:0009408	P	response to heat	65	950	3.1e-14	3.3e-10
GO:0006950	P	response to stress	336	10861	6.7e-13	3.5e-09
GO:0050896	P	response to stimulus	430	15225	3e-12	1e-08
GO:0009628	P	response to abiotic stimulus	251	7550	1.1e-11	2.9e-08
GO:0009719	P	response to endogenous stimulus	216	6435	4.4e-10	9.2e-07
GO:0042221	P	response to chemical	305	10130	1.3e-09	2.3e-06
GO:0034605	P	cellular response to heat	29	323	2.2e-09	3.2e-06
GO:0001101	P	response to acid chemical	180	5217	4.2e-09	5.5e-06
GO:0010033	P	response to organic substance	255	8173	5.2e-09	6e-06
GO:0009266	P	response to temperature stimulus	101	2435	8.1e-09	8.4e-06
GO:0019748	P	secondary metabolic process	75	1636	2.1e-08	1.9e-05
GO:1901700	P	response to oxygen-containing compound	223	7019	2.6e-08	2.1e-05
GO:0097305	P	response to alcohol	113	2905	2.6e-08	2.1e-05
GO:0009725	P	response to hormone	194	5913	3.8e-08	2.8e-05
GO:0009737	P	response to abscisic acid	106	2727	8.2e-08	5.7e-05
GO:0009755	P	hormone-mediated signaling pathway	106	2743	1.1e-07	7.1e-05
GO:0009651	P	response to salt stress	88	2171	2.3e-07	0.00013
GO:0010243	P	response to organonitrogen compound	71	1613	2.3e-07	0.00013
GO:0010200	P	response to chitin	46	857	2.4e-07	0.00013
GO:0006970	P	response to osmotic stress	98	2589	9e-07	0.00043
GO:0009605	P	response to external stimulus	222	7289	8.8e-07	0.00043
GO:0032870	P	cellular response to hormone stimulus	117	3259	8.6e-07	0.00043
GO:0010035	P	response to inorganic substance	128	3725	2.1e-06	0.00097
GO:0070887	P	cellular response to chemical stimulus	179	5694	3e-06	0.0012
GO:0071495	P	cellular response to endogenous stimulus	124	3599	2.9e-06	0.0012
GO:0009751	P	response to salicylic acid	56	1267	4.2e-06	0.0017
GO:0009607	P	response to biotic stimulus	176	5617	4.6e-06	0.0018
GO:1901698	P	response to nitrogen compound	77	1973	5.6e-06	0.0021
GO:0033993	P	response to lipid	135	4074	6.7e-06	0.0024
GO:0009739	P	response to gibberellin	44	932	1e-05	0.0036
GO:0044550	P	secondary metabolite biosynthetic process	47	1035	1.3e-05	0.0043
GO:0046686	P	response to cadmium ion	44	942	1.3e-05	0.0043
GO:0010038	P	response to metal ion	64	1583	1.3e-05	0.0043
GO:0043207	P	response to external biotic stimulus	170	5496	1.6e-05	0.0046
GO:0051707	P	response to other organism	170	5496	1.6e-05	0.0046
GO:0048585	P	negative regulation of response to stimulus	82	2216	1.8e-05	0.0052
GO:0010286	P	heat acclimation	19	259	1.9e-05	0.0054
GO:0070370	P	cellular heat acclimation	10	75	2.1e-05	0.0057
GO:0009611	P	response to wounding	59	1442	2.1e-05	0.0057
GO:0090487	P	secondary metabolite catabolic process	9	62	2.9e-05	0.0074
GO:0009407	P	toxin catabolic process	9	62	2.9e-05	0.0074
GO:0009699	P	phenylpropanoid biosynthetic process	35	707	3.4e-05	0.0081
GO:0071229	P	cellular response to acid chemical	82	2258	3.4e-05	0.0081
GO:0006952	P	defense response	166	5413	3.3e-05	0.0081
GO:0009733	P	response to auxin	62	1577	4.1e-05	0.0094
GO:0033554	P	cellular response to stress	133	4176	5.2e-05	0.012
GO:0051716	P	cellular response to stimulus	252	8991	6.7e-05	0.015
GO:0006979	P	response to oxidative stress	60	1542	7.2e-05	0.016
GO:0006790	P	sulfur compound metabolic process	49	1183	8.2e-05	0.018
GO:0009698	P	phenylpropanoid metabolic process	37	803	8.5e-05	0.018
GO:0009753	P	response to jasmonic acid	55	1397	0.00011	0.022
GO:0009415	P	response to water	71	1953	0.00012	0.023
GO:0071310	P	cellular response to organic substance	147	4797	0.00012	0.023
GO:1902074	P	response to salt	13	156	0.00012	0.023
GO:0009414	P	response to water deprivation	69	1886	0.00012	0.023
GO:0048583	P	regulation of response to stimulus	156	5163	0.00013	0.025
GO:0043620	P	regulation of DNA-templated transcription in response to stress	14	183	0.00016	0.028
GO:0009416	P	response to light stimulus	99	2996	0.00017	0.03
GO:0071489	P	cellular response to red or far red light	18	291	0.00024	0.042
GO:0002832	P	negative regulation of response to biotic stimulus	17	266	0.00025	0.042
GO:0009409	P	response to cold	62	1687	0.00025	0.042
GO:0098542	P	defense response to other organism	124	3982	0.00025	0.042
GO:0009314	P	response to radiation	102	3145	0.00026	0.042
GO:0001067	F	regulatory region nucleic acid binding	79	2029	4.6e-06	0.0013
GO:0000975	F	regulatory region DNA binding	79	2024	4.2e-06	0.0013
GO:0044212	F	transcription regulatory region DNA binding	79	2024	4.2e-06	0.0013
GO:0003700	F	transcription factor activity, sequence-specific DNA binding	73	1830	4.9e-06	0.0013
GO:0001071	F	nucleic acid binding transcription factor activity	73	1834	5.3e-06	0.0013
GO:1900750	F	oligopeptide binding	8	64	0.00021	0.033
GO:0004364	F	glutathione transferase activity	9	83	0.00022	0.033
GO:0043295	F	glutathione binding	8	63	0.00019	0.033

## Sheet: AgriGO_CLUSTER_4
GO term	Ontology	Description	Number in input list	Number in BG/Ref	p-value	FDR
GO:0009605	P	response to external stimulus	247	7289	2.4e-12	2.3e-08
GO:0043207	P	response to external biotic stimulus	197	5496	1.7e-11	3.1e-08
GO:0009607	P	response to biotic stimulus	200	5617	2e-11	3.1e-08
GO:0050896	P	response to stimulus	427	15225	1.9e-11	3.1e-08
GO:0051707	P	response to other organism	197	5496	1.7e-11	3.1e-08
GO:0042221	P	response to chemical	313	10130	1.9e-11	3.1e-08
GO:1901700	P	response to oxygen-containing compound	236	7019	2.7e-11	3.7e-08
GO:0001101	P	response to acid chemical	181	5217	2.4e-09	2.9e-06
GO:0006952	P	defense response	185	5413	4.7e-09	5e-06
GO:0098542	P	defense response to other organism	146	3982	5.7e-09	5.5e-06
GO:0051704	P	multi-organism process	248	7973	1.4e-08	1.2e-05
GO:0010033	P	response to organic substance	249	8173	8.9e-08	7.1e-05
GO:0006950	P	response to stress	312	10861	1.5e-07	0.00011
GO:0019748	P	secondary metabolic process	72	1636	1.9e-07	0.00013
GO:0009751	P	response to salicylic acid	60	1267	2.2e-07	0.00014
GO:0044550	P	secondary metabolite biosynthetic process	52	1035	2.7e-07	0.00016
GO:0002215	P	defense response to nematode	13	87	3.8e-07	0.00022
GO:0009725	P	response to hormone	189	5913	4.2e-07	0.00022
GO:0009620	P	response to fungus	89	2251	5.5e-07	0.00027
GO:0009753	P	response to jasmonic acid	63	1397	5.3e-07	0.00027
GO:0010035	P	response to inorganic substance	129	3725	1.3e-06	0.00059
GO:0009404	P	toxin metabolic process	18	193	1.5e-06	0.00065
GO:0009719	P	response to endogenous stimulus	199	6435	1.8e-06	0.00074
GO:0099402	P	plant organ development	146	4432	3.3e-06	0.0013
GO:0009698	P	phenylpropanoid metabolic process	40	803	8.2e-06	0.0031
GO:0048367	P	shoot system development	127	3810	1e-05	0.0038
GO:0009628	P	response to abiotic stimulus	221	7550	1.7e-05	0.0061
GO:0009636	P	response to toxic substance	28	492	2.1e-05	0.0073
GO:0016998	P	cell wall macromolecule catabolic process	10	76	2.3e-05	0.0076
GO:0009651	P	response to salt stress	80	2171	2.7e-05	0.0082
GO:0009617	P	response to bacterium	96	2740	2.6e-05	0.0082
GO:0009699	P	phenylpropanoid biosynthetic process	35	707	3.4e-05	0.01
GO:0097237	P	cellular response to toxic substance	7	35	3.8e-05	0.011
GO:0009627	P	systemic acquired resistance	21	324	4e-05	0.011
GO:0009809	P	lignin biosynthetic process	20	303	4.8e-05	0.013
GO:0009808	P	lignin metabolic process	22	361	6.2e-05	0.017
GO:0009862	P	systemic acquired resistance, salicylic acid mediated signaling pathway	10	88	7.1e-05	0.018
GO:0098869	P	cellular oxidant detoxification	14	170	7.5e-05	0.018
GO:1901064	P	syringal lignin metabolic process	7	40	8e-05	0.018
GO:1901066	P	syringal lignin biosynthetic process	7	40	8e-05	0.018
GO:1901430	P	positive regulation of syringal lignin biosynthetic process	7	40	8e-05	0.018
GO:1901428	P	regulation of syringal lignin biosynthetic process	7	40	8e-05	0.018
GO:0009409	P	response to cold	64	1687	8.3e-05	0.019
GO:0033993	P	response to lipid	129	4074	9e-05	0.02
GO:0014070	P	response to organic cyclic compound	96	2839	9.6e-05	0.02
GO:1990748	P	cellular detoxification	14	176	0.00011	0.022
GO:2000022	P	regulation of jasmonic acid mediated signaling pathway	14	177	0.00011	0.023
GO:0009414	P	response to water deprivation	69	1886	0.00012	0.023
GO:0009415	P	response to water	71	1953	0.00012	0.023
GO:1900378	P	positive regulation of secondary metabolite biosynthetic process	9	76	0.00012	0.023
GO:0002213	P	defense response to insect	17	250	0.00012	0.023
GO:0044036	P	cell wall macromolecule metabolic process	24	441	0.00015	0.028
GO:1901378	P	organic heteropentacyclic compound biosynthetic process	8	62	0.00017	0.029
GO:1901376	P	organic heteropentacyclic compound metabolic process	8	62	0.00017	0.029
GO:0009407	P	toxin catabolic process	8	62	0.00017	0.029
GO:0090487	P	secondary metabolite catabolic process	8	62	0.00017	0.029
GO:0048658	P	anther wall tapetum development	13	162	0.00017	0.029
GO:0071554	P	cell wall organization or biogenesis	67	1841	0.00018	0.03
GO:0010383	P	cell wall polysaccharide metabolic process	19	313	0.0002	0.033
GO:0006749	P	glutathione metabolic process	10	102	0.00022	0.035
GO:0009733	P	response to auxin	59	1577	0.00023	0.036
GO:0006575	P	cellular modified amino acid metabolic process	13	171	0.00028	0.043
GO:0050832	P	defense response to fungus	59	1594	0.00029	0.044
GO:0044710	P	single-organism metabolic process	227	8135	0.00029	0.044
GO:0042742	P	defense response to bacterium	74	2124	0.00029	0.044
GO:0016491	F	oxidoreductase activity	94	2291	4.8e-08	6.5e-05
GO:0016209	F	antioxidant activity	20	211	3.1e-07	0.00014
GO:0004601	F	peroxidase activity	18	167	2.1e-07	0.00014
GO:0016684	F	oxidoreductase activity, acting on peroxide as acceptor	18	176	4.3e-07	0.00015
GO:0051213	F	dioxygenase activity	21	293	9.9e-06	0.0027
GO:0004553	F	hydrolase activity, hydrolyzing O-glycosyl compounds	28	481	1.4e-05	0.0032
GO:0016706	F	oxidoreductase activity, acting on paired donors, with incorporation or reduction of molecular oxygen, 2-oxoglutarate as one donor, and incorporation of one atom each of oxygen into both donors	15	209	0.00018	0.025
GO:0050162	F	oxalate oxidase activity	5	19	0.00017	0.025
GO:0033946	F	xyloglucan-specific endo-beta-1,4-glucanase activity	6	32	0.00019	0.025
GO:0016798	F	hydrolase activity, acting on glycosyl bonds	28	562	0.00018	0.025
GO:0020037	F	heme binding	18	292	0.00025	0.031
GO:0016705	F	oxidoreductase activity, acting on paired donors, with incorporation or reduction of molecular oxygen	30	642	0.00031	0.035
GO:0016762	F	xyloglucan:xyloglucosyl transferase activity	6	38	0.00042	0.044
GO:0030312	C	external encapsulating structure	108	1899	9.8e-18	5e-15
GO:0005618	C	cell wall	108	1893	7.9e-18	5e-15
GO:0071944	C	cell periphery	271	7567	4e-17	1.4e-14
GO:0005576	C	extracellular region	99	2102	1.7e-11	4.4e-09
GO:0009505	C	plant-type cell wall	56	924	1.8e-10	3.6e-08
GO:0005886	C	plasma membrane	199	6196	1.1e-07	2e-05
GO:0009506	C	plasmodesma	108	2837	1.7e-07	2.5e-05
GO:0055044	C	symplast	108	2857	2.3e-07	3e-05
GO:0005911	C	cell-cell junction	109	2917	3.5e-07	4e-05
GO:0030054	C	cell junction	111	3075	1.4e-06	0.00014
GO:0048046	C	apoplast	39	726	2e-06	0.00019
GO:0005773	C	vacuole	133	4061	1.4e-05	0.0012
GO:0005794	C	Golgi apparatus	99	2868	3.4e-05	0.0025
GO:0031012	C	extracellular matrix	15	178	3.3e-05	0.0025
GO:0044421	C	extracellular region part	33	665	5.4e-05	0.0037
GO:0012505	C	endomembrane system	180	6025	5.7e-05	0.0037
GO:0005774	C	vacuolar membrane	70	1943	0.00017	0.01
GO:0044437	C	vacuolar part	72	2023	0.00019	0.011
GO:0098805	C	whole membrane	89	2689	0.00036	0.019
GO:0098588	C	bounding membrane of organelle	100	3149	0.0006	0.031
GO:0031226	C	intrinsic component of plasma membrane	28	611	0.00066	0.032
GO:0031225	C	anchored component of membrane	20	381	0.00081	0.038

## Sheet: AgriGO_CLUSTER_5
GO term	Ontology	Description	Number in input list	Number in BG/Ref	p-value	FDR
GO:0044282	P	small molecule catabolic process	45	613	1.5e-12	1.5e-08
GO:0046395	P	carboxylic acid catabolic process	31	323	1.1e-11	5.7e-08
GO:0016054	P	organic acid catabolic process	33	409	1.7e-10	5.7e-07
GO:0042221	P	response to chemical	276	10130	6.4e-09	1.6e-05
GO:0044712	P	single-organism catabolic process	64	1444	2.1e-08	3e-05
GO:0010033	P	response to organic substance	231	8173	2e-08	3e-05
GO:0009062	P	fatty acid catabolic process	16	120	1.9e-08	3e-05
GO:0009719	P	response to endogenous stimulus	189	6435	7.4e-08	9.5e-05
GO:0072329	P	monocarboxylic acid catabolic process	19	195	9.1e-08	0.0001
GO:1901700	P	response to oxygen-containing compound	201	7019	1.5e-07	0.00015
GO:0006635	P	fatty acid beta-oxidation	13	90	1.8e-07	0.00016
GO:0019395	P	fatty acid oxidation	15	131	3.2e-07	0.00027
GO:0050896	P	response to stimulus	371	15225	4.8e-07	0.00037
GO:0009063	P	cellular amino acid catabolic process	14	120	6.3e-07	0.00046
GO:0033993	P	response to lipid	127	4074	1.5e-06	0.001
GO:0009725	P	response to hormone	170	5913	2.1e-06	0.0013
GO:0034440	P	lipid oxidation	15	156	2.4e-06	0.0014
GO:0044281	P	small molecule metabolic process	128	4193	3.9e-06	0.0022
GO:0044699	P	single-organism process	419	18037	6.6e-06	0.0029
GO:0009737	P	response to abscisic acid	91	2727	5.4e-06	0.0029
GO:0044242	P	cellular lipid catabolic process	22	347	7.9e-06	0.0029
GO:0070887	P	cellular response to chemical stimulus	162	5694	7.6e-06	0.0029
GO:0006950	P	response to stress	276	10861	6.8e-06	0.0029
GO:0009056	P	catabolic process	110	3511	7.7e-06	0.0029
GO:0097305	P	response to alcohol	95	2905	7.2e-06	0.0029
GO:0009408	P	response to heat	42	950	6.9e-06	0.0029
GO:0065007	P	biological regulation	334	13669	6.7e-06	0.0029
GO:0044248	P	cellular catabolic process	93	2814	6.1e-06	0.0029
GO:0006520	P	cellular amino acid metabolic process	31	610	9.1e-06	0.0032
GO:1901575	P	organic substance catabolic process	102	3242	1.5e-05	0.0052
GO:0030258	P	lipid modification	18	262	1.9e-05	0.0064
GO:0009065	P	glutamine family amino acid catabolic process	7	35	2e-05	0.0064
GO:0009266	P	response to temperature stimulus	81	2435	2.2e-05	0.0067
GO:0006082	P	organic acid metabolic process	96	3031	2.2e-05	0.0067
GO:0043436	P	oxoacid metabolic process	86	2667	3.5e-05	0.01
GO:1901565	P	organonitrogen compound catabolic process	25	487	5.7e-05	0.016
GO:0016042	P	lipid catabolic process	24	457	5.7e-05	0.016
GO:0001101	P	response to acid chemical	146	5217	6.2e-05	0.017
GO:0005996	P	monosaccharide metabolic process	19	319	7.2e-05	0.019
GO:0009064	P	glutamine family amino acid metabolic process	13	167	8.5e-05	0.022
GO:0019752	P	carboxylic acid metabolic process	73	2226	9e-05	0.022
GO:0050794	P	regulation of cellular process	278	11312	0.00011	0.026
GO:0044710	P	single-organism metabolic process	209	8135	0.00015	0.036
GO:0050789	P	regulation of biological process	306	12753	0.0002	0.047
GO:0043168	F	anion binding	27	520	2.4e-05	0.035
GO:0043167	F	ion binding	138	4880	6.6e-05	0.048

## Sheet: AgriGO_CLUSTER_6
GO term	Ontology	Description	Number in input list	Number in BG/Ref	p-value	FDR
GO:0051291	P	protein heterooligomerization	19	67	6.1e-15	5.3e-11
GO:0051290	P	protein heterotetramerization	18	59	1.1e-14	5.3e-11
GO:0065004	P	protein-DNA complex assembly	29	243	2.7e-13	8.8e-10
GO:0006334	P	nucleosome assembly	21	129	3e-12	7.2e-09
GO:0071824	P	protein-DNA complex subunit organization	31	329	1.2e-11	1.9e-08
GO:0071554	P	cell wall organization or biogenesis	84	1841	1e-11	1.9e-08
GO:0031497	P	chromatin assembly	22	173	7e-11	9.7e-08
GO:0071103	P	DNA conformation change	33	406	9.5e-11	1.2e-07
GO:0006333	P	chromatin assembly or disassembly	23	201	1.7e-10	1.9e-07
GO:0016233	P	telomere capping	12	40	3.6e-10	3.5e-07
GO:0034728	P	nucleosome organization	23	214	5.4e-10	4.7e-07
GO:0071669	P	plant-type cell wall organization or biogenesis	58	1152	7.8e-10	6.4e-07
GO:0006323	P	DNA packaging	25	266	1.2e-09	9.2e-07
GO:0042546	P	cell wall biogenesis	43	737	2.5e-09	1.8e-06
GO:0010383	P	cell wall polysaccharide metabolic process	26	313	6.3e-09	4.1e-06
GO:0071840	P	cellular component organization or biogenesis	258	9489	9.2e-09	4.7e-06
GO:0031509	P	telomeric heterochromatin assembly	8	15	9.2e-09	4.7e-06
GO:0010410	P	hemicellulose metabolic process	22	229	8.5e-09	4.7e-06
GO:1902340	P	negative regulation of chromosome condensation	8	15	9.2e-09	4.7e-06
GO:0006270	P	DNA replication initiation	11	45	1.2e-08	6e-06
GO:0038111	P	interleukin-7-mediated signaling pathway	8	16	1.4e-08	6.3e-06
GO:0051262	P	protein tetramerization	21	219	1.9e-08	8.4e-06
GO:0045814	P	negative regulation of gene expression, epigenetic	29	407	2.1e-08	8.8e-06
GO:0090230	P	regulation of centromere complex assembly	8	20	5.3e-08	2.2e-05
GO:0016049	P	cell growth	86	2297	5.6e-08	2.2e-05
GO:0006261	P	DNA-dependent DNA replication	24	307	7e-08	2.6e-05
GO:0009832	P	plant-type cell wall biogenesis	35	601	8.5e-08	3.1e-05
GO:0044036	P	cell wall macromolecule metabolic process	29	441	1e-07	3.5e-05
GO:0044699	P	single-organism process	421	18037	1e-07	3.5e-05
GO:0005976	P	polysaccharide metabolic process	53	1166	1.1e-07	3.6e-05
GO:0060623	P	regulation of chromosome condensation	8	23	1.3e-07	4e-05
GO:0001503	P	ossification	14	107	1.5e-07	4.5e-05
GO:0000272	P	polysaccharide catabolic process	23	301	1.9e-07	5.7e-05
GO:0031507	P	heterochromatin assembly	10	48	2.1e-07	6e-05
GO:1902299	P	pre-replicative complex assembly involved in cell cycle DNA replication	6	9	2.7e-07	6.9e-05
GO:0036388	P	pre-replicative complex assembly	6	9	2.7e-07	6.9e-05
GO:0006267	P	pre-replicative complex assembly involved in nuclear cell cycle DNA replication	6	9	2.7e-07	6.9e-05
GO:0071555	P	cell wall organization	55	1266	2.5e-07	6.9e-05
GO:0033260	P	nuclear DNA replication	11	66	3.8e-07	9.4e-05
GO:0016043	P	cellular component organization	240	9014	3.9e-07	9.5e-05
GO:0044264	P	cellular polysaccharide metabolic process	39	765	4e-07	9.6e-05
GO:1902975	P	mitotic DNA replication initiation	6	10	4.2e-07	9.8e-05
GO:0007566	P	embryo implantation	8	28	4.5e-07	0.0001
GO:0001649	P	osteoblast differentiation	9	41	5.8e-07	0.00013
GO:0006073	P	cellular glucan metabolic process	33	596	5.9e-07	0.00013
GO:1902315	P	nuclear cell cycle DNA replication initiation	6	11	6.4e-07	0.00013
GO:1902292	P	cell cycle DNA replication initiation	6	11	6.4e-07	0.00013
GO:0044042	P	glucan metabolic process	33	599	6.5e-07	0.00013
GO:0030261	P	chromosome condensation	12	86	6.2e-07	0.00013
GO:0000727	P	double-strand break repair via break-induced replication	6	11	6.4e-07	0.00013
GO:0048856	P	anatomical structure development	290	11457	6.9e-07	0.00013
GO:0045229	P	external encapsulating structure organization	60	1486	7.4e-07	0.00014
GO:0006335	P	DNA replication-dependent nucleosome assembly	7	20	7.8e-07	0.00014
GO:0034723	P	DNA replication-dependent nucleosome organization	7	20	7.8e-07	0.00014
GO:0098760	P	response to interleukin-7	8	32	1.1e-06	0.00019
GO:0098761	P	cellular response to interleukin-7	8	32	1.1e-06	0.00019
GO:0006260	P	DNA replication	26	415	1.1e-06	0.00019
GO:0009664	P	plant-type cell wall organization	36	714	1.5e-06	0.00024
GO:0070828	P	heterochromatin organization	13	113	1.6e-06	0.00026
GO:0040007	P	growth	109	3411	1.7e-06	0.00028
GO:0032502	P	developmental process	292	11700	2.5e-06	0.00039
GO:0010411	P	xyloglucan metabolic process	11	82	2.6e-06	0.00041
GO:0044786	P	cell cycle DNA replication	16	185	3.2e-06	0.0005
GO:0009251	P	glucan catabolic process	13	122	3.4e-06	0.00051
GO:0006281	P	DNA repair	40	878	4.1e-06	0.0006
GO:0050896	P	response to stimulus	361	15225	4.1e-06	0.0006
GO:0006268	P	DNA unwinding involved in DNA replication	7	28	5.1e-06	0.00074
GO:0044085	P	cellular component biogenesis	122	4037	5.4e-06	0.00078
GO:0000723	P	telomere maintenance	18	242	5.8e-06	0.00082
GO:0006271	P	DNA strand elongation involved in DNA replication	7	29	6.2e-06	0.00086
GO:0009834	P	plant-type secondary cell wall biogenesis	24	402	6.3e-06	0.00086
GO:0006342	P	chromatin silencing	23	375	6.5e-06	0.00086
GO:0032200	P	telomere organization	18	244	6.4e-06	0.00086
GO:0044247	P	cellular polysaccharide catabolic process	12	111	7e-06	0.00092
GO:0051273	P	beta-glucan metabolic process	18	246	7.2e-06	0.00093
GO:1902969	P	mitotic DNA replication	7	30	7.6e-06	0.00097
GO:0002181	P	cytoplasmic translation	21	325	7.7e-06	0.00098
GO:0022616	P	DNA strand elongation	7	31	9.1e-06	0.0011
GO:0060249	P	anatomical structure homeostasis	22	359	1e-05	0.0013
GO:0044767	P	single-organism developmental process	277	11148	1.1e-05	0.0013
GO:0042545	P	cell wall modification	31	627	1.1e-05	0.0013
GO:0000183	P	chromatin silencing at rDNA	8	46	1.1e-05	0.0013
GO:0006302	P	double-strand break repair	23	396	1.5e-05	0.0017
GO:0034508	P	centromere complex assembly	8	48	1.5e-05	0.0017
GO:0051704	P	multi-organism process	208	7973	2.1e-05	0.0024
GO:0016052	P	carbohydrate catabolic process	27	524	2.1e-05	0.0024
GO:0045493	P	xylan catabolic process	5	13	2.2e-05	0.0024
GO:0030174	P	regulation of DNA-dependent DNA replication initiation	6	24	2.5e-05	0.0027
GO:0051259	P	protein oligomerization	24	444	2.9e-05	0.0032
GO:0007599	P	hemostasis	8	54	3.2e-05	0.0034
GO:0007596	P	blood coagulation	8	54	3.2e-05	0.0034
GO:0042692	P	muscle cell differentiation	15	201	3.3e-05	0.0035
GO:0050817	P	coagulation	8	55	3.6e-05	0.0038
GO:0044275	P	cellular carbohydrate catabolic process	13	159	4.6e-05	0.0048
GO:0051276	P	chromosome organization	64	1866	4.8e-05	0.005
GO:0051275	P	beta-glucan catabolic process	8	58	5.1e-05	0.0051
GO:0045927	P	positive regulation of growth	23	431	5.2e-05	0.0052
GO:0006974	P	cellular response to DNA damage stimulus	46	1209	6.3e-05	0.0062
GO:0042221	P	response to chemical	251	10130	6.4e-05	0.0063
GO:0044262	P	cellular carbohydrate metabolic process	45	1177	6.8e-05	0.0066
GO:2000605	P	positive regulation of secondary growth	5	18	7.9e-05	0.0075
GO:2000603	P	regulation of secondary growth	5	18	7.9e-05	0.0075
GO:0044763	P	single-organism cellular process	355	15312	8.7e-05	0.0082
GO:0045652	P	regulation of megakaryocyte differentiation	8	64	9.5e-05	0.0089
GO:0045491	P	xylan metabolic process	12	150	0.00011	0.01
GO:0048731	P	system development	223	8884	0.00011	0.01
GO:0048589	P	developmental growth	81	2616	0.00014	0.012
GO:0030219	P	megakaryocyte differentiation	8	68	0.00014	0.013
GO:0042060	P	wound healing	12	156	0.00015	0.014
GO:0032392	P	DNA geometric change	11	133	0.00016	0.014
GO:0030307	P	positive regulation of cell growth	17	289	0.00016	0.014
GO:0006325	P	chromatin organization	45	1227	0.00017	0.015
GO:0007049	P	cell cycle	76	2438	0.00018	0.016
GO:0009741	P	response to brassinosteroid	30	706	0.00021	0.018
GO:0032501	P	multicellular organismal process	277	11568	0.00023	0.02
GO:0009294	P	DNA mediated transformation	9	95	0.00025	0.02
GO:0010214	P	seed coat development	16	271	0.00024	0.02
GO:0009292	P	genetic transfer	9	95	0.00025	0.02
GO:0030243	P	cellulose metabolic process	13	191	0.00026	0.021
GO:0060560	P	developmental growth involved in morphogenesis	59	1792	0.00028	0.022
GO:0009605	P	response to external stimulus	186	7289	0.00029	0.023
GO:0006336	P	DNA replication-independent nucleosome assembly	6	40	0.0003	0.024
GO:0061061	P	muscle structure development	17	305	0.0003	0.024
GO:0007275	P	multicellular organism development	253	10466	0.00034	0.027
GO:1903046	P	meiotic cell cycle process	25	559	0.00034	0.027
GO:1903047	P	mitotic cell cycle process	41	1125	0.00037	0.029
GO:0090329	P	regulation of DNA-dependent DNA replication	10	125	0.0004	0.031
GO:0009970	P	cellular response to sulfate starvation	6	43	0.00042	0.032
GO:0022402	P	cell cycle process	58	1790	0.00046	0.035
GO:0034724	P	DNA replication-independent nucleosome organization	6	44	0.00047	0.035
GO:0009987	P	cellular process	463	21338	0.00048	0.035
GO:0045488	P	pectin metabolic process	21	442	0.00048	0.035
GO:0006275	P	regulation of DNA replication	11	153	0.00049	0.036
GO:0005975	P	carbohydrate metabolic process	69	2239	0.00051	0.037
GO:0010393	P	galacturonan metabolic process	21	447	0.00055	0.04
GO:0032508	P	DNA duplex unwinding	9	108	0.00059	0.042
GO:0051321	P	meiotic cell cycle	33	865	0.00066	0.047
GO:0007126	P	meiotic nuclear division	21	455	0.00068	0.048
GO:0071365	P	cellular response to auxin stimulus	28	692	0.00071	0.05
GO:0030527	F	structural constituent of chromatin	9	20	3.4e-09	4.4e-06
GO:0003688	F	DNA replication origin binding	9	24	1.2e-08	8e-06
GO:0016798	F	hydrolase activity, acting on glycosyl bonds	34	562	5.5e-08	2.4e-05
GO:0031492	F	nucleosomal DNA binding	8	24	1.7e-07	4.2e-05
GO:0004553	F	hydrolase activity, hydrolyzing O-glycosyl compounds	30	481	1.8e-07	4.2e-05
GO:0046982	F	protein heterodimerization activity	26	376	1.9e-07	4.2e-05
GO:0005198	F	structural molecule activity	36	687	6.2e-07	0.00012
GO:0033946	F	xyloglucan-specific endo-beta-1,4-glucanase activity	8	32	1.1e-06	0.00017
GO:0001046	F	core promoter sequence-specific DNA binding	9	45	1.2e-06	0.00017
GO:0000979	F	RNA polymerase II core promoter sequence-specific DNA binding	8	36	2.3e-06	0.0003
GO:0016762	F	xyloglucan:xyloglucosyl transferase activity	8	38	3.3e-06	0.00039
GO:0052736	F	beta-glucanase activity	8	43	7.3e-06	0.0008
GO:0046983	F	protein dimerization activity	60	1614	9e-06	0.00091
GO:0001047	F	core promoter binding	9	64	1.5e-05	0.0014
GO:0031491	F	nucleosome binding	9	75	4.7e-05	0.0041
GO:0003682	F	chromatin binding	29	657	0.00015	0.012
GO:1990837	F	sequence-specific double-stranded DNA binding	35	868	0.00017	0.013
GO:0097599	F	xylanase activity	5	23	0.00021	0.015
GO:0043142	F	single-stranded DNA-dependent ATPase activity	6	39	0.00026	0.017
GO:0017116	F	single-stranded DNA-dependent ATP-dependent DNA helicase activity	6	39	0.00026	0.017
GO:0015250	F	water channel activity	6	40	0.0003	0.018
GO:0000156	F	phosphorelay response regulator activity	5	25	0.0003	0.018
GO:0005372	F	water transmembrane transporter activity	6	41	0.00033	0.019
GO:0043566	F	structure-specific DNA binding	12	178	0.00047	0.026
GO:0003690	F	double-stranded DNA binding	38	1035	0.00053	0.028
GO:0031490	F	chromatin DNA binding	9	108	0.00059	0.03
GO:0008026	F	ATP-dependent helicase activity	6	49	0.00079	0.036
GO:0004003	F	ATP-dependent DNA helicase activity	6	49	0.00079	0.036
GO:0070035	F	purine NTP-dependent helicase activity	6	49	0.00079	0.036
GO:0003735	F	structural constituent of ribosome	22	503	0.001	0.044
GO:0032403	F	protein complex binding	21	476	0.0012	0.05
GO:0032993	C	protein-DNA complex	34	251	7.5e-17	9.8e-14
GO:0009505	C	plant-type cell wall	61	924	5.4e-15	3.5e-12
GO:0044815	C	DNA packaging complex	22	106	1.2e-14	5e-12
GO:0071944	C	cell periphery	237	7567	3.4e-14	1.1e-11
GO:0030312	C	external encapsulating structure	91	1899	7.9e-14	1.7e-11
GO:0005618	C	cell wall	91	1893	6.7e-14	1.7e-11
GO:0000786	C	nucleosome	20	95	1.5e-13	2.8e-11
GO:0000788	C	nuclear nucleosome	13	34	5.4e-12	8.8e-10
GO:0009506	C	plasmodesma	113	2837	6.2e-12	9e-10
GO:0055044	C	symplast	113	2857	9.5e-12	1.2e-09
GO:0005911	C	cell-cell junction	114	2917	1.6e-11	1.8e-09
GO:0030054	C	cell junction	116	3075	8.4e-11	9.1e-09
GO:0000228	C	nuclear chromosome	46	757	2e-10	2e-08
GO:0031225	C	anchored component of membrane	31	381	3.5e-10	3.2e-08
GO:0044454	C	nuclear chromosome part	40	624	7.6e-10	6.6e-08
GO:0005886	C	plasma membrane	189	6196	1e-09	8.5e-08
GO:0043596	C	nuclear replication fork	12	63	3e-08	2.3e-06
GO:0005694	C	chromosome	62	1421	3.5e-08	2.5e-06
GO:0031261	C	DNA replication preinitiation complex	7	12	5.1e-08	3.5e-06
GO:0071162	C	CMG complex	6	7	9.5e-08	6.2e-06
GO:0048046	C	apoplast	39	726	1.1e-07	7.1e-06
GO:0044427	C	chromosomal part	50	1083	1.7e-07	9.8e-06
GO:0036387	C	pre-replicative complex	6	9	2.7e-07	1.5e-05
GO:0005656	C	nuclear pre-replicative complex	6	9	2.7e-07	1.5e-05
GO:0042555	C	MCM complex	6	11	6.4e-07	3.4e-05
GO:0000785	C	chromatin	37	736	1.1e-06	5.6e-05
GO:0005730	C	nucleolus	59	1478	1.3e-06	6.3e-05
GO:0000347	C	THO complex	6	14	1.9e-06	8.9e-05
GO:0022625	C	cytosolic large ribosomal subunit	17	204	2.6e-06	0.00012
GO:0005774	C	vacuolar membrane	70	1943	4.3e-06	0.00019
GO:0035059	C	RCAF complex	6	17	4.7e-06	0.0002
GO:0031298	C	replication fork protection complex	5	9	5.4e-06	0.00022
GO:0005657	C	replication fork	12	110	6.4e-06	0.00026
GO:0005794	C	Golgi apparatus	93	2868	6.9e-06	0.00026
GO:0000784	C	nuclear chromosome, telomeric region	11	94	8.5e-06	0.00032
GO:0000790	C	nuclear chromatin	27	499	9.3e-06	0.00034
GO:0000781	C	chromosome, telomeric region	14	164	1.5e-05	0.00054
GO:0044437	C	vacuolar part	70	2023	1.6e-05	0.00054
GO:0031224	C	intrinsic component of membrane	115	3858	2e-05	0.00068
GO:0046658	C	anchored component of plasma membrane	17	245	2.4e-05	0.00079
GO:0005576	C	extracellular region	71	2102	2.9e-05	0.00092
GO:0098588	C	bounding membrane of organelle	97	3149	3.2e-05	0.00099
GO:0016020	C	membrane	279	11400	3.6e-05	0.0011
GO:0005773	C	vacuole	118	4061	4.6e-05	0.0014
GO:0015934	C	large ribosomal subunit	18	292	6.1e-05	0.0018
GO:0022626	C	cytosolic ribosome	25	502	7.1e-05	0.002
GO:0030894	C	replisome	7	46	8.6e-05	0.0024
GO:0005700	C	polytene chromosome	11	128	0.00012	0.0032
GO:0044425	C	membrane part	143	5326	0.00025	0.0064
GO:0031226	C	intrinsic component of plasma membrane	27	611	0.00024	0.0064
GO:0043601	C	nuclear replisome	6	39	0.00026	0.0067
GO:0031981	C	nuclear lumen	111	3948	0.0003	0.0075
GO:0044459	C	plasma membrane part	51	1489	0.00031	0.0075
GO:0043232	C	intracellular non-membrane-bounded organelle	130	4792	0.00035	0.0082
GO:0043228	C	non-membrane-bounded organelle	130	4793	0.00035	0.0082
GO:0044464	C	cell part	476	22056	0.00035	0.0082
GO:0005623	C	cell	476	22062	0.00037	0.0085
GO:0044445	C	cytosolic part	27	636	0.00044	0.0099
GO:0044391	C	ribosomal subunit	22	472	0.00045	0.01
GO:0098687	C	chromosomal region	22	474	0.00048	0.01
GO:0042788	C	polysomal ribosome	13	205	0.00048	0.01
GO:0098805	C	whole membrane	80	2689	0.0005	0.011
GO:0005844	C	polysome	15	273	0.00076	0.016
GO:0044428	C	nuclear part	116	4307	0.001	0.021
GO:0098556	C	cytoplasmic side of rough endoplasmic reticulum membrane	6	53	0.0011	0.023
GO:0044424	C	intracellular part	448	20709	0.0023	0.046

## Sheet: AgriGO_CLUSTER_7
GO term	Ontology	Description	Number in input list	Number in BG/Ref	p-value	FDR
GO:0005976	P	polysaccharide metabolic process	74	1166	4.6e-10	3e-06
GO:0071555	P	cell wall organization	78	1266	5.4e-10	3e-06
GO:0045229	P	external encapsulating structure organization	85	1486	2.5e-09	9.3e-06
GO:0071554	P	cell wall organization or biogenesis	98	1841	4.5e-09	1.3e-05
GO:0005975	P	carbohydrate metabolic process	108	2239	9.7e-08	0.00022
GO:0044264	P	cellular polysaccharide metabolic process	50	765	1.5e-07	0.00029
GO:0000271	P	polysaccharide biosynthetic process	37	522	1.1e-06	0.0018
GO:0009664	P	plant-type cell wall organization	45	714	1.6e-06	0.0023
GO:0044711	P	single-organism biosynthetic process	174	4356	2e-06	0.0026
GO:0071669	P	plant-type cell wall organization or biogenesis	62	1152	2.8e-06	0.0032
GO:0010393	P	galacturonan metabolic process	32	447	4.8e-06	0.005
GO:0045488	P	pectin metabolic process	31	442	9.9e-06	0.0093
GO:0009744	P	response to sucrose	26	337	1.1e-05	0.0097
GO:0034285	P	response to disaccharide	26	340	1.3e-05	0.01
GO:0006073	P	cellular glucan metabolic process	37	596	1.9e-05	0.013
GO:0044262	P	cellular carbohydrate metabolic process	60	1177	1.9e-05	0.013
GO:0033692	P	cellular polysaccharide biosynthetic process	30	436	1.9e-05	0.013
GO:0044042	P	glucan metabolic process	37	599	2.1e-05	0.013
GO:0048364	P	root development	108	2579	4.6e-05	0.024
GO:0034637	P	cellular carbohydrate biosynthetic process	32	505	4.7e-05	0.024
GO:0000272	P	polysaccharide catabolic process	23	301	4.1e-05	0.024
GO:0044699	P	single-organism process	561	18037	4.6e-05	0.024
GO:0022622	P	root system development	108	2583	4.9e-05	0.024
GO:0044283	P	small molecule biosynthetic process	79	1746	5.2e-05	0.024
GO:1902653	P	secondary alcohol biosynthetic process	14	135	7.1e-05	0.032
GO:0010015	P	root morphogenesis	66	1403	7.7e-05	0.033
GO:0009750	P	response to fructose	13	121	9.2e-05	0.038
GO:0046451	P	diaminopimelate metabolic process	5	13	0.0001	0.038
GO:0048507	P	meristem development	63	1334	0.0001	0.038
GO:0009089	P	lysine biosynthetic process via diaminopimelate	5	13	0.0001	0.038
GO:0008236	F	serine-type peptidase activity	23	225	4.8e-07	0.0004
GO:0017171	F	serine hydrolase activity	23	225	4.8e-07	0.0004
GO:0016757	F	transferase activity, transferring glycosyl groups	48	793	2.1e-06	0.0012
GO:0004180	F	carboxypeptidase activity	11	59	3.3e-06	0.0013
GO:0070008	F	serine-type exopeptidase activity	10	48	3.9e-06	0.0013
GO:0004185	F	serine-type carboxypeptidase activity	9	43	1.1e-05	0.0032
GO:0016758	F	transferase activity, transferring hexosyl groups	38	611	1.4e-05	0.0033
GO:0016798	F	hydrolase activity, acting on glycosyl bonds	35	562	2.9e-05	0.006
GO:0003824	F	catalytic activity	433	13302	3.5e-05	0.0064
GO:0004553	F	hydrolase activity, hydrolyzing O-glycosyl compounds	31	481	4.5e-05	0.0075
GO:0008017	F	microtubule binding	22	290	6.5e-05	0.0098
GO:0008194	F	UDP-glycosyltransferase activity	30	507	0.00025	0.029
GO:0016614	F	oxidoreductase activity, acting on CH-OH group of donors	26	409	0.00022	0.029
GO:0008238	F	exopeptidase activity	12	116	0.00023	0.029
GO:0016616	F	oxidoreductase activity, acting on the CH-OH group of donors, NAD or NADP as acceptor	24	377	0.00038	0.041
GO:0071944	C	cell periphery	313	7567	2.6e-14	2.7e-11
GO:0030312	C	external encapsulating structure	115	1899	6.5e-14	2.7e-11
GO:0005618	C	cell wall	115	1893	5.3e-14	2.7e-11
GO:0009505	C	plant-type cell wall	72	924	1.1e-13	3.6e-11
GO:0005576	C	extracellular region	120	2102	7.8e-13	2e-10
GO:0005911	C	cell-cell junction	140	2917	1e-09	2.2e-07
GO:0030054	C	cell junction	145	3075	1.5e-09	2.7e-07
GO:0055044	C	symplast	136	2857	3.1e-09	5e-07
GO:0009506	C	plasmodesma	135	2837	3.7e-09	5.2e-07
GO:0048046	C	apoplast	52	726	5.2e-09	6.6e-07
GO:0055028	C	cortical microtubule	14	87	7.6e-07	8.7e-05
GO:0005886	C	plasma membrane	234	6196	1.1e-06	0.00012
GO:0030981	C	cortical microtubule cytoskeleton	14	91	1.2e-06	0.00012
GO:0098791	C	Golgi subcompartment	53	900	1.3e-06	0.00012
GO:0005881	C	cytoplasmic microtubule	15	123	6.9e-06	0.00057
GO:0044444	C	cytoplasmic part	479	14788	7.3e-06	0.00057
GO:0030863	C	cortical cytoskeleton	17	167	1.5e-05	0.0011
GO:0005802	C	trans-Golgi network	43	738	1.7e-05	0.0012
GO:0005794	C	Golgi apparatus	118	2868	4.1e-05	0.0027
GO:0009507	C	chloroplast	159	4138	5.1e-05	0.0032
GO:0005874	C	microtubule	27	415	0.00012	0.0069
GO:0009536	C	plastid	172	4620	0.00012	0.0069
GO:0005737	C	cytoplasm	549	17713	0.00015	0.0081
GO:0044431	C	Golgi apparatus part	59	1258	0.0002	0.011
GO:0016020	C	membrane	371	11400	0.00035	0.017
GO:0005623	C	cell	658	22062	0.00037	0.017
GO:0044464	C	cell part	658	22056	0.00035	0.017
GO:0005615	C	extracellular space	25	399	0.00036	0.017
GO:0099513	C	polymeric cytoskeletal fiber	29	506	0.0005	0.022
GO:0099512	C	supramolecular fiber	29	509	0.00055	0.023
GO:0009570	C	chloroplast stroma	55	1202	0.00057	0.023
GO:0031224	C	intrinsic component of membrane	143	3858	0.00062	0.024
GO:0044459	C	plasma membrane part	65	1489	0.00061	0.024
GO:0009532	C	plastid stroma	55	1240	0.0011	0.042
GO:0009501	C	amyloplast	7	53	0.0013	0.047

## Sheet: AgriGO_CLUSTER_8
GO term	Ontology	Description	Number in input list	Number in BG/Ref	p-value	FDR
GO:0097305	P	response to alcohol	128	2905	2.9e-13	2.9e-09
GO:0009737	P	response to abscisic acid	119	2727	4.7e-12	2.4e-08
GO:0050896	P	response to stimulus	421	15225	2.8e-11	9.3e-08
GO:1901700	P	response to oxygen-containing compound	227	7019	8.7e-10	2.2e-06
GO:0010035	P	response to inorganic substance	139	3725	2.1e-09	4.2e-06
GO:0009414	P	response to water deprivation	84	1886	4.8e-09	6e-06
GO:0009415	P	response to water	86	1953	5.1e-09	6e-06
GO:0033993	P	response to lipid	147	4074	5.4e-09	6e-06
GO:0001101	P	response to acid chemical	178	5217	4.1e-09	6e-06
GO:0042221	P	response to chemical	296	10130	1.7e-08	1.8e-05
GO:0006970	P	response to osmotic stress	103	2589	2.1e-08	2e-05
GO:0010033	P	response to organic substance	245	8173	1.4e-07	0.00011
GO:0009725	P	response to hormone	189	5913	1.5e-07	0.00011
GO:0097306	P	cellular response to alcohol	60	1279	1.8e-07	0.00012
GO:0071215	P	cellular response to abscisic acid stimulus	58	1216	1.8e-07	0.00012
GO:0071229	P	cellular response to acid chemical	90	2258	1.8e-07	0.00012
GO:0009738	P	abscisic acid-activated signaling pathway	51	1023	2.9e-07	0.00017
GO:0006950	P	response to stress	306	10861	3.8e-07	0.00021
GO:0009719	P	response to endogenous stimulus	199	6435	6.3e-07	0.00033
GO:0022611	P	dormancy process	16	152	1.1e-06	0.00056
GO:0009628	P	response to abiotic stimulus	224	7550	1.8e-06	0.00086
GO:0009408	P	response to heat	45	950	5.4e-06	0.0025
GO:0009266	P	response to temperature stimulus	88	2435	1.2e-05	0.0052
GO:0010344	P	seed oilbody biogenesis	10	74	1.7e-05	0.007
GO:0010431	P	seed maturation	20	285	1.7e-05	0.0071
GO:0051259	P	protein oligomerization	26	444	2.1e-05	0.0081
GO:0010162	P	seed dormancy process	13	133	2.3e-05	0.0086
GO:0009651	P	response to salt stress	79	2171	2.8e-05	0.0099
GO:0044712	P	single-organism catabolic process	58	1444	2.8e-05	0.0099
GO:1901565	P	organonitrogen compound catabolic process	27	487	3.6e-05	0.012
GO:0071396	P	cellular response to lipid	76	2096	4.6e-05	0.015
GO:0010038	P	response to metal ion	61	1583	5.5e-05	0.017
GO:0006629	P	lipid metabolic process	87	2510	5.9e-05	0.018
GO:0009739	P	response to gibberellin	41	932	7e-05	0.021
GO:0009743	P	response to carbohydrate	36	777	7.3e-05	0.021
GO:0071465	P	cellular response to desiccation	5	16	7.9e-05	0.022
GO:0046686	P	response to cadmium ion	41	942	8.7e-05	0.024
GO:0050826	P	response to freezing	16	232	0.00014	0.037
GO:1901701	P	cellular response to oxygen-containing compound	108	3369	0.00015	0.037
GO:0045471	P	response to ethanol	10	98	0.00014	0.037
GO:0032870	P	cellular response to hormone stimulus	105	3259	0.00015	0.038
GO:0009056	P	catabolic process	111	3511	0.0002	0.047
GO:0005811	C	lipid particle	14	136	6.6e-06	0.0071
GO:0012511	C	monolayer-surrounded lipid storage body	6	21	2.3e-05	0.0088
GO:0005622	C	intracellular	512	21046	2.5e-05	0.0088
GO:0044424	C	intracellular part	502	20709	0.00014	0.037
GO:0005623	C	cell	527	22062	0.00023	0.041
GO:0044464	C	cell part	527	22056	0.00021	0.041

## Sheet: Revigo_CLUSTER_1
TermID	Name	Value	LogSize	Frequency	Uniqueness	Dispensability	PC_0	PC_1	PC3_0	PC3_1	PC3_2	Representative	Eliminated
GO:0009269	response to desiccation	-5.30103	0.90309	0.0408855	0.972746	0	2.88617	-1.20871	-3.61698	2.87126	2.03616	null	False
GO:0021587	cerebellum morphogenesis	-4.09691	1.32222	0.114795	0.964594	0	5.48679	-0.344909	1.66729	1.938	-5.67345	null	False
GO:0021575	hindbrain morphogenesis	-4.09691	1.32222	0.114924	0.964593	0.967967	null	null	null	null	null	21587	True
GO:0042254	ribosome biogenesis	-19.2924	2.54407	2.03843	0.592404	0	-5.8434	3.64086	6.11515	-3.40219	0.811372	null	False
GO:0000154	rRNA modification	-5.69897	1.59106	0.22195	0.528271	0.711258	null	null	null	null	null	42254	True
GO:0000460	maturation of 5.8S rRNA	-6.4437	1.59106	0.22195	0.535569	0.711258	null	null	null	null	null	42254	True
GO:0030490	maturation of SSU-rRNA	-6.85387	1.72428	0.303721	0.518378	0.734282	null	null	null	null	null	42254	True
GO:0042274	ribosomal small subunit biogenesis	-6.82391	1.95904	0.52567	0.626022	0.778346	null	null	null	null	null	42254	True
GO:0042273	ribosomal large subunit biogenesis	-6.50864	2.0607	0.665849	0.618848	0.799008	null	null	null	null	null	42254	True
GO:0006364	rRNA processing	-14.2147	2.33846	1.26745	0.470507	0.861265	null	null	null	null	null	42254	True
GO:0000462	maturation of SSU-rRNA from tricistronic rRNA transcript (SSU-rRNA, 5.8S rRNA, LSU-rRNA)	-6.10791	1.5682	0.210268	0.52849	0.872921	null	null	null	null	null	42254	True
GO:0051783	regulation of nuclear division	-4.61979	1.5563	0.204427	0.852013	0	0.208247	-3.6207	0.103265	-0.0112971	7.49699	null	False
GO:0090150	establishment of protein localization to membrane	-3.48149	2.06819	0.677531	0.973431	0.0196326	4.67554	-2.61905	3.32987	5.06159	2.27583	null	False
GO:0071669	plant-type cell wall organization or biogenesis	-6.92082	2.13354	0.788505	0.896039	0.0199735	-2.47788	-5.52731	-3.07934	0.0606225	-4.91227	null	False
GO:0009664	plant-type cell wall organization	-7.17393	1.76343	0.332924	0.693355	0.718	null	null	null	null	null	71669	True
GO:0071555	cell wall organization	-5.31876	2.4014	1.46604	0.652349	0.835409	null	null	null	null	null	71669	True
GO:0007017	microtubule-based process	-6.61979	2.31597	1.2032	0.971861	0.0209888	-7.32182	-3.22984	-5.82083	-1.15481	2.45065	null	False
GO:0016072	rRNA metabolic process	-13.585	2.35603	1.32002	0.686375	0.0212254	-0.394351	7.26647	-0.425127	-6.83788	1.75468	null	False
GO:0034470	ncRNA processing	-10.1549	2.65321	2.62251	0.666752	0.850368	null	null	null	null	null	16072	True
GO:0000278	mitotic cell cycle	-4.72125	2.35984	1.3317	0.81513	0.0212482	-5.83813	-4.0289	-0.128481	5.06558	0.282341	null	False
GO:0044770	cell cycle phase transition	-3.92082	1.76343	0.332924	0.828384	0.750286	null	null	null	null	null	278	True
GO:0051321	meiotic cell cycle	-3.67778	1.95424	0.519829	0.828381	0.78519	null	null	null	null	null	278	True
GO:0071554	cell wall organization or biogenesis	-5.49485	2.55509	2.091	0.970161	0.0224835	-4.46412	-4.94661	-5.64049	-1.82041	-1.98739	null	False
GO:0007049	cell cycle	-3.58503	2.56585	2.14357	0.97008	0.0226302	-3.12782	-3.72429	-4.64051	1.50362	-1.29779	null	False
GO:0071840	cellular component organization or biogenesis	-10.7212	3.34869	13.0308	0.962707	0.0296713	6.23901	4.68574	-1.66782	3.57985	-2.78116	null	False
GO:0045730	respiratory burst	-6.72125	3.32181	12.2177	0.951432	0.0756632	6.37565	2.14333	3.1776	4.81772	-1.90764	null	False
GO:0035247	peptidyl-arginine omega-N-methylation	-5.50864	0.30103	0.00584078	0.868545	0.0944878	3.77943	2.74413	0.897571	-3.45239	-6.36718	null	False
GO:0035246	peptidyl-arginine N-methylation	-5.50864	0.30103	0.00584078	0.868545	0.763344	null	null	null	null	null	35247	True
GO:0018216	peptidyl-arginine methylation	-4.65758	1.04139	0.0584078	0.850137	0.854442	null	null	null	null	null	35247	True
GO:0051273	beta-glucan metabolic process	-5.04096	1.93952	0.502307	0.806276	0.138233	3.81061	5.89245	-1.78005	-5.34206	-4.2261	null	False
GO:0044264	cellular polysaccharide metabolic process	-4.30103	2.32634	1.2324	0.80182	0.773168	null	null	null	null	null	51273	True
GO:0070592	cell wall polysaccharide biosynthetic process	-4.56864	1.77085	0.338765	0.545509	0.790801	null	null	null	null	null	51273	True
GO:0044042	glucan metabolic process	-3.45593	2.26951	1.08054	0.826953	0.839535	null	null	null	null	null	51273	True
GO:0030243	cellulose metabolic process	-3.88606	1.88649	0.443899	0.808213	0.848165	null	null	null	null	null	51273	True
GO:0006073	cellular glucan metabolic process	-3.49485	2.24304	1.0163	0.794774	0.906386	null	null	null	null	null	51273	True
GO:0010383	cell wall polysaccharide metabolic process	-3.63827	1.98227	0.554874	0.747826	0.906909	null	null	null	null	null	51273	True
GO:0044038	cell wall macromolecule biosynthetic process	-4.3098	1.79934	0.362128	0.592583	0.990503	null	null	null	null	null	51273	True
GO:0051983	regulation of chromosome segregation	-3.48149	1.41497	0.14602	0.925793	0.184354	0.112558	-4.70764	-1.85005	0.174601	6.63701	null	False
GO:0000075	cell cycle checkpoint signaling	-4.4318	1.60206	0.22779	0.705365	0.191032	1.63991	-3.03923	-1.89195	2.09045	5.15099	null	False
GO:0007346	regulation of mitotic cell cycle	-3.45593	1.81291	0.37381	0.772481	0.766371	null	null	null	null	null	75	True
GO:0033045	regulation of sister chromatid segregation	-3.82391	1.39794	0.140179	0.735184	0.818079	null	null	null	null	null	75	True
GO:0007088	regulation of mitotic nuclear division	-3.67778	1.53148	0.192746	0.735454	0.839197	null	null	null	null	null	75	True
GO:0031577	spindle checkpoint signaling	-4	1.07918	0.0642486	0.727949	0.899915	null	null	null	null	null	75	True
GO:0071174	mitotic spindle checkpoint signaling	-4.04576	1.07918	0.0642486	0.625051	0.899915	null	null	null	null	null	75	True
GO:0045841	negative regulation of mitotic metaphase/anaphase transition	-3.52288	1.07918	0.0642486	0.722074	0.93672	null	null	null	null	null	75	True
GO:1902100	negative regulation of metaphase/anaphase transition of cell cycle	-4.00436	1.07918	0.0642486	0.728421	0.93672	null	null	null	null	null	75	True
GO:0000077	DNA damage checkpoint signaling	-3.63827	1.32222	0.116816	0.715972	0.941825	null	null	null	null	null	75	True
GO:1901991	negative regulation of mitotic cell cycle phase transition	-3.4437	1.41497	0.14602	0.7336	0.958487	null	null	null	null	null	75	True
GO:0007093	mitotic cell cycle checkpoint signaling	-4.02228	1.44716	0.157701	0.609421	0.964371	null	null	null	null	null	75	True
GO:0031570	DNA integrity checkpoint signaling	-3.63827	1.44716	0.157701	0.711982	0.964371	null	null	null	null	null	75	True
GO:0007094	mitotic spindle assembly checkpoint signaling	-3.55284	1.07918	0.0642486	0.602261	0.999358	null	null	null	null	null	75	True
GO:0071173	spindle assembly checkpoint signaling	-3.50864	1.07918	0.0642486	0.72153	0.999358	null	null	null	null	null	75	True
GO:2000816	negative regulation of mitotic sister chromatid separation	-3.52288	1.07918	0.0642486	0.731533	0.999358	null	null	null	null	null	75	True
GO:1904816	positive regulation of protein localization to chromosome, telomeric region	-4.09691	1.69897	0.287253	0.897166	0.196475	1.31484	-4.34907	0.324597	1.91825	6.44969	null	False
GO:1904814	regulation of protein localization to chromosome, telomeric region	-3.85387	0.778151	0.0659988	0.911148	1.06769	null	null	null	null	null	1904816	True
GO:0043604	amide biosynthetic process	-3.5376	2.85126	4.14111	0.802894	0.359542	-1.41406	8.11411	-1.73354	-6.2161	1.56626	null	False
GO:0000226	microtubule cytoskeleton organization	-6.95861	2.08279	0.700894	0.663221	0.40036	-6.67765	2.45075	6.44936	-1.97139	1.53812	null	False
GO:0051299	centrosome separation	-4.85387	1.44716	0.163616	0.612517	0.767759	null	null	null	null	null	226	True
GO:0051225	spindle assembly	-5.29243	1.64345	0.251154	0.565376	0.797813	null	null	null	null	null	226	True
GO:1902850	microtubule cytoskeleton organization involved in mitosis	-5.27572	1.5563	0.204427	0.615792	0.808863	null	null	null	null	null	226	True
GO:0007051	spindle organization	-3.67778	1.78533	0.350447	0.603817	0.846316	null	null	null	null	null	226	True
GO:0090307	mitotic spindle assembly	-5.72125	1.32222	0.116816	0.577947	0.884499	null	null	null	null	null	226	True
GO:0007098	centrosome cycle	-4.22915	1.44716	0.161227	0.612907	1.51765	null	null	null	null	null	226	True
GO:0018195	peptidyl-arginine modification	-4.5376	1.07918	0.0642486	0.875475	0.421885	3.89525	3.69347	0.0271593	-4.12092	-5.88058	null	False
GO:0045229	external encapsulating structure organization	-4.82391	2.41162	1.50108	0.70282	0.438041	-6.8608	3.46327	6.40147	-2.31707	-0.501548	null	False
GO:0000280	nuclear division	-4	2.03743	0.630804	0.701002	0.480042	-6.3019	2.39482	6.41216	-1.5817	0.650574	null	False
GO:1904668	positive regulation of ubiquitin protein ligase activity	-3.55284	0.90309	0.0408855	0.908466	0.485976	1.75362	-4.39128	1.03141	2.29122	6.33551	null	False
GO:1904666	regulation of ubiquitin protein ligase activity	-3.79588	0.954243	0.0467262	0.928105	0.927899	null	null	null	null	null	1904668	True
GO:0007010	cytoskeleton organization	-4.26761	2.36736	1.35506	0.687951	0.519671	-6.59906	2.87809	6.56417	-2.21212	0.880688	null	False
GO:0048285	organelle fission	-3.85387	2.12057	0.765142	0.703568	0.524639	-5.98182	2.29469	6.43902	-1.74466	0.096731	null	False
GO:0044085	cellular component biogenesis	-9.35655	3.04336	6.44822	0.667516	0.534282	-6.4591	3.4172	6.41816	-2.72388	0.0181856	null	False
GO:0016043	cellular component organization	-5.3279	3.27921	11.1033	0.646921	0.717636	null	null	null	null	null	44085	True
GO:0006996	organelle organization	-3.49485	3.10483	7.42947	0.650468	0.738824	null	null	null	null	null	44085	True
GO:0070589	cellular component macromolecule biosynthetic process	-4.3098	1.79934	0.362128	0.638792	0.539125	-4.48649	3.8922	4.66692	-3.81788	-0.534153	null	False
GO:0016074	sno(s)RNA metabolic process	-4.06048	0.954243	0.0467262	0.757186	0.564866	-0.158432	7.97439	-0.667452	-6.57233	3.14419	null	False
GO:0034660	ncRNA metabolic process	-10.0862	2.71684	3.03721	0.731199	0.580577	0.233866	7.20755	-0.9252	-6.74183	1.04625	null	False
GO:0031023	microtubule organizing center organization	-5.16749	0.30103	0.00584078	0.751336	0.593801	-6.8397	1.55379	6.55422	-1.0119	2.02594	null	False
GO:0034471	ncRNA 5'-end processing	-4.3279	1.25527	0.0992933	0.721665	0.602738	-0.600786	7.8913	-0.219824	-6.99668	2.68284	null	False
GO:0000967	rRNA 5'-end processing	-4.3279	0.778151	0.0292039	0.582427	0.917793	null	null	null	null	null	34471	True
GO:0070925	organelle assembly	-4.46852	2.27416	1.09223	0.636144	0.609896	-5.91329	3.04293	6.26419	-2.82853	1.1096	null	False
GO:0043628	ncRNA 3'-end processing	-3.58503	1.47712	0.169383	0.727639	0.6328	-0.631903	7.5846	-0.62614	-6.76179	2.44473	null	False
GO:0000478	endonucleolytic cleavage involved in rRNA processing	-9.85387	1.11394	0.0700894	0.546949	0.637769	-3.46696	5.53277	3.05461	-5.09131	1.57696	null	False
GO:0000479	endonucleolytic cleavage of tricistronic rRNA transcript (SSU-rRNA, 5.8S rRNA, LSU-rRNA)	-7.67778	1.11394	0.0700894	0.544234	0.909203	null	null	null	null	null	478	True
GO:0000472	endonucleolytic cleavage to generate mature 5'-end of SSU-rRNA from (SSU-rRNA, 5.8S rRNA, LSU-rRNA)	-4.22915	0.60206	0.0175223	0.564316	0.912241	null	null	null	null	null	478	True
GO:0000447	endonucleolytic cleavage in ITS1 to separate SSU-rRNA from 5.8S rRNA and LSU-rRNA from tricistronic rRNA transcript (SSU-rRNA, 5.8S rRNA, LSU-rRNA)	-4.3279	0.90309	0.0408855	0.550023	0.963547	null	null	null	null	null	478	True
GO:0021532	neural tube patterning	-3.65758	0.477121	0.0236784	0.97085	0.675386	5.56275	-0.137337	2.10121	2.03275	-5.61289	null	False
GO:0000469	cleavage involved in rRNA processing	-10.1549	1.38021	0.134338	0.541773	0.677265	-3.36004	5.32506	3.04821	-5.06539	1.26173	null	False
GO:0022613	ribonucleoprotein complex biogenesis	-14.3872	2.64836	2.59331	0.633717	0.679793	-6.16421	3.75077	6.25068	-3.25682	0.315482	null	False
GO:0000466	maturation of 5.8S rRNA from tricistronic rRNA transcript (SSU-rRNA, 5.8S rRNA, LSU-rRNA)	-6.79588	1.39794	0.140179	0.546485	0.68002	-3.56495	5.30904	3.2136	-4.91192	1.38574	null	False
GO:0090501	RNA phosphodiester bond hydrolysis	-7.69897	2.35411	1.31418	0.722089	0.685059	-0.10606	6.96794	-0.387835	-7.1325	1.13085	null	False
GO:0090502	RNA phosphodiester bond hydrolysis, endonucleolytic	-7.60206	2.19866	0.917003	0.72249	0.830877	null	null	null	null	null	90501	True
GO:0031167	rRNA methylation	-3.82391	1.44716	0.157701	0.516465	0.687762	-2.62187	5.06673	2.75874	-4.89363	0.240213	null	False
GO:0006396	RNA processing	-4.05061	2.91328	4.77776	0.718897	0.694849	0.200596	6.93314	-0.70738	-6.81278	0.731301	null	False

## Sheet: Revigo_CLUSTER_2
TermID	Name	Value	LogSize	Frequency	Uniqueness	Dispensability	PC_0	PC_1	PC3_0	PC3_1	PC3_2	Representative	Eliminated
GO:0008152	metabolic process	-15.7696	3.98856	56.8834	1	0	-1.59928	-7.27059	2.23361	-5.93231	-1.52981	null	False
GO:0009416	response to light stimulus	-8.60206	2.18752	0.893639	0.862927	0	5.53746	-0.859113	2.44815	-0.325032	-5.93282	null	False
GO:0009642	response to light intensity	-7.26761	0.778151	0.0292039	0.88859	0.718152	null	null	null	null	null	9416	True
GO:0010114	response to red light	-5.48149	0.90309	0.0408855	0.886365	0.737452	null	null	null	null	null	9416	True
GO:0009637	response to blue light	-5.76955	1.30103	0.110975	0.879284	0.801366	null	null	null	null	null	9416	True
GO:0009314	response to radiation	-7.33724	2.21219	0.946206	0.875268	0.833573	null	null	null	null	null	9416	True
GO:0010109	regulation of photosynthesis	-11.3565	1.20412	0.0876117	0.959664	0	3.21442	-5.74018	4.92089	-2.229	1.32826	null	False
GO:0015979	photosynthesis	-56.0088	2.39794	1.45435	0.904764	0	2.94925	2.2507	4.92844	3.57306	-2.13828	null	False
GO:0009657	plastid organization	-9.72125	2.04139	0.636645	0.924847	0.0187873	-5.64233	-4.92915	-2.41564	-6.14063	-0.0656779	null	False
GO:0010025	wax biosynthetic process	-4.42022	0.477121	0.0116816	0.860547	0.0366188	-7.3403	2.70291	-6.52976	3.327	-0.140296	null	False
GO:0010166	wax metabolic process	-3.82391	0.477121	0.0116816	0.926646	0.776798	null	null	null	null	null	10025	True
GO:0015977	carbon fixation	-3.52288	1.34242	0.122656	0.93372	0.0444936	0.125565	-7.04748	-1.90963	-4.64299	-5.76626	null	False
GO:0046148	pigment biosynthetic process	-8.35655	1.89763	0.455581	0.897288	0.0505614	-0.491323	-3.83783	2.3891	2.34581	5.04364	null	False
GO:0042440	pigment metabolic process	-8.07058	1.94939	0.513989	0.936508	0.0512034	-1.95193	-5.28677	2.12845	-5.48783	1.82023	null	False
GO:0006081	cellular aldehyde metabolic process	-4.5376	1.69897	0.286198	0.916817	0.0701104	-3.48709	-6.90872	-3.50886	-1.30158	-7.21806	null	False
GO:0044281	small molecule metabolic process	-8.23657	3.22763	9.85924	0.911109	0.0743046	1.8466	7.18095	1.90883	5.31654	3.02677	null	False
GO:0018298	protein-chromophore linkage	-12.2676	2.04532	0.642129	0.887561	0.0762165	4.9328	4.2402	-1.31526	-3.12838	5.22057	null	False
GO:0019684	photosynthesis, light reaction	-39.7959	2.11059	0.74762	0.763498	0.0774867	-7.02381	-1.80339	-6.20372	-3.09603	-0.392893	null	False
GO:0022900	electron transport chain	-10.2076	2.46982	1.71719	0.799242	0.745829	null	null	null	null	null	19684	True
GO:0009765	photosynthesis, light harvesting	-20.1024	1.60206	0.22779	0.769919	0.759359	null	null	null	null	null	19684	True
GO:0009768	photosynthesis, light harvesting in photosystem I	-16.1192	1.53148	0.192746	0.768954	0.787841	null	null	null	null	null	19684	True
GO:0009767	photosynthetic electron transport chain	-17.7959	1.77085	0.338765	0.763188	0.825582	null	null	null	null	null	19684	True
GO:0010206	photosystem II repair	-3.45593	0.778151	0.0292039	0.777373	0.84372	null	null	null	null	null	19684	True
GO:0006720	isoprenoid metabolic process	-8.79588	2.21748	0.957888	0.762975	0.0796496	-0.995325	1.92528	-3.20267	4.17282	4.15652	null	False
GO:0006091	generation of precursor metabolites and energy	-23.1079	2.7356	3.17154	0.896243	0.0920638	-0.315985	7.82364	1.94101	5.64766	-4.02697	null	False
GO:0009056	catabolic process	-3.55284	3.19285	9.09994	0.912064	0.103211	0.866686	-1.8687	4.54064	3.70165	1.37072	null	False
GO:0032787	monocarboxylic acid metabolic process	-9.95861	2.77815	3.49863	0.756725	0.103942	-4.79206	5.9562	-3.27341	4.68435	-4.70166	null	False
GO:0016053	organic acid biosynthetic process	-4.00436	2.59329	2.28375	0.688637	0.7186	null	null	null	null	null	32787	True
GO:0006631	fatty acid metabolic process	-4.34679	2.6149	2.40056	0.626668	0.735813	null	null	null	null	null	32787	True
GO:0072330	monocarboxylic acid biosynthetic process	-3.76955	2.20412	0.928684	0.709417	0.804063	null	null	null	null	null	32787	True
GO:0019752	carboxylic acid metabolic process	-8.74473	3.02735	6.21459	0.740259	0.847256	null	null	null	null	null	32787	True
GO:0043436	oxoacid metabolic process	-8.79588	3.0306	6.26132	0.740843	0.923611	null	null	null	null	null	32787	True
GO:0006629	lipid metabolic process	-13.1487	3.05956	6.69353	0.893124	0.104193	-1.75557	7.29021	-0.615344	7.1356	9.55212e-05	null	False
GO:0009058	biosynthetic process	-5.88606	3.46195	16.9149	0.904146	0.11884	0.729899	6.06799	2.52481	6.03537	-0.0322997	null	False
GO:0006778	porphyrin-containing compound metabolic process	-8.3098	1.77085	0.338765	0.821377	0.163175	3.6808	5.2671	0.829716	-2.57548	5.12081	null	False
GO:0015995	chlorophyll biosynthetic process	-6.60206	1.43136	0.15186	0.73387	0.925291	null	null	null	null	null	6778	True
GO:0015994	chlorophyll metabolic process	-8.05061	1.57978	0.216109	0.82689	0.952899	null	null	null	null	null	6778	True
GO:0006779	porphyrin-containing compound biosynthetic process	-6.95861	1.66276	0.262835	0.754982	0.968939	null	null	null	null	null	6778	True
GO:0033014	tetrapyrrole biosynthetic process	-6.72125	1.68124	0.274517	0.755184	0.972576	null	null	null	null	null	6778	True
GO:0019747	regulation of isoprenoid metabolic process	-5.13668	0.477121	0.0116816	0.930798	0.188103	2.17408	-6.26329	4.86357	-0.670764	2.44894	null	False
GO:0010115	regulation of abscisic acid biosynthetic process	-3.79588	0.477121	0.0116816	0.92345	0.762899	null	null	null	null	null	19747	True
GO:1904143	positive regulation of carotenoid biosynthetic process	-3.76955	2.12057	0.669778	0.910091	1.28781	null	null	null	null	null	19747	True
GO:0005986	sucrose biosynthetic process	-4.18046	1.14613	0.0759301	0.832798	0.188806	-6.66423	1.87642	-6.79812	1.82253	-1.02576	null	False
GO:1990641	response to iron ion starvation	-4.4437	1.32222	0.210895	0.957754	0.198852	4.86605	-2.87988	3.62549	-2.42286	-4.19941	null	False
GO:0030091	protein repair	-4.49485	1	0.052567	0.908331	0.200493	5.53381	3.50038	-2.57927	-1.96128	5.68802	null	False
GO:0042548	regulation of photosynthesis, light reaction	-6.58503	1.11394	0.0700894	0.889757	0.211667	2.46167	-5.3878	5.48056	-0.776734	0.805163	null	False
GO:1905156	negative regulation of photosynthesis	-5	0.60206	0.0175223	0.898902	0.884059	null	null	null	null	null	42548	True
GO:0043155	negative regulation of photosynthesis, light reaction	-5.1549	0.90309	0.0512691	0.887646	0.978242	null	null	null	null	null	42548	True
GO:0042549	photosystem II stabilization	-3.48149	1.07918	0.0642486	0.890225	0.993349	null	null	null	null	null	42548	True
GO:0010205	photoinhibition	-5.1549	0.30103	0.00584078	0.793668	0.998382	null	null	null	null	null	42548	True
GO:1901562	response to paraquat	-3.48149	2.07918	0.605702	0.954339	0.220207	5.6017	-2.25765	2.2158	-2.53854	-5.44761	null	False
GO:0009628	response to abiotic stimulus	-3.63827	2.50515	1.86321	0.950214	0.248646	4.77152	-1.78708	3.73885	-0.897795	-4.72535	null	False
GO:0033013	tetrapyrrole metabolic process	-8.10237	1.78533	0.350447	0.88493	0.273911	4.19214	5.34678	0.516022	-1.44693	5.63998	null	False
GO:0009110	vitamin biosynthetic process	-3.56864	1.77085	0.338765	0.737303	0.462002	-5.63728	4.25236	-4.84045	3.59455	-3.22802	null	False
GO:0006767	water-soluble vitamin metabolic process	-3.48149	1.83251	0.391332	0.82461	0.962833	null	null	null	null	null	9110	True
GO:0009658	chloroplast organization	-7.49485	1.96379	0.531511	0.892881	0.467571	-5.32079	-4.85587	-2.36796	-6.17512	-0.794071	null	False
GO:0010027	thylakoid membrane organization	-4.74473	1.14613	0.0759301	0.905806	0.809081	null	null	null	null	null	9658	True
GO:0009668	plastid membrane organization	-5.60206	1.17609	0.0817709	0.905357	0.813938	null	null	null	null	null	9658	True
GO:0080177	plastoglobule organization	-4.95861	2.2833	1.10356	0.887537	1.03132	null	null	null	null	null	9658	True
GO:0006766	vitamin metabolic process	-3.63827	1.88081	0.438059	0.836352	0.475523	-5.13433	5.94671	-3.31976	4.23512	-5.19562	null	False
GO:0016042	lipid catabolic process	-3.50864	2.09691	0.724257	0.790452	0.526951	-0.784523	2.2549	-3.53866	3.53226	4.49796	null	False
GO:0006721	terpenoid metabolic process	-7.88606	2.10037	0.730098	0.714603	0.590646	-0.925335	1.54628	-3.04952	3.8185	4.46808	null	False
GO:0009688	abscisic acid biosynthetic process	-3.76955	0.845098	0.0350447	0.6588	0.715075	null	null	null	null	null	6721	True
GO:0016120	carotene biosynthetic process	-3.65758	1	0.052567	0.721358	0.738325	null	null	null	null	null	6721	True
GO:0016108	tetraterpenoid metabolic process	-6.67778	1.39794	0.140179	0.744658	0.801352	null	null	null	null	null	6721	True
GO:0016116	carotenoid metabolic process	-6.67778	1.39794	0.140179	0.733796	0.801352	null	null	null	null	null	6721	True
GO:0016114	terpenoid biosynthetic process	-6.4437	2.02531	0.613282	0.662871	0.919461	null	null	null	null	null	6721	True
GO:0008299	isoprenoid biosynthetic process	-7.31876	2.13354	0.788505	0.661406	0.94313	null	null	null	null	null	6721	True
GO:0016109	tetraterpenoid biosynthetic process	-6.04096	1.34242	0.122656	0.690757	0.988552	null	null	null	null	null	6721	True
GO:0016117	carotenoid biosynthetic process	-6.04096	1.34242	0.122656	0.661921	0.988552	null	null	null	null	null	6721	True
GO:0080167	response to karrikin	-4.82391	0.69897	0.0233631	0.901387	0.597682	5.86907	-0.398231	1.78905	0.0408104	-6.45383	null	False
GO:0044283	small molecule biosynthetic process	-5.45593	2.71181	3.00216	0.728331	0.608968	-5.71016	3.95666	-4.91511	3.62844	-2.79104	null	False
GO:0008610	lipid biosynthetic process	-6.95861	2.71433	3.01968	0.699258	0.619285	-3.79012	2.14062	-4.86887	3.38353	1.78886	null	False
GO:0044255	cellular lipid metabolic process	-8.52288	2.94101	5.09316	0.735649	0.77904	null	null	null	null	null	8610	True
GO:0009773	photosynthetic electron transport in photosystem I	-9.85387	1.04139	0.0584078	0.790522	0.675619	-7.21099	-1.88291	-6.17767	-3.17987	-0.8765	null	False
GO:0019253	reductive pentose-phosphate cycle	-4.39794	1.04139	0.0584078	0.740901	0.675619	-6.64637	-0.155249	-6.33632	-0.845131	-0.643866	null	False
GO:0019685	photosynthesis, dark reaction	-3.95861	1.04139	0.0584078	0.740901	0.675619	-6.80702	-0.0581271	-6.32288	-0.867123	-0.962022	null	False
GO:0010207	photosystem II assembly	-7.88606	1.07918	0.0642486	0.75781	0.680878	-6.59145	-2.7155	-5.07983	-4.06985	-0.742423	null	False
GO:0048564	photosystem I assembly	-4.21467	1.07918	0.0642486	0.75781	0.680878	-6.42556	-2.75977	-5.09254	-4.05511	-0.419506	null	False
GO:0006082	organic acid metabolic process	-7.61979	3.04415	6.4599	0.757959	0.685563	-4.45239	6.04934	-2.89144	4.96915	-4.3813	null	False
GO:0009644	response to high light intensity	-6.17393	0.60206	0.0175223	0.882962	0.690707	5.57278	-0.237698	2.29956	0.560738	-6.16717	null	False

[truncated: 6 more sheets: Revigo_CLUSTER_3, Revigo_CLUSTER_4, Revigo_CLUSTER_5, Revigo_CLUSTER_6, Revigo_CLUSTER_7, Revigo_CLUSTER_8]
