# Supplementary material for: Transcriptomic analysis reveals the gene regulatory networks involved in leaf and root response to osmotic stress in tomato
Source: Front Plant Sci. 2023 Jun 2;14:1155797. doi: 10.3389/fpls.2023.1155797 (PMC10272567; doi:10.3389/fpls.2023.1155797)
Supplement: Supplementary Table 11 — Network analysis statistics of the gene leaf and root, root-specific, and leaf-specific co-expression networks created using Pearson’s correlation value |r| ≥ 0.8. The leaf and root GCN included 1148 genes belonging to clusters 6 and 8 with a cluster score ≥ 0.9. The root-specific GCN included 2118 genes belonging to clusters 1, 3 and 7 with a cluster score ≥ 0.9. The leaf-specific GCN included 589 genes belonging to cluster 5 with a cluster score ≥ 0.9. [file Table_11.xlsx]

## Sheet: leaf and root GCN
SOL_ID	AverageShortestPathLength	BetweennessCentrality	ClosenessCentrality	ClusteringCoefficient	Degree	Eccentricity	IsSingleNode	Locus	NeighborhoodConnectivity	NumberOfDirectedEdges	NumberOfUndirectedEdges	PartnerOfMultiEdgedNodePairs	Radiality	selected	SelfLoops	TF class	Cluster	Cluster_score
Solyc06g076660.3.1	1.45423	0.00324117	0.68765	0.572235	682	5	false	Solyc06g076660	454.795	682	0	0	0.943221	false	0		6	0.98298
Solyc12g015690.3.1	1.46469	0.00273966	0.682738	0.581166	676	5	false	Solyc12g015690	457.254	676	0	0	0.941914	false	0		6	0.990479
Solyc06g050800.4.1	1.47515	0.00240027	0.677896	0.588916	669	5	false	Solyc06g050800	455.659	669	0	0	0.940606	false	0		8	0.97129
Solyc04g008820.3.1	1.47341	0.00249526	0.678698	0.586081	668	5	false	Solyc04g008820	458.777	668	0	0	0.940824	false	0		6	0.985254
Solyc08g075280.4.1	1.45074	0.00336161	0.689303	0.577407	666	4	false	Solyc08g075280	458.141	666	0	0	0.943657	false	0		8	0.991762
Solyc03g095650.3.1	1.48736	0.00243501	0.672333	0.589282	661	5	false	Solyc03g095650	454.856	661	0	0	0.93908	false	0		8	0.970191
Solyc01g087180.4.1	1.49695	0.00213516	0.668026	0.59518	658	5	false	Solyc01g087180	455.505	658	0	0	0.937881	false	0		8	0.968643
Solyc02g087890.4.1	1.49695	0.00215283	0.668026	0.596977	654	5	false	Solyc02g087890	454.927	654	0	0	0.937881	false	0		8	0.969788
Solyc10g078770.2.1	1.48823	0.00212921	0.671939	0.59836	651	5	false	Solyc10g078770	463.141	651	0	0	0.938971	false	0		8	0.979483
Solyc10g008320.1.1	1.50915	0.00207747	0.662623	0.600366	647	5	false	Solyc10g008320	453.697	647	0	0	0.936356	false	0		6	0.986461
Solyc03g113770.3.1	1.4769	0.00264046	0.677096	0.595123	646	5	false	Solyc03g113770	462.789	646	0	0	0.940388	false	0		8	0.987116
Solyc03g031920.3.1	1.48213	0.00268068	0.674706	0.590987	645	5	false	Solyc03g031920	461.622	645	0	0	0.939734	false	0		6	0.984607
Solyc03g110990.1.1	1.52223	0.00204629	0.65693	0.601504	642	5	false	Solyc03g110990	455.505	642	0	0	0.934721	false	0		6	0.96958
Solyc03g120390.3.1	1.48649	0.00245259	0.672727	0.593969	641	4	false	Solyc03g120390	462.708	641	0	0	0.939189	false	0		8	0.990763
Solyc06g066600.3.1	1.49346	0.0024141	0.669586	0.600371	641	4	false	Solyc06g066600	462.189	641	0	0	0.938317	false	0		8	0.978011
Solyc03g098300.1.1	1.51351	0.00174052	0.660714	0.607571	641	5	false	Solyc03g098300	458.136	641	0	0	0.935811	false	0		6	0.975867
Solyc07g066120.3.1	1.48823	0.00250396	0.671939	0.592875	640	5	false	Solyc07g066120	460.998	640	0	0	0.938971	false	0		8	0.98566
Solyc07g005020.3.1	1.49869	0.00220448	0.667248	0.601614	640	5	false	Solyc07g005020	460.153	640	0	0	0.937663	false	0		6	0.994959
Solyc03g121880.4.1	1.48387	0.00261793	0.673913	0.591245	639	4	false	Solyc03g121880	462.584	639	0	0	0.939516	false	0		8	0.99297
Solyc07g064870.3.1	1.48736	0.00254471	0.672333	0.594765	638	4	false	Solyc07g064870	460.398	638	0	0	0.93908	false	0		6	0.975147
Solyc07g045440.1.1	1.48561	0.00232982	0.673122	0.594271	634	4	false	Solyc07g045440	461.95	634	0	0	0.939298	false	0		6	0.988425
Solyc09g008770.3.1	1.4891	0.00265933	0.671546	0.591792	633	4	false	Solyc09g008770	461.869	633	0	0	0.938862	false	0		8	0.991331
Solyc01g079300.4.1	1.52223	0.00201579	0.65693	0.603291	633	5	false	Solyc01g079300	458.008	633	0	0	0.934721	false	0		8	0.96749
Solyc01g102960.3.1	1.51177	0.00164277	0.661476	0.613569	633	5	false	Solyc01g102960	463.109	633	0	0	0.936029	false	0		8	0.972919
Solyc04g045530.4.1	1.4891	0.00217171	0.671546	0.598284	631	4	false	Solyc04g045530	463.008	631	0	0	0.938862	false	0		6	0.986966
Solyc01g095330.2.1	1.5109	0.00215326	0.661858	0.61549	629	5	false	Solyc01g095330	459.479	629	0	0	0.936138	false	0		8	0.963584
Solyc02g084850.3.1	1.52746	0.0017015	0.65468	0.614822	628	5	false	Solyc02g084850	457.21	628	0	0	0.934067	false	0		8	0.962645
Solyc05g009530.3.1	1.50567	0.0019638	0.664157	0.604466	627	5	false	Solyc05g009530	466.604	627	0	0	0.936792	false	0		6	0.992472
Solyc05g053160.3.1	1.483	0.00283499	0.674309	0.598216	626	4	false	Solyc05g053160	463.382	626	0	0	0.939625	false	0		8	0.988232
Solyc12g011023.1.1	1.54316	0.00159311	0.648023	0.613659	626	5	false	Solyc12g011023	459.077	626	0	0	0.932105	false	0		6	0.969373
Solyc05g054370.2.1	1.50392	0.00215644	0.664928	0.60421	625	5	false	Solyc05g054370	464.242	625	0	0	0.93701	false	0		8	0.983321
Solyc01g090800.3.1	1.53444	0.00202122	0.651705	0.613082	625	5	false	Solyc01g090800	461.786	625	0	0	0.933195	false	0		6	0.973299
Solyc03g026120.3.1	1.53269	0.00162387	0.652446	0.617103	625	5	false	Solyc03g026120	455.347	625	0	0	0.933413	false	0		6	0.981154
Solyc02g082180.3.1	1.49695	0.00253968	0.668026	0.594128	623	4	false	Solyc02g082180	462.498	623	0	0	0.937881	false	0		6	0.995397
Solyc04g082140.3.1	1.52398	0.00181152	0.656178	0.61598	623	5	false	Solyc04g082140	459.997	623	0	0	0.934503	false	0		6	0.987739
Solyc04g076820.1.1	1.53269	0.00166918	0.652446	0.619119	622	5	false	Solyc04g076820	456.622	622	0	0	0.933413	false	0		8	0.96027
Solyc04g081900.4.1	1.50218	0.00205529	0.665699	0.608984	619	4	false	Solyc04g081900	467.38	619	0	0	0.937228	false	0		8	0.988987
Solyc12g019740.2.1	1.517	0.00205575	0.659195	0.6003	618	5	false	Solyc12g019740	458.6	618	0	0	0.935375	false	0		8	0.98107
Solyc06g067980.3.1	1.50567	0.00204801	0.664157	0.607613	616	4	false	Solyc06g067980	467.274	616	0	0	0.936792	false	0		8	0.991794
Solyc09g097830.4.1	1.55187	0.00188367	0.644382	0.608785	616	5	false	Solyc09g097830	457.726	616	0	0	0.931016	false	0		8	0.961146
Solyc11g073260.2.1	1.50131	0.00211581	0.666086	0.601705	615	4	false	Solyc11g073260	462.764	615	0	0	0.937337	false	0		6	0.988664
Solyc08g065610.3.1	1.551	0.00178091	0.644744	0.611838	615	5	false	Solyc08g065610	457.902	615	0	0	0.931125	false	0		8	0.957743
Solyc04g012060.3.1	1.53531	0.00173433	0.651334	0.619523	615	5	false	Solyc04g012060	456.302	615	0	0	0.933086	false	0		6	0.990771
Solyc08g067410.2.1	1.54926	0.00145329	0.64547	0.623935	614	5	false	Solyc08g067410	455.5	614	0	0	0.931343	false	0		8	0.952915
Solyc09g056390.1.1	1.55362	0.00188598	0.643659	0.606004	613	5	false	Solyc09g056390	456.502	613	0	0	0.930798	false	0		6	0.955353
Solyc03g111100.1.1	1.53793	0.00182243	0.650227	0.61109	613	5	false	Solyc03g111100	462.16	613	0	0	0.932759	false	0		8	0.971465
Solyc08g006510.3.1	1.50654	0.00238932	0.663773	0.596258	612	4	false	Solyc08g006510	461.938	612	0	0	0.936683	false	0		8	0.992713
Solyc11g012000.2.1	1.51613	0.00191441	0.659574	0.610838	612	5	false	Solyc11g012000	466.289	612	0	0	0.935484	false	0		8	0.984759
Solyc12g009270.1.1	1.51177	0.0017753	0.661476	0.613938	610	4	false	Solyc12g009270	466.082	610	0	0	0.936029	false	0		6	0.977788
Solyc12g010800.2.1	1.55623	0.00130529	0.642577	0.628884	610	5	false	Solyc12g010800	461.636	610	0	0	0.930471	false	0	bZIP	6	0.973868
Solyc06g007130.5.1.1	1.53618	0.0020357	0.650965	0.601396	609	5	false	Solyc06g007130	456.379	609	0	0	0.932977	false	0		6	0.959739
Solyc02g065080.3.1	1.5388	0.00153904	0.649858	0.626982	609	5	false	Solyc02g065080	462.604	609	0	0	0.93265	false	0		8	0.962319
Solyc03g031800.3.1	1.52921	0.00222004	0.653934	0.601042	608	4	false	Solyc03g031800	455.956	608	0	0	0.933849	false	0		6	0.958696
Solyc05g014540.3.1	1.51787	0.00211551	0.658817	0.608157	608	5	false	Solyc05g014540	464.97	608	0	0	0.935266	false	0		6	0.997779
Solyc07g024000.3.1	1.51177	0.00221933	0.661476	0.618298	607	4	false	Solyc07g024000	469.367	607	0	0	0.936029	false	0		8	0.991599
Solyc03g115050.3.1	1.51351	0.00182189	0.660714	0.613182	607	4	false	Solyc03g115050	466.01	607	0	0	0.935811	false	0		6	0.981296
Solyc04g077670.3.1	1.56408	0.00210723	0.639353	0.614794	606	5	false	Solyc04g077670	456.969	606	0	0	0.92949	false	0		6	0.960964
Solyc11g020040.2.1	1.54228	0.00155143	0.648389	0.627712	606	5	false	Solyc11g020040	459.531	606	0	0	0.932214	false	0		8	0.963179
Solyc11g056650.2.1	1.50828	0.00224631	0.663006	0.60579	604	4	false	Solyc11g056650	460.613	604	0	0	0.936465	false	0	bHLH	8	0.997821
Solyc10g080590.2.1	1.54926	0.00154229	0.64547	0.621583	604	5	false	Solyc10g080590	466.488	604	0	0	0.931343	false	0		6	0.969673
Solyc04g074150.3.1	1.55449	0.00148999	0.643298	0.624452	603	5	false	Solyc04g074150	463.871	603	0	0	0.930689	false	0		6	0.965653
Solyc12g010920.2.1	1.55885	0.00146745	0.641499	0.630739	603	5	false	Solyc12g010920	455.449	603	0	0	0.930144	false	0		8	0.95502
Solyc12g088760.1.1	1.54316	0.00193942	0.648023	0.609715	602	5	false	Solyc12g088760	460.135	602	0	0	0.932105	false	0		6	0.962752
Solyc01g068130.4.1	1.5388	0.00187718	0.649858	0.621135	602	5	false	Solyc01g068130	460.924	602	0	0	0.93265	false	0		6	0.994801
Solyc10g079320.3.1	1.51526	0.00272949	0.659954	0.593151	599	4	false	Solyc10g079320	458.456	599	0	0	0.935593	false	0		8	0.99397
Solyc10g081720.2.1	1.55449	0.00133883	0.643298	0.633261	598	5	false	Solyc10g081720	461.453	598	0	0	0.930689	false	0		6	0.990645
Solyc09g074910.1.1	1.56582	0.00127044	0.638641	0.6373	598	5	false	Solyc09g074910	457.609	598	0	0	0.929272	false	0		8	0.955445
Solyc01g150172.1.1	1.58152	0.00117917	0.632304	0.636235	597	5	false	Solyc01g150172	454.528	597	0	0	0.92731	false	0		6	0.97059
Solyc09g082340.2.1	1.52833	0.002309	0.654307	0.609405	595	5	false	Solyc09g082340	463.002	595	0	0	0.933958	false	0		8	0.978299
Solyc07g063740.2.1	1.53182	0.00212161	0.652817	0.609343	595	4	false	Solyc07g063740	457.445	595	0	0	0.933522	false	0		6	0.961708
Solyc06g076860.4.1	1.53705	0.00183814	0.650596	0.622533	595	4	false	Solyc06g076860	466.365	595	0	0	0.932868	false	0		6	0.964357
Solyc07g053950.1.1	1.52049	0.00187998	0.657683	0.609757	594	4	false	Solyc07g053950	461.801	594	0	0	0.934939	false	0		6	0.98739
Solyc03g082420.3.1	1.52572	0.00181609	0.655429	0.620971	594	5	false	Solyc03g082420	467.641	594	0	0	0.934285	false	0		8	0.993521
Solyc12g070090.1.1	1.55972	0.00146695	0.64114	0.632554	594	5	false	Solyc12g070090	457.741	594	0	0	0.930035	false	0		8	0.957434
Solyc02g094160.1.1	1.51787	0.00254324	0.658817	0.600705	592	5	false	Solyc02g094160	461.689	592	0	0	0.935266	false	0		6	0.997452
Solyc08g042100.3.1	1.585	0.00111424	0.630913	0.640563	591	5	false	Solyc08g042100	455.115	591	0	0	0.926874	false	0		6	0.975267
Solyc03g007760.3.1	1.5231	0.00191167	0.656554	0.610969	590	4	false	Solyc03g007760	461.541	590	0	0	0.934612	false	0		6	0.986046
Solyc01g103990.3.1	1.53618	0.00164349	0.650965	0.622356	588	5	false	Solyc01g103990	470.01	588	0	0	0.932977	false	0		8	0.988443
Solyc05g009100.4.1	1.59372	0.00111227	0.627462	0.641194	588	5	false	Solyc05g009100	459.895	588	0	0	0.925785	false	0		6	0.970627
Solyc04g054810.3.1	1.55623	0.00164676	0.642577	0.618439	587	5	false	Solyc04g054810	460.859	587	0	0	0.930471	false	0		6	0.959924
Solyc01g109090.2.1	1.56234	0.00140586	0.640067	0.635737	587	5	false	Solyc01g109090	461.072	587	0	0	0.929708	false	0		8	0.964374
Solyc04g081530.1.1	1.54577	0.00130559	0.646926	0.638807	587	5	false	Solyc04g081530	474.194	587	0	0	0.931779	false	0		8	0.979188
Solyc08g076870.1.1	1.56931	0.00124058	0.637222	0.642644	587	5	false	Solyc08g076870	458.225	587	0	0	0.928836	false	0		8	0.955432
Solyc04g005380.3.1	1.52746	0.00208132	0.65468	0.611003	586	4	false	Solyc04g005380	460.93	586	0	0	0.934067	false	0		8	0.999351
Solyc09g011750.3.1	1.55798	0.00203032	0.641858	0.622047	586	5	false	Solyc09g011750	458.027	586	0	0	0.930253	false	0		6	0.994621
Solyc04g072250.4.1	1.57977	0.00105291	0.633002	0.648394	584	5	false	Solyc04g072250	458.344	584	0	0	0.927528	false	0		8	0.952798
Solyc03g007230.4.1	1.53444	0.00162538	0.651705	0.624893	583	4	false	Solyc03g007230	464.643	583	0	0	0.933195	false	0		8	0.994413
Solyc12g098900.2.1	1.54752	0.00126129	0.646197	0.635432	583	5	false	Solyc12g098900	473.012	583	0	0	0.931561	false	0		8	0.987276
Solyc01g100030.5.1.1	1.60593	0.00165516	0.622693	0.628055	581	5	false	Solyc01g100030	457.349	581	0	0	0.924259	false	0		6	0.951298
Solyc09g055930.3.1	1.57193	0.0011992	0.636162	0.645273	581	5	false	Solyc09g055930	463.58	581	0	0	0.928509	false	0		6	0.990652
Solyc03g006360.3.1	1.53008	0.00187827	0.653561	0.61951	580	4	false	Solyc03g006360	463.498	580	0	0	0.93374	false	0		8	0.997072
Solyc04g063350.3.1	1.5728	0.00129938	0.635809	0.63141	580	5	false	Solyc04g063350	466.288	580	0	0	0.9284	false	0		8	0.972865
Solyc05g054570.3.1	1.57977	0.00109201	0.633002	0.649943	578	5	false	Solyc05g054570	462.007	578	0	0	0.927528	false	0		8	0.959014
Solyc02g068200.1.1	1.551	0.00146206	0.644744	0.63056	577	4	false	Solyc02g068200	465.697	577	0	0	0.931125	false	0	TCP	8	0.986746
Solyc04g082970.4.1	1.58065	0.00115421	0.632653	0.648198	577	5	false	Solyc04g082970	463.397	577	0	0	0.927419	false	0		6	0.990572
Solyc04g014480.3.1	1.60854	0.00100225	0.62168	0.649925	577	5	false	Solyc04g014480	453.341	577	0	0	0.923932	false	0		8	0.936634
Solyc08g007680.1.1	1.59024	0.00190797	0.628838	0.614378	576	5	false	Solyc08g007680	455.795	576	0	0	0.926221	false	0		6	0.943237
Solyc08g013940.3.1	1.61988	0.00124753	0.61733	0.63814	576	5	false	Solyc08g013940	453.281	576	0	0	0.922515	false	0		6	0.949368
Solyc07g048010.4.1	1.59285	0.00132933	0.627805	0.630038	575	5	false	Solyc07g048010	462.233	575	0	0	0.925894	false	0		6	0.95244
Solyc03g120470.4.1	1.61552	0.00132908	0.618996	0.632807	575	5	false	Solyc03g120470	455.41	575	0	0	0.92306	false	0		6	0.944826
Solyc02g092000.3.1	1.62075	0.00144113	0.616998	0.630413	574	5	false	Solyc02g092000	455.265	574	0	0	0.922406	false	0		6	0.94497
Solyc11g065700.2.1	1.61378	0.0009663	0.619665	0.652328	574	5	false	Solyc11g065700	453.831	574	0	0	0.923278	false	0	NF-YA	8	0.934214
Solyc01g087570.2.1	1.55885	0.00134934	0.641499	0.643186	573	5	false	Solyc01g087570	471.623	573	0	0	0.930144	false	0		6	0.988547
Solyc02g086940.3.1	1.55187	0.00157395	0.644382	0.628054	572	4	false	Solyc02g086940	461.43	572	0	0	0.931016	false	0		6	0.964433
Solyc10g005880.3.1	1.58065	0.00134398	0.632653	0.642897	572	5	false	Solyc10g005880	457.441	572	0	0	0.927419	false	0		8	0.955715
Solyc08g077370.4.1	1.57977	0.00120128	0.633002	0.649088	572	5	false	Solyc08g077370	466.021	572	0	0	0.927528	false	0		8	0.965256
Solyc09g015020.1.1	1.61639	0.00098498	0.618662	0.653344	572	5	false	Solyc09g015020	455.065	572	0	0	0.922951	false	0		8	0.935681
Solyc01g111590.4.1	1.54403	0.00165157	0.647657	0.623264	569	4	false	Solyc01g111590	463.083	569	0	0	0.931997	false	0		6	0.983708
Solyc04g071650.4.1	1.63731	0.00123183	0.610756	0.63727	567	5	false	Solyc04g071650	454.811	567	0	0	0.920336	false	0		6	0.943038
Solyc04g076190.1.1	1.63557	0.00117951	0.611407	0.640729	567	5	false	Solyc04g076190	454.861	567	0	0	0.920554	false	0		6	0.946302
Solyc06g060910.2.1	1.55275	0.00205683	0.64402	0.609275	566	5	false	Solyc06g060910	461.334	566	0	0	0.930907	false	0		8	0.986208
Solyc03g112460.3.1	1.57977	0.00182624	0.633002	0.630496	565	5	false	Solyc03g112460	456.791	565	0	0	0.927528	false	0		6	0.993017
Solyc07g062970.3.1	1.63819	0.00113212	0.610431	0.641794	565	5	false	Solyc07g062970	454.396	565	0	0	0.920227	false	0		8	0.932866
Solyc01g103920.3.1	1.54839	0.00168951	0.645833	0.62502	564	4	false	Solyc01g103920	460.199	564	0	0	0.931452	false	0		8	0.997135
Solyc09g075140.3.1	1.53705	0.00256793	0.650596	0.604755	563	4	false	Solyc09g075140	458.964	563	0	0	0.932868	false	0		8	0.991313
Solyc02g092790.3.1	1.60767	0.00099915	0.622017	0.659084	563	5	false	Solyc02g092790	456.142	563	0	0	0.924041	false	0		6	0.978742
Solyc03g118850.4.1	1.54926	0.00209019	0.64547	0.625396	562	5	false	Solyc03g118850	466.089	562	0	0	0.931343	false	0		8	0.978091
Solyc02g090230.4.1	1.59808	0.00188878	0.62575	0.617557	560	5	false	Solyc02g090230	452.462	560	0	0	0.92524	false	0		6	0.94077
Solyc06g083220.3.1	1.55275	0.00167764	0.64402	0.63344	560	4	false	Solyc06g083220	462.011	560	0	0	0.930907	false	0		8	0.995572
Solyc01g008320.3.1	1.6286	0.00133614	0.614026	0.660951	560	5	false	Solyc01g008320	454.37	560	0	0	0.921425	false	0		8	0.93438
Solyc09g011370.3.1	1.61378	0.00115386	0.619665	0.656209	559	5	false	Solyc09g011370	453.256	559	0	0	0.923278	false	0		8	0.936892
Solyc01g111830.3.1	1.6347	0.00082023	0.611733	0.664903	559	5	false	Solyc01g111830	455.701	559	0	0	0.920663	false	0		6	0.967232
Solyc08g076880.3.1	1.60331	0.00082	0.623709	0.670309	559	5	false	Solyc08g076880	464.462	559	0	0	0.924586	false	0		8	0.949429
Solyc03g112440.1.1	1.56844	0.00183641	0.637576	0.630239	557	5	false	Solyc03g112440	463.828	557	0	0	0.928945	false	0		8	0.974379
Solyc04g077120.4.1	1.63557	0.00091703	0.611407	0.662807	557	5	false	Solyc04g077120	455.826	557	0	0	0.920554	false	0		8	0.933724
Solyc06g072130.4.1	1.56146	0.00262385	0.640424	0.5986	556	5	false	Solyc06g072130	455.308	556	0	0	0.929817	false	0		8	0.984767
Solyc08g082440.3.1	1.551	0.00164366	0.644744	0.63137	556	4	false	Solyc08g082440	464.951	556	0	0	0.931125	false	0		8	0.999251
Solyc04g008300.1.1	1.56059	0.00138267	0.640782	0.64754	556	4	false	Solyc04g008300	472.799	556	0	0	0.929926	false	0		8	0.986381
Solyc03g095710.4.1	1.6347	0.00096972	0.611733	0.662376	556	5	false	Solyc03g095710	451.541	556	0	0	0.920663	false	0		8	0.931135
Solyc08g078940.1.1	1.59983	0.00122825	0.625068	0.639518	554	5	false	Solyc08g078940	464.874	554	0	0	0.925022	false	0		6	0.955431
Solyc04g081290.3.1	1.59024	0.00181166	0.628838	0.622441	553	4	false	Solyc04g081290	449.761	553	0	0	0.926221	false	0		8	0.977358
Solyc08g076210.3.1	1.61726	0.00147818	0.618329	0.62786	553	5	false	Solyc08g076210	457.987	553	0	0	0.922842	false	0		6	0.936535
Solyc03g122310.4.1	1.61813	0.00119571	0.617996	0.657501	553	5	false	Solyc03g122310	452.857	553	0	0	0.922733	false	0		8	0.938731
Solyc10g011810.4.1	1.64603	0.00114188	0.607521	0.671555	550	5	false	Solyc10g011810	455.235	550	0	0	0.919246	false	0		6	0.962195
Solyc03g005450.3.1	1.60506	0.00081608	0.623031	0.672178	550	5	false	Solyc03g005450	477.28	550	0	0	0.924368	false	0		8	0.965476
Solyc02g070780.4.1	1.56931	0.00250279	0.637222	0.603905	549	5	false	Solyc02g070780	454.647	549	0	0	0.928836	false	0		6	0.988495
Solyc01g112230.4.1	1.62162	0.00112426	0.616667	0.661083	549	5	false	Solyc01g112230	455.033	549	0	0	0.922297	false	0		8	0.939969
Solyc04g078840.3.1	1.57629	0.00213942	0.634403	0.618103	548	5	false	Solyc04g078840	458.378	548	0	0	0.927964	false	0	bZIP	8	0.97333
Solyc09g075560.1.1	1.57629	0.00162906	0.634403	0.625829	548	5	false	Solyc09g075560	465.953	548	0	0	0.927964	false	0		6	0.992465
Solyc06g084140.4.1	1.60767	0.00154832	0.622017	0.644491	548	5	false	Solyc06g084140	455.856	548	0	0	0.924041	false	0		6	0.990224
Solyc07g053540.1.1	1.64952	0.00093825	0.606237	0.672027	548	5	false	Solyc07g053540	456.195	548	0	0	0.91881	false	0		6	0.955233
Solyc07g064410.1.1	1.56321	0.00167058	0.63971	0.628677	547	4	false	Solyc07g064410	467.461	547	0	0	0.929599	false	0		6	0.992295
Solyc04g071660.3.1	1.62598	0.0009034	0.615013	0.671361	547	5	false	Solyc04g071660	463.894	547	0	0	0.921752	false	0		6	0.973903
Solyc08g077430.3.1	1.64167	0.00186068	0.609134	0.637981	546	5	false	Solyc08g077430	457.808	546	0	0	0.919791	false	0		8	0.94066
Solyc06g051010.1.1	1.58588	0.00140934	0.630566	0.638552	545	4	false	Solyc06g051010	456.754	545	0	0	0.926765	false	0		6	0.953357
Solyc12g010640.3.1	1.59808	0.00161481	0.62575	0.634601	544	4	false	Solyc12g010640	457.401	544	0	0	0.92524	false	0		8	0.974636
Solyc07g043590.3.1	1.66521	0.00106909	0.600524	0.652976	544	5	false	Solyc07g043590	455.706	544	0	0	0.916848	false	0		8	0.933352
Solyc04g016260.3.1	1.65562	0.00086463	0.604002	0.674331	544	5	false	Solyc04g016260	455.443	544	0	0	0.918047	false	0		6	0.966875
Solyc09g009900.4.1	1.56931	0.00134829	0.637222	0.640953	541	4	false	Solyc09g009900	464.547	541	0	0	0.928836	false	0		6	0.981534
Solyc05g047590.4.1	1.61639	0.00124198	0.618662	0.657685	541	5	false	Solyc05g047590	459.695	541	0	0	0.922951	false	0		6	0.988266
Solyc01g066770.3.1	1.59111	0.00092268	0.628493	0.661909	541	5	false	Solyc01g066770	473.835	541	0	0	0.926112	false	0		8	0.984238
Solyc09g009380.3.1	1.6286	0.00123768	0.614026	0.66341	540	5	false	Solyc09g009380	455.069	540	0	0	0.921425	false	0		6	0.981644
Solyc06g064940.3.1	1.58326	0.00094889	0.631608	0.662496	540	4	false	Solyc06g064940	473.8	540	0	0	0.927092	false	0		6	0.97082
Solyc03g119060.3.1	1.59547	0.00167072	0.626776	0.660682	539	5	false	Solyc03g119060	465.245	539	0	0	0.925567	false	0		8	0.961021
Solyc03g007260.3.1	1.58239	0.00149204	0.631956	0.631479	538	5	false	Solyc03g007260	459.366	538	0	0	0.927201	false	0		8	0.997521
Solyc07g055270.1.1	1.63034	0.0010119	0.613369	0.657896	538	5	false	Solyc07g055270	470.712	538	0	0	0.921207	false	0		6	0.958767
Solyc06g010060.1.1	1.67219	0.00084547	0.598019	0.680077	537	5	false	Solyc06g010060	455.041	537	0	0	0.915976	false	0		8	0.922396
Solyc03g116390.4.1	1.59111	0.0008817	0.628493	0.667715	536	5	false	Solyc03g116390	481.601	536	0	0	0.926112	false	0		8	0.9908
Solyc06g053220.3.1	1.58239	0.00212183	0.631956	0.616444	535	5	false	Solyc06g053220	460.789	535	0	0	0.927201	false	0	HD-ZIP	8	0.986097
Solyc07g042190.3.1	1.58065	0.00119397	0.632653	0.667521	535	5	false	Solyc07g042190	479.929	535	0	0	0.927419	false	0		8	0.980363
Solyc06g050520.3.1	1.67044	0.00106659	0.598643	0.653079	535	5	false	Solyc06g050520	457.138	535	0	0	0.916194	false	0	ERF	8	0.939702
Solyc07g019440.3.1	1.6748	0.00098378	0.597085	0.674423	535	5	false	Solyc07g019440	454.019	535	0	0	0.91565	false	0		8	0.922933
Solyc06g008350.3.1	1.66957	0.00082693	0.598956	0.676762	535	5	false	Solyc06g008350	455.576	535	0	0	0.916303	false	0		8	0.926907
Solyc10g080500.2.1	1.6626	0.00084254	0.601468	0.678598	534	5	false	Solyc10g080500	451.551	534	0	0	0.917175	false	0		6	0.970249
Solyc12g013620.2.1	1.59024	0.00104801	0.628838	0.657612	532	4	false	Solyc12g013620	464.878	532	0	0	0.926221	false	0	NAC	8	0.985765
Solyc01g057000.3.1	1.64603	0.00132955	0.607521	0.666517	531	5	false	Solyc01g057000	449.056	531	0	0	0.919246	false	0		8	0.929237
Solyc07g062950.4.1	1.59547	0.00116845	0.626776	0.652304	531	4	false	Solyc07g062950	459.883	531	0	0	0.925567	false	0		6	0.954946
Solyc03g121800.4.1	1.61552	0.00070624	0.618996	0.681868	531	5	false	Solyc03g121800	484.183	531	0	0	0.92306	false	0		6	0.974302
Solyc12g098960.2.1	1.61378	0.00119422	0.619665	0.648486	530	4	false	Solyc12g098960	462.491	530	0	0	0.923278	false	0		6	0.950289
Solyc02g080880.4.1	1.58675	0.00103119	0.63022	0.660513	530	4	false	Solyc02g080880	466.87	530	0	0	0.926656	false	0		8	0.994478
Solyc01g100430.3.1	1.59198	0.00095417	0.628149	0.678216	529	5	false	Solyc01g100430	486.346	529	0	0	0.926003	false	0		6	0.983423
Solyc10g007400.4.1	1.67393	0.00091633	0.597396	0.663033	527	5	false	Solyc10g007400	463.552	527	0	0	0.915759	false	0		6	0.946622
Solyc01g074000.3.1	1.58065	0.00191239	0.632653	0.625819	526	4	false	Solyc01g074000	448.935	526	0	0	0.927419	false	0		6	0.972706
Solyc07g025380.3.1	1.59198	0.00090769	0.628149	0.669233	525	4	false	Solyc07g025380	478.558	525	0	0	0.926003	false	0		6	0.987203
Solyc04g074850.3.1	1.69311	0.00073004	0.590628	0.684566	525	5	false	Solyc04g074850	453.335	525	0	0	0.913361	false	0		8	0.914149
Solyc03g098100.4.1	1.59111	0.00094734	0.628493	0.668034	524	4	false	Solyc03g098100	471.031	524	0	0	0.926112	false	0		8	0.989419
Solyc10g085200.2.1	1.60331	0.00168722	0.623709	0.646821	523	4	false	Solyc10g085200	453.048	523	0	0	0.924586	false	0		8	0.981552
Solyc06g052060.3.1	1.63208	0.00110579	0.612714	0.651268	523	5	false	Solyc06g052060	461.011	523	0	0	0.92099	false	0		6	0.942121
Solyc05g052980.4.1	1.62162	0.00185315	0.616667	0.628426	522	4	false	Solyc05g052980	438.663	522	0	0	0.922297	false	0		8	0.977535
Solyc07g043320.3.1	1.61813	0.00092382	0.617996	0.678698	522	5	false	Solyc07g043320	483.136	522	0	0	0.922733	false	0		6	0.979597
Solyc02g080145.1.1	1.60942	0.00072088	0.621343	0.679911	522	5	false	Solyc02g080145	479.933	522	0	0	0.923823	false	0		8	0.980917
Solyc04g077650.3.1	1.69834	0.000586	0.588809	0.694175	521	5	false	Solyc04g077650	454.192	521	0	0	0.912707	false	0		8	0.914709
Solyc02g087040.1.1	1.59024	0.00143681	0.628838	0.640381	520	4	false	Solyc02g087040	452.769	520	0	0	0.926221	false	0		6	0.968339
Solyc09g015000.4.1	1.68788	0.00063568	0.592459	0.694687	520	5	false	Solyc09g015000	452.763	520	0	0	0.914015	false	0		8	0.915056
Solyc01g110130.3.1	1.6007	0.00285865	0.624728	0.594267	519	5	false	Solyc01g110130	444.778	519	0	0	0.924913	false	0		6	0.991718
Solyc01g097510.4.1	1.58849	0.00118129	0.629528	0.652346	519	4	false	Solyc01g097510	465.599	519	0	0	0.926439	false	0		8	0.999667
Solyc11g013310.2.1	1.65998	0.00101404	0.602416	0.656408	519	5	false	Solyc11g013310	465.522	519	0	0	0.917502	false	0		6	0.940109
Solyc12g010550.1.1	1.70532	0.00062019	0.586401	0.693947	519	5	false	Solyc12g010550	453.503	519	0	0	0.911835	false	0		8	0.913272
Solyc11g065950.3.1	1.59808	0.00151909	0.62575	0.635632	518	5	false	Solyc11g065950	463.052	518	0	0	0.92524	false	0		8	0.979011
Solyc04g008600.4.1	1.68265	0.00119056	0.594301	0.647357	518	5	false	Solyc04g008600	456.793	518	0	0	0.914669	false	0		6	0.928476
Solyc07g018300.3.1	1.59372	0.0027091	0.627462	0.59612	517	4	false	Solyc07g018300	444.188	517	0	0	0.925785	false	0		6	0.988409
Solyc12g099500.2.1	1.58065	0.0018211	0.632653	0.643876	517	4	false	Solyc12g099500	462.389	517	0	0	0.927419	false	0		6	0.984199
Solyc09g065330.3.1	1.65301	0.00141433	0.604958	0.634264	517	5	false	Solyc09g065330	444.017	517	0	0	0.918374	false	0		6	0.929012
Solyc07g063410.3.1	1.65911	0.00145668	0.602733	0.655784	516	5	false	Solyc07g063410	448.347	516	0	0	0.917611	false	0	NAC	8	0.932472
Solyc08g062960.4.1	1.68788	0.00062918	0.592459	0.697351	516	5	false	Solyc08g062960	453.357	516	0	0	0.914015	false	0	HSF	8	0.916609
Solyc02g093300.3.1	1.61116	0.00203881	0.620671	0.620256	515	5	false	Solyc02g093300	454.291	515	0	0	0.923605	false	0		6	0.9945
Solyc08g078900.1.1	1.58239	0.0018397	0.631956	0.636281	515	4	false	Solyc08g078900	454.19	515	0	0	0.927201	false	0		6	0.975722
Solyc11g071640.3.1	1.60942	0.00173102	0.621343	0.637619	515	4	false	Solyc11g071640	442.111	515	0	0	0.923823	false	0		6	0.948491
Solyc08g075150.3.1	1.59721	0.00213179	0.626092	0.611433	514	4	false	Solyc08g075150	440.346	514	0	0	0.925349	false	0		8	0.993182
Solyc06g084770.2.1	1.60767	0.0021104	0.622017	0.612245	514	5	false	Solyc06g084770	450.317	514	0	0	0.924041	false	0		8	0.990199
Solyc07g016170.4.1	1.58588	0.0029797	0.630566	0.604555	513	4	false	Solyc07g016170	448.331	513	0	0	0.926765	false	0		8	0.988648
Solyc11g011440.1.1	1.60157	0.00138908	0.624388	0.643876	513	4	false	Solyc11g011440	460.75	513	0	0	0.924804	false	0		8	0.995537
Solyc02g087870.3.1	1.65998	0.00131616	0.602416	0.639513	513	5	false	Solyc02g087870	446.409	513	0	0	0.917502	false	0		6	0.926314
Solyc01g065490.4.1	1.65737	0.00082786	0.603367	0.689762	513	5	false	Solyc01g065490	461.394	513	0	0	0.917829	false	0		8	0.943425
Solyc08g076530.3.1	1.6408	0.00154635	0.609458	0.638095	512	4	false	Solyc08g076530	442.449	512	0	0	0.9199	false	0		6	0.928314
Solyc08g075020.3.1	1.63731	0.00149122	0.610756	0.640564	512	4	false	Solyc08g075020	443.545	512	0	0	0.920336	false	0		8	0.975043
Solyc01g080600.4.1	1.60157	0.00146922	0.624388	0.644646	512	4	false	Solyc01g080600	449.051	512	0	0	0.924804	false	0		6	0.962839
Solyc06g083180.4.1	1.62249	0.00075741	0.616335	0.678419	512	5	false	Solyc06g083180	473.154	512	0	0	0.922188	false	0		6	0.96292
Solyc11g016940.2.1	1.65998	0.0007383	0.602416	0.698064	512	5	false	Solyc11g016940	462.266	512	0	0	0.917502	false	0		8	0.942193
Solyc03g013340.3.1	1.71578	0.00064672	0.582825	0.6973	512	5	false	Solyc03g013340	452.578	512	0	0	0.910527	false	0		6	0.943452
Solyc02g079930.3.1	1.70183	0.00060605	0.587602	0.700235	512	5	false	Solyc02g079930	452.211	512	0	0	0.912271	false	0		8	0.90974
Solyc12g100330.2.1	1.61465	0.00145987	0.61933	0.648609	511	4	false	Solyc12g100330	446.423	511	0	0	0.923169	false	0		6	0.944884
Solyc01g095320.4.1	1.67742	0.00157643	0.596154	0.633337	510	5	false	Solyc01g095320	449.612	510	0	0	0.915323	false	0		8	0.948487
Solyc02g093980.3.1	1.70183	0.00065471	0.587602	0.69874	510	5	false	Solyc02g093980	450.994	510	0	0	0.912271	false	0		6	0.958085
Solyc07g062580.4.1	1.60942	0.00149568	0.621343	0.64338	509	4	false	Solyc07g062580	447.226	509	0	0	0.923823	false	0		6	0.962712
Solyc02g087980.3.1	1.65301	0.00128785	0.604958	0.656343	509	4	false	Solyc02g087980	463.79	509	0	0	0.918374	false	0		6	0.942763
Solyc02g088390.4.1	1.69573	0.0007727	0.589717	0.69347	509	5	false	Solyc02g088390	449.361	509	0	0	0.913034	false	0		6	0.966337
Solyc06g005490.3.1	1.70881	0.00072377	0.585204	0.692287	509	5	false	Solyc06g005490	454.969	509	0	0	0.911399	false	0		8	0.911554
Solyc02g080410.3.1	1.62598	0.00071708	0.615013	0.687808	509	5	false	Solyc02g080410	480.452	509	0	0	0.921752	false	0		6	0.990013
Solyc09g074970.3.1	1.70096	0.0007063	0.587904	0.685875	509	5	false	Solyc09g074970	461.986	509	0	0	0.91238	false	0		6	0.951873
Solyc01g099810.3.1	1.69834	0.00061418	0.588809	0.70095	509	5	false	Solyc01g099810	453.53	509	0	0	0.912707	false	0		8	0.922553
Solyc03g118050.3.1	1.69834	0.00129145	0.588809	0.695818	508	5	false	Solyc03g118050	458.181	508	0	0	0.912707	false	0		8	0.922813
Solyc01g065510.3.1	1.71491	0.00067273	0.583121	0.701587	508	5	false	Solyc01g065510	457.642	508	0	0	0.910636	false	0		6	0.949884
Solyc01g100490.4.1	1.60506	0.00102888	0.623031	0.66945	507	4	false	Solyc01g100490	467.032	507	0	0	0.924368	false	0		6	0.968976
Solyc03g078150.3.1	1.60942	0.00167989	0.621343	0.638931	506	4	false	Solyc03g078150	441.972	506	0	0	0.923823	false	0		8	0.993308
Solyc04g055250.4.1	1.65824	0.0015877	0.603049	0.643181	506	5	false	Solyc04g055250	448.877	506	0	0	0.91772	false	0		6	0.991532
Solyc07g049370.2.1	1.62337	0.00148268	0.616004	0.648785	506	4	false	Solyc07g049370	444.65	506	0	0	0.922079	false	0		6	0.944353
Solyc03g121580.3.1	1.61378	0.00103133	0.619665	0.666035	506	5	false	Solyc03g121580	461.706	506	0	0	0.923278	false	0		6	0.968404
Solyc03g080160.3.1	1.72624	0.00077274	0.579293	0.700481	506	5	false	Solyc03g080160	451.176	506	0	0	0.90922	false	0		6	0.942484
Solyc05g014260.3.1	1.60854	0.00126076	0.62168	0.651391	505	5	false	Solyc05g014260	471.879	505	0	0	0.923932	false	0	ARR-B	8	0.984608
Solyc03g097440.3.1	1.63731	0.00078158	0.610756	0.681825	505	4	false	Solyc03g097440	474.543	505	0	0	0.920336	false	0		8	0.968013
Solyc01g099030.4.1	1.70532	0.00056221	0.586401	0.707462	504	5	false	Solyc01g099030	453.867	504	0	0	0.911835	false	0		6	0.957843
Solyc03g116900.3.1	1.59808	0.00117752	0.62575	0.665537	503	4	false	Solyc03g116900	469.491	503	0	0	0.92524	false	0		6	0.980349
Solyc06g048630.3.1	1.66957	0.00110301	0.598956	0.653878	503	5	false	Solyc06g048630	461.213	503	0	0	0.916303	false	0	bZIP	6	0.93112
Solyc07g026605.1.1	1.68875	0.00189899	0.592153	0.66879	502	5	false	Solyc07g026605	462.084	502	0	0	0.913906	false	0		8	0.940813
Solyc11g066820.2.1	1.67306	0.00122678	0.597707	0.645355	502	5	false	Solyc11g066820	449.376	502	0	0	0.915867	false	0		6	0.92584
Solyc01g101100.4.1	1.60593	0.0011262	0.622693	0.656965	502	4	false	Solyc01g101100	459.827	502	0	0	0.924259	false	0		6	0.976271
Solyc12g096590.3.1	1.66173	0.00095907	0.601784	0.660782	502	5	false	Solyc12g096590	460.606	502	0	0	0.917284	false	0		6	0.94091
Solyc06g071280.4.1	1.70009	0.00059325	0.588205	0.709052	502	5	false	Solyc06g071280	454.717	502	0	0	0.912489	false	0		6	0.962305
Solyc04g080010.4.1	1.61901	0.00111023	0.617663	0.657094	501	5	false	Solyc04g080010	474.11	501	0	0	0.922624	false	0		6	0.989066
Solyc09g008630.3.1	1.6565	0.00142366	0.603684	0.643022	500	4	false	Solyc09g008630	439.092	500	0	0	0.917938	false	0		6	0.925441
Solyc03g006410.3.1	1.60157	0.0019767	0.624388	0.629886	499	4	false	Solyc03g006410	446.826	499	0	0	0.924804	false	0		6	0.977203
Solyc01g112260.4.1	1.70532	0.0008508	0.586401	0.696832	498	5	false	Solyc01g112260	446.056	498	0	0	0.911835	false	0		6	0.963545
Solyc02g067890.3.1	1.67306	0.00067845	0.597707	0.698601	498	5	false	Solyc02g067890	463.512	498	0	0	0.915867	false	0		6	0.977584
Solyc05g006400.2.1	1.68003	0.00127033	0.595226	0.643679	496	5	false	Solyc05g006400	442.835	496	0	0	0.914996	false	0		8	0.959971
Solyc02g087200.2.1	1.61552	0.00122839	0.618996	0.648558	496	4	false	Solyc02g087200	459.153	496	0	0	0.92306	false	0		6	0.981793
Solyc07g041760.3.1	1.60854	0.00112408	0.62168	0.655604	496	4	false	Solyc07g041760	462.105	496	0	0	0.923932	false	0		6	0.980876
Solyc10g005040.4.1	1.66957	0.00146113	0.598956	0.648665	495	5	false	Solyc10g005040	448.178	495	0	0	0.916303	false	0		8	0.945884
Solyc11g044910.2.1	1.6905	0.00116375	0.591542	0.650611	495	5	false	Solyc11g044910	454.788	495	0	0	0.913688	false	0		8	0.953825
Solyc12g005430.1.1	1.7184	0.00055461	0.581938	0.713598	495	5	false	Solyc12g005430	452.152	495	0	0	0.910201	false	0		6	0.959279
Solyc06g068160.3.1	1.67916	0.00139013	0.595535	0.667548	494	5	false	Solyc06g068160	448.344	494	0	0	0.915105	false	0		8	0.929493
Solyc03g034400.3.1	1.68178	0.00096504	0.594609	0.690821	494	5	false	Solyc03g034400	452.791	494	0	0	0.914778	false	0		6	0.973401
Solyc02g081550.3.1	1.71752	0.00071324	0.582233	0.707845	494	5	false	Solyc02g081550	448.549	494	0	0	0.910309	false	0		8	0.90577
Solyc06g071880.4.1	1.64167	0.00178235	0.609134	0.63549	493	4	false	Solyc06g071880	426.933	493	0	0	0.919791	false	0		6	0.929305
Solyc06g016790.3.1	1.64167	0.00140522	0.609134	0.647636	493	5	false	Solyc06g016790	459.207	493	0	0	0.919791	false	0		6	0.993809
Solyc09g018060.4.1	1.66347	0.00060149	0.601153	0.705767	493	5	false	Solyc09g018060	471.288	493	0	0	0.917066	false	0		8	0.952569
Solyc09g015670.3.1	1.62249	0.00186378	0.616335	0.630321	492	4	false	Solyc09g015670	434.213	492	0	0	0.922188	false	0		8	0.991874
Solyc02g081270.4.1	1.70009	0.00100828	0.588205	0.65616	492	5	false	Solyc02g081270	457.291	492	0	0	0.912489	false	0	NAC	6	0.928009
Solyc07g039480.1.1	1.6286	0.00085757	0.614026	0.686354	491	4	false	Solyc07g039480	470.953	491	0	0	0.921425	false	0		8	0.987036
Solyc06g007170.4.1	1.62162	0.00192866	0.616667	0.625567	490	4	false	Solyc06g007170	432.478	490	0	0	0.922297	false	0		6	0.960493
Solyc10g083740.3.1	1.63731	0.00142076	0.610756	0.656342	490	4	false	Solyc10g083740	443.2	490	0	0	0.920336	false	0		6	0.938163
Solyc09g074300.1.1	1.62249	0.00237097	0.616335	0.612131	489	4	false	Solyc09g074300	426.64	489	0	0	0.922188	false	0		6	0.959774
Solyc07g049320.4.1	1.67742	0.00173104	0.596154	0.646317	489	5	false	Solyc07g049320	447.481	489	0	0	0.915323	false	0		6	0.986898
Solyc04g007980.3.1	1.63906	0.00155798	0.610106	0.640836	489	4	false	Solyc04g007980	431.734	489	0	0	0.920118	false	0		8	0.985189
Solyc07g040680.3.1	1.70706	0.00237837	0.585802	0.687944	488	5	false	Solyc07g040680	470.23	488	0	0	0.911617	false	0	HSF	8	0.94119
Solyc03g082660.3.1	1.74106	0.00069393	0.574362	0.693465	488	5	false	Solyc03g082660	455.584	488	0	0	0.907367	false	0		6	0.919825
Solyc12g011030.3.1	1.73496	0.00060627	0.576382	0.702545	488	5	false	Solyc12g011030	459.842	488	0	0	0.90813	false	0		6	0.933181
Solyc04g005250.4.1	1.62162	0.0024986	0.616667	0.609687	487	4	false	Solyc04g005250	430.384	487	0	0	0.922297	false	0		8	0.988723
Solyc03g013440.4.1	1.63731	0.00157415	0.610756	0.638342	487	4	false	Solyc03g013440	429.957	487	0	0	0.920336	false	0		8	0.986314
Solyc01g098100.2.1	1.6905	0.00111616	0.591542	0.650409	487	5	false	Solyc01g098100	446.148	487	0	0	0.913688	false	0		6	0.924222
Solyc10g008910.1.1	1.62337	0.00218885	0.616004	0.615634	485	4	false	Solyc10g008910	430.959	485	0	0	0.922079	false	0		6	0.966534
Solyc06g036330.1.1	1.64167	0.00121259	0.609134	0.659427	485	4	false	Solyc06g036330	443.443	485	0	0	0.919791	false	0		8	0.988583
Solyc11g068980.2.1	1.65911	0.0015972	0.602733	0.643447	484	4	false	Solyc11g068980	428.738	484	0	0	0.917611	false	0		6	0.923976
Solyc02g071750.3.1	1.65475	0.00056054	0.60432	0.706637	484	5	false	Solyc02g071750	483.705	484	0	0	0.918156	false	0		8	0.972364
Solyc01g079500.4.1	1.63557	0.00402907	0.611407	0.575861	483	5	false	Solyc01g079500	419.408	483	0	0	0.920554	false	0		6	0.973766
Solyc08g067480.4.1	1.73235	0.00060147	0.577252	0.690565	482	5	false	Solyc08g067480	463.149	482	0	0	0.908457	false	0		6	0.929773
Solyc01g109910.4.1	1.65998	0.0023224	0.602416	0.624082	481	5	false	Solyc01g109910	445.844	481	0	0	0.917502	false	0		8	0.96002
Solyc07g055230.4.1	1.6286	0.00131716	0.614026	0.669508	481	4	false	Solyc07g055230	452.322	481	0	0	0.921425	false	0		6	0.959647
Solyc07g053920.3.1	1.74629	0.00058677	0.572641	0.703292	481	5	false	Solyc07g053920	455.015	481	0	0	0.906713	false	0		6	0.922073
Solyc04g008650.4.1	1.67829	0.00054214	0.595844	0.7046	481	5	false	Solyc04g008650	486.291	481	0	0	0.915214	false	0		6	0.965306
Solyc01g096320.3.1	1.63819	0.00264656	0.610431	0.599469	480	5	false	Solyc01g096320	428.385	480	0	0	0.920227	false	0	HD-ZIP	8	0.988229
Solyc07g049655.1.1	1.69311	0.00254805	0.590628	0.683507	480	5	false	Solyc07g049655	474.121	480	0	0	0.913361	false	0		6	0.948197
Solyc02g030450.3.1	1.74194	0.00066172	0.574074	0.717537	480	5	false	Solyc02g030450	446.567	480	0	0	0.907258	false	0		8	0.899619
Solyc11g040120.3.1	1.63993	0.00192351	0.609782	0.619194	479	5	false	Solyc11g040120	448.866	479	0	0	0.920009	false	0		6	0.990477
Solyc03g078290.3.1	1.68788	0.00132897	0.592459	0.650038	479	5	false	Solyc03g078290	433.347	479	0	0	0.914015	false	0		6	0.920421
Solyc01g104950.4.1	1.69224	0.00055042	0.590933	0.71832	479	5	false	Solyc01g104950	468.854	479	0	0	0.91347	false	0		6	0.974482
Solyc01g099410.3.1	1.64516	0.00168695	0.607843	0.634939	478	4	false	Solyc01g099410	429.291	478	0	0	0.919355	false	0		6	0.952556
Solyc02g071530.2.1	1.69224	0.00121201	0.590933	0.702157	478	5	false	Solyc02g071530	480.686	478	0	0	0.91347	false	0		6	0.955397
Solyc10g086330.2.1	1.72799	0.00099573	0.578708	0.662483	478	5	false	Solyc10g086330	457.05	478	0	0	0.909002	false	0		6	0.918071
Solyc03g095490.3.1	1.70183	0.001054	0.587602	0.662377	477	5	false	Solyc03g095490	451.465	477	0	0	0.912271	false	0		6	0.920758
Solyc06g071890.3.1	1.69398	0.00068363	0.590324	0.708234	477	5	false	Solyc06g071890	458.382	477	0	0	0.913252	false	0		8	0.930505
Solyc07g065980.3.1	1.6347	0.00227404	0.611733	0.612214	475	4	false	Solyc07g065980	430.602	475	0	0	0.920663	false	0		8	0.98767
Solyc09g075600.3.1	1.75501	0.00058146	0.569796	0.71372	475	5	false	Solyc09g075600	453.552	475	0	0	0.905623	false	0		8	0.89922
Solyc12g006530.2.1	1.6687	0.00151472	0.599269	0.646595	474	4	false	Solyc12g006530	424.504	474	0	0	0.916412	false	0		8	0.971824
Solyc08g069231.1.1	1.72014	0.00088241	0.581348	0.696889	474	5	false	Solyc08g069231	445.388	474	0	0	0.909983	false	0		8	0.913585
Solyc06g051860.3.1	1.64342	0.00123163	0.608488	0.653608	473	5	false	Solyc06g051860	451.254	473	0	0	0.919573	false	0		8	0.991845
Solyc10g007680.4.1	1.74019	0.00045821	0.574649	0.733938	473	5	false	Solyc10g007680	456.67	473	0	0	0.907476	false	0		8	0.913225
Solyc07g049560.3.1	1.67306	0.00043964	0.597707	0.72927	473	5	false	Solyc07g049560	485.803	473	0	0	0.915867	false	0		6	0.986099
Solyc05g055990.4.1	1.70619	0.00142557	0.586101	0.660351	472	5	false	Solyc05g055990	441.492	472	0	0	0.911726	false	0		6	0.981396
Solyc01g008490.4.1	1.69747	0.0004351	0.589111	0.727437	472	5	false	Solyc01g008490	471.405	472	0	0	0.912816	false	0	NF-YA	8	0.946074
Solyc11g011020.2.1	1.76548	0.0005194	0.56642	0.709997	471	5	false	Solyc11g011020	456.622	471	0	0	0.904316	false	0		6	0.913618
Solyc02g080310.2.1	1.63993	0.00094845	0.609782	0.687102	470	4	false	Solyc02g080310	461.851	470	0	0	0.920009	false	0		6	0.971574
Solyc02g030130.4.1	1.66173	0.00064102	0.601784	0.711718	470	5	false	Solyc02g030130	476.287	470	0	0	0.917284	false	0		6	0.954818
Solyc03g118620.3.1	1.71142	0.00107154	0.58431	0.65832	469	5	false	Solyc03g118620	442.806	469	0	0	0.911072	false	0		8	0.95666
Solyc06g072740.1.1	1.64778	0.00056474	0.606878	0.710878	469	4	false	Solyc06g072740	474.06	469	0	0	0.919028	false	0		8	0.989721
Solyc01g058260.4.1	1.67132	0.00175787	0.598331	0.633613	468	4	false	Solyc01g058260	411.464	468	0	0	0.916085	false	0		8	0.974015
Solyc03g120840.3.1	1.65301	0.00143108	0.604958	0.658312	468	4	false	Solyc03g120840	432.509	468	0	0	0.918374	false	0	ERF	8	0.979162
Solyc06g068850.4.1	1.66347	0.001058	0.601153	0.671443	468	5	false	Solyc06g068850	441.006	468	0	0	0.917066	false	0		8	0.982072
Solyc02g084390.3.1	1.75327	0.00069675	0.570363	0.718223	468	5	false	Solyc02g084390	445.763	468	0	0	0.905841	false	0		6	0.960935
Solyc07g053750.1.1	1.63906	0.00184249	0.610106	0.632234	467	4	false	Solyc07g053750	452.323	467	0	0	0.920118	false	0	C3H	8	0.985281
Solyc08g006820.4.1	1.74891	0.00107134	0.571785	0.667901	467	5	false	Solyc08g006820	451.283	467	0	0	0.906386	false	0		6	0.903697
Solyc05g007450.3.1	1.66957	0.00070621	0.598956	0.696887	467	5	false	Solyc05g007450	460.15	467	0	0	0.916303	false	0		6	0.949813
Solyc02g080970.4.1	1.75153	0.00053724	0.570931	0.737242	467	5	false	Solyc02g080970	456.323	467	0	0	0.906059	false	0		8	0.909412
Solyc08g061240.3.1	1.76286	0.00057782	0.56726	0.727343	466	5	false	Solyc08g061240	443.219	466	0	0	0.904643	false	0		8	0.887393
Solyc09g091650.3.1	1.65388	0.00218786	0.604639	0.623072	465	5	false	Solyc09g091650	427.026	465	0	0	0.918265	false	0		6	0.962231
Solyc05g053390.4.1	1.69398	0.0011488	0.590324	0.663849	465	4	false	Solyc05g053390	437.267	465	0	0	0.913252	false	0		6	0.916036
Solyc06g066290.3.1	1.76024	0.00090082	0.568103	0.739247	465	5	false	Solyc06g066290	452.852	465	0	0	0.904969	false	0		8	0.901761
Solyc02g083160.3.1	1.77594	0.00061834	0.563083	0.720247	464	5	false	Solyc02g083160	453.907	464	0	0	0.903008	false	0		8	0.894987
Solyc05g005690.1.1	1.67742	0.00190021	0.596154	0.634438	463	4	false	Solyc05g005690	409.743	463	0	0	0.915323	false	0		6	0.914594
Solyc01g105660.4.1	1.70183	0.00130518	0.587602	0.65382	463	4	false	Solyc01g105660	428.583	463	0	0	0.912271	false	0		8	0.960832
Solyc10g079090.3.1	1.67306	0.00095839	0.597707	0.674921	462	5	false	Solyc10g079090	468.102	462	0	0	0.915867	false	0		6	0.992075
Solyc02g071800.3.1	1.67393	0.00164615	0.597396	0.640894	461	4	false	Solyc02g071800	414.106	461	0	0	0.915759	false	0		6	0.917959
Solyc01g087240.3.1	1.66085	0.00153863	0.6021	0.646147	461	5	false	Solyc01g087240	458.416	461	0	0	0.917393	false	0	NF-YA	8	0.980944
Solyc04g079300.3.1	1.72363	0.00134508	0.580172	0.672178	461	5	false	Solyc04g079300	437.035	461	0	0	0.909547	false	0		8	0.916147
Solyc11g069080.3.1	1.72624	0.00075917	0.579293	0.677931	461	5	false	Solyc11g069080	459.412	461	0	0	0.90922	false	0		8	0.957696
Solyc06g074430.4.1	1.68875	0.00135545	0.592153	0.655205	460	5	false	Solyc06g074430	423.58	460	0	0	0.913906	false	0		6	0.92174
Solyc04g077470.3.1	1.77942	0.00038152	0.561979	0.73142	460	5	false	Solyc04g077470	459.933	460	0	0	0.902572	false	0		6	0.930344
Solyc03g123600.4.1	1.72624	0.00142414	0.579293	0.66699	459	5	false	Solyc03g123600	436.039	459	0	0	0.90922	false	0		8	0.915982
Solyc06g075930.1.1	1.68701	0.00124832	0.592765	0.657115	459	4	false	Solyc06g075930	424.024	459	0	0	0.914124	false	0		6	0.916617
Solyc02g092150.3.1	1.67044	0.00111822	0.598643	0.66836	459	4	false	Solyc02g092150	433.78	459	0	0	0.916194	false	0		8	0.980079
Solyc03g116500.4.1	1.7184	0.00131011	0.581938	0.654469	457	4	false	Solyc03g116500	427.54	457	0	0	0.910201	false	0		6	0.906011
Solyc12g017450.2.1	1.76809	0.00045755	0.565582	0.717494	457	5	false	Solyc12g017450	462.112	457	0	0	0.903989	false	0		6	0.923008
Solyc01g093970.4.1	1.79512	0.00048178	0.557067	0.729034	456	5	false	Solyc01g093970	448.857	456	0	0	0.90061	false	0		6	0.917984
Solyc03g116990.1.1	1.79686	0.00044934	0.556526	0.7385	456	5	false	Solyc03g116990	448.154	456	0	0	0.900392	false	0		8	0.8805
Solyc02g072140.1.1	1.78117	0.00037604	0.561429	0.747532	456	5	false	Solyc02g072140	457.645	456	0	0	0.902354	false	0		6	0.938803
Solyc12g088400.1.1	1.73845	0.00030741	0.575226	0.752901	456	5	false	Solyc12g088400	473.013	456	0	0	0.907694	false	0	C2H2	6	0.977409
Solyc03g123540.3.1	1.77594	0.00125638	0.563083	0.696403	455	5	false	Solyc03g123540	449.141	455	0	0	0.903008	false	0		8	0.894194
Solyc01g008070.3.1	1.71752	0.00104893	0.582233	0.666321	455	5	false	Solyc01g008070	431.958	455	0	0	0.910309	false	0		8	0.962095
Solyc01g095270.3.1	1.77507	0.00092254	0.56336	0.68463	455	5	false	Solyc01g095270	450.879	455	0	0	0.903117	false	0		8	0.907897
Solyc03g083560.1.1	1.67393	0.00123562	0.597396	0.658644	454	4	false	Solyc03g083560	425.546	454	0	0	0.915759	false	0		6	0.935035
Solyc09g082115.1.1	1.7925	0.00041303	0.557879	0.747479	454	5	false	Solyc09g082115	449.227	454	0	0	0.900937	false	0		8	0.883263
Solyc02g079290.3.1	1.72711	0.00199235	0.579001	0.633017	453	5	false	Solyc02g079290	426.201	453	0	0	0.909111	false	0		8	0.92602
Solyc06g083820.3.1	1.71229	0.00124997	0.584012	0.660259	453	4	false	Solyc06g083820	425.843	453	0	0	0.910963	false	0		6	0.907257
Solyc09g057630.3.1	1.72799	0.00108814	0.578708	0.66147	453	5	false	Solyc09g057630	428.486	453	0	0	0.909002	false	0		6	0.904763
Solyc04g015820.1.1	1.74717	0.00062006	0.572355	0.69345	453	5	false	Solyc04g015820	467.634	453	0	0	0.906604	false	0		6	0.927891
Solyc07g052240.3.1	1.78378	0.0005917	0.560606	0.707173	453	5	false	Solyc07g052240	455.558	453	0	0	0.902027	false	0		6	0.90567
Solyc08g065430.3.1	1.79861	0.00038309	0.555986	0.744008	453	5	false	Solyc08g065430	449.592	453	0	0	0.900174	false	0		6	0.927049
Solyc07g006110.4.1	1.78814	0.000352	0.559239	0.751607	453	5	false	Solyc07g006110	452.678	453	0	0	0.901482	false	0		6	0.947297
Solyc05g006980.3.1	1.76112	0.0012547	0.567822	0.671357	451	5	false	Solyc05g006980	453.559	451	0	0	0.904861	false	0	HD-ZIP	8	0.92129
Solyc03g118000.1.1	1.78466	0.00039942	0.560332	0.730205	450	5	false	Solyc03g118000	462.438	450	0	0	0.901918	false	0		6	0.919168
Solyc03g006270.3.1	1.70881	0.00228274	0.585204	0.627973	449	5	false	Solyc03g006270	433.552	449	0	0	0.911399	false	0		8	0.941956
Solyc11g066950.2.1	1.75501	0.00093219	0.569796	0.706042	447	5	false	Solyc11g066950	441.66	447	0	0	0.905623	false	0		6	0.963697
Solyc07g062710.4.1	1.7864	0.00065808	0.559785	0.729367	447	5	false	Solyc07g062710	440.631	447	0	0	0.9017	false	0	bZIP	6	0.951987
Solyc12g042070.3.1	1.67916	0.00152561	0.595535	0.652129	446	4	false	Solyc12g042070	418.101	446	0	0	0.915105	false	0	ARF	8	0.9815
Solyc05g012270.3.1	1.72537	0.0009069	0.579586	0.676606	446	5	false	Solyc05g012270	434.879	446	0	0	0.909329	false	0		6	0.915716
Solyc04g078310.3.1	1.80035	0.00034519	0.555448	0.753131	446	5	false	Solyc04g078310	447.37	446	0	0	0.899956	false	0		6	0.938633
Solyc01g086820.4.1	1.70183	0.00129306	0.587602	0.656878	445	5	false	Solyc01g086820	417.458	445	0	0	0.912271	false	0		6	0.915923
Solyc03g093260.3.1	1.7646	0.00081203	0.5667	0.711499	445	5	false	Solyc03g093260	466.692	445	0	0	0.904425	false	0		6	0.943061
Solyc02g068040.3.1	1.72014	0.00113484	0.581348	0.675005	444	5	false	Solyc02g068040	449.023	444	0	0	0.909983	false	0		8	0.941961
Solyc03g113560.4.1	1.7367	0.00094141	0.575803	0.677587	444	5	false	Solyc03g113560	441.646	444	0	0	0.907912	false	0	bHLH	6	0.91591
Solyc07g045190.3.1	1.70881	0.00147723	0.585204	0.647192	443	5	false	Solyc07g045190	445.926	443	0	0	0.911399	false	0		8	0.953702
Solyc01g079110.4.1	1.68439	0.00125313	0.593685	0.654137	443	4	false	Solyc01g079110	421.677	443	0	0	0.914451	false	0		6	0.941083
Solyc08g067960.3.1	1.81255	0.00039198	0.551708	0.737066	443	5	false	Solyc08g067960	454.124	443	0	0	0.898431	false	0		8	0.885406
Solyc01g100980.4.1	1.71229	0.000368	0.584012	0.734257	443	5	false	Solyc01g100980	486.853	443	0	0	0.910963	false	0		6	0.951972
Solyc03g114160.1.1	1.73758	0.00053186	0.575514	0.71411	441	5	false	Solyc03g114160	477.755	441	0	0	0.907803	false	0		8	0.958077
Solyc12g088190.2.1	1.71752	0.00142861	0.582233	0.657093	440	4	false	Solyc12g088190	413.841	440	0	0	0.910309	false	0		8	0.962959
Solyc11g020330.1.1	1.80907	0.00030767	0.552771	0.761628	440	5	false	Solyc11g020330	449.105	440	0	0	0.898867	false	0		8	0.874072
Solyc06g074790.2.1	1.7027	0.00228324	0.587302	0.642556	439	5	false	Solyc06g074790	411.968	439	0	0	0.912162	false	0		6	0.932383
Solyc02g093180.3.1	1.7184	0.00132242	0.581938	0.648412	439	4	false	Solyc02g093180	404.392	439	0	0	0.910201	false	0		8	0.963968
Solyc01g108280.3.1	1.74542	0.00127236	0.572927	0.670214	439	5	false	Solyc01g108280	435.777	439	0	0	0.906822	false	0		8	0.922732
Solyc04g005270.1.1	1.81343	0.0003129	0.551442	0.758303	439	5	false	Solyc04g005270	452.353	439	0	0	0.898322	false	0		8	0.881477
Solyc01g108540.3.1	1.72624	0.00187733	0.579293	0.629677	438	5	false	Solyc01g108540	430.925	438	0	0	0.90922	false	0		8	0.94458
Solyc06g069370.4.1	1.6748	0.00143009	0.597085	0.656186	438	5	false	Solyc06g069370	453.185	438	0	0	0.91565	false	0	bHLH	6	0.981351
Solyc03g123710.3.1	1.81691	0.00030305	0.550384	0.762108	438	5	false	Solyc03g123710	447.849	438	0	0	0.897886	false	0		8	0.873405
Solyc06g068950.4.1	1.8204	0.00039818	0.54933	0.742185	437	5	false	Solyc06g068950	453.661	437	0	0	0.89745	false	0		6	0.90686
Solyc12g096150.2.1	1.81953	0.00037365	0.549593	0.741629	437	5	false	Solyc12g096150	454.609	437	0	0	0.897559	false	0		6	0.913408
Solyc05g054610.1.1	1.72886	0.00075342	0.578417	0.691361	435	5	false	Solyc05g054610	435.984	435	0	0	0.908893	false	0		6	0.917429
Solyc08g080380.4.1	1.70793	0.00162735	0.585503	0.660955	434	4	false	Solyc08g080380	416.069	434	0	0	0.911508	false	0		8	0.973574
Solyc07g007860.1.1	1.81517	0.00042652	0.550913	0.755516	434	5	false	Solyc07g007860	442.986	434	0	0	0.898104	false	0		6	0.934179
Solyc02g077480.1.1	1.82127	0.00039257	0.549067	0.734528	434	5	false	Solyc02g077480	453.41	434	0	0	0.897341	false	0		6	0.902886
Solyc07g049645.1.1	1.75501	0.00187332	0.569796	0.718213	433	5	false	Solyc07g049645	474.36	433	0	0	0.905623	false	0		6	0.940245
Solyc08g065840.3.1	1.70357	0.00184626	0.587001	0.6355	433	4	false	Solyc08g065840	404.379	433	0	0	0.912053	false	0		8	0.977515
Solyc06g075830.2.1	1.71752	0.00126695	0.582233	0.657557	433	4	false	Solyc06g075830	409.333	433	0	0	0.910309	false	0		6	0.908084
Solyc03g096670.3.1	1.7646	0.00102001	0.5667	0.669468	433	5	false	Solyc03g096670	440.538	433	0	0	0.904425	false	0		8	0.933093
Solyc11g072610.3.1	1.66521	0.00081216	0.600524	0.701394	433	5	false	Solyc11g072610	475.605	433	0	0	0.916848	false	0		8	0.991145
Solyc01g096450.4.1	1.82389	0.00036102	0.548279	0.752042	433	5	false	Solyc01g096450	450.584	433	0	0	0.897014	false	0		6	0.911464
Solyc01g098390.3.1	1.69922	0.00343659	0.588507	0.575997	432	5	false	Solyc01g098390	411.6	432	0	0	0.912598	false	0		8	0.967639
Solyc03g093800.1.1	1.75327	0.00143492	0.570363	0.662048	432	5	false	Solyc03g093800	429.588	432	0	0	0.905841	false	0		8	0.915066
Solyc04g011390.1.1	1.71316	0.00131297	0.583715	0.659861	431	4	false	Solyc04g011390	412.002	431	0	0	0.910854	false	0		6	0.916046
Solyc06g066680.3.1	1.7585	0.00111236	0.568666	0.681595	431	5	false	Solyc06g066680	433.459	431	0	0	0.905187	false	0		8	0.911723
Solyc04g074450.1.1	1.68091	0.00098753	0.594917	0.687725	431	5	false	Solyc04g074450	472.777	431	0	0	0.914887	false	0		6	0.983988
Solyc05g015980.3.1	1.6966	0.00440392	0.589414	0.556004	430	5	false	Solyc05g015980	395.012	430	0	0	0.912925	false	0		6	0.967818
Solyc04g051280.4.1	1.72363	0.00275165	0.580172	0.621326	430	4	false	Solyc04g051280	392.326	430	0	0	0.909547	false	0		8	0.971158
Solyc01g068500.4.1	1.6905	0.00270106	0.591542	0.59858	430	5	false	Solyc01g068500	422.444	430	0	0	0.913688	false	0		8	0.97008
Solyc02g078940.3.1	1.74455	0.0024549	0.573213	0.617705	430	5	false	Solyc02g078940	418.212	430	0	0	0.906931	false	0		8	0.929138
Solyc03g120810.4.1	1.71665	0.00180417	0.582529	0.641058	430	4	false	Solyc03g120810	401.502	430	0	0	0.910418	false	0		6	0.920617
Solyc01g006100.4.1	1.7245	0.00078127	0.579879	0.695625	430	4	false	Solyc01g006100	437.47	430	0	0	0.909438	false	0		6	0.916081
Solyc03g113930.3.1	1.82476	0.00028428	0.548017	0.767854	430	5	false	Solyc03g113930	448.816	430	0	0	0.896905	false	0		8	0.868486
Solyc08g079090.4.1	1.83348	0.00037954	0.545411	0.764089	429	5	false	Solyc08g079090	446.044	429	0	0	0.895815	false	0		6	0.917207
Solyc04g074410.2.1	1.67306	0.0014833	0.597707	0.663945	428	5	false	Solyc04g074410	460.626	428	0	0	0.915867	false	0		6	0.98423
Solyc01g073970.3.1	1.69747	0.00083251	0.589111	0.687452	428	4	false	Solyc01g073970	436.322	428	0	0	0.912816	false	0		6	0.945169
Solyc02g063520.3.1	1.69224	0.00060816	0.590933	0.702631	428	5	false	Solyc02g063520	463.914	428	0	0	0.91347	false	0	HD-ZIP	8	0.995721
Solyc12g099260.2.1	1.81691	0.00046811	0.550384	0.721498	428	5	false	Solyc12g099260	453.558	428	0	0	0.897886	false	0		6	0.896915
Solyc01g103460.2.1	1.70619	0.00237567	0.586101	0.608514	427	5	false	Solyc01g103460	430.178	427	0	0	0.911726	false	0		8	0.962422
Solyc11g012610.2.1	1.73496	0.00096254	0.576382	0.679745	425	4	false	Solyc11g012610	419.381	425	0	0	0.90813	false	0		6	0.903271
Solyc10g017960.2.1	1.6748	0.00083733	0.597085	0.698668	425	5	false	Solyc10g017960	476.489	425	0	0	0.91565	false	0		8	0.987252
Solyc09g098170.4.1	1.70619	0.00080064	0.586101	0.695427	425	4	false	Solyc09g098170	435.259	425	0	0	0.911726	false	0		6	0.940168
Solyc11g011760.3.1	1.76112	0.00155643	0.567822	0.656329	424	5	false	Solyc11g011760	423.736	424	0	0	0.904861	false	0		8	0.911024
Solyc05g054150.3.1	1.73583	0.00124125	0.576092	0.650665	424	5	false	Solyc05g054150	439.601	424	0	0	0.908021	false	0		8	0.948169
Solyc12g099330.2.1	1.73235	0.00096579	0.577252	0.674707	424	4	false	Solyc12g099330	414.488	424	0	0	0.908457	false	0		6	0.907106
Solyc11g013750.3.1	1.77158	0.00043347	0.564469	0.751426	423	5	false	Solyc11g013750	454.91	423	0	0	0.903553	false	0		8	0.91554
Solyc06g084290.3.1	1.71142	0.00370804	0.58431	0.557227	422	5	false	Solyc06g084290	394.836	422	0	0	0.911072	false	0		6	0.972382
Solyc01g108570.3.1	1.69573	0.00222751	0.589717	0.611588	422	5	false	Solyc01g108570	427.336	422	0	0	0.913034	false	0		8	0.97562
Solyc06g035520.3.1	1.70881	0.00076231	0.585204	0.691178	422	5	false	Solyc06g035520	469.206	422	0	0	0.911399	false	0		8	0.975101
Solyc01g094760.3.1	1.7184	0.00064959	0.581938	0.73713	422	5	false	Solyc01g094760	499.194	422	0	0	0.910201	false	0		6	0.984845
Solyc04g010240.3.1	1.73932	0.0011788	0.574937	0.668793	421	4	false	Solyc04g010240	408.556	421	0	0	0.907585	false	0		6	0.894169
Solyc07g045140.4.1	1.74891	0.00110886	0.571785	0.669291	421	4	false	Solyc07g045140	410.701	421	0	0	0.906386	false	0		8	0.950597
Solyc11g065070.2.1	1.79425	0.00106111	0.557337	0.685228	421	5	false	Solyc11g065070	450.102	421	0	0	0.900719	false	0		8	0.929311
Solyc02g088510.4.1	1.73583	0.00104509	0.576092	0.666633	421	4	false	Solyc02g088510	407.48	421	0	0	0.908021	false	0		8	0.959665
Solyc01g089850.4.1	1.81517	0.00066312	0.550913	0.732515	420	5	false	Solyc01g089850	434.086	420	0	0	0.898104	false	0		6	0.94959
Solyc11g017250.2.1	1.75588	0.0005792	0.569513	0.717582	420	5	false	Solyc11g017250	457.993	420	0	0	0.905514	false	0		6	0.980349
Solyc01g091270.3.1	1.83609	0.00035905	0.544634	0.773042	420	5	false	Solyc01g091270	442.067	420	0	0	0.895488	false	0		8	0.862149
Solyc03g025730.3.1	1.83522	0.00028236	0.544893	0.780441	419	5	false	Solyc03g025730	453.267	419	0	0	0.895597	false	0		6	0.917657
Solyc06g008820.3.1	1.84656	0.0005488	0.541549	0.775292	418	5	false	Solyc06g008820	447.275	418	0	0	0.89418	false	0		8	0.875616
Solyc12g096930.2.1	1.81343	0.00047908	0.551442	0.751908	418	5	false	Solyc12g096930	440.746	418	0	0	0.898322	false	0		8	0.889613
Solyc01g097820.4.1	1.81081	0.0004086	0.552239	0.770209	418	5	false	Solyc01g097820	468.368	418	0	0	0.898649	false	0		8	0.923727
Solyc01g095590.3.1	1.70532	0.00117628	0.586401	0.684076	417	4	false	Solyc01g095590	428.002	417	0	0	0.911835	false	0		6	0.941466
Solyc03g120420.3.1	1.77245	0.00082628	0.564191	0.679925	417	5	false	Solyc03g120420	423.911	417	0	0	0.903444	false	0		8	0.943177
Solyc09g097870.4.1	1.8204	0.00053886	0.54933	0.74864	417	5	false	Solyc09g097870	437.091	417	0	0	0.89745	false	0	bHLH	6	0.947644
Solyc02g089550.3.1	1.8204	0.0003382	0.54933	0.765714	417	5	false	Solyc02g089550	448.422	417	0	0	0.89745	false	0		6	0.941759
Solyc09g091570.2.1	1.81691	0.00104803	0.550384	0.745841	416	5	false	Solyc09g091570	441.663	416	0	0	0.897886	false	0		8	0.896546
Solyc09g008490.4.1	1.8204	0.000407	0.54933	0.765744	416	5	false	Solyc09g008490	445.812	416	0	0	0.89745	false	0		8	0.886553
Solyc06g075800.1.1	1.73932	0.00102718	0.574937	0.666248	415	4	false	Solyc06g075800	404.366	415	0	0	0.907585	false	0		6	0.906919
Solyc07g064440.3.1	1.83261	0.00033436	0.545671	0.74097	415	5	false	Solyc07g064440	458.761	415	0	0	0.895924	false	0		8	0.892207
Solyc10g079490.2.1	1.77332	0.00033313	0.563913	0.767231	415	5	false	Solyc10g079490	473.099	415	0	0	0.903335	false	0		6	0.978227
Solyc06g074050.3.1	1.70532	0.00141472	0.586401	0.641916	414	5	false	Solyc06g074050	440.72	414	0	0	0.911835	false	0		6	0.978693
Solyc05g009460.3.1	1.74019	0.00072917	0.574649	0.707852	414	5	false	Solyc05g009460	465.295	414	0	0	0.907476	false	0		6	0.987095
Solyc02g082500.1.1	1.74455	0.00044061	0.573213	0.732369	414	5	false	Solyc02g082500	467.143	414	0	0	0.906931	false	0		6	0.935084
Solyc10g080670.2.1	1.73583	0.00172284	0.576092	0.63986	413	4	false	Solyc10g080670	397.688	413	0	0	0.908021	false	0		8	0.971817
Solyc04g078750.3.1	1.71142	0.00167241	0.58431	0.645678	413	4	false	Solyc04g078750	407.787	413	0	0	0.911072	false	0		6	0.938213
Solyc12g015770.3.1	1.77332	0.00069009	0.563913	0.715814	413	5	false	Solyc12g015770	445.39	413	0	0	0.903335	false	0		8	0.917278
Solyc01g109500.4.1	1.74281	0.00044236	0.573787	0.731129	413	4	false	Solyc01g109500	449.789	413	0	0	0.907149	false	0		6	0.925403
Solyc03g037490.1.1	1.84743	0.00026428	0.541293	0.78783	413	5	false	Solyc03g037490	453.373	413	0	0	0.894071	false	0		8	0.886952
Solyc06g069690.4.1	1.76024	0.00213618	0.568103	0.622906	412	5	false	Solyc06g069690	418.641	412	0	0	0.904969	false	0		8	0.931575
Solyc12g008600.2.1	1.75065	0.00125869	0.571215	0.650403	412	5	false	Solyc12g008600	438.262	412	0	0	0.906168	false	0		6	0.976692
Solyc01g096300.4.1	1.7027	0.00093954	0.587302	0.683309	412	4	false	Solyc01g096300	431.177	412	0	0	0.912162	false	0		8	0.985779
Solyc03g123680.1.1	1.82999	0.00045947	0.546451	0.76086	412	5	false	Solyc03g123680	438.544	412	0	0	0.896251	false	0		6	0.93812
Solyc04g074430.2.1	1.68788	0.00080347	0.592459	0.708528	411	5	false	Solyc04g074430	475.908	411	0	0	0.914015	false	0		6	0.976617
Solyc03g005320.3.1	1.81343	0.00070011	0.551442	0.686131	411	5	false	Solyc03g005320	447.557	411	0	0	0.898322	false	0		8	0.919368
Solyc12g057110.2.1	1.71752	0.00186028	0.582233	0.621277	410	5	false	Solyc12g057110	404.41	410	0	0	0.910309	false	0		6	0.951908
Solyc01g009100.4.1	1.75763	0.00084182	0.568948	0.68053	410	5	false	Solyc01g009100	410.966	410	0	0	0.905296	false	0		6	0.899668
Solyc05g006510.2.1	1.80558	0.00055524	0.553839	0.701723	410	5	false	Solyc05g006510	458.663	410	0	0	0.899303	false	0		6	0.911928
Solyc01g060070.3.1	1.77594	0.00124163	0.563083	0.674421	409	5	false	Solyc01g060070	426.936	409	0	0	0.903008	false	0		8	0.913385
Solyc02g069910.2.1	1.82738	0.00041778	0.547233	0.757612	408	5	false	Solyc02g069910	437.922	408	0	0	0.896578	false	0		6	0.947436
Solyc02g089250.4.1	1.75763	0.0002229	0.568948	0.776545	408	5	false	Solyc02g089250	502.385	408	0	0	0.905296	false	0		6	0.96586
Solyc03g044430.3.1	1.72624	0.00102102	0.579293	0.673666	407	4	false	Solyc03g044430	414.204	407	0	0	0.90922	false	0		8	0.977647
Solyc09g089650.1.1	1.69573	0.00044935	0.589717	0.748938	407	5	false	Solyc09g089650	496.258	407	0	0	0.913034	false	0		8	0.986373
Solyc11g012290.2.1	1.83958	0.00061505	0.543602	0.771124	406	5	false	Solyc11g012290	437.453	406	0	0	0.895052	false	0		8	0.866429
Solyc06g076560.2.1	1.85702	0.00023311	0.538498	0.788737	406	5	false	Solyc06g076560	442.921	406	0	0	0.892873	false	0		8	0.852822
Solyc11g072860.2.1	1.72799	0.00155084	0.578708	0.651595	405	4	false	Solyc11g072860	405.247	405	0	0	0.909002	false	0		6	0.933334
Solyc01g090693.1.1	1.83871	0.00038552	0.54386	0.765175	405	5	false	Solyc01g090693	434.501	405	0	0	0.895161	false	0		8	0.867852
Solyc05g007070.2.1	1.80035	0.00023917	0.555448	0.769255	404	5	false	Solyc05g007070	483.812	404	0	0	0.899956	false	0		8	0.949614
Solyc10g150128.1.1	1.80994	0.00124232	0.552505	0.716825	403	5	false	Solyc10g150128	463.02	403	0	0	0.898758	false	0		8	0.926061
Solyc06g068450.3.1	1.8265	0.00073739	0.547494	0.68	403	5	false	Solyc06g068450	441.074	403	0	0	0.896687	false	0		8	0.915409
Solyc06g066510.1.1	1.81604	0.00065803	0.550648	0.739973	403	5	false	Solyc06g066510	432.985	403	0	0	0.897995	false	0		8	0.87974
Solyc08g005960.2.1	1.86312	0.00022819	0.536734	0.78907	403	5	false	Solyc08g005960	440.392	403	0	0	0.89211	false	0		6	0.921998
Solyc11g005800.2.1	1.72711	0.0017347	0.579001	0.633553	402	5	false	Solyc11g005800	409.692	402	0	0	0.909111	false	0		6	0.954818
Solyc01g102310.3.1	1.85527	0.00024214	0.539004	0.792	402	5	false	Solyc01g102310	446.652	402	0	0	0.893091	false	0		6	0.932307
Solyc01g110470.3.1	1.86312	0.00019699	0.536734	0.795226	402	5	false	Solyc01g110470	443.353	402	0	0	0.89211	false	0	BBR-BPC	8	0.85974
Solyc02g092550.3.1	1.74978	0.00168061	0.5715	0.643067	401	4	false	Solyc02g092550	393.858	401	0	0	0.906277	false	0	LBD	6	0.917017
Solyc03g111000.3.1	1.76809	0.00154222	0.565582	0.652095	401	4	false	Solyc03g111000	386.818	401	0	0	0.903989	false	0		8	0.955299
Solyc01g111330.4.1	1.86486	0.00019648	0.536232	0.79485	401	5	false	Solyc01g111330	445.641	401	0	0	0.891892	false	0		6	0.921893
Solyc09g092230.2.1	1.77855	0.00019181	0.562255	0.783865	401	5	false	Solyc09g092230	504.294	401	0	0	0.902681	false	0		6	0.964895
Solyc02g092430.1.1	1.7864	0.00079045	0.559785	0.690464	400	5	false	Solyc02g092430	415.965	400	0	0	0.9017	false	0		6	0.885519
Solyc03g095600.1.1	1.84568	0.00085061	0.541804	0.788605	399	5	false	Solyc03g095600	457.657	399	0	0	0.894289	false	0		6	0.950246
Solyc09g065370.3.1	1.77419	0.00079669	0.563636	0.6912	399	4	false	Solyc09g065370	414.306	399	0	0	0.903226	false	0		8	0.95425
Solyc05g055980.4.1	1.7803	0.00078431	0.561704	0.692221	399	4	false	Solyc05g055980	416.058	399	0	0	0.902463	false	0		6	0.884653
Solyc05g008480.4.1	1.73235	0.00027624	0.577252	0.774398	399	4	false	Solyc05g008480	482.591	399	0	0	0.908457	false	0		6	0.954183
Solyc03g093790.3.1	1.86661	0.00027248	0.535731	0.789436	399	5	false	Solyc03g093790	448.15	399	0	0	0.891674	false	0		6	0.900618
Solyc01g087910.4.1	1.86748	0.00019829	0.535481	0.794385	399	5	false	Solyc01g087910	441.767	399	0	0	0.891565	false	0		8	0.858144
Solyc07g007980.3.1	1.83871	0.00054638	0.54386	0.754338	398	5	false	Solyc07g007980	438.136	398	0	0	0.895161	false	0		6	0.948644
Solyc03g112580.3.1	1.85876	0.00037213	0.537992	0.767616	398	5	false	Solyc03g112580	430.08	398	0	0	0.892655	false	0		6	0.926686
Solyc03g071570.3.1	1.86748	0.00029277	0.535481	0.78816	398	5	false	Solyc03g071570	436.754	398	0	0	0.891565	false	0		6	0.912501
Solyc12g088460.3.1	1.84045	0.00042453	0.543344	0.76068	397	5	false	Solyc12g088460	433.955	397	0	0	0.894943	false	0		8	0.867561
Solyc03g007960.3.1	1.86835	0.00021746	0.535231	0.793543	396	5	false	Solyc03g007960	439.333	396	0	0	0.891456	false	0		8	0.859685
Solyc09g092330.3.1	1.87358	0.0003002	0.533737	0.761498	395	5	false	Solyc09g092330	445.144	395	0	0	0.890802	false	0		6	0.889809
Solyc01g102270.2.1	1.84307	0.0004658	0.542573	0.76394	394	5	false	Solyc01g102270	440.772	394	0	0	0.894616	false	0		6	0.947654
Solyc08g062950.4.1	1.77507	0.00035445	0.56336	0.745986	394	4	false	Solyc08g062950	460.386	394	0	0	0.903117	false	0		6	0.922692
Solyc02g067460.3.1	1.87707	0.00024217	0.532745	0.785833	394	5	false	Solyc02g067460	445.635	394	0	0	0.890366	false	0		6	0.896304
Solyc06g051850.2.1	1.73932	0.001371	0.574937	0.651859	391	5	false	Solyc06g051850	405	391	0	0	0.907585	false	0		8	0.97602
Solyc05g014280.4.1	1.85527	0.00050725	0.539004	0.723549	391	5	false	Solyc05g014280	447.688	391	0	0	0.893091	false	0		8	0.883766
Solyc05g011900.1.1	1.85789	0.00049783	0.538245	0.783068	391	5	false	Solyc05g011900	437.084	391	0	0	0.892764	false	0		8	0.863681
Solyc01g104720.3.1	1.82214	0.00066854	0.548804	0.733668	389	5	false	Solyc01g104720	429.609	389	0	0	0.897232	false	0		8	0.888848
Solyc03g058910.3.1	1.82214	0.00040328	0.548804	0.76388	389	5	false	Solyc03g058910	446.033	389	0	0	0.897232	false	0		6	0.953076
Solyc08g008590.4.1	1.80035	0.00079617	0.555448	0.691188	388	5	false	Solyc08g008590	403.825	388	0	0	0.899956	false	0		6	0.889399
Solyc08g074960.3.1	1.8422	0.00057482	0.54283	0.693426	388	5	false	Solyc08g074960	442.732	388	0	0	0.894725	false	0		8	0.912159
Solyc06g076670.3.1	1.88056	0.00022351	0.531757	0.796984	388	5	false	Solyc06g076670	436.082	388	0	0	0.88993	false	0		8	0.844256
Solyc02g077470.4.1	1.78989	0.00106806	0.558695	0.767723	387	5	false	Solyc02g077470	488.421	387	0	0	0.901264	false	0		6	0.961314
Solyc07g055840.3.1	1.74106	0.00051871	0.574362	0.748403	387	4	false	Solyc07g055840	451.512	387	0	0	0.907367	false	0		8	0.977936
Solyc01g100230.3.1	1.86922	0.00031648	0.534981	0.776533	387	5	false	Solyc01g100230	432.284	387	0	0	0.891347	false	0		8	0.859955
Solyc01g080790.3.1	1.83871	0.00040168	0.54386	0.726842	386	5	false	Solyc01g080790	463.772	386	0	0	0.895161	false	0		6	0.91374
Solyc10g076790.2.1	1.8544	0.0003068	0.539257	0.750488	386	5	false	Solyc10g076790	463.56	386	0	0	0.8932	false	0		6	0.912643
Solyc10g080020.3.1	1.86574	0.00027608	0.535981	0.790606	386	5	false	Solyc10g080020	437.448	386	0	0	0.891783	false	0		8	0.857538
Solyc06g074940.4.1	1.87707	0.00019978	0.532745	0.798129	386	5	false	Solyc06g074940	442.021	386	0	0	0.890366	false	0		8	0.875666
Solyc04g076780.4.1	1.85179	0.00082801	0.540019	0.80119	385	5	false	Solyc04g076780	459.431	385	0	0	0.893527	false	0		8	0.908056
Solyc08g083370.4.1	1.81255	0.00059151	0.551708	0.711418	385	5	false	Solyc08g083370	422.951	385	0	0	0.898431	false	0		6	0.891356
Solyc01g094470.4.1	1.87097	0.000178	0.534483	0.8102	385	5	false	Solyc01g094470	460.47	385	0	0	0.891129	false	0		6	0.924371
Solyc01g096190.3.1	1.81779	0.00064342	0.55012	0.749089	384	5	false	Solyc01g096190	445.323	384	0	0	0.897777	false	0		6	0.957759
Solyc11g013010.2.1	1.79425	0.0027289	0.557337	0.612401	383	5	false	Solyc11g013010	406.11	383	0	0	0.900719	false	0		8	0.922612
Solyc01g100540.4.1	1.85789	0.00036729	0.538245	0.776318	383	5	false	Solyc01g100540	434.809	383	0	0	0.892764	false	0		8	0.865503
Solyc01g005680.4.1	1.80122	0.0003649	0.555179	0.735076	383	5	false	Solyc01g005680	453.467	383	0	0	0.899847	false	0		6	0.909249
Solyc04g082750.3.1	1.88928	0.00022322	0.529303	0.79074	383	5	false	Solyc04g082750	447.347	383	0	0	0.88884	false	0		6	0.900645
Solyc10g006173.1.1	1.89102	0.00021576	0.528815	0.790535	383	5	false	Solyc10g006173	448.413	383	0	0	0.888622	false	0		8	0.868377
Solyc04g079120.3.1	1.76199	0.0014584	0.567541	0.655797	382	4	false	Solyc04g079120	399.275	382	0	0	0.904752	false	0		6	0.928392
Solyc04g054370.1.1	1.78901	0.00081834	0.558967	0.688818	382	4	false	Solyc04g054370	399.66	382	0	0	0.901373	false	0		8	0.955061
Solyc07g007920.3.1	1.82127	0.00188255	0.549067	0.812612	381	5	false	Solyc07g007920	497.819	381	0	0	0.897341	false	0		6	0.960673
Solyc01g104370.4.1	1.79948	0.00122843	0.555717	0.663849	381	4	false	Solyc01g104370	382.331	381	0	0	0.900065	false	0		6	0.873928
Solyc12g006970.1.1	1.89276	0.00061465	0.528328	0.803868	381	5	false	Solyc12g006970	439.601	381	0	0	0.888405	false	0		6	0.919418
Solyc03g098240.3.1	1.80645	0.00102204	0.553571	0.681628	380	4	false	Solyc03g098240	393.539	380	0	0	0.899194	false	0		8	0.938664
Solyc06g071530.4.1	1.79337	0.00090386	0.557608	0.682502	380	5	false	Solyc06g071530	396.461	380	0	0	0.900828	false	0		6	0.894761
Solyc08g083270.3.1	1.80994	0.0004444	0.552505	0.719507	379	5	false	Solyc08g083270	440.364	379	0	0	0.898758	false	0		6	0.89512
Solyc09g064730.3.1	1.75414	0.00091024	0.57008	0.71698	378	4	false	Solyc09g064730	428.942	378	0	0	0.905732	false	0		8	0.977929
Solyc12g014100.2.1	1.83697	0.00089148	0.544376	0.710132	378	5	false	Solyc12g014100	418.312	378	0	0	0.895379	false	0		8	0.880046
Solyc01g107190.3.1	1.76024	0.00226606	0.568103	0.609515	377	5	false	Solyc01g107190	380.077	377	0	0	0.904969	false	0	LBD	6	0.937291
Solyc11g045270.3.1	1.82389	0.00044176	0.548279	0.716773	377	5	false	Solyc11g045270	430.618	377	0	0	0.897014	false	0		8	0.943754
Solyc04g079310.4.1	1.8884	0.00029224	0.529548	0.763051	377	5	false	Solyc04g079310	449.215	377	0	0	0.888949	false	0		6	0.879262
Solyc02g092140.1.1	1.90061	0.00021518	0.526147	0.794021	377	5	false	Solyc02g092140	445.18	377	0	0	0.887424	false	0		8	0.857022
Solyc05g015610.3.1	1.80471	0.00086038	0.554106	0.687159	375	5	false	Solyc05g015610	428.757	375	0	0	0.899412	false	0		8	0.922957
Solyc04g007160.1.1	1.75501	0.00037847	0.569796	0.78226	375	5	false	Solyc04g007160	496.808	375	0	0	0.905623	false	0		6	0.962838
Solyc05g013680.3.1	1.88928	0.000213	0.529303	0.80964	375	5	false	Solyc05g013680	439	375	0	0	0.88884	false	0		6	0.919049
Solyc06g005230.3.1	1.78814	0.00173243	0.559239	0.655718	374	5	false	Solyc06g005230	391.898	374	0	0	0.901482	false	0		6	0.91768
Solyc06g066540.1.1	1.79337	0.00105714	0.557608	0.673081	373	4	false	Solyc06g066540	389.893	373	0	0	0.900828	false	0	ERF	8	0.961605
Solyc03g058970.4.1	1.84133	0.00096601	0.543087	0.689607	372	5	false	Solyc03g058970	410.395	372	0	0	0.894834	false	0		8	0.890224
Solyc07g053350.4.1	1.83348	0.00069765	0.545411	0.687274	372	5	false	Solyc07g053350	389.237	372	0	0	0.895815	false	0		6	0.867966
Solyc09g065020.4.1	1.87097	0.00067026	0.534483	0.689389	372	5	false	Solyc09g065020	434.589	372	0	0	0.891129	false	0		8	0.8887
Solyc04g074310.4.1	1.91282	0.00019297	0.522789	0.807263	372	5	false	Solyc04g074310	440.586	372	0	0	0.885898	false	0		6	0.892593
Solyc03g112620.4.1	1.73932	0.0015028	0.574937	0.637823	371	5	false	Solyc03g112620	411.636	371	0	0	0.907585	false	0		6	0.963129
Solyc03g019820.3.1	1.84133	0.00072511	0.543087	0.723538	371	5	false	Solyc03g019820	423.45	371	0	0	0.894834	false	0		8	0.881936
Solyc01g095790.4.1	1.76373	0.00191928	0.56698	0.620655	370	5	false	Solyc01g095790	392.484	370	0	0	0.904534	false	0		8	0.972543
Solyc04g055200.3.1	1.91979	0.00016888	0.52089	0.813726	370	5	false	Solyc04g055200	435.768	370	0	0	0.885026	false	0		6	0.894771
Solyc03g113510.2.1	1.75414	0.00197536	0.57008	0.607547	369	5	false	Solyc03g113510	397.238	369	0	0	0.905732	false	0		8	0.970676
Solyc03g111810.2.1	1.75153	0.00032512	0.570931	0.779251	369	5	false	Solyc03g111810	486.436	369	0	0	0.906059	false	0		6	0.975424
Solyc02g092075.1.1	1.87184	0.00014273	0.534234	0.811565	369	5	false	Solyc02g092075	478.875	369	0	0	0.89102	false	0	WRKY	6	0.930704
Solyc06g073170.1.1	1.81779	0.00069106	0.55012	0.690143	368	4	false	Solyc06g073170	390.617	368	0	0	0.897777	false	0		8	0.954592
Solyc06g075370.3.1	1.85092	0.00059697	0.540273	0.741752	368	5	false	Solyc06g075370	423.372	368	0	0	0.893636	false	0	Dof	8	0.877326
Solyc01g079640.4.1	1.90759	0.00018742	0.524223	0.81772	368	5	false	Solyc01g079640	436.416	368	0	0	0.886552	false	0		8	0.852209
Solyc02g065700.3.1	1.90497	0.00017001	0.524943	0.798809	368	5	false	Solyc02g065700	448.424	368	0	0	0.886879	false	0		8	0.862615
Solyc03g031620.3.1	1.75676	0.00179066	0.569231	0.60282	367	5	false	Solyc03g031620	397.638	367	0	0	0.905405	false	0		6	0.965868
Solyc04g082480.3.1	1.84045	0.00072952	0.543344	0.714432	367	5	false	Solyc04g082480	422.177	367	0	0	0.894943	false	0	Nin-like	6	0.959519
Solyc03g112540.4.1	1.88753	0.00012604	0.529792	0.82131	367	5	false	Solyc03g112540	473.341	367	0	0	0.889058	false	0		6	0.935475
Solyc02g083570.3.1	1.78466	0.00143462	0.560332	0.651681	366	5	false	Solyc02g083570	391.508	366	0	0	0.901918	false	0		6	0.924794
Solyc06g082480.3.1	1.78989	0.0010235	0.558695	0.685381	366	5	false	Solyc06g082480	406.47	366	0	0	0.901264	false	0		8	0.969413
Solyc05g012380.3.1	1.92153	0.00015899	0.520417	0.819058	366	5	false	Solyc05g012380	435.415	366	0	0	0.884808	false	0		6	0.898492
Solyc01g094320.3.1	1.77942	0.00148528	0.561979	0.618019	365	5	false	Solyc01g094320	410.197	365	0	0	0.902572	false	0		8	0.962245
Solyc12g010350.3.1	1.82214	0.00080191	0.548804	0.684329	365	4	false	Solyc12g010350	384.603	365	0	0	0.897232	false	0		6	0.871714
Solyc02g080670.3.1	1.92066	0.00021012	0.520654	0.796718	365	5	false	Solyc02g080670	439.625	365	0	0	0.884917	false	0		6	0.885207
Solyc01g079570.3.1	1.92415	0.00019378	0.51971	0.816815	365	5	false	Solyc01g079570	435.595	365	0	0	0.884481	false	0		6	0.896967
Solyc10g047040.3.1	1.80209	0.00019258	0.55491	0.79014	365	5	false	Solyc10g047040	477.301	365	0	0	0.899738	false	0	C3H	8	0.954577
Solyc11g010200.3.1	1.83086	0.00143504	0.54619	0.649514	363	5	false	Solyc11g010200	372.008	363	0	0	0.896142	false	0		6	0.879583
Solyc01g108560.4.1	1.84394	0.00096013	0.542317	0.693195	363	5	false	Solyc01g108560	416.336	363	0	0	0.894507	false	0		8	0.900255
Solyc05g054070.4.1	1.83173	0.00072323	0.545931	0.689238	363	5	false	Solyc05g054070	388.551	363	0	0	0.896033	false	0		6	0.881529
Solyc01g103970.4.1	1.89015	0.00058888	0.529059	0.791708	362	5	false	Solyc01g103970	433.354	362	0	0	0.888731	false	0		8	0.873244
Solyc03g044790.3.1	1.86051	0.00054715	0.537488	0.710626	362	5	false	Solyc03g044790	427.729	362	0	0	0.892437	false	0		8	0.921644
Solyc01g110640.2.1	1.8143	0.00015525	0.551177	0.806294	361	5	false	Solyc01g110640	510.374	361	0	0	0.898213	false	0		8	0.963436
Solyc07g062270.3.1	1.82214	0.00188096	0.548804	0.633581	360	5	false	Solyc07g062270	408.186	360	0	0	0.897232	false	0		8	0.922573
Solyc07g063870.3.1	1.8762	0.00065642	0.532993	0.691566	360	5	false	Solyc07g063870	430.844	360	0	0	0.890475	false	0		8	0.894814
Solyc02g093280.2.1	1.76635	0.00013109	0.56614	0.823305	360	5	false	Solyc02g093280	507.431	360	0	0	0.904207	false	0	bHLH	6	0.970548
Solyc06g053820.4.1	1.83609	0.00098543	0.544634	0.675386	359	5	false	Solyc06g053820	379.852	359	0	0	0.895488	false	0		6	0.877702
Solyc11g066100.2.1	1.88056	0.0003751	0.531757	0.776132	359	5	false	Solyc11g066100	431.398	359	0	0	0.88993	false	0		8	0.866202
Solyc02g089640.3.1	1.92502	0.00016599	0.519475	0.812266	359	5	false	Solyc02g089640	443.153	359	0	0	0.884372	false	0		6	0.879022
Solyc04g074400.1.1	1.91543	0.00012138	0.522076	0.829056	359	5	false	Solyc04g074400	438.359	359	0	0	0.885571	false	0		8	0.860663
Solyc06g064650.4.1	1.76983	0.00167845	0.565025	0.633288	358	5	false	Solyc06g064650	384.913	358	0	0	0.903771	false	0		8	0.971806
Solyc09g089580.4.1	1.88056	0.00021138	0.531757	0.812935	358	5	false	Solyc09g089580	450.849	358	0	0	0.88993	false	0		8	0.904388
Solyc01g104650.3.1	1.86748	0.00061472	0.535481	0.73232	357	5	false	Solyc01g104650	418.681	357	0	0	0.891565	false	0	bZIP	8	0.880511
Solyc08g080390.3.1	1.94246	0.00019283	0.514811	0.820917	357	6	false	Solyc08g080390	430.955	357	0	0	0.882193	false	0		8	0.833382
Solyc02g062390.3.1	1.90671	9.903e-05	0.524463	0.840824	357	5	false	Solyc02g062390	457.527	357	0	0	0.886661	false	0		8	0.926234
Solyc11g012590.3.1	1.87184	0.00054874	0.534234	0.753046	356	5	false	Solyc11g012590	422.851	356	0	0	0.89102	false	0		8	0.87197
Solyc09g048980.4.1	1.83958	0.00145495	0.543602	0.659139	355	4	false	Solyc09g048980	372.625	355	0	0	0.895052	false	0		8	0.947379
Solyc04g078600.3.1	1.9442	0.00037062	0.51435	0.802292	355	6	false	Solyc04g078600	422.792	355	0	0	0.881975	false	0		8	0.831303
Solyc06g072660.4.1	1.92851	0.00015915	0.518535	0.826625	355	5	false	Solyc06g072660	437.383	355	0	0	0.883936	false	0		6	0.912738
Solyc02g091330.4.1	1.95379	0.00014993	0.511825	0.826731	354	6	false	Solyc02g091330	430.503	354	0	0	0.880776	false	0		8	0.826285
Solyc01g104710.3.1	1.75153	0.00209551	0.570931	0.716086	353	5	false	Solyc01g104710	437.949	353	0	0	0.906059	false	0		8	0.98613
Solyc06g082910.3.1	1.83697	0.00054224	0.544376	0.71401	353	5	false	Solyc06g082910	397.541	353	0	0	0.895379	false	0		6	0.877396
Solyc07g054490.3.1	1.93461	0.00016461	0.516899	0.818166	353	5	false	Solyc07g054490	440.578	353	0	0	0.883173	false	0		6	0.877863
Solyc02g079020.4.1	1.83173	0.00242988	0.545931	0.618056	352	5	false	Solyc02g079020	395.142	352	0	0	0.896033	false	0	B3	8	0.913415
Solyc02g082830.3.1	1.86661	0.00076059	0.535731	0.689815	352	5	false	Solyc02g082830	379.685	352	0	0	0.891674	false	0		6	0.854197
Solyc02g071940.1.1	1.83609	0.00067681	0.544634	0.721709	351	5	false	Solyc02g071940	409.088	351	0	0	0.895488	false	0		6	0.904042
Solyc06g006090.1.1	1.91194	0.00011389	0.523028	0.830737	351	5	false	Solyc06g006090	455.755	351	0	0	0.886007	false	0		6	0.917194
Solyc01g006890.3.1	1.85876	0.00097195	0.537992	0.668997	350	4	false	Solyc01g006890	370.509	350	0	0	0.892655	false	0		6	0.870261
Solyc05g007150.4.1	1.82476	0.00086912	0.548017	0.689366	350	5	false	Solyc05g007150	394.914	350	0	0	0.896905	false	0		6	0.905666
Solyc08g083110.4.1	1.87184	0.00069055	0.534234	0.716889	350	5	false	Solyc08g083110	414.814	350	0	0	0.89102	false	0		8	0.881816
Solyc03g097710.4.1	1.8823	0.00051815	0.531264	0.7079	350	5	false	Solyc03g097710	428.929	350	0	0	0.889712	false	0		8	0.907799
Solyc04g071610.4.1	1.88317	0.00041398	0.531019	0.770921	350	5	false	Solyc04g071610	424.966	350	0	0	0.889603	false	0		8	0.863484
Solyc09g075270.1.1	1.93723	0.00029287	0.516202	0.809644	350	6	false	Solyc09g075270	427.749	350	0	0	0.882847	false	0		8	0.851933
Solyc08g082430.4.1	1.85266	0.00109706	0.539765	0.665366	349	5	false	Solyc08g082430	402.287	349	0	0	0.893418	false	0		6	0.958861
Solyc07g042230.1.1	1.76024	0.00066797	0.568103	0.718094	349	5	false	Solyc07g042230	453.052	349	0	0	0.904969	false	0	ERF	8	0.983705
Solyc07g056340.4.1	1.89887	0.00058964	0.52663	0.700968	349	5	false	Solyc07g056340	432.043	349	0	0	0.887642	false	0		8	0.878899
Solyc01g006320.4.1	1.93025	0.00027123	0.518067	0.830452	349	5	false	Solyc01g006320	437.98	349	0	0	0.883718	false	0		6	0.917299
Solyc08g006900.3.1	1.8422	0.00084625	0.54283	0.681854	348	5	false	Solyc08g006900	381.736	348	0	0	0.894725	false	0		6	0.890059
Solyc12g099200.2.1	1.87533	0.00056801	0.53324	0.708106	348	5	false	Solyc12g099200	398.839	348	0	0	0.890584	false	0		8	0.919446
Solyc07g007330.1.1	1.94246	0.00017152	0.514811	0.80907	348	5	false	Solyc07g007330	438.443	348	0	0	0.882193	false	0		8	0.841215
Solyc11g072690.2.1	1.9442	0.00017036	0.51435	0.809086	348	5	false	Solyc11g072690	438.376	348	0	0	0.881975	false	0		6	0.875946
Solyc06g075990.4.1	1.80645	0.00216954	0.553571	0.614383	347	5	false	Solyc06g075990	369.643	347	0	0	0.899194	false	0		8	0.963545
Solyc09g018280.1.1	1.87881	0.00089435	0.532251	0.710416	347	5	false	Solyc09g018280	408.983	347	0	0	0.890148	false	0		8	0.877646
Solyc03g110980.4.1	1.80907	0.00066296	0.552771	0.710849	347	5	false	Solyc03g110980	417.888	347	0	0	0.898867	false	0		6	0.933364
Solyc08g065850.1.1	1.87184	0.0006585	0.534234	0.720011	347	5	false	Solyc08g065850	415.599	347	0	0	0.89102	false	0		6	0.954732
Solyc10g005370.3.1	1.86835	0.0006041	0.535231	0.711216	347	5	false	Solyc10g005370	392.582	347	0	0	0.891456	false	0		8	0.928628
Solyc02g077440.3.1	1.87881	0.00032905	0.532251	0.737186	347	5	false	Solyc02g077440	441.571	347	0	0	0.890148	false	0		8	0.924595
Solyc08g079150.1.1	1.77332	0.00016653	0.563913	0.810798	347	5	false	Solyc08g079150	514.029	347	0	0	0.903335	false	0		6	0.97414
Solyc01g150118.1.1	1.85179	0.0008696	0.540019	0.688102	345	4	false	Solyc01g150118	378.89	345	0	0	0.893527	false	0		8	0.949033
Solyc01g099630.4.1	1.95466	0.00019488	0.511597	0.809437	345	6	false	Solyc01g099630	422.525	345	0	0	0.880667	false	0		6	0.904404
Solyc12g088200.3.1	1.94682	0.00016627	0.513659	0.810546	344	5	false	Solyc12g088200	438.89	344	0	0	0.881648	false	0		8	0.848586
Solyc11g062440.2.1	1.95466	0.00015861	0.511597	0.835006	344	5	false	Solyc11g062440	435.622	344	0	0	0.880667	false	0		6	0.877372
Solyc11g010120.2.1	1.90933	0.00023105	0.523744	0.793412	343	5	false	Solyc11g010120	455.052	343	0	0	0.886334	false	0		8	0.893324
Solyc02g089040.3.1	1.96861	0.00020836	0.507972	0.813292	343	6	false	Solyc02g089040	419.318	343	0	0	0.878923	false	0		6	0.896008
Solyc02g089160.3.1	1.85353	0.00015902	0.539511	0.814264	343	5	false	Solyc02g089160	473.201	343	0	0	0.893309	false	0		6	0.983421
Solyc03g114130.1.1	1.8544	0.00092859	0.539257	0.671091	342	4	false	Solyc03g114130	369.474	342	0	0	0.8932	false	0		8	0.944805
Solyc01g095030.3.1	1.89102	0.00043543	0.528815	0.717652	342	5	false	Solyc01g095030	422.904	342	0	0	0.888622	false	0	MYB_related	8	0.90811
Solyc10g085690.2.1	1.89015	0.0004229	0.529059	0.720293	342	5	false	Solyc10g085690	423.749	342	0	0	0.888731	false	0		8	0.911299
Solyc01g096220.3.1	1.95641	0.00040264	0.511141	0.818885	342	5	false	Solyc01g096220	437.944	342	0	0	0.880449	false	0		6	0.865421
Solyc07g049280.3.1	1.94769	9.682e-05	0.513429	0.848828	342	5	false	Solyc07g049280	442.971	342	0	0	0.881539	false	0		6	0.894764
Solyc04g076340.3.1	1.87707	0.00060625	0.532745	0.711661	341	5	false	Solyc04g076340	391.405	341	0	0	0.890366	false	0		8	0.928805
Solyc08g065330.3.1	1.8884	0.00052679	0.529548	0.709029	339	5	false	Solyc08g065330	406.785	339	0	0	0.888949	false	0		8	0.917216
Solyc04g050050.3.1	1.95379	0.00012657	0.511825	0.839329	339	5	false	Solyc04g050050	439.189	339	0	0	0.880776	false	0		6	0.886544
Solyc08g078160.3.1	1.78901	0.00077816	0.558967	0.686496	338	5	false	Solyc08g078160	402.837	338	0	0	0.901373	false	0		8	0.964327
Solyc03g096290.3.1	1.84743	0.00166615	0.541293	0.634273	337	5	false	Solyc03g096290	366.231	337	0	0	0.894071	false	0		6	0.914144
Solyc11g067080.3.1	1.81168	0.00191223	0.551973	0.589179	336	5	false	Solyc11g067080	375.902	336	0	0	0.89854	false	0		6	0.959284
Solyc11g072480.2.1	1.84917	0.00107463	0.540783	0.661674	336	5	false	Solyc11g072480	408.476	336	0	0	0.893854	false	0		6	0.969328
Solyc10g008490.3.1	1.79337	0.00078087	0.557608	0.667022	336	5	false	Solyc10g008490	427.497	336	0	0	0.900828	false	0		6	0.966047
Solyc09g008450.3.1	1.80471	0.00029748	0.554106	0.793301	336	5	false	Solyc09g008450	495.408	336	0	0	0.899412	false	0		6	0.980494
Solyc06g082460.1.1	1.98082	9.219e-05	0.504842	0.849556	336	6	false	Solyc06g082460	433.42	336	0	0	0.877398	false	0		6	0.885753
Solyc12g089000.2.1	1.82999	0.00140355	0.546451	0.677487	335	5	false	Solyc12g089000	432.534	335	0	0	0.896251	false	0		8	0.945669
Solyc09g091030.3.1	1.89712	0.00053802	0.527114	0.714237	335	5	false	Solyc09g091030	386.618	335	0	0	0.88786	false	0		8	0.923124
Solyc04g072940.4.1	1.77942	0.00052921	0.561979	0.755671	335	5	false	Solyc04g072940	465.316	335	0	0	0.902572	false	0		6	0.971858
Solyc09g010800.5.1.1	1.90497	0.00051847	0.524943	0.708053	335	5	false	Solyc09g010800	426.973	335	0	0	0.886879	false	0		8	0.895931
Solyc07g041900.3.1	1.86661	0.00128033	0.535731	0.655572	334	5	false	Solyc07g041900	399.725	334	0	0	0.891674	false	0		8	0.909477
Solyc01g005830.4.1	1.91456	0.00035128	0.522313	0.782327	334	5	false	Solyc01g005830	423.704	334	0	0	0.88568	false	0		6	0.933005
Solyc03g121450.3.1	1.89712	0.00090835	0.527114	0.717591	333	5	false	Solyc03g121450	406.508	333	0	0	0.88786	false	0		8	0.871702
Solyc01g081310.3.1	1.89364	0.00050605	0.528085	0.715565	333	5	false	Solyc01g081310	406.135	333	0	0	0.888296	false	0		8	0.908624
Solyc08g078500.3.1	1.96861	0.00035952	0.507972	0.84312	333	5	false	Solyc08g078500	435.03	333	0	0	0.878923	false	0		6	0.87973
Solyc09g008320.4.1	1.96338	0.0001729	0.509325	0.805782	333	5	false	Solyc09g008320	434.216	333	0	0	0.879577	false	0		6	0.864597
Solyc12g056540.1.1	1.87533	0.00136761	0.53324	0.637681	332	5	false	Solyc12g056540	360.756	332	0	0	0.890584	false	0		6	0.892576
Solyc06g073990.2.1	1.94246	0.00031899	0.514811	0.751083	332	5	false	Solyc06g073990	438.009	332	0	0	0.882193	false	0		8	0.861392
Solyc04g007870.3.1	1.83086	0.00018102	0.54619	0.798773	331	4	false	Solyc04g007870	461.734	331	0	0	0.896142	false	0		6	0.927216
Solyc03g043770.4.1	1.85789	0.00018405	0.538245	0.797882	330	5	false	Solyc03g043770	467.33	330	0	0	0.892764	false	0		6	0.915484
Solyc09g075920.1.1	1.91194	0.00165026	0.523028	0.846319	329	5	false	Solyc09g075920	459.666	329	0	0	0.886007	false	0		6	0.950595
Solyc08g078140.3.1	1.93723	0.00019533	0.516202	0.813682	329	5	false	Solyc08g078140	426.547	329	0	0	0.882847	false	0		8	0.856981
Solyc12g039110.1.1	1.98082	0.00012524	0.504842	0.848395	329	6	false	Solyc12g039110	433.046	329	0	0	0.877398	false	0		8	0.841052
Solyc10g012240.3.1	1.95728	0.00086936	0.510913	0.82263	328	5	false	Solyc10g012240	438.067	328	0	0	0.88034	false	0		8	0.857144
Solyc01g094020.3.1	1.84045	0.00061827	0.543344	0.765309	328	5	false	Solyc01g094020	427.884	328	0	0	0.894943	false	0		6	0.922709
Solyc12g055970.3.1	1.9782	0.00010626	0.505509	0.853547	328	6	false	Solyc12g055970	437.015	328	0	0	0.877725	false	0		6	0.910263
Solyc03g112080.1.1	2.00523	8.396e-05	0.498696	0.852111	328	6	false	Solyc03g112080	428.402	328	0	0	0.874346	false	0		8	0.812607
Solyc03g081260.4.1	1.87097	0.00022523	0.534483	0.774864	327	5	false	Solyc03g081260	441.125	327	0	0	0.891129	false	0		6	0.895755
Solyc12g005850.2.1	1.91194	0.00021317	0.523028	0.767153	327	5	false	Solyc12g005850	459.327	327	0	0	0.886007	false	0		6	0.901109
Solyc10g074790.2.1	1.87271	0.00145186	0.533985	0.618556	326	5	false	Solyc10g074790	352.399	326	0	0	0.890911	false	0		8	0.951607
Solyc09g098190.3.1	1.85092	0.00054563	0.540273	0.75815	326	5	false	Solyc09g098190	457.252	326	0	0	0.893636	false	0		6	0.973514
Solyc11g010780.1.1	1.95118	0.00012914	0.512511	0.81899	326	5	false	Solyc11g010780	451.469	326	0	0	0.881103	false	0		6	0.891865
Solyc08g080080.4.1	1.97733	0.00011884	0.505732	0.854932	326	5	false	Solyc08g080080	437.503	326	0	0	0.877833	false	0		6	0.876847
Solyc02g065430.1.1	1.93984	5.99e-05	0.515506	0.875715	326	5	false	Solyc02g065430	461.153	326	0	0	0.88252	false	0		6	0.939331
Solyc06g071830.2.1	1.84656	0.00051904	0.541549	0.728357	325	4	false	Solyc06g071830	400.489	325	0	0	0.89418	false	0		6	0.911032
Solyc02g088610.4.1	1.91805	0.00039869	0.521364	0.72593	324	5	false	Solyc02g088610	390.12	324	0	0	0.885244	false	0		8	0.917171
Solyc01g080910.2.1	1.9102	0.00037381	0.523505	0.729102	324	5	false	Solyc01g080910	387.972	324	0	0	0.886225	false	0		8	0.925208
Solyc11g007580.3.1	1.95728	0.00010707	0.510913	0.855124	323	5	false	Solyc11g007580	453.269	323	0	0	0.88034	false	0		6	0.93305
Solyc05g050800.3.1	1.86225	0.00478174	0.536985	0.724212	322	5	false	Solyc05g050800	399.624	322	0	0	0.892219	false	0		6	0.90891
Solyc06g075220.1.1	1.79425	0.00022561	0.557337	0.805325	322	5	false	Solyc06g075220	485.916	322	0	0	0.900719	false	0		6	0.962262
Solyc12g095980.2.1	1.81604	9.345e-05	0.550648	0.844121	322	5	false	Solyc12g095980	526.152	322	0	0	0.897995	false	0		6	0.982355
Solyc03g123750.3.1	1.82912	0.00075662	0.546711	0.718302	321	4	false	Solyc03g123750	405.237	321	0	0	0.89636	false	0		8	0.971226
Solyc07g062980.4.1	1.90148	0.00022793	0.525906	0.764622	321	5	false	Solyc07g062980	438.178	321	0	0	0.887315	false	0	SBP	8	0.925218
Solyc01g110340.4.1	1.89189	0.00121903	0.528571	0.674216	320	5	false	Solyc01g110340	393	320	0	0	0.888514	false	0		6	0.956012
Solyc01g107240.4.1	1.90235	0.00087438	0.525665	0.697187	319	4	false	Solyc01g107240	370.959	319	0	0	0.887206	false	0		8	0.940982
Solyc02g080900.3.1	1.8823	0.00012998	0.531264	0.814396	319	5	false	Solyc02g080900	480.342	319	0	0	0.889712	false	0		6	0.915306
Solyc09g008350.3.1	1.98082	0.00011337	0.504842	0.831766	319	5	false	Solyc09g008350	437.856	319	0	0	0.877398	false	0		8	0.837067
Solyc01g066760.2.1	1.80296	0.00011056	0.554642	0.837937	319	5	false	Solyc01g066760	512.639	319	0	0	0.899629	false	0		6	0.949113
Solyc08g007270.4.1	1.91369	0.00049116	0.522551	0.716941	318	5	false	Solyc08g007270	430.274	318	0	0	0.885789	false	0	HD-ZIP	8	0.896406
Solyc07g049150.2.1	1.88492	0.00033856	0.530527	0.788068	318	5	false	Solyc07g049150	446.101	318	0	0	0.889385	false	0		8	0.906996
Solyc10g049970.2.1	1.87794	0.00146739	0.532498	0.634318	316	5	false	Solyc10g049970	356.706	316	0	0	0.890257	false	0		8	0.950316
Solyc11g007920.1.1	1.91892	0.00037973	0.521127	0.724292	316	5	false	Solyc11g007920	380.532	316	0	0	0.885135	false	0		6	0.869851
Solyc10g083460.1.1	1.97123	0.00017131	0.507298	0.794937	314	5	false	Solyc10g083460	439.172	314	0	0	0.878596	false	0		8	0.84615
Solyc02g065190.3.1	1.86312	0.00014912	0.536734	0.81724	314	4	false	Solyc02g065190	451.385	314	0	0	0.89211	false	0		6	0.896212
Solyc12g040790.2.1	1.93984	0.00065656	0.515506	0.732253	312	5	false	Solyc12g040790	395.926	312	0	0	0.88252	false	0		6	0.927711
Solyc03g120780.3.1	1.95379	0.0007146	0.511825	0.677087	311	5	false	Solyc03g120780	354.132	311	0	0	0.880776	false	0		6	0.860704
Solyc02g080580.1.1	1.86486	0.00029072	0.536232	0.768904	311	5	false	Solyc02g080580	412.865	311	0	0	0.891892	false	0		8	0.963843
Solyc06g068910.3.1	2.01656	0.00026616	0.495893	0.872337	311	6	false	Solyc06g068910	435.199	311	0	0	0.872929	false	0		6	0.870423
Solyc10g009240.3.1	1.99913	0.00011181	0.500218	0.859351	311	5	false	Solyc10g009240	435.087	311	0	0	0.875109	false	0		8	0.827593
Solyc01g103980.4.1	1.99215	0.00035688	0.501969	0.831966	310	5	false	Solyc01g103980	435.558	310	0	0	0.875981	false	0		8	0.835734
Solyc08g066530.4.1	2.02441	0.00015735	0.493971	0.834304	310	6	false	Solyc08g066530	416.416	310	0	0	0.871949	false	0		6	0.894143
Solyc09g091050.4.1	1.86835	0.00188782	0.535231	0.605956	309	5	false	Solyc09g091050	344.398	309	0	0	0.891456	false	0		8	0.949869
Solyc03g082600.4.1	1.84568	0.00139055	0.541804	0.607868	309	5	false	Solyc03g082600	371.618	309	0	0	0.894289	false	0		6	0.958592
Solyc07g008670.3.1	1.99477	0.00033795	0.501311	0.828332	309	5	false	Solyc07g008670	432.006	309	0	0	0.875654	false	0		6	0.857337
Solyc11g072400.3.1	1.94595	0.00020752	0.513889	0.813285	309	5	false	Solyc11g072400	425.359	309	0	0	0.881757	false	0		8	0.873358
Solyc08g081670.3.1	1.83522	0.00011328	0.544893	0.83927	308	5	false	Solyc08g081670	513.273	308	0	0	0.895597	false	0	ERF	8	0.963485
Solyc02g150141.1.1	1.99215	9.793e-05	0.501969	0.844219	308	5	false	Solyc02g150141	436.682	308	0	0	0.875981	false	0		8	0.837625
Solyc01g057770.3.1	2.04446	0.00010592	0.489126	0.84748	307	6	false	Solyc01g057770	416.704	307	0	0	0.869442	false	0		6	0.875019
Solyc07g045180.4.1	1.88405	0.00168064	0.530773	0.611979	306	5	false	Solyc07g045180	342.461	306	0	0	0.889494	false	0	CO-like	8	0.943693
Solyc04g005880.1.1	1.95902	0.00058274	0.510458	0.69386	306	4	false	Solyc04g005880	358.167	306	0	0	0.880122	false	0		8	0.932373
Solyc05g013560.3.1	1.86922	0.00022285	0.534981	0.810758	306	5	false	Solyc05g013560	479.026	306	0	0	0.891347	false	0		6	0.968542
Solyc03g005390.3.1	1.8823	0.00249195	0.531264	0.564452	305	5	false	Solyc03g005390	353.846	305	0	0	0.889712	false	0		8	0.920126
Solyc12g044730.2.1	1.85963	0.00031431	0.53774	0.794629	305	5	false	Solyc12g044730	429.193	305	0	0	0.892546	false	0		8	0.973664
Solyc09g091550.3.1	1.93636	0.0001616	0.516434	0.830673	305	5	false	Solyc09g091550	437.154	305	0	0	0.882956	false	0		6	0.956714
Solyc08g078040.4.1	1.8483	0.00119643	0.541038	0.617337	303	5	false	Solyc08g078040	377.178	303	0	0	0.893963	false	0		8	0.948103
Solyc03g111830.4.1	1.99215	0.00031854	0.501969	0.771184	303	5	false	Solyc03g111830	427.304	303	0	0	0.875981	false	0		8	0.839992
Solyc04g082020.3.1	1.92764	0.00055854	0.51877	0.734131	302	5	false	Solyc04g082020	434.695	302	0	0	0.884045	false	0		8	0.899407
Solyc05g053820.3.1	1.9939	7.608e-05	0.50153	0.854107	302	5	false	Solyc05g053820	445.675	302	0	0	0.875763	false	0		8	0.855404
Solyc04g076400.3.1	2.03487	0.00020888	0.491431	0.815415	301	6	false	Solyc04g076400	406.478	301	0	0	0.870641	false	0		6	0.894021
Solyc01g005660.3.1	1.83435	0.00012044	0.545152	0.830587	301	5	false	Solyc01g005660	519.605	301	0	0	0.895706	false	0	MYB	6	0.951954
Solyc02g088740.1.1	1.87533	0.00149149	0.53324	0.584816	300	5	false	Solyc02g088740	343.773	300	0	0	0.890584	false	0		6	0.93894
Solyc10g079990.3.1	2.03313	0.00022529	0.491852	0.844548	300	6	false	Solyc10g079990	420.39	300	0	0	0.870859	false	0		8	0.829856
Solyc08g067630.3.1	1.84133	0.00104054	0.543087	0.720702	299	5	false	Solyc08g067630	407.863	299	0	0	0.894834	false	0		8	0.962882
Solyc03g118070.3.1	1.98518	0.00016179	0.503733	0.806918	299	5	false	Solyc03g118070	443.883	299	0	0	0.876853	false	0		8	0.870063
Solyc06g051020.2.1	1.91718	0.0017906	0.521601	0.61656	296	5	false	Solyc06g051020	360.855	296	0	0	0.885353	false	0		8	0.880845
Solyc11g066930.1.1	1.81779	0.00048328	0.55012	0.737517	296	5	false	Solyc11g066930	458.226	296	0	0	0.897777	false	0		6	0.965029
Solyc02g086310.2.1	2.0218	9.867e-05	0.49461	0.866377	296	6	false	Solyc02g086310	431.848	296	0	0	0.872275	false	0		8	0.835307
Solyc07g024070.3.1	1.98082	4.93e-05	0.504842	0.900756	296	5	false	Solyc07g024070	460.047	296	0	0	0.877398	false	0		6	0.939021
Solyc01g109120.3.1	1.88405	0.0003628	0.530773	0.85759	293	5	false	Solyc01g109120	475.133	293	0	0	0.889494	false	0		8	0.966254
Solyc12g056580.2.1	2.02354	8.64e-05	0.494184	0.850905	293	5	false	Solyc12g056580	430.785	293	0	0	0.872058	false	0		6	0.848198
Solyc01g098340.3.1	1.91369	0.00171303	0.522551	0.576684	292	5	false	Solyc01g098340	320.575	292	0	0	0.885789	false	0		8	0.93492
Solyc01g098200.3.1	1.91107	0.00045191	0.523266	0.78334	292	5	false	Solyc01g098200	466.753	292	0	0	0.886116	false	0		6	0.930522
Solyc01g111970.4.1	2.05667	0.00015032	0.486223	0.835405	292	6	false	Solyc01g111970	410.055	292	0	0	0.867916	false	0		6	0.883223
Solyc07g063990.1.1	1.83086	6.807e-05	0.54619	0.868568	292	5	false	Solyc07g063990	521.558	292	0	0	0.896142	false	0		8	0.956513
Solyc04g007470.3.1	1.99128	0.00029986	0.502189	0.733073	291	5	false	Solyc04g007470	364.062	291	0	0	0.87609	false	0		8	0.911722
Solyc10g006170.4.1	2.06016	4.489e-05	0.4854	0.895106	291	6	false	Solyc10g006170	434.643	291	0	0	0.86748	false	0		8	0.830311
Solyc05g006550.4.1	1.91543	0.00060565	0.522076	0.684859	290	5	false	Solyc05g006550	367.672	290	0	0	0.885571	false	0		6	0.917737
Solyc01g006400.4.1	1.966	0.00010228	0.508647	0.862284	290	5	false	Solyc01g006400	439.99	290	0	0	0.87925	false	0		6	0.941038
Solyc12g043020.2.1	2.068	5.867e-05	0.483558	0.887102	290	6	false	Solyc12g043020	430.052	290	0	0	0.8665	false	0		6	0.859285
Solyc10g038130.3.1	2.0061	0.00026233	0.498479	0.788471	289	6	false	Solyc10g038130	400.661	289	0	0	0.874237	false	0		6	0.915175
Solyc06g071310.4.1	2.05144	0.0002139	0.487463	0.866854	289	6	false	Solyc06g071310	426.509	289	0	0	0.86857	false	0		6	0.85039
Solyc09g065760.4.1	1.91456	0.00157004	0.522313	0.565992	286	5	false	Solyc09g065760	334.612	286	0	0	0.88568	false	0		8	0.92115
Solyc09g064820.1.1	1.92415	0.0002163	0.51971	0.807999	286	5	false	Solyc09g064820	442.601	286	0	0	0.884481	false	0		8	0.916925
Solyc01g007920.2.1	2.01221	0.00010027	0.496967	0.828561	286	5	false	Solyc01g007920	439.462	286	0	0	0.873474	false	0		8	0.851081
Solyc01g006020.4.1	1.94071	0.00149729	0.515274	0.603262	285	5	false	Solyc01g006020	318.842	285	0	0	0.882411	false	0		8	0.927045
Solyc01g067510.3.1	2.06016	0.00016456	0.4854	0.826365	285	6	false	Solyc01g067510	404.891	285	0	0	0.86748	false	0		6	0.884246
Solyc09g075900.3.1	2.02616	3.74e-05	0.493546	0.902051	285	5	false	Solyc09g075900	443.221	285	0	0	0.871731	false	0		6	0.901274
Solyc08g082470.1.1	2.02528	7.153e-05	0.493758	0.872344	284	5	false	Solyc08g082470	435.165	284	0	0	0.87184	false	0		6	0.866563
Solyc10g079700.2.1	1.89625	0.00034867	0.527356	0.740145	283	5	false	Solyc10g079700	403.537	283	0	0	0.887969	false	0		6	0.926971
Solyc04g005610.3.1	2.05318	8.67e-05	0.487049	0.850888	283	6	false	Solyc04g005610	425.138	283	0	0	0.868352	false	0	NAC	8	0.816522
Solyc07g065930.3.1	1.90497	0.00137316	0.524943	0.614674	282	5	false	Solyc07g065930	343.014	282	0	0	0.886879	false	0		8	0.947565
Solyc06g074820.3.1	1.9381	0.00096841	0.515969	0.638561	281	5	false	Solyc06g074820	335.851	281	0	0	0.882738	false	0		6	0.904327
Solyc12g038800.1.1	1.86748	0.00010563	0.535481	0.864769	281	5	false	Solyc12g038800	484.043	281	0	0	0.891565	false	0		8	0.974001
Solyc07g055720.4.1	1.9442	0.00178982	0.51435	0.874501	280	5	false	Solyc07g055720	489.3	280	0	0	0.881975	false	0		8	0.936363
Solyc02g065610.3.1	1.82999	0.00084845	0.546451	0.834946	280	5	false	Solyc02g065610	490.971	280	0	0	0.896251	false	0		6	0.965243
Solyc04g009960.3.1	2.00959	0.00033732	0.497614	0.72788	280	5	false	Solyc04g009960	359.457	280	0	0	0.873801	false	0		8	0.933092
Solyc01g088760.4.1	2.01046	0.00031648	0.497398	0.737294	279	5	false	Solyc01g088760	357.606	279	0	0	0.873692	false	0		8	0.899214
Solyc12g088230.3.1	2.0061	0.00087872	0.498479	0.653871	278	5	false	Solyc12g088230	333.309	278	0	0	0.874237	false	0		8	0.920739
Solyc08g078580.3.1	1.96513	0.00029676	0.508873	0.742566	278	5	false	Solyc08g078580	414.964	278	0	0	0.879359	false	0		8	0.882325
Solyc04g005420.4.1	1.94159	0.00192154	0.515043	0.603961	277	5	false	Solyc04g005420	348.949	277	0	0	0.882302	false	0		8	0.888826
Solyc04g076010.3.1	2.01046	0.00044568	0.497398	0.710223	277	5	false	Solyc04g076010	355.166	277	0	0	0.873692	false	0		8	0.938208
Solyc08g061640.1.1	2.05405	0.00018878	0.486842	0.897557	277	6	false	Solyc08g061640	433.606	277	0	0	0.868243	false	0		6	0.880054
Solyc05g005010.3.1	1.87271	0.00021277	0.533985	0.840738	276	5	false	Solyc05g005010	516.804	276	0	0	0.890911	false	0		6	0.970585
Solyc01g090180.4.1	1.9381	5.021e-05	0.515969	0.877101	276	5	false	Solyc01g090180	506.46	276	0	0	0.882738	false	0		6	0.959096
Solyc02g086880.4.1	1.95728	0.00121559	0.510913	0.703323	274	5	false	Solyc02g086880	388.245	274	0	0	0.88034	false	0		8	0.893057
Solyc12g019710.1.1	2.01395	0.00026673	0.496537	0.745301	274	5	false	Solyc12g019710	360.467	274	0	0	0.873256	false	0		8	0.91584
Solyc12g099540.2.1	1.98605	0.00022828	0.503512	0.767012	274	5	false	Solyc12g099540	385.358	274	0	0	0.876744	false	0		6	0.862723
Solyc05g009890.1.1	1.91805	0.00109779	0.521364	0.623222	273	5	false	Solyc05g009890	343.322	273	0	0	0.885244	false	0		6	0.920695
Solyc09g011470.3.1	1.98344	0.00020929	0.504176	0.761477	272	5	false	Solyc09g011470	405.305	272	0	0	0.877071	false	0		8	0.895068
Solyc11g072380.2.1	1.94943	0.00144166	0.51297	0.572694	271	5	false	Solyc11g072380	306.063	271	0	0	0.881321	false	0		8	0.91741
Solyc01g079290.1.1	2.05405	8.436e-05	0.486842	0.888503	270	6	false	Solyc01g079290	428.233	270	0	0	0.868243	false	0		8	0.840145
Solyc04g077190.4.1	1.93548	5.693e-05	0.516667	0.869338	270	5	false	Solyc04g077190	467.981	270	0	0	0.883065	false	0		6	0.915194
Solyc03g117210.4.1	1.9721	0.00065974	0.507073	0.706847	269	5	false	Solyc03g117210	377.989	269	0	0	0.878487	false	0		8	0.869276
Solyc09g090930.3.1	1.98954	0.00025211	0.502629	0.754175	269	5	false	Solyc09g090930	405.494	269	0	0	0.876308	false	0		8	0.87789
Solyc07g065500.2.1	2.04621	0.00022826	0.488709	0.80161	268	6	false	Solyc07g065500	396.399	268	0	0	0.869224	false	0	NF-YB	6	0.902915
Solyc07g045200.1.1	1.91718	0.00128828	0.521601	0.617302	267	5	false	Solyc07g045200	340.858	267	0	0	0.885353	false	0		8	0.93194
Solyc01g099880.4.1	1.99826	0.00027288	0.500436	0.739254	266	5	false	Solyc01g099880	399.857	266	0	0	0.875218	false	0		8	0.866974
Solyc11g012580.2.1	1.92764	0.0001044	0.51877	0.82773	265	5	false	Solyc11g012580	424.834	265	0	0	0.884045	false	0		6	0.893787
Solyc12g006980.2.1	2.08718	7.349e-05	0.479114	0.893082	265	6	false	Solyc12g006980	427.223	265	0	0	0.864102	false	0		6	0.861853
Solyc04g072810.4.1	2.04359	0.00033566	0.489334	0.731925	263	5	false	Solyc04g072810	345.43	263	0	0	0.869551	false	0		8	0.906043
Solyc02g084840.3.1	2.06277	0.00057993	0.484784	0.699027	261	5	false	Solyc02g084840	333.464	261	0	0	0.867153	false	0		8	0.89871
Solyc03g117630.1.1	2.05667	6.846e-05	0.486223	0.859475	261	5	false	Solyc03g117630	425.096	261	0	0	0.867916	false	0		8	0.806096
Solyc02g090170.3.1	1.99477	0.00053778	0.501311	0.677232	259	5	false	Solyc02g090170	337.375	259	0	0	0.875654	false	0	B3	8	0.933349
Solyc01g081570.3.1	1.95902	0.00141166	0.510458	0.57123	258	5	false	Solyc01g081570	320.829	258	0	0	0.880122	false	0		6	0.934007
Solyc05g150116.1.1	2.01482	0.00022191	0.496322	0.75975	258	5	false	Solyc05g150116	379.605	258	0	0	0.873147	false	0		8	0.879641
Solyc05g012450.4.1	2.09939	6.277e-05	0.476329	0.878201	258	6	false	Solyc05g012450	417.705	258	0	0	0.862576	false	0		6	0.838552
Solyc04g012160.4.1	1.96949	0.00128914	0.507747	0.573753	255	5	false	Solyc04g012160	321.427	255	0	0	0.878814	false	0		8	0.899059
Solyc06g068270.3.1	1.91543	0.00050014	0.522076	0.681118	254	5	false	Solyc06g068270	374.917	254	0	0	0.885571	false	0		8	0.953106
Solyc04g074440.1.1	1.92764	0.00026242	0.51877	0.810401	254	5	false	Solyc04g074440	450.504	254	0	0	0.884045	false	0		6	0.958982
Solyc06g076120.2.1	2.07672	0.00010521	0.481528	0.851483	254	6	false	Solyc06g076120	411.831	254	0	0	0.86541	false	0		6	0.906418
Solyc01g095070.4.1	2.00872	0.00245743	0.49783	0.638465	253	5	false	Solyc01g095070	313.107	253	0	0	0.87391	false	0		6	0.876527
Solyc03g019930.4.1	2.00349	0.00018205	0.49913	0.774986	253	5	false	Solyc03g019930	372.419	253	0	0	0.874564	false	0		8	0.925504
Solyc10g083380.2.1	2.06103	0.00068303	0.485195	0.663062	252	5	false	Solyc10g083380	318.119	252	0	0	0.867371	false	0	bZIP	8	0.914822
Solyc06g071820.3.1	2.04621	0.00064985	0.488709	0.665876	252	5	false	Solyc06g071820	322.139	252	0	0	0.869224	false	0		8	0.914563
Solyc07g053220.2.1	1.99564	0.00011577	0.501092	0.811347	251	5	false	Solyc07g053220	464.159	251	0	0	0.875545	false	0		8	0.903799
Solyc01g058003.1.1	2.10811	0.00014005	0.474359	0.902522	250	6	false	Solyc01g058003	423.416	250	0	0	0.861486	false	0		8	0.814488
Solyc10g049580.2.1	1.94071	5.279e-05	0.515274	0.876714	248	5	false	Solyc10g049580	462.448	248	0	0	0.882411	false	0		6	0.893644
Solyc01g103200.4.1	1.97297	0.00090154	0.506849	0.611913	246	5	false	Solyc01g103200	318.061	246	0	0	0.878378	false	0		6	0.915854
Solyc08g016400.1.1	2.02267	0.000723	0.494397	0.645333	245	5	false	Solyc08g016400	310.686	245	0	0	0.872167	false	0		8	0.924745
Solyc07g066020.2.1	2.03313	0.0001788	0.491852	0.797324	245	5	false	Solyc07g066020	429.506	245	0	0	0.870859	false	0		8	0.86646
Solyc12g005190.3.1	2.06888	0.00015088	0.483354	0.821445	245	6	false	Solyc12g005190	396.004	245	0	0	0.866391	false	0		6	0.909665
Solyc02g079870.4.1	2.01744	0.00039441	0.495678	0.698442	244	5	false	Solyc02g079870	339.824	244	0	0	0.87282	false	0		6	0.88423
Solyc11g013480.3.1	2.08806	0.00025131	0.478914	0.7429	244	5	false	Solyc11g013480	345.02	244	0	0	0.863993	false	0	ARF	8	0.914768
Solyc01g104900.3.1	2.01221	4.673e-05	0.496967	0.868414	244	5	false	Solyc01g104900	482.881	244	0	0	0.873474	false	0	NAC	8	0.924068
Solyc04g082400.3.1	2.05318	0.00074523	0.487049	0.648981	243	5	false	Solyc04g082400	307.786	243	0	0	0.868352	false	0		8	0.909444
Solyc02g071770.3.1	2.09852	4.069e-05	0.476527	0.902357	243	6	false	Solyc02g071770	426.947	243	0	0	0.862685	false	0		8	0.848692
Solyc05g011920.3.1	1.99128	0.00136472	0.502189	0.599054	242	5	false	Solyc05g011920	326.087	242	0	0	0.87609	false	0		6	0.929894
Solyc09g082100.3.1	2.01744	0.00071777	0.495678	0.63314	242	5	false	Solyc09g082100	302.496	242	0	0	0.87282	false	0		8	0.919716
Solyc09g007660.1.1	1.88405	0.00012503	0.530773	0.835054	242	5	false	Solyc09g007660	473.045	242	0	0	0.889494	false	0		6	0.978636
Solyc10g076570.2.1	2.08631	5.664e-05	0.479315	0.880937	242	5	false	Solyc10g076570	428.57	242	0	0	0.864211	false	0		6	0.872198
Solyc02g080640.4.1	2.12119	0.00014262	0.471434	0.823686	241	6	false	Solyc02g080640	391.12	241	0	0	0.859852	false	0		6	0.893488
Solyc02g080490.3.1	1.99477	0.00035723	0.501311	0.720886	240	5	false	Solyc02g080490	378.933	240	0	0	0.875654	false	0		6	0.947657
Solyc01g106820.3.1	2.10811	0.00022101	0.474359	0.761611	240	5	false	Solyc01g106820	342.675	240	0	0	0.861486	false	0		8	0.872062
Solyc06g084320.1.1	2.10462	0.00022286	0.475145	0.757111	239	5	false	Solyc06g084320	335.201	239	0	0	0.861922	false	0		8	0.876747
Solyc03g112920.1.1	2.10985	0.00012252	0.473967	0.915755	239	6	false	Solyc03g112920	422.992	239	0	0	0.861269	false	0		6	0.848482
Solyc03g117510.4.1	2.14734	2.863e-05	0.465692	0.922225	239	6	false	Solyc03g117510	418.314	239	0	0	0.856582	false	0		6	0.857116
Solyc03g116680.3.1	2.10811	0.0002026	0.474359	0.761763	238	5	false	Solyc03g116680	342.798	238	0	0	0.861486	false	0		8	0.897677
Solyc11g069250.2.1	2.06626	6.679e-05	0.483966	0.903705	237	6	false	Solyc11g069250	444.354	237	0	0	0.866718	false	0		6	0.949277
Solyc04g016420.3.1	2.00349	0.00207598	0.49913	0.563433	236	5	false	Solyc04g016420	298.479	236	0	0	0.874564	false	0		8	0.868979
Solyc07g007020.3.1	2.14734	3.896e-05	0.465692	0.907068	236	6	false	Solyc07g007020	412.903	236	0	0	0.856582	false	0		6	0.874343
Solyc08g077300.3.1	2.07847	0.00021399	0.481124	0.769449	235	5	false	Solyc08g077300	355.315	235	0	0	0.865192	false	0		8	0.867232
Solyc07g006060.3.1	2.00349	0.00097168	0.49913	0.754264	234	5	false	Solyc07g006060	391.291	234	0	0	0.874564	false	0		6	0.948001
Solyc12g006260.1.1	2.06626	0.00062738	0.483966	0.649389	234	5	false	Solyc12g006260	300.902	234	0	0	0.866718	false	0		8	0.913009
Solyc06g060830.3.1	2.13339	0.00012103	0.468737	0.828696	233	6	false	Solyc06g060830	389.309	233	0	0	0.858326	false	0	HD-ZIP	6	0.893801
Solyc12g056940.2.1	2.11857	0.00016253	0.472016	0.780319	229	5	false	Solyc12g056940	344.996	229	0	0	0.860179	false	0		8	0.866816
Solyc06g054540.3.1	2.05493	0.00013709	0.486636	0.788439	229	5	false	Solyc06g054540	385.262	229	0	0	0.868134	false	0		8	0.889458
Solyc04g082040.3.1	2.04359	7.766e-05	0.489334	0.862675	229	5	false	Solyc04g082040	450.983	229	0	0	0.869551	false	0		8	0.880452
Solyc04g076940.3.1	2.09939	0.00017093	0.476329	0.781042	226	5	false	Solyc04g076940	353.478	226	0	0	0.862576	false	0		8	0.890868
Solyc01g106110.2.1	1.95379	0.00021742	0.511825	0.800357	225	5	false	Solyc01g106110	400.244	225	0	0	0.880776	false	0		8	0.969764
Solyc08g082870.3.1	2.06888	0.00014184	0.483354	0.776032	225	5	false	Solyc08g082870	410.853	225	0	0	0.866391	false	0		8	0.841063
Solyc06g073940.4.1	2.00523	3.537e-05	0.498696	0.874206	225	5	false	Solyc06g073940	491.876	225	0	0	0.874346	false	0		8	0.931897
Solyc04g071780.3.1	2.12293	0.00013171	0.471047	0.784353	224	5	false	Solyc04g071780	345.152	224	0	0	0.859634	false	0		8	0.876172
Solyc05g041200.4.1	2.06277	0.00016852	0.484784	0.768028	223	5	false	Solyc05g041200	383.614	223	0	0	0.867153	false	0		8	0.865009
Solyc03g111330.4.1	2.02005	0.00240839	0.495037	0.596257	221	5	false	Solyc03g111330	294.534	221	0	0	0.872493	false	0		8	0.914563
Solyc02g079740.1.1	2.10201	0.00058422	0.475736	0.647265	221	5	false	Solyc02g079740	288.14	221	0	0	0.862249	false	0		8	0.90603
Solyc04g081480.3.1	2.17786	0.00031154	0.459167	0.705101	221	5	false	Solyc04g081480	305.321	221	0	0	0.852768	false	0		8	0.879061
Solyc06g082140.3.1	1.98605	0.00022677	0.503512	0.745825	221	5	false	Solyc06g082140	371.086	221	0	0	0.876744	false	0		6	0.918072
Solyc11g010510.2.1	2.07498	0.00013745	0.481933	0.782312	221	5	false	Solyc11g010510	409.005	221	0	0	0.865628	false	0		8	0.840134
Solyc08g062330.3.1	1.99215	0.00442155	0.501969	0.79257	220	5	false	Solyc08g062330	415.005	220	0	0	0.875981	false	0		6	0.915864
Solyc02g079430.4.1	2.07585	0.00012391	0.48173	0.792594	219	5	false	Solyc02g079430	378.548	219	0	0	0.865519	false	0		8	0.86514
Solyc07g005210.3.1	2.06888	0.00017767	0.483354	0.76578	218	5	false	Solyc07g005210	399.381	218	0	0	0.866391	false	0		8	0.825273
Solyc02g084600.4.1	2.14734	2.817e-05	0.465692	0.91202	218	6	false	Solyc02g084600	417.807	218	0	0	0.856582	false	0		6	0.832493
Solyc01g107650.3.1	2.05493	0.00141794	0.486636	0.624548	216	5	false	Solyc01g107650	310.681	216	0	0	0.868134	false	0		6	0.911843
Solyc05g008770.3.1	2.02441	0.00070717	0.493971	0.60745	216	5	false	Solyc05g008770	311.366	216	0	0	0.871949	false	0		6	0.927301
Solyc02g082690.3.1	2.07759	0.00057613	0.481326	0.683025	215	5	false	Solyc02g082690	310.26	215	0	0	0.865301	false	0		8	0.915652
Solyc11g065820.3.1	2.17873	0.00053259	0.458984	0.672546	214	5	false	Solyc11g065820	292.612	214	0	0	0.852659	false	0		8	0.879281
Solyc04g006970.4.1	2.03313	0.00080625	0.491852	0.606874	213	5	false	Solyc04g006970	304.263	213	0	0	0.870859	false	0		8	0.870448
Solyc01g081440.3.1	2.0558	0.00058533	0.486429	0.616574	213	5	false	Solyc01g081440	284.906	213	0	0	0.868025	false	0		6	0.898391
Solyc02g087780.3.1	2.0619	0.00054908	0.484989	0.620808	212	5	false	Solyc02g087780	283.071	212	0	0	0.867262	false	0		8	0.90564
Solyc01g110520.3.1	2.0837	0.00049459	0.479916	0.691764	212	6	false	Solyc01g110520	333.269	212	0	0	0.864538	false	0		6	0.913441
Solyc01g100110.4.1	2.04969	0.00124009	0.487878	0.582984	211	5	false	Solyc01g100110	289.052	211	0	0	0.868788	false	0		6	0.916283
Solyc11g028210.1.1	2.06888	6.764e-05	0.483354	0.839991	211	5	false	Solyc11g028210	387.63	211	0	0	0.866391	false	0		8	0.905145
Solyc03g019650.3.1	2.19529	0.00017579	0.45552	0.768877	210	5	false	Solyc03g019650	320.248	210	0	0	0.850588	false	0		8	0.870461
Solyc12g006505.1.1	2.17698	0.00012423	0.459351	0.791707	210	5	false	Solyc12g006505	325.533	210	0	0	0.852877	false	0		8	0.863719
Solyc06g063270.4.1	2.10724	1.102e-05	0.474555	0.952335	210	5	false	Solyc06g063270	452.81	210	0	0	0.861595	false	0		6	0.928291
Solyc06g075150.3.1	2.07411	7.61e-06	0.482135	0.961768	210	6	false	Solyc06g075150	461.143	210	0	0	0.865737	false	0	ARF	8	0.907088
Solyc09g065390.1.1	2.18309	0.00011069	0.458067	0.796421	209	5	false	Solyc09g065390	330.043	209	0	0	0.852114	false	0		8	0.864931
Solyc12g010900.1.1	2.16914	0.00010431	0.461013	0.803744	208	5	false	Solyc12g010900	335.346	208	0	0	0.853858	false	0		8	0.858383
Solyc07g055660.2.1	2.09503	0.00013676	0.47732	0.777872	207	5	false	Solyc07g055660	404.309	207	0	0	0.863121	false	0		8	0.841721
Solyc05g013060.4.1	2.20227	0.00020279	0.454078	0.752546	206	5	false	Solyc05g013060	313.481	206	0	0	0.849717	false	0		8	0.868887
Solyc11g007470.1.1	2.17175	7.52e-06	0.460458	0.957518	206	6	false	Solyc11g007470	434.791	206	0	0	0.853531	false	0		8	0.874458
Solyc03g117800.4.1	2.21709	0.00013002	0.451042	0.791631	205	5	false	Solyc03g117800	320.834	205	0	0	0.847864	false	0		8	0.856417
Solyc07g042900.4.1	2.11683	0.00010511	0.472405	0.807365	205	5	false	Solyc07g042900	361.98	205	0	0	0.860397	false	0		8	0.85573
Solyc01g086810.2.1	2.14908	0.00045759	0.465314	0.685753	203	5	false	Solyc01g086810	294.557	203	0	0	0.856364	false	0		8	0.890493
Solyc02g094430.4.1	2.07236	0.000972	0.482541	0.596966	202	5	false	Solyc02g094430	286.639	202	0	0	0.865955	false	0		8	0.864106
Solyc01g100640.4.1	2.17524	9.561e-05	0.459719	0.811294	201	5	false	Solyc01g100640	331.443	201	0	0	0.853095	false	0		8	0.8897
Solyc11g065760.2.1	2.12642	0.00048366	0.470275	0.65608	200	5	false	Solyc11g065760	274.73	200	0	0	0.859198	false	0		6	0.84744
Solyc10g078340.2.1	2.15257	0.00033182	0.464561	0.693668	200	5	false	Solyc10g078340	293.81	200	0	0	0.855929	false	0		6	0.827961
Solyc06g074750.1.1	2.09677	6.548e-05	0.476923	0.883518	200	5	false	Solyc06g074750	445.02	200	0	0	0.862903	false	0		8	0.871087
Solyc10g084840.2.1	2.12642	0.00033301	0.470275	0.716258	199	6	false	Solyc10g084840	331.774	199	0	0	0.859198	false	0		6	0.913266
Solyc07g017510.3.1	2.22842	0.0001239	0.448748	0.794427	199	5	false	Solyc07g017510	318.015	199	0	0	0.846447	false	0		8	0.856058
Solyc06g074670.4.1	2.10375	0.00066937	0.475342	0.616521	198	5	false	Solyc06g074670	260.939	198	0	0	0.862031	false	0		6	0.880577
Solyc03g116100.3.1	2.20401	7.789e-05	0.453718	0.81649	198	5	false	Solyc03g116100	329.015	198	0	0	0.849499	false	0	MYB	8	0.86138
Solyc03g124068.1.1	2.09852	0.00065483	0.476527	0.600021	197	5	false	Solyc03g124068	257.563	197	0	0	0.862685	false	0		8	0.878442
Solyc11g007390.1.1	2.21622	6.88e-06	0.45122	0.957837	197	6	false	Solyc11g007390	423.03	197	0	0	0.847973	false	0		8	0.84274
Solyc08g016804.1.1	2.1857	5.611e-05	0.457519	0.926374	196	6	false	Solyc08g016804	424.005	196	0	0	0.851787	false	0		8	0.836594
Solyc06g071750.3.1	2.11421	0.00037771	0.47299	0.651781	194	5	false	Solyc06g071750	269.046	194	0	0	0.860724	false	0		8	0.904567
Solyc05g007830.3.1	2.21186	0.00014895	0.452109	0.806293	193	6	false	Solyc05g007830	356.606	193	0	0	0.848518	false	0		6	0.875702
Solyc05g053150.2.1	2.21011	7.31e-05	0.452465	0.951189	192	6	false	Solyc05g053150	412.958	192	0	0	0.848736	false	0	MYB	8	0.848457
Solyc07g066640.3.1	1.95815	0.00012636	0.510686	0.821824	191	5	false	Solyc07g066640	433.487	191	0	0	0.880231	false	0		8	0.955871
Solyc11g042800.2.1	2.1796	0.00029483	0.4588	0.699081	190	5	false	Solyc11g042800	285.637	190	0	0	0.85255	false	0		8	0.888269
Solyc01g090740.3.1	2.18396	0.00027855	0.457884	0.710331	190	5	false	Solyc01g090740	298.216	190	0	0	0.852005	false	0		8	0.879876
Solyc11g013470.1.1	2.23452	0.00022055	0.447522	0.724589	190	5	false	Solyc11g013470	296.826	190	0	0	0.845684	false	0	ARF	8	0.871147
Solyc01g096170.4.1	2.13165	0.00022527	0.469121	0.732804	189	5	false	Solyc01g096170	306.021	189	0	0	0.858544	false	0		8	0.917436
Solyc03g083910.5.1	2.23976	9.054e-05	0.446477	0.805077	189	5	false	Solyc03g083910	312.349	189	0	0	0.845031	false	0		8	0.843581
Solyc10g084320.3.1	2.25632	2.149e-05	0.443199	0.925476	189	6	false	Solyc10g084320	403.974	189	0	0	0.84296	false	0		6	0.886931
Solyc12g016210.2.1	2.07759	0.00033574	0.481326	0.686369	188	5	false	Solyc12g016210	326.745	188	0	0	0.865301	false	0		8	0.872417
Solyc12g094385.1.1	2.23452	0.00010157	0.447522	0.806178	188	5	false	Solyc12g094385	315.809	188	0	0	0.845684	false	0		8	0.856457
Solyc01g108880.4.1	2.15344	7.545e-05	0.464372	0.828194	188	5	false	Solyc01g108880	359.926	188	0	0	0.85582	false	0		8	0.85689
Solyc01g104660.3.1	2.18221	8.208e-05	0.45825	0.816514	187	5	false	Solyc01g104660	350.984	187	0	0	0.852223	false	0		8	0.837388
Solyc02g067660.4.1	2.16216	0.00733534	0.4625	0.72694	186	5	false	Solyc02g067660	312.183	186	0	0	0.85473	false	0		6	0.855168
Solyc07g007130.1.1	2.02877	0.0004712	0.492909	0.895786	186	5	false	Solyc07g007130	535.124	186	0	0	0.871404	false	0		8	0.951607
Solyc02g071220.3.1	2.1578	0.00020186	0.463434	0.731764	186	5	false	Solyc02g071220	309.468	186	0	0	0.855275	false	0		6	0.841853
Solyc03g082520.1.1	2.15693	0.00010772	0.463622	0.807258	184	5	false	Solyc03g082520	345.837	184	0	0	0.855384	false	0		6	0.859401
Solyc02g062590.3.1	2.09329	0.00044285	0.477718	0.62922	181	5	false	Solyc02g062590	271.641	181	0	0	0.863339	false	0		8	0.885234
Solyc03g117010.4.1	2.11421	0.00032519	0.47299	0.689687	181	5	false	Solyc03g117010	295.271	181	0	0	0.860724	false	0		8	0.928819
Solyc05g005260.3.1	2.21186	5.99e-06	0.452109	0.967465	181	6	false	Solyc05g005260	423.171	181	0	0	0.848518	false	0		8	0.838052
Solyc11g010170.2.1	2.10026	0.00066883	0.476131	0.616139	180	5	false	Solyc11g010170	270.767	180	0	0	0.862467	false	0		8	0.863558
Solyc09g018220.3.1	1.99215	1.426e-05	0.501969	0.929132	179	5	false	Solyc09g018220	505.687	179	0	0	0.875981	false	0		6	0.985433
Solyc01g079880.3.1	2.16827	8.259e-05	0.461198	0.816162	178	5	false	Solyc01g079880	349.831	178	0	0	0.853967	false	0		8	0.838452
Solyc05g049970.3.1	2.20924	6.866e-05	0.452644	0.826143	177	5	false	Solyc05g049970	331.605	177	0	0	0.848845	false	0		8	0.841038
Solyc04g071280.3.1	2.18134	0.00062659	0.458433	0.662597	176	5	false	Solyc04g071280	251.278	176	0	0	0.852332	false	0		8	0.881608
Solyc06g061280.3.1	2.19268	0.00038677	0.456064	0.670213	175	5	false	Solyc06g061280	249.446	175	0	0	0.850915	false	0		8	0.874926
Solyc10g078590.2.1	2.21622	0.00026471	0.45122	0.699901	175	5	false	Solyc10g078590	279.983	175	0	0	0.847973	false	0		8	0.874402
Solyc03g026170.4.1	2.21447	9.755e-05	0.451575	0.808145	175	5	false	Solyc03g026170	323.834	175	0	0	0.848191	false	0		8	0.831235
Solyc04g081460.2.1	2.28684	8.078e-05	0.437286	0.820078	174	5	false	Solyc04g081460	307.741	174	0	0	0.839146	false	0		8	0.843204
Solyc05g055070.4.1	1.99564	0.0149142	0.501092	0.936618	173	5	false	Solyc05g055070	474.561	173	0	0	0.875545	false	0		8	0.962692
Solyc02g091930.3.1	2.14647	0.00060268	0.465881	0.613792	173	5	false	Solyc02g091930	260.705	173	0	0	0.856691	false	0	HD-ZIP	8	0.851768
Solyc02g071090.3.1	2.18745	0.00018962	0.457154	0.75037	173	5	false	Solyc02g071090	306.249	173	0	0	0.851569	false	0		8	0.914121
Solyc08g075470.3.1	2.21186	0.00013164	0.452109	0.825649	173	6	false	Solyc08g075470	354.266	173	0	0	0.848518	false	0		6	0.883187
Solyc12g089220.3.1	2.28858	9.629e-05	0.436952	0.818121	173	5	false	Solyc12g089220	304.647	173	0	0	0.838928	false	0		8	0.839667
Solyc04g012140.1.1	2.17524	0.0004058	0.459719	0.644567	172	5	false	Solyc04g012140	236.407	172	0	0	0.853095	false	0		8	0.874884
Solyc06g053910.4.1	2.29294	0.00011856	0.436122	0.804094	172	5	false	Solyc06g053910	300.174	172	0	0	0.838383	false	0		8	0.85196
Solyc07g056570.1.1	2.28596	9.441e-05	0.437452	0.822249	172	5	false	Solyc07g056570	306.808	172	0	0	0.839255	false	0		8	0.854112
Solyc08g082000.4.1	2.25545	5.33e-06	0.443371	0.9609	172	6	false	Solyc08g082000	415.965	172	0	0	0.843069	false	0		8	0.82964
Solyc01g095720.3.1	2.1578	0.00065631	0.463434	0.597867	171	6	false	Solyc01g095720	249.836	171	0	0	0.855275	false	0		8	0.834294
Solyc01g087250.3.1	2.2197	0.00029062	0.450511	0.695494	171	5	false	Solyc01g087250	265.099	171	0	0	0.847537	false	0		8	0.867607
Solyc03g119140.4.1	2.18221	0.00032464	0.45825	0.659311	170	5	false	Solyc03g119140	237.912	170	0	0	0.852223	false	0		6	0.853503
Solyc08g067370.1.1	2.10113	0.00025825	0.475934	0.672607	170	5	false	Solyc08g067370	292.565	170	0	0	0.862358	false	0		6	0.916936
Solyc01g108190.3.1	2.29032	9.736e-05	0.43662	0.811277	170	5	false	Solyc01g108190	299.288	170	0	0	0.83871	false	0		8	0.845477
Solyc10g085140.2.1	2.30776	6.031e-05	0.433321	0.828681	170	5	false	Solyc10g085140	302.765	170	0	0	0.83653	false	0		8	0.827729
Solyc05g054740.3.1	2.17873	0.000594	0.458984	0.632925	169	6	false	Solyc05g054740	265.195	169	0	0	0.852659	false	0		6	0.891182
Solyc04g076050.4.1	2.09241	0.00017996	0.477917	0.84089	168	5	false	Solyc04g076050	418.946	168	0	0	0.863448	false	0		8	0.904517
Solyc08g077560.4.1	2.16216	7.25e-05	0.4625	0.80489	168	5	false	Solyc08g077560	391.565	168	0	0	0.85473	false	0		8	0.815709
Solyc07g008590.1.1	2.01308	0.00331452	0.496752	0.851526	167	5	false	Solyc07g008590	462.808	167	0	0	0.873365	false	0		6	0.9452
Solyc10g076360.1.1	2.14821	0.00054952	0.465503	0.706754	166	5	false	Solyc10g076360	284.849	166	0	0	0.856473	false	0		6	0.883489
Solyc04g077140.3.1	2.19268	0.00032288	0.456064	0.658389	165	5	false	Solyc04g077140	234.812	165	0	0	0.850915	false	0		6	0.867792
Solyc09g150142.1.1	2.30078	0.00012835	0.434634	0.769789	164	5	false	Solyc09g150142	288.909	164	0	0	0.837402	false	0		8	0.858387
Solyc06g009050.3.1	2.1857	7.448e-05	0.457519	0.81221	164	5	false	Solyc06g009050	348.988	164	0	0	0.851787	false	0		8	0.818639
Solyc06g048570.3.1	2.13775	0.00023762	0.467781	0.685375	163	5	false	Solyc06g048570	272.73	163	0	0	0.857781	false	0		6	0.906182
Solyc11g020290.3.1	2.27289	9.125e-05	0.439969	0.804817	163	5	false	Solyc11g020290	302.515	163	0	0	0.840889	false	0		8	0.878948
Solyc11g044310.2.1	2.24412	0.00021581	0.44561	0.717736	162	5	false	Solyc11g044310	272.901	162	0	0	0.844486	false	0		8	0.870169
Solyc06g066020.3.1	2.01744	0.00098591	0.495678	0.832919	161	5	false	Solyc06g066020	427.242	161	0	0	0.87282	false	0		8	0.956483
Solyc06g068740.4.1	2.15083	0.00039843	0.464937	0.629348	161	5	false	Solyc06g068740	243.137	161	0	0	0.856146	false	0		8	0.850176
Solyc04g077755.1.1	2.04359	6.27e-06	0.489334	0.950621	161	5	false	Solyc04g077755	528.913	161	0	0	0.869551	false	0		8	0.899679
Solyc07g007710.4.1	2.22842	0.00022775	0.448748	0.691585	159	5	false	Solyc07g007710	241.132	159	0	0	0.846447	false	0		8	0.875263
Solyc06g036640.4.1	2.30689	6.37e-05	0.433484	0.839742	159	5	false	Solyc06g036640	296.226	159	0	0	0.836639	false	0		8	0.831536
Solyc01g105420.4.1	2.31299	6.369e-05	0.432341	0.835045	159	5	false	Solyc01g105420	293.849	159	0	0	0.835876	false	0		8	0.826507
Solyc03g063730.4.1	2.33827	4.996e-05	0.427666	0.839583	159	5	false	Solyc03g063730	298.006	159	0	0	0.832716	false	0		8	0.813441
Solyc09g014970.4.1	2.22581	0.0004717	0.449275	0.700476	158	6	false	Solyc09g014970	281.272	158	0	0	0.846774	false	0		6	0.88365
Solyc01g005590.2.1	2.23801	0.00032329	0.446825	0.687253	158	6	false	Solyc01g005590	272.31	158	0	0	0.845248	false	0		6	0.878097
Solyc09g098120.3.1	2.24063	0.00022705	0.446304	0.700153	158	5	false	Solyc09g098120	246.456	158	0	0	0.844922	false	0		8	0.859773
Solyc07g052640.3.1	2.16391	0.0001183	0.462127	0.813674	158	5	false	Solyc07g052640	337.247	158	0	0	0.854512	false	0		8	0.910274
Solyc04g080230.3.1	2.25458	1.263e-05	0.443542	0.943982	157	6	false	Solyc04g080230	401.943	157	0	0	0.843178	false	0		6	0.871638
Solyc08g079710.3.1	2.29119	0.00024909	0.436454	0.814144	156	6	false	Solyc08g079710	331.929	156	0	0	0.838601	false	0		6	0.87182
Solyc10g080190.1.1	2.18745	6.2e-05	0.457154	0.815385	156	5	false	Solyc10g080190	357.808	156	0	0	0.851569	false	0		8	0.831992
Solyc09g092260.4.1	2.2633	0.00021364	0.441834	0.715944	153	5	false	Solyc09g092260	255.438	153	0	0	0.842088	false	0		8	0.865928
Solyc01g102300.3.1	2.27201	0.0002059	0.440138	0.710956	153	5	false	Solyc01g102300	250.065	153	0	0	0.840998	false	0	bHLH	8	0.853277
Solyc03g097600.3.1	2.27724	5.031e-05	0.439127	0.846319	153	5	false	Solyc03g097600	315.725	153	0	0	0.840344	false	0		8	0.816988
Solyc11g005430.2.1	2.22232	0.00029156	0.44998	0.688045	152	6	false	Solyc11g005430	272.618	152	0	0	0.84721	false	0		6	0.897874
Solyc02g086860.4.1	2.17088	0.00028791	0.460643	0.657285	152	5	false	Solyc02g086860	255.066	152	0	0	0.85364	false	0		8	0.8535
Solyc02g065000.1.1	2.18309	0.00027884	0.458067	0.662163	151	5	false	Solyc02g065000	236.755	151	0	0	0.852114	false	0		6	0.876043
Solyc03g113680.4.1	2.10113	0.00025388	0.475934	0.698102	151	5	false	Solyc03g113680	313.099	151	0	0	0.862358	false	0		6	0.936889
Solyc07g062120.4.1	2.28509	4.963e-05	0.437619	0.840015	149	5	false	Solyc07g062120	309.98	149	0	0	0.839364	false	0		8	0.813
Solyc07g056230.3.1	2.2755	8.001e-05	0.439464	0.825887	148	6	false	Solyc07g056230	335.115	148	0	0	0.840562	false	0		6	0.896589
Solyc01g005930.3.1	2.35658	5.356e-05	0.424343	0.843537	148	5	false	Solyc01g005930	282.034	148	0	0	0.830427	false	0		8	0.82268
Solyc01g091260.3.1	2.30863	4.038e-05	0.433157	0.858706	148	5	false	Solyc01g091260	309.574	148	0	0	0.836421	false	0		8	0.842603
Solyc03g005940.4.1	2.05144	0.00075475	0.487463	0.848276	146	5	false	Solyc03g005940	381.568	146	0	0	0.86857	false	0		8	0.957826
Solyc03g112280.3.1	2.21622	0.0002316	0.45122	0.678602	146	5	false	Solyc03g112280	230.438	146	0	0	0.847973	false	0		8	0.858915
Solyc07g064110.3.1	2.22319	0.00031211	0.449804	0.684483	145	5	false	Solyc07g064110	221.131	145	0	0	0.847101	false	0		8	0.852626
Solyc01g005030.4.1	2.23104	0.00028196	0.448222	0.653736	145	5	false	Solyc01g005030	235.834	145	0	0	0.84612	false	0		8	0.839301
Solyc03g097360.3.1	2.31735	8.009e-05	0.431527	0.814464	145	6	false	Solyc03g097360	318.117	145	0	0	0.835331	false	0		6	0.856096
Solyc03g114330.3.1	2.29294	5.431e-05	0.436122	0.86705	145	5	false	Solyc03g114330	319.738	145	0	0	0.838383	false	0		8	0.906514
Solyc02g082060.2.1	2.3592	3.837e-05	0.423873	0.85	145	5	false	Solyc02g082060	289.393	145	0	0	0.8301	false	0		8	0.810627
Solyc09g008050.3.1	2.23976	0.00036897	0.446477	0.641511	144	6	false	Solyc09g008050	233.368	144	0	0	0.845031	false	0		8	0.822678
Solyc07g062530.3.1	2.28422	0.0002441	0.437786	0.704351	144	5	false	Solyc07g062530	222.264	144	0	0	0.839473	false	0		8	0.857418
Solyc02g084560.4.1	2.1918	2.04e-05	0.456245	0.885198	144	5	false	Solyc02g084560	404.882	144	0	0	0.851024	false	0		8	0.842504
Solyc01g096340.3.1	2.35571	0.00010499	0.4245	0.765488	143	5	false	Solyc01g096340	266.825	143	0	0	0.830536	false	0		8	0.834692
Solyc12g006930.2.1	2.31212	4.993e-05	0.432504	0.834382	142	5	false	Solyc12g006930	304.289	142	0	0	0.835985	false	0		8	0.802102
Solyc12g009680.2.1	2.25109	3.431e-05	0.444229	0.860226	140	5	false	Solyc12g009680	334.014	140	0	0	0.843614	false	0		8	0.845112
Solyc09g092760.2.1	2.25371	0.0003984	0.443714	0.670629	139	5	false	Solyc09g092760	209.259	139	0	0	0.843287	false	0		8	0.848348
Solyc04g007150.3.1	2.17262	0.00011659	0.460273	0.919073	138	6	false	Solyc04g007150	448.5	138	0	0	0.853422	false	0		6	0.942502
Solyc11g006290.2.1	2.41151	3.607e-05	0.414678	0.863641	138	5	false	Solyc11g006290	280.37	138	0	0	0.823561	false	0		8	0.815138
Solyc07g018010.3.1	2.01744	4.9e-06	0.495678	0.944356	138	5	false	Solyc07g018010	490.696	138	0	0	0.87282	false	0	bHLH	6	0.928379
Solyc06g073740.3.1	2.32694	0.00032403	0.429749	0.692894	137	5	false	Solyc06g073740	196.628	137	0	0	0.834133	false	0		8	0.833139
Solyc07g008310.3.1	2.37751	5.736e-05	0.420609	0.850043	137	5	false	Solyc07g008310	275.044	137	0	0	0.827812	false	0		8	0.821769
Solyc02g082720.4.1	2.31909	0.00178506	0.431203	0.844444	136	6	false	Solyc02g082720	332.963	136	0	0	0.835113	false	0		6	0.865877
Solyc04g053080.4.1	2.25283	0.00028642	0.443885	0.671678	136	5	false	Solyc04g053080	232.868	136	0	0	0.843396	false	0		8	0.832295
Solyc04g071630.3.1	2.26765	0.00029047	0.440984	0.660287	133	5	false	Solyc04g071630	217.421	133	0	0	0.841543	false	0		8	0.810257
Solyc05g005870.3.1	2.32694	6.607e-05	0.429749	0.835726	133	6	false	Solyc05g005870	322.602	133	0	0	0.834133	false	0		6	0.869297
Solyc02g083280.4.1	2.42371	2.958e-05	0.41259	0.870586	133	5	false	Solyc02g083280	276.203	133	0	0	0.822036	false	0		8	0.820045
Solyc02g066930.3.1	2.27637	0.00020103	0.439295	0.692459	132	5	false	Solyc02g066930	203.424	132	0	0	0.840453	false	0		8	0.838133
Solyc01g109800.2.1	2.3095	0.00014405	0.432994	0.725306	132	5	false	Solyc01g109800	216.515	132	0	0	0.836312	false	0		8	0.864243
Solyc01g109810.2.1	2.26068	0.00013407	0.442345	0.760005	132	5	false	Solyc01g109810	257.424	132	0	0	0.842415	false	0		8	0.905879
Solyc01g109380.3.1	2.12206	0.00011951	0.471241	0.887347	132	5	false	Solyc01g109380	440.652	132	0	0	0.859743	false	0		6	0.913837
Solyc08g006800.3.1	2.29817	0.00010545	0.435129	0.750289	132	5	false	Solyc08g006800	229.947	132	0	0	0.837729	false	0		8	0.849685
Solyc06g049020.1.1	2.28335	0.00019908	0.437953	0.701703	131	6	false	Solyc06g049020	256.282	131	0	0	0.839582	false	0		6	0.901488
Solyc04g005800.3.1	2.37925	3.704e-05	0.4203	0.877158	131	5	false	Solyc04g005800	282.427	131	0	0	0.827594	false	0	HD-ZIP	8	0.842594
Solyc08g079430.3.1	2.30166	0.00016886	0.43447	0.707122	129	5	false	Solyc08g079430	200.612	129	0	0	0.837293	false	0		8	0.829553
Solyc06g063420.4.1	2.33043	0.00015552	0.429106	0.712088	129	5	false	Solyc06g063420	200.271	129	0	0	0.833697	false	0		8	0.847809
Solyc11g010440.3.1	2.13078	9.48e-06	0.469313	0.912791	129	5	false	Solyc11g010440	496.713	129	0	0	0.858653	false	0		6	0.916982
Solyc02g085000.3.1	2.30602	8.967e-05	0.433648	0.778789	128	5	false	Solyc02g085000	253.398	128	0	0	0.836748	false	0		8	0.875024
Solyc08g081140.4.1	2.39494	3.942e-05	0.417546	0.865157	128	5	false	Solyc08g081140	271.469	128	0	0	0.825632	false	0	bHLH	8	0.822262
Solyc04g024840.3.1	2.32345	0.00014481	0.430394	0.736408	127	5	false	Solyc04g024840	207.921	127	0	0	0.834568	false	0		6	0.807126
Solyc04g079350.1.1	2.3592	8.942e-05	0.423873	0.87839	127	5	false	Solyc04g079350	302.913	127	0	0	0.8301	false	0		8	0.875732
Solyc12g094380.2.1	2.40889	5.776e-05	0.415128	0.818921	126	5	false	Solyc12g094380	259.952	126	0	0	0.823888	false	0		8	0.823905
Solyc12g006230.3.1	2.31125	0.00017313	0.432667	0.705088	124	5	false	Solyc12g006230	194.637	124	0	0	0.836094	false	0		8	0.822745
Solyc12g049510.3.1	2.31822	0.00016013	0.431365	0.692106	124	5	false	Solyc12g049510	204.363	124	0	0	0.835222	false	0		8	0.834169
Solyc06g060840.1.1	2.34002	8.655e-05	0.427347	0.76636	123	5	false	Solyc06g060840	232.585	123	0	0	0.832498	false	0		8	0.841777
Solyc08g067160.3.1	2.40628	0.00179077	0.41558	0.842433	122	6	false	Solyc08g067160	318.525	122	0	0	0.824215	false	0		6	0.82758
Solyc07g039310.1.1	2.29817	0.00013842	0.435129	0.791898	122	6	false	Solyc07g039310	287.68	122	0	0	0.837729	false	0		6	0.873499
Solyc11g008540.3.1	2.12642	0.00164319	0.470275	0.860606	121	5	false	Solyc11g008540	401.719	121	0	0	0.859198	false	0		6	0.954083
Solyc07g042500.4.1	2.44115	2.499e-05	0.409643	0.876513	119	5	false	Solyc07g042500	262.126	119	0	0	0.819856	false	0		8	0.805972
Solyc02g030210.4.1	2.31386	0.00016769	0.432178	0.687382	118	6	false	Solyc02g030210	208.941	118	0	0	0.835767	false	0	AP2	8	0.811055
Solyc04g049360.3.1	2.34002	0.00020237	0.427347	0.694518	117	5	false	Solyc04g049360	198.821	117	0	0	0.832498	false	0		6	0.852164
Solyc06g053980.3.1	2.41935	6.932e-05	0.413333	0.77542	117	5	false	Solyc06g053980	244.632	117	0	0	0.822581	false	0		8	0.813702
Solyc08g023440.3.1	2.38535	0.00015844	0.419225	0.738381	116	5	false	Solyc08g023440	187.888	116	0	0	0.826831	false	0		8	0.828899
Solyc07g042080.4.1	2.32868	0.00010677	0.429427	0.732495	114	5	false	Solyc07g042080	197.202	114	0	0	0.833915	false	0		8	0.824678
Solyc08g068920.4.1	2.41151	0.00010263	0.414678	0.739481	114	5	false	Solyc08g068920	181.351	114	0	0	0.823561	false	0		8	0.809234
Solyc04g081590.4.1	2.28858	8.6e-06	0.436952	0.93195	112	5	false	Solyc04g081590	351.884	112	0	0	0.838928	false	0		6	0.865953
Solyc01g007010.2.1	2.37402	7.2e-05	0.421227	0.778706	111	5	false	Solyc01g007010	203.198	111	0	0	0.828248	false	0		6	0.857121
Solyc03g096740.4.1	2.29991	8.33e-06	0.434799	0.923997	111	5	false	Solyc03g096740	340.027	111	0	0	0.837511	false	0		8	0.865441
Solyc09g097820.3.1	2.42197	9.231e-05	0.412887	0.750425	109	5	false	Solyc09g097820	213.367	109	0	0	0.822254	false	0		8	0.820179
Solyc03g120060.2.1	2.29032	8.463e-05	0.43662	0.764696	109	5	false	Solyc03g120060	232.651	109	0	0	0.83871	false	0		6	0.869187
Solyc01g104300.3.1	2.43418	7.754e-05	0.410817	0.765206	109	5	false	Solyc01g104300	195.138	109	0	0	0.820728	false	0		8	0.823562
Solyc01g098400.3.1	2.40628	7.579e-05	0.41558	0.77288	107	5	false	Solyc01g098400	184.505	107	0	0	0.824215	false	0		8	0.812066
Solyc01g006790.3.1	2.28596	5.057e-05	0.437452	0.797214	107	5	false	Solyc01g006790	221.514	107	0	0	0.839255	false	0		8	0.875255
Solyc02g082930.3.1	2.46469	1.346e-05	0.40573	0.893493	107	5	false	Solyc02g082930	265.037	107	0	0	0.816914	false	0		8	0.817269
Solyc08g080090.3.1	2.45248	1.883e-05	0.40775	0.892902	106	5	false	Solyc08g080090	259.651	106	0	0	0.818439	false	0		8	0.809823
Solyc01g105970.3.1	2.35571	8.012e-05	0.4245	0.776326	104	5	false	Solyc01g105970	191.942	104	0	0	0.830536	false	0		8	0.822934
Solyc12g042430.2.1	2.21099	4.051e-05	0.452287	0.806967	103	5	false	Solyc12g042430	299.311	103	0	0	0.848627	false	0		6	0.935373
Solyc05g009350.4.1	2.33479	0.00011452	0.428305	0.741021	102	6	false	Solyc05g009350	218.127	102	0	0	0.833152	false	0		8	0.847107
Solyc12g044930.3.1	2.3435	2.34e-06	0.426711	0.96198	101	6	false	Solyc12g044930	392.119	101	0	0	0.832062	false	0		8	0.823106
Solyc12g007060.1.1	2.27812	3.442e-05	0.438959	0.815556	100	5	false	Solyc12g007060	269.16	100	0	0	0.840235	false	0		8	0.910718
Solyc12g014570.2.1	2.04098	2.94e-05	0.489962	0.925657	100	5	false	Solyc12g014570	494.23	100	0	0	0.869878	false	0		6	0.941051
Solyc01g105670.3.1	2.40802	6.585e-05	0.415279	0.791796	99	5	false	Solyc01g105670	187.061	99	0	0	0.823997	false	0		8	0.829198
Solyc06g150119.1.1	2.43418	4.829e-05	0.410817	0.802861	98	5	false	Solyc06g150119	226.551	98	0	0	0.820728	false	0	WOX	8	0.849598
Solyc09g009100.4.1	2.41848	0.00014925	0.413482	0.748926	97	5	false	Solyc09g009100	174.897	97	0	0	0.82269	false	0	HSF	6	0.831178
Solyc05g013720.3.1	2.46818	9.25e-05	0.405157	0.728522	97	5	false	Solyc05g013720	216.412	97	0	0	0.816478	false	0		8	0.807357
Solyc05g005540.4.1	2.3932	9.011e-05	0.417851	0.892826	97	6	false	Solyc05g005540	328.371	97	0	0	0.82585	false	0		6	0.892341
Solyc01g109700.3.1	2.41412	7.856e-05	0.414229	0.832904	97	6	false	Solyc01g109700	272.619	97	0	0	0.823235	false	0	bHLH	6	0.86244
Solyc11g013810.3.1	2.47079	7.581e-05	0.404728	0.770619	97	6	false	Solyc11g013810	222.392	97	0	0	0.816151	false	0		6	0.82659
Solyc12g006760.1.1	2.42371	4.037e-05	0.41259	0.826675	97	6	false	Solyc12g006760	263.536	97	0	0	0.822036	false	0		6	0.854673
Solyc10g024420.3.1	2.46643	5.634e-05	0.405444	0.794518	96	5	false	Solyc10g024420	189.729	96	0	0	0.816696	false	0		8	0.806222
Solyc03g078520.4.1	2.40541	5.551e-05	0.41573	0.78443	96	5	false	Solyc03g078520	178.188	96	0	0	0.824324	false	0		8	0.803826
Solyc03g111160.3.1	2.45336	4.742e-05	0.407605	0.80636	96	5	false	Solyc03g111160	180.417	96	0	0	0.81833	false	0		8	0.819023
Solyc06g083800.4.1	2.49869	5.98e-05	0.400209	0.771333	95	5	false	Solyc06g083800	170.547	95	0	0	0.812663	false	0		8	0.81555
Solyc01g007020.4.1	2.28858	4.142e-05	0.436952	0.808511	94	5	false	Solyc01g007020	210.989	94	0	0	0.838928	false	0		6	0.893446
Solyc05g055650.3.1	2.42197	4.505e-05	0.412887	0.804109	92	5	false	Solyc05g055650	176.087	92	0	0	0.822254	false	0		8	0.810022
Solyc10g079600.2.1	2.38971	3.272e-05	0.41846	0.793895	91	5	false	Solyc10g079600	217.396	91	0	0	0.826286	false	0		6	0.817857
Solyc01g095220.2.1	2.20314	4.05e-06	0.453898	0.918193	91	5	false	Solyc01g095220	468.714	91	0	0	0.849608	false	0		6	0.88923
Solyc01g009070.3.1	2.34002	0.00025273	0.427347	0.789263	90	5	false	Solyc01g009070	229.111	90	0	0	0.832498	false	0	MYB	8	0.876777
Solyc03g082610.1.1	2.517	9.675e-05	0.397298	0.719351	90	6	false	Solyc03g082610	191.444	90	0	0	0.810375	false	0		6	0.816969
Solyc01g099750.2.1	2.45946	3.456e-05	0.406593	0.832737	89	5	false	Solyc01g099750	194.888	89	0	0	0.817568	false	0		8	0.842867
Solyc01g104410.4.1	2.34699	2.819e-05	0.426077	0.837252	88	6	false	Solyc01g104410	265.045	88	0	0	0.831626	false	0		8	0.851364
Solyc09g082500.4.1	2.51613	6.945e-05	0.397436	0.755146	87	6	false	Solyc09g082500	199.966	87	0	0	0.810484	false	0	CPP	6	0.815377
Solyc07g052970.3.1	2.49259	5.952e-05	0.401189	0.869554	87	6	false	Solyc07g052970	276.161	87	0	0	0.813426	false	0		6	0.818195
Solyc10g075118.1.1	2.39843	2.638e-05	0.416939	0.832665	87	5	false	Solyc10g075118	257.575	87	0	0	0.825196	false	0		8	0.87197
Solyc08g006590.2.1	2.4551	1.787e-05	0.407315	0.888532	87	6	false	Solyc08g006590	283.966	87	0	0	0.818112	false	0		6	0.841444
Solyc02g091390.3.1	2.28335	1.098e-05	0.437953	0.887463	87	6	false	Solyc02g091390	390.759	87	0	0	0.839582	false	0		8	0.818178
Solyc04g016230.4.1	2.29119	0.0007547	0.436454	0.854172	86	6	false	Solyc04g016230	318.605	86	0	0	0.838601	false	0		6	0.933949
Solyc04g074870.3.1	2.50131	8.682e-05	0.399791	0.72605	85	6	false	Solyc04g074870	176.918	85	0	0	0.812337	false	0		6	0.841584
Solyc05g054200.4.1	2.53705	1.225e-05	0.394158	0.913655	84	5	false	Solyc05g054200	228.631	84	0	0	0.807868	false	0		8	0.803374
Solyc02g082920.4.1	2.49346	4.91e-06	0.401049	0.929145	84	5	false	Solyc02g082920	262.048	84	0	0	0.813317	false	0		8	0.824871
Solyc07g041235.1.1	2.30253	2.77e-06	0.434305	0.965325	83	6	false	Solyc07g041235	389.59	83	0	0	0.837184	false	0		6	0.92147
Solyc07g053490.3.1	2.53095	3.848e-05	0.395109	0.826257	82	5	false	Solyc07g053490	184.427	82	0	0	0.808631	false	0		8	0.806062
Solyc11g066740.2.1	2.51874	3.2e-05	0.397023	0.834688	82	5	false	Solyc11g066740	191.171	82	0	0	0.810157	false	0		8	0.804522
Solyc06g068430.4.1	2.48736	1.867e-05	0.402033	0.845679	81	5	false	Solyc06g068430	241.519	81	0	0	0.81408	false	0		8	0.835846
Solyc03g122080.3.1	2.39843	2.226e-05	0.416939	0.95981	80	6	false	Solyc03g122080	394.625	80	0	0	0.825196	false	0		6	0.869686
Solyc01g106880.3.1	2.44464	8.81e-06	0.409058	0.90912	79	6	false	Solyc01g106880	280.734	79	0	0	0.81942	false	0		6	0.861809
Solyc08g016430.1.1	2.3653	3.017e-05	0.422779	0.838688	77	6	false	Solyc08g016430	269.532	77	0	0	0.829337	false	0		8	0.877193
Solyc09g005090.1.1	2.38622	0.0023505	0.419072	0.744211	76	5	false	Solyc09g005090	250.724	76	0	0	0.826722	false	0		6	0.847331
Solyc02g071760.4.1	2.40802	1.481e-05	0.415279	0.855789	76	5	false	Solyc02g071760	224.724	76	0	0	0.823997	false	0		8	0.87018
Solyc06g007460.3.1	2.30078	2.2e-07	0.434634	0.991579	76	5	false	Solyc06g007460	432.145	76	0	0	0.837402	false	0		8	0.906838
Solyc06g076300.3.1	2.49172	3.083e-05	0.40133	0.825586	75	6	false	Solyc06g076300	169.467	75	0	0	0.813535	false	0		6	0.860812
Solyc06g008270.2.1	2.21883	6.06e-06	0.450688	0.918198	75	5	false	Solyc06g008270	360.547	75	0	0	0.847646	false	0		6	0.919923
Solyc07g020800.3.1	2.47254	1.844e-05	0.404443	0.887079	74	6	false	Solyc07g020800	256.392	74	0	0	0.815933	false	0		6	0.845315
Solyc03g112130.1.1	2.56495	4.303e-05	0.389871	0.836377	73	6	false	Solyc03g112130	219.986	73	0	0	0.804381	false	0		6	0.810965
Solyc10g080725.1.1	2.49259	7.47e-06	0.401189	0.910578	73	6	false	Solyc10g080725	200.384	73	0	0	0.813426	false	0		6	0.813304
Solyc05g024160.3.1	2.53531	2.751e-05	0.394429	0.817706	71	5	false	Solyc05g024160	214.282	71	0	0	0.808086	false	0		8	0.814256
Solyc08g068420.3.1	2.42546	2.75e-06	0.412293	0.961368	71	5	false	Solyc08g068420	294.887	71	0	0	0.821818	false	0		6	0.847779
Solyc06g051750.3.1	2.36792	3.88e-06	0.422312	0.919493	67	5	false	Solyc06g051750	303.925	67	0	0	0.82901	false	0		8	0.824416
Solyc01g007200.2.1	2.28858	2.43e-05	0.436952	0.861058	65	6	false	Solyc01g007200	324.754	65	0	0	0.838928	false	0	ERF	6	0.919067
Solyc01g104030.3.1	2.51526	5.29e-06	0.397574	0.928571	64	5	false	Solyc01g104030	230.625	64	0	0	0.810593	false	0		8	0.860793
Solyc05g007750.4.1	2.4333	1.39e-06	0.410964	0.960813	64	6	false	Solyc05g007750	350.375	64	0	0	0.820837	false	0		6	0.829298
Solyc04g016470.4.1	2.19093	6.1e-07	0.456427	0.975198	64	5	false	Solyc04g016470	487.594	64	0	0	0.851133	false	0		8	0.956727
Solyc06g068690.4.1	2.43243	8e-07	0.411111	0.975934	63	6	false	Solyc06g068690	370.778	63	0	0	0.820946	false	0		8	0.829882
Solyc07g049200.4.1	2.31735	9.7e-07	0.431527	0.965627	62	5	false	Solyc07g049200	373.694	62	0	0	0.835331	false	0		8	0.863425
Solyc03g070485.1.1	2.41761	3.971e-05	0.413631	0.876503	61	5	false	Solyc03g070485	218.656	61	0	0	0.822799	false	0		8	0.883017
Solyc04g082730.2.1	2.61988	2.97e-06	0.381697	0.939891	61	5	false	Solyc04g082730	203.213	61	0	0	0.797515	false	0		8	0.823915
Solyc04g015520.3.1	2.57018	2.767e-05	0.389077	0.774436	57	5	false	Solyc04g015520	201.965	57	0	0	0.803727	false	0		8	0.854166
Solyc03g078300.3.1	2.64255	4.35e-06	0.378423	0.917293	57	6	false	Solyc03g078300	165.123	57	0	0	0.794682	false	0		8	0.820557
Solyc03g112210.1.1	2.58152	4.34e-06	0.387369	0.922932	57	5	false	Solyc03g112210	210.316	57	0	0	0.80231	false	0		8	0.807091
Solyc12g094650.3.1	2.09677	0.00839652	0.476923	0.606494	56	5	false	Solyc12g094650	396.643	56	0	0	0.862903	false	0		6	0.968931
Solyc04g007425.1.1	2.58152	0.0001109	0.387369	0.885065	56	6	false	Solyc04g007425	154.696	56	0	0	0.80231	false	0		8	0.82167
Solyc09g072660.4.1	2.32868	6.9e-07	0.429427	0.964935	56	5	false	Solyc09g072660	411.911	56	0	0	0.833915	false	0		6	0.882353
Solyc08g022020.1.1	2.42459	5.439e-05	0.412442	0.822222	55	6	false	Solyc08g022020	197.491	55	0	0	0.821927	false	0		8	0.876119
Solyc06g074800.1.1	2.52223	3.31e-06	0.396474	0.938047	55	5	false	Solyc06g074800	183.836	55	0	0	0.809721	false	0	C2H2	6	0.872625
Solyc01g014250.2.1	2.50044	9.624e-05	0.39993	0.823657	53	5	false	Solyc01g014250	199.075	53	0	0	0.812446	false	0		8	0.85156
Solyc05g009120.3.1	2.58326	1.396e-05	0.387108	0.84917	52	6	false	Solyc05g009120	165.269	52	0	0	0.802092	false	0		6	0.858208
Solyc07g054130.2.1	2.46207	6.13e-06	0.406161	0.897163	48	6	false	Solyc07g054130	255.125	48	0	0	0.817241	false	0		6	0.904571
Solyc10g075103.1.1	2.51526	9.4e-07	0.397574	0.962997	47	5	false	Solyc10g075103	266.851	47	0	0	0.810593	false	0		8	0.957215
Solyc04g064870.3.1	2.6347	0.00142224	0.37955	0.763636	45	6	false	Solyc04g064870	160.378	45	0	0	0.795663	false	0		6	0.807094
Solyc04g064860.1.1	2.25981	1.57e-06	0.442515	0.927061	44	5	false	Solyc04g064860	367.432	44	0	0	0.842524	false	0	M-type_MADS	6	0.928329
Solyc07g052960.3.1	2.69224	4.8e-06	0.371438	0.87439	41	6	false	Solyc07g052960	175.78	41	0	0	0.78847	false	0	GRAS	6	0.804629
Solyc11g072310.2.1	2.16042	1.1e-07	0.462873	0.981982	37	5	false	Solyc11g072310	489.784	37	0	0	0.854948	false	0		8	0.957921
Solyc02g085990.1.1	2.33915	6.617e-05	0.427507	0.719048	36	5	false	Solyc02g085990	276.528	36	0	0	0.832607	false	0		8	0.910613
Solyc06g068600.3.1	2.74891	3.395e-05	0.363781	0.871212	33	6	false	Solyc06g068600	157.545	33	0	0	0.781386	false	0		8	0.837859
Solyc08g007120.3.1	2.45074	5.6e-07	0.40804	0.957661	32	5	false	Solyc08g007120	295.125	32	0	0	0.818657	false	0		6	0.868932
Solyc11g011340.2.1	2.42633	9e-08	0.412145	0.983908	30	6	false	Solyc11g011340	383.2	30	0	0	0.821709	false	0		8	0.83764
Solyc12g044630.2.1	2.64603	2.45e-06	0.377924	0.899015	29	6	false	Solyc12g044630	188.345	29	0	0	0.794246	false	0		6	0.876472
Solyc09g064750.2.1	2.6129	2.16e-05	0.382716	0.868946	27	6	false	Solyc09g064750	169.185	27	0	0	0.798387	false	0		8	0.82802
Solyc11g006230.3.1	2.78204	1.28e-06	0.359448	0.913333	25	6	false	Solyc11g006230	163.68	25	0	0	0.777245	false	0		6	0.818569
Solyc03g122360.3.1	2.42371	0.0041654	0.41259	0.539855	24	6	false	Solyc03g122360	264.208	24	0	0	0.822036	false	0		6	0.943214
Solyc02g076710.3.1	2.47428	1.7e-07	0.404158	0.963768	24	5	false	Solyc02g076710	298.25	24	0	0	0.815715	false	0		8	0.933296
Solyc12g006840.2.1	2.56408	1.1e-07	0.390003	0.952632	20	6	false	Solyc12g006840	390.2	20	0	0	0.80449	false	0		8	0.838584
Solyc06g072230.1.1	2.415	2.9e-07	0.414079	0.929825	19	5	false	Solyc06g072230	385.895	19	0	0	0.823126	false	0		8	0.93799
Solyc06g076050.4.1	2.57716	5.06e-06	0.388024	0.856209	18	6	false	Solyc06g076050	269.111	18	0	0	0.802855	false	0		6	0.864449
Solyc01g080990.3.1	2.5667	2e-08	0.389606	0.986928	18	6	false	Solyc01g080990	412.333	18	0	0	0.804163	false	0		8	0.819697
Solyc05g050350.2.1	2.91543	0.0032414	0.343002	0.360294	17	6	false	Solyc05g050350	18.2353	17	0	0	0.760571	false	0		6	0.908045
Solyc01g110920.4.1	2.89102	1.18e-06	0.345899	0.908333	16	6	false	Solyc01g110920	145.75	16	0	0	0.763622	false	0		6	0.846525
Solyc03g115930.3.1	2.73147	0.00504984	0.366103	0.447619	15	6	false	Solyc03g115930	58.7333	15	0	0	0.783566	false	0		6	0.943096
Solyc03g122350.3.1	2.46207	0.00178809	0.406161	0.52381	15	6	false	Solyc03g122350	191	15	0	0	0.817241	false	0		6	0.951412
Solyc05g050380.4.1	2.67306	0.00139849	0.374103	0.485714	15	6	false	Solyc05g050380	75.2	15	0	0	0.790867	false	0		6	0.922658
Solyc02g092330.3.1	2.55972	2.22e-06	0.390668	0.828571	15	6	false	Solyc02g092330	309.867	15	0	0	0.805035	false	0		8	0.856096
Solyc03g093890.3.1	2.84481	0.00142196	0.351517	0.505495	14	6	false	Solyc03g093890	41.8571	14	0	0	0.769398	false	0	MYB	6	0.986866
Solyc10g007280.4.1	3.61988	0.0009311	0.276252	0.358974	13	7	false	Solyc10g007280	8.30769	13	0	0	0.672515	false	0		6	0.938792
Solyc11g018500.3.1	2.91369	0	0.343208	1	13	6	false	Solyc11g018500	156.692	13	0	0	0.760789	false	0		6	0.815303
Solyc01g006820.2.1	2.85876	1.401e-05	0.349802	0.515152	12	6	false	Solyc01g006820	81.8333	12	0	0	0.767655	false	0	bHLH	6	0.847727
Solyc03g119250.4.1	3.61378	3.826e-05	0.276719	0.581818	11	7	false	Solyc03g119250	11	11	0	0	0.673278	false	0		6	0.975675
Solyc11g072470.3.1	2.58849	1e-06	0.386325	0.890909	11	5	false	Solyc11g072470	284.636	11	0	0	0.801439	false	0	LBD	8	0.891493
Solyc02g067750.4.1	2.89276	0	0.34569	1	10	6	false	Solyc02g067750	285.2	10	0	0	0.763405	false	0		8	0.841732
Solyc08g068610.3.1	3.12119	0.00194484	0.320391	0.583333	9	6	false	Solyc08g068610	36.8889	9	0	0	0.734852	false	0		6	0.878971
Solyc09g015770.3.1	3.08893	0.00110385	0.323737	0.527778	9	6	false	Solyc09g015770	41	9	0	0	0.738884	false	0	WRKY	6	0.809527
Solyc03g093130.3.1	3.05493	0.00076927	0.32734	0.694444	9	6	false	Solyc03g093130	17.1111	9	0	0	0.743134	false	0		6	0.952589
Solyc08g068600.3.1	3.12031	0.0002068	0.320481	0.694444	9	6	false	Solyc08g068600	38.4444	9	0	0	0.734961	false	0		6	0.860861
Solyc08g081160.3.1	2.92502	0	0.341878	1	9	6	false	Solyc08g081160	137.778	9	0	0	0.759372	false	0		6	0.857913
Solyc04g072070.3.1	3.29991	0.00274005	0.303038	0.357143	8	7	false	Solyc04g072070	10.125	8	0	0	0.712511	false	0	WRKY	6	0.942063
Solyc12g036390.2.1	3.05841	0.00036019	0.326967	0.571429	8	6	false	Solyc12g036390	18.75	8	0	0	0.742698	false	0		6	0.926553
Solyc07g040710.3.1	3.61813	6.02e-06	0.276386	0.821429	8	7	false	Solyc07g040710	12.375	8	0	0	0.672733	false	0		6	0.944741
Solyc01g097240.3.1	2.64952	1.7e-07	0.377427	0.928571	8	5	false	Solyc01g097240	259.25	8	0	0	0.79381	false	0		8	0.909771
Solyc02g076980.5.1.1	2.69834	0	0.370598	1	8	6	false	Solyc02g076980	376.625	8	0	0	0.787707	false	0		6	0.886414
Solyc11g062220.2.1	2.98256	0.0121439	0.335282	0.52381	7	6	false	Solyc11g062220	29	7	0	0	0.75218	false	0	C3H	8	0.917505
Solyc11g056260.2.1	3.97559	0.00087463	0.251535	0.571429	7	7	false	Solyc11g056260	4.57143	7	0	0	0.628051	false	0		8	0.945512
Solyc12g036400.1.1	3.63121	3.106e-05	0.27539	0.47619	7	7	false	Solyc12g036400	9	7	0	0	0.671099	false	0		6	0.909824
Solyc05g009490.3.1	2.66783	4.075e-05	0.374837	0.466667	6	6	false	Solyc05g009490	107	6	0	0	0.791521	false	0		6	0.923999
Solyc11g066430.2.1	2.60942	7.2e-06	0.383228	0.533333	6	6	false	Solyc11g066430	151.167	6	0	0	0.798823	false	0		6	0.835654
Solyc10g084090.3.1	3.97646	2.03e-06	0.25148	0.733333	6	7	false	Solyc10g084090	5.16667	6	0	0	0.627942	false	0		8	0.943987
Solyc01g010060.2.1	2.50828	1.44e-06	0.398679	0.866667	6	6	false	Solyc01g010060	221.667	6	0	0	0.811465	false	0		6	0.927497
Solyc03g095900.4.1	2.39582	0	0.417394	1	6	5	false	Solyc03g095900	502.333	6	0	0	0.825523	false	0		8	0.940382
Solyc09g082250.3.1	3.97733	0.00086956	0.251425	0.7	5	7	false	Solyc09g082250	5.2	5	0	0	0.627833	false	0		8	0.80222
Solyc04g048900.3.1	2.94159	0.00018313	0.339953	0.4	5	6	false	Solyc04g048900	69	5	0	0	0.757302	false	0		6	0.880399
Solyc01g106510.2.1	3.81779	5.32e-06	0.261932	0.7	5	7	false	Solyc01g106510	10.2	5	0	0	0.647777	false	0		6	0.893192
Solyc10g085010.3.1	3.71491	1.71e-06	0.269186	0.8	5	7	false	Solyc10g085010	10.8	5	0	0	0.660636	false	0		6	0.884031
Solyc03g093080.3.1	3.90497	1.66e-06	0.256084	0.7	5	7	false	Solyc03g093080	10.2	5	0	0	0.636879	false	0		6	0.874076
Solyc02g071130.4.1	2.6626	3e-08	0.375573	0.833333	4	6	false	Solyc02g071130	309.5	4	0	0	0.792175	false	0	WRKY	8	0.927001
Solyc00g181250.2.1	3.9782	0	0.25137	1	4	7	false	Solyc00g181250	6	4	0	0	0.627725	false	0		8	0.937473
Solyc12g056115.1.1	3.9782	0	0.25137	1	4	7	false	Solyc12g056115	6	4	0	0	0.627725	false	0		8	0.912298
Solyc12g044455.1.1	2.77594	0	0.360239	1	4	6	false	Solyc12g044455	325.75	4	0	0	0.778008	false	0		8	0.852232
Solyc01g056940.4.1	3.9782	0	0.25137	1	4	7	false	Solyc01g056940	6.25	4	0	0	0.627725	false	0		8	0.833771
Solyc09g010980.1.1	3.06626	0.00065799	0.32613	0.333333	3	6	false	Solyc09g010980	71.6667	3	0	0	0.741718	false	0		6	0.898538
Solyc04g058205.1.1	4.15955	0	0.240411	1	2	8	false	Solyc04g058205	10.5	2	0	0	0.605057	false	0		6	0.947956
Solyc09g005570.3.1	3.42197	0	0.292229	1	2	7	false	Solyc09g005570	19.5	2	0	0	0.697254	false	0		6	0.903401
Solyc08g068680.4.1	4.15955	0	0.240411	1	2	8	false	Solyc08g068680	10.5	2	0	0	0.605057	false	0		6	0.895654
Solyc07g042235.1.1	2.8884	0	0.346212	1	2	6	false	Solyc07g042235	159.5	2	0	0	0.763949	false	0		8	0.887062
Solyc00g047190.1.1	4.97384	0	0.201052	1	2	8	false	Solyc00g047190	6	2	0	0	0.503269	false	0		8	0.803338
Solyc10g005150.3.1	2.94333	0	0.339751	0	1	6	false	Solyc10g005150	280	1	0	0	0.757084	false	0		8	0.961622
Solyc04g071520.3.1	2.8204	0	0.35456	0	1	6	false	Solyc04g071520	381	1	0	0	0.77245	false	0		6	0.901074
Solyc02g090490.3.1	4.12031	0	0.2427	0	1	7	false	Solyc02g090490	9	1	0	0	0.609961	false	0		6	0.872546
Solyc03g044220.1.1	3.31822	0	0.301366	0	1	7	false	Solyc03g044220	136	1	0	0	0.710222	false	0		6	0.85397
Solyc03g098250.4.1	3.00785	0	0.332464	0	1	6	false	Solyc03g098250	253	1	0	0	0.749019	false	0		6	0.843541
Solyc09g057960.1.1	3.40541	0	0.293651	0	1	7	false	Solyc09g057960	122	1	0	0	0.699324	false	0		6	0.812676
Solyc10g080900.3.1	2.70619	0	0.369523	0	1	6	false	Solyc10g080900	488	1	0	0	0.786726	false	0		6	0.903648

## Sheet: root-specific GCN
SOL_ID	AverageShortestPathLength	BetweennessCentrality	ClosenessCentrality	ClusteringCoefficient	Degree	Eccentricity	IsSingleNode	Locus	NeighborhoodConnectivity	NumberOfDirectedEdges	NumberOfUndirectedEdges	PartnerOfMultiEdgedNodePairs	Radiality	selected	SelfLoops	TF class	Cluster	Cluster_score
Solyc07g022900.4.1	2.21965	0.00233486	0.450521	0.590414	783	6	false	Solyc07g022900	561.648	783	0	0	0.878035	false	0		7	0.99154
Solyc05g013960.3.1	2.16958	0.00200455	0.460919	0.58735	783	5	false	Solyc05g013960	571.714	783	0	0	0.883042	false	0		7	0.996987
Solyc03g098750.3.1	2.13179	0.00160286	0.469089	0.589987	781	5	false	Solyc03g098750	575.566	781	0	0	0.886821	false	0		3	0.974803
Solyc08g065360.3.1	2.14218	0.00169629	0.466814	0.590845	772	5	false	Solyc08g065360	575.421	772	0	0	0.885782	false	0		7	0.995223
Solyc02g072105.1.1	2.13935	0.00151254	0.467432	0.595556	772	5	false	Solyc02g072105	577.035	772	0	0	0.886065	false	0		7	0.999609
Solyc07g062300.3.1	2.2069	0.00209325	0.453125	0.586756	770	6	false	Solyc07g062300	564.205	770	0	0	0.87931	false	0		7	0.989831
Solyc09g098290.3.1	2.26547	0.00127365	0.44141	0.599497	770	6	false	Solyc09g098290	558.675	770	0	0	0.873453	false	0		7	0.989503
Solyc07g062680.3.1	2.26547	0.00126501	0.44141	0.59925	770	6	false	Solyc07g062680	559.114	770	0	0	0.873453	false	0	TCP	7	0.99037
Solyc02g087850.1.1	2.20737	0.00154871	0.453028	0.596449	768	6	false	Solyc02g087850	573.273	768	0	0	0.879263	false	0		7	0.996074
Solyc03g063030.4.1	2.26264	0.00137328	0.441962	0.601904	767	6	false	Solyc03g063030	561.081	767	0	0	0.873736	false	0		7	0.990944
Solyc07g053640.1.1	2.06141	0.00219991	0.485105	0.593031	760	5	false	Solyc07g053640	566.546	760	0	0	0.893859	false	0		7	0.994013
Solyc11g006420.2.1	2.25224	0.00132763	0.444002	0.603134	759	6	false	Solyc11g006420	566.995	759	0	0	0.874776	false	0		7	0.990287
Solyc10g005960.1.1	2.0803	0.00240967	0.480699	0.594992	758	5	false	Solyc10g005960	573.703	758	0	0	0.89197	false	0		7	0.996044
Solyc10g055620.2.1	2.1521	0.00141416	0.464662	0.599792	758	5	false	Solyc10g055620	579.27	758	0	0	0.88479	false	0		3	0.981149
Solyc04g007270.3.1	2.25083	0.00134729	0.444281	0.605796	757	6	false	Solyc04g007270	568.845	757	0	0	0.874917	false	0		3	0.95909
Solyc01g107090.2.1	2.22485	0.00124564	0.449469	0.60315	756	6	false	Solyc01g107090	575.734	756	0	0	0.877515	false	0		3	0.956865
Solyc02g086130.4.1	2.24988	0.00197481	0.444468	0.595911	755	6	false	Solyc02g086130	551.04	755	0	0	0.875012	false	0		7	0.984241
Solyc09g065610.2.1	2.14407	0.00125158	0.466402	0.604974	752	5	false	Solyc09g065610	579.891	752	0	0	0.885593	false	0		3	0.976362
Solyc07g062160.3.1	2.24421	0.00137219	0.44559	0.604815	751	6	false	Solyc07g062160	572.232	751	0	0	0.875579	false	0	DBB	3	0.948515
Solyc03g019920.1.1	2.15163	0.00136185	0.464764	0.600431	750	5	false	Solyc03g019920	578.975	750	0	0	0.884837	false	0		3	0.985514
Solyc12g055840.2.1	2.26878	0.00135537	0.440766	0.605287	750	6	false	Solyc12g055840	552.981	750	0	0	0.873122	false	0		7	0.983309
Solyc10g078910.3.1	2.30846	0.00083862	0.43319	0.614174	747	6	false	Solyc10g078910	559.458	747	0	0	0.869154	false	0		7	0.986165
Solyc06g073280.3.1	2.22343	0.00169627	0.449756	0.598168	746	6	false	Solyc06g073280	568.732	746	0	0	0.877657	false	0		7	0.990688
Solyc02g092720.1.1	2.23146	0.00138273	0.448137	0.603512	746	6	false	Solyc02g092720	570.771	746	0	0	0.876854	false	0		7	0.992608
Solyc01g066720.3.1	2.31223	0.0009438	0.432482	0.611843	746	6	false	Solyc01g066720	555.059	746	0	0	0.868777	false	0		3	0.961993
Solyc07g065970.1.1	2.03968	0.00191118	0.490273	0.594425	745	5	false	Solyc07g065970	557.827	745	0	0	0.896032	false	0		3	0.96914
Solyc09g010210.3.1	2.08597	0.00179033	0.479393	0.598723	745	5	false	Solyc09g010210	572.94	745	0	0	0.891403	false	0		7	0.996791
Solyc01g100930.3.1	2.17147	0.00175212	0.460518	0.592765	745	5	false	Solyc01g100930	570.341	745	0	0	0.882853	false	0		7	0.989223
Solyc05g012340.4.1	2.12565	0.0013742	0.470444	0.60835	745	5	false	Solyc05g012340	574.055	745	0	0	0.887435	false	0		7	0.994941
Solyc01g005985.1.1	2.19981	0.00128917	0.454585	0.608645	744	6	false	Solyc01g005985	576.668	744	0	0	0.880019	false	0		7	0.993365
Solyc12g009820.2.1	2.18895	0.00136003	0.456841	0.601862	743	6	false	Solyc12g009820	569.973	743	0	0	0.881105	false	0		7	0.992423
Solyc02g080500.3.1	2.26216	0.00108864	0.442055	0.614018	743	6	false	Solyc02g080500	569.157	743	0	0	0.873784	false	0		7	0.990623
Solyc11g069190.2.1	2.22248	0.00106273	0.449947	0.609378	743	6	false	Solyc11g069190	578.026	743	0	0	0.877752	false	0	ARF	7	0.994403
Solyc02g082120.3.1	2.26547	0.00151259	0.44141	0.60361	742	6	false	Solyc02g082120	559.984	742	0	0	0.873453	false	0		7	0.98735
Solyc01g010000.3.1	2.23524	0.00132401	0.44738	0.614272	742	6	false	Solyc01g010000	576.073	742	0	0	0.876476	false	0		7	0.991811
Solyc08g076670.3.1	2.16863	0.00132328	0.46112	0.605848	740	5	false	Solyc08g076670	580.277	740	0	0	0.883137	false	0		3	0.984054
Solyc05g009470.4.1	2.15635	0.0010903	0.463746	0.61344	740	5	false	Solyc05g009470	578.043	740	0	0	0.884365	false	0		7	0.995719
Solyc10g076890.3.1	2.04818	0.00178893	0.488238	0.603515	739	5	false	Solyc10g076890	564.658	739	0	0	0.895182	false	0		7	0.986922
Solyc05g046310.3.1	2.10723	0.00149574	0.474557	0.61167	739	5	false	Solyc05g046310	574.526	739	0	0	0.889277	false	0		3	0.962733
Solyc08g080457.1.1	2.17005	0.00130135	0.460818	0.602051	739	5	false	Solyc08g080457	576.901	739	0	0	0.882995	false	0		7	0.989746
Solyc07g015800.1.1	2.13037	0.00169	0.469401	0.597883	738	5	false	Solyc07g015800	576.824	738	0	0	0.886963	false	0		3	0.988555
Solyc07g054790.1.1	2.19556	0.00152094	0.455465	0.597863	737	5	false	Solyc07g054790	570.696	737	0	0	0.880444	false	0		3	0.988618
Solyc07g062130.3.1	2.11479	0.00292842	0.472861	0.585483	735	5	false	Solyc07g062130	569.256	735	0	0	0.888521	false	0		7	0.986197
Solyc04g064490.3.1	2.03496	0.00231899	0.491411	0.591692	735	5	false	Solyc04g064490	560.2	735	0	0	0.896504	false	0		7	0.98482
Solyc12g009650.2.1	2.26216	0.00114814	0.442055	0.610365	735	6	false	Solyc12g009650	573.339	735	0	0	0.873784	false	0		7	0.988234
Solyc03g043880.3.1	2.26972	0.00104964	0.440583	0.613602	735	6	false	Solyc03g043880	568.944	735	0	0	0.873028	false	0		3	0.950731
Solyc05g055700.3.1	2.33349	0.00082293	0.428543	0.61848	735	6	false	Solyc05g055700	557.974	735	0	0	0.866651	false	0		7	0.983666
Solyc02g076680.3.1	2.09164	0.00234816	0.478094	0.583761	734	5	false	Solyc02g076680	566.834	734	0	0	0.890836	false	0		7	0.98771
Solyc02g082680.4.1	2.20926	0.00122498	0.452641	0.605801	734	6	false	Solyc02g082680	571.485	734	0	0	0.879074	false	0		7	0.992041
Solyc08g080780.4.1	2.2154	0.00092648	0.451386	0.61661	734	6	false	Solyc08g080780	582.68	734	0	0	0.87846	false	0		7	0.99769
Solyc04g014680.4.1	2.25413	0.00123867	0.44363	0.613822	733	6	false	Solyc04g014680	565.483	733	0	0	0.874587	false	0		7	0.987575
Solyc01g102720.3.1	2.07038	0.00186107	0.483003	0.592601	732	5	false	Solyc01g102720	565.093	732	0	0	0.892962	false	0		7	0.9888
Solyc01g086920.3.1	2.12234	0.00126567	0.471177	0.616578	732	5	false	Solyc01g086920	575.347	732	0	0	0.887766	false	0		7	0.992194
Solyc07g056330.3.1	2.15446	0.00167382	0.464153	0.593718	731	5	false	Solyc07g056330	571.451	731	0	0	0.884554	false	0		7	0.989147
Solyc01g088400.4.1	2.17572	0.00135156	0.459618	0.604786	731	5	false	Solyc01g088400	577.373	731	0	0	0.882428	false	0		7	0.993898
Solyc04g081300.4.1	2.12754	0.00103107	0.470027	0.619513	730	5	false	Solyc04g081300	579.571	730	0	0	0.887246	false	0		7	0.996532
Solyc10g008480.3.1	2.22154	0.00099066	0.450138	0.611918	729	6	false	Solyc10g008480	574.617	729	0	0	0.877846	false	0		3	0.945503
Solyc12g042830.3.1	2.07889	0.00180244	0.481027	0.596868	727	5	false	Solyc12g042830	568.517	727	0	0	0.892111	false	0		3	0.987017
Solyc01g107350.3.1	2.13982	0.00123952	0.467329	0.615034	727	5	false	Solyc01g107350	571.777	727	0	0	0.886018	false	0		7	0.992388
Solyc09g010880.3.1	2.28862	0.00088943	0.436945	0.626015	727	6	false	Solyc09g010880	566.201	727	0	0	0.871138	false	0		3	0.968277
Solyc09g082580.4.1	2.34719	0.00077071	0.426041	0.623992	727	6	false	Solyc09g082580	555.724	727	0	0	0.865281	false	0		7	0.978322
Solyc07g054770.1.1	2.05385	0.00206892	0.486891	0.594951	725	5	false	Solyc07g054770	563.199	725	0	0	0.894615	false	0		3	0.985724
Solyc11g005620.1.1	2.14407	0.00112534	0.466402	0.624023	724	5	false	Solyc11g005620	586.51	724	0	0	0.885593	false	0		7	0.995806
Solyc06g073860.2.1	2.27256	0.00116666	0.440033	0.6132	723	6	false	Solyc06g073860	570.557	723	0	0	0.872744	false	0		3	0.941926
Solyc06g050710.4.1	2.34483	0.00075416	0.426471	0.620748	723	6	false	Solyc06g050710	563.285	723	0	0	0.865517	false	0		3	0.940219
Solyc06g062580.3.1	2.10345	0.00148419	0.47541	0.619441	721	5	false	Solyc06g062580	570.32	721	0	0	0.889655	false	0		7	0.989922
Solyc12g010430.1.1	2.26736	0.00112882	0.441042	0.617198	721	6	false	Solyc12g010430	575.725	721	0	0	0.873264	false	0		3	0.937339
Solyc07g064970.4.1	2.18847	0.00302297	0.456939	0.585082	719	5	false	Solyc07g064970	556.506	719	0	0	0.881153	false	0		7	0.980406
Solyc08g082160.3.1	2.0496	0.00160258	0.4879	0.609427	719	5	false	Solyc08g082160	557.534	719	0	0	0.89504	false	0		7	0.982509
Solyc08g082170.4.1	2.27539	0.00114517	0.439485	0.615191	718	6	false	Solyc08g082170	572.139	718	0	0	0.872461	false	0		7	0.987252
Solyc03g123610.4.1	2.35144	0.00070188	0.425271	0.629643	718	6	false	Solyc03g123610	560.415	718	0	0	0.864856	false	0		3	0.94941
Solyc04g015340.3.1	2.1606	0.00112482	0.462833	0.624784	716	5	false	Solyc04g015340	578.596	716	0	0	0.88394	false	0		7	0.993657
Solyc12g005030.3.1	2.13132	0.00107254	0.469193	0.619526	716	5	false	Solyc12g005030	582.744	716	0	0	0.886868	false	0		3	0.983238
Solyc03g115000.3.1	2.35286	0.00065794	0.425015	0.630437	716	6	false	Solyc03g115000	558.147	716	0	0	0.864714	false	0		7	0.980854
Solyc01g090590.3.1	2.11573	0.00117842	0.47265	0.625508	715	5	false	Solyc01g090590	573.143	715	0	0	0.888427	false	0		3	0.9519
Solyc10g086030.2.1	2.34388	0.00065107	0.426642	0.631905	715	6	false	Solyc10g086030	559.392	715	0	0	0.865612	false	0		7	0.982117
Solyc08g079880.2.1	2.32688	0.00073813	0.42976	0.632829	714	6	false	Solyc08g079880	565.501	714	0	0	0.867312	false	0		7	0.987717
Solyc09g082460.3.1	2.32688	0.00069756	0.42976	0.632413	714	6	false	Solyc09g082460	561.326	714	0	0	0.867312	false	0		3	0.963131
Solyc11g071880.3.1	2.11148	0.0016055	0.473602	0.598472	713	5	false	Solyc11g071880	572.281	713	0	0	0.888852	false	0		3	0.995823
Solyc06g051730.4.1	2.26972	0.00079855	0.440583	0.631601	713	6	false	Solyc06g051730	578.341	713	0	0	0.873028	false	0		3	0.962825
Solyc04g077620.1.1	2.0411	0.00195006	0.489933	0.609191	712	5	false	Solyc04g077620	555.111	712	0	0	0.89589	false	0		3	0.966958
Solyc06g048620.3.1	2.094	0.00143414	0.477555	0.6088	712	5	false	Solyc06g048620	575.187	712	0	0	0.8906	false	0		7	0.992282
Solyc04g025040.1.1	2.28436	0.00105499	0.437758	0.62211	712	6	false	Solyc04g025040	559.09	712	0	0	0.871564	false	0		7	0.981182
Solyc10g083710.2.1	2.15966	0.00074492	0.463036	0.630695	712	5	false	Solyc10g083710	584.587	712	0	0	0.884034	false	0		3	0.962996
Solyc04g009230.4.1	2.15872	0.00077916	0.463239	0.631366	711	5	false	Solyc04g009230	585.547	711	0	0	0.884128	false	0		3	0.964986
Solyc07g065090.2.1	2.0718	0.00150924	0.482672	0.621399	710	5	false	Solyc07g065090	568.562	710	0	0	0.89282	false	0		7	0.986422
Solyc08g006310.3.1	2.15446	0.00098541	0.464153	0.621443	710	5	false	Solyc08g006310	570.186	710	0	0	0.884554	false	0		7	0.989544
Solyc02g072520.3.1	2.38403	0.00063492	0.419457	0.631109	710	6	false	Solyc02g072520	555.207	710	0	0	0.861597	false	0		7	0.978107
Solyc10g055240.2.1	2.03637	0.00174078	0.491069	0.603938	709	5	false	Solyc10g055240	551.306	709	0	0	0.896363	false	0		7	0.979481
Solyc05g053120.1.1	2.36372	0.00078732	0.423062	0.634844	709	6	false	Solyc05g053120	558.884	709	0	0	0.863628	false	0		7	0.978829
Solyc12g011320.2.1	2.39348	0.00065296	0.417801	0.631186	708	6	false	Solyc12g011320	554.219	708	0	0	0.860652	false	0		3	0.934699
Solyc05g012790.4.1	2.07133	0.00144732	0.482782	0.620533	707	5	false	Solyc05g012790	560.662	707	0	0	0.892867	false	0		7	0.981742
Solyc12g088650.2.1	2.12376	0.00110344	0.470863	0.625365	707	5	false	Solyc12g088650	570.395	707	0	0	0.887624	false	0		7	0.989739
Solyc10g086500.1.1	2.24988	0.00093025	0.444468	0.62585	707	6	false	Solyc10g086500	577.545	707	0	0	0.875012	false	0		7	0.989964
Solyc11g019910.1.1	2.16202	0.00083077	0.46253	0.633323	707	5	false	Solyc11g019910	583.14	707	0	0	0.883798	false	0		7	0.994529
Solyc06g048470.4.1	2.06849	0.00167777	0.483444	0.617049	706	5	false	Solyc06g048470	565.387	706	0	0	0.893151	false	0		7	0.989128
Solyc11g006040.2.1	2.15305	0.00104066	0.464458	0.625532	706	5	false	Solyc11g006040	572.765	706	0	0	0.884695	false	0		7	0.988575
Solyc08g065150.1.1	2.18139	0.00147911	0.458424	0.60374	705	5	false	Solyc08g065150	572.452	705	0	0	0.881861	false	0		7	0.985696
Solyc10g084170.1.1	2.12234	0.0009251	0.471177	0.631723	702	5	false	Solyc10g084170	573.792	702	0	0	0.887766	false	0		3	0.957353
Solyc09g010420.4.1	2.03165	0.00202915	0.492211	0.600306	701	5	false	Solyc09g010420	548.886	701	0	0	0.896835	false	0		7	0.975776
Solyc03g118750.4.1	2.04487	0.00198156	0.489027	0.600632	701	5	false	Solyc03g118750	557.469	701	0	0	0.895513	false	0		7	0.977284
Solyc01g087090.3.1	2.10959	0.00198079	0.474026	0.594833	700	5	false	Solyc01g087090	568.869	700	0	0	0.889041	false	0		3	0.995619
Solyc05g054170.4.1	2.35711	0.00158571	0.424248	0.631429	700	6	false	Solyc05g054170	563.86	700	0	0	0.864289	false	0	GRAS	3	0.962035
Solyc11g012860.3.1	2.24799	0.00088841	0.444841	0.62403	700	6	false	Solyc11g012860	577.03	700	0	0	0.875201	false	0		7	0.991331
Solyc04g053120.3.1	2.40907	0.00067373	0.415098	0.633946	700	6	false	Solyc04g053120	547.401	700	0	0	0.859093	false	0		7	0.97068
Solyc01g091360.4.1	2.40624	0.00063306	0.415587	0.634833	700	6	false	Solyc01g091360	549.433	700	0	0	0.859376	false	0		7	0.97195
Solyc03g118370.3.1	2.23429	0.00068292	0.447569	0.636972	699	6	false	Solyc03g118370	587.213	699	0	0	0.876571	false	0		7	0.997472
Solyc09g083230.1.1	2.06849	0.0012271	0.483444	0.624539	698	5	false	Solyc09g083230	564.736	698	0	0	0.893151	false	0		3	0.96236
Solyc05g005980.4.1	2.34341	0.00076664	0.426728	0.635507	697	6	false	Solyc05g005980	556.495	697	0	0	0.865659	false	0		7	0.976612
Solyc07g045540.4.1	2.36561	0.00068256	0.422724	0.627529	697	6	false	Solyc07g045540	562.976	697	0	0	0.863439	false	0		7	0.97862
Solyc01g067480.4.1	2.32641	0.00066683	0.429848	0.639646	697	6	false	Solyc01g067480	567.681	697	0	0	0.867359	false	0		7	0.985679
Solyc03g118450.1.1	2.41001	0.00088569	0.414935	0.630112	696	6	false	Solyc03g118450	551.384	696	0	0	0.858999	false	0		3	0.930347
Solyc03g115860.3.1	2.1214	0.0008782	0.471387	0.626003	696	5	false	Solyc03g115860	580.178	696	0	0	0.88786	false	0		3	0.984962
Solyc04g009260.3.1	2.32499	0.00070865	0.43011	0.636	696	6	false	Solyc04g009260	571.427	696	0	0	0.867501	false	0		7	0.985827
Solyc07g054270.3.1	2.06755	0.00158695	0.483665	0.626092	693	5	false	Solyc07g054270	557.762	693	0	0	0.893245	false	0		3	0.943099
Solyc12g005040.2.1	2.37317	0.00064912	0.421377	0.640684	693	6	false	Solyc12g005040	550.434	693	0	0	0.862683	false	0		3	0.959081
Solyc06g050370.1.1	2.15777	0.00063768	0.463441	0.64269	693	5	false	Solyc06g050370	584.211	693	0	0	0.884223	false	0		7	0.995088
Solyc05g017980.3.1	2.03023	0.00250359	0.492555	0.591155	692	5	false	Solyc05g017980	546.493	692	0	0	0.896977	false	0		7	0.973994
Solyc10g079300.2.1	2.08928	0.00150905	0.478634	0.604686	692	5	false	Solyc10g079300	565.458	692	0	0	0.891072	false	0		7	0.982654
Solyc12g009930.3.1	2.31129	0.00125271	0.432659	0.621601	692	6	false	Solyc12g009930	548.921	692	0	0	0.868871	false	0		7	0.971974
Solyc07g065810.2.1	2.25744	0.0011026	0.44298	0.623855	692	6	false	Solyc07g065810	566.816	692	0	0	0.874256	false	0		3	0.984411
Solyc09g008550.4.1	2.29287	0.0007831	0.436135	0.633458	692	6	false	Solyc09g008550	577.444	692	0	0	0.870713	false	0		7	0.990251
Solyc06g051250.1.1	2.36278	0.00054902	0.423231	0.639155	692	6	false	Solyc06g051250	571.25	692	0	0	0.863722	false	0		7	0.98475
Solyc03g078640.1.1	2.04582	0.00204167	0.488802	0.619182	691	5	false	Solyc03g078640	550.997	691	0	0	0.895418	false	0		7	0.975667
Solyc03g118680.3.1	2.17147	0.00187578	0.460518	0.599195	691	5	false	Solyc03g118680	567.593	691	0	0	0.882853	false	0		7	0.980435
Solyc05g009070.4.1	2.39773	0.0005013	0.417061	0.646603	691	6	false	Solyc05g009070	556.431	691	0	0	0.860227	false	0		7	0.97595
Solyc08g066840.3.1	2.02598	0.00212838	0.493588	0.616171	690	5	false	Solyc08g066840	549.607	690	0	0	0.897402	false	0		7	0.973036
Solyc01g091320.3.1	2.31649	0.00120999	0.431688	0.621552	690	6	false	Solyc01g091320	545.462	690	0	0	0.868351	false	0		7	0.97022
Solyc12g094550.2.1	2.31838	0.00077909	0.431337	0.629015	690	6	false	Solyc12g094550	570.248	690	0	0	0.868162	false	0		3	0.930438
Solyc03g121440.4.1	2.12707	0.00076614	0.470131	0.641392	690	5	false	Solyc03g121440	580.904	690	0	0	0.887293	false	0		7	0.993849
Solyc01g109370.3.1	2.36514	0.00057736	0.422808	0.645615	690	6	false	Solyc01g109370	568.53	690	0	0	0.863486	false	0		7	0.978395
Solyc09g082510.3.1	2.19414	0.00109644	0.455759	0.627223	689	5	false	Solyc09g082510	584.373	689	0	0	0.880586	false	0		7	0.995147
Solyc10g049630.2.1	2.24091	0.00084043	0.446248	0.628194	689	6	false	Solyc10g049630	582.38	689	0	0	0.875909	false	0		3	0.984945
Solyc11g006750.1.1	2.36467	0.00061444	0.422893	0.640919	689	6	false	Solyc11g006750	568.687	689	0	0	0.863533	false	0		3	0.938363
Solyc08g008120.4.1	2.24705	0.00172248	0.445028	0.602988	688	6	false	Solyc08g008120	557.251	688	0	0	0.875295	false	0		3	0.99265
Solyc10g083670.3.1	2.24658	0.00057717	0.445122	0.648537	687	6	false	Solyc10g083670	593.587	687	0	0	0.875342	false	0		7	0.993023
Solyc06g066030.4.1	2.09872	0.00210281	0.47648	0.590883	686	5	false	Solyc06g066030	561.825	686	0	0	0.890128	false	0		7	0.978258
Solyc03g114720.3.1	2.04629	0.00159298	0.488689	0.609095	686	5	false	Solyc03g114720	548.723	686	0	0	0.895371	false	0	bHLH	7	0.976877
Solyc01g079150.4.1	2.11195	0.00092724	0.473496	0.642323	686	5	false	Solyc01g079150	576.466	686	0	0	0.888805	false	0		7	0.984397
Solyc03g019670.3.1	2.13368	0.00075207	0.468674	0.644294	686	5	false	Solyc03g019670	580.204	686	0	0	0.886632	false	0		7	0.993425
Solyc11g066680.1.1	2.40954	0.00051641	0.415017	0.650031	686	6	false	Solyc11g066680	561.952	686	0	0	0.859046	false	0		7	0.975871
Solyc05g007930.3.1	2.03921	0.00232524	0.490387	0.59898	685	5	false	Solyc05g007930	550.261	685	0	0	0.896079	false	0		7	0.977813
Solyc12g014040.1.1	2.05432	0.00157658	0.486779	0.62165	685	5	false	Solyc12g014040	559.825	685	0	0	0.894568	false	0		7	0.98402
Solyc10g074540.1.1	2.26311	0.00113532	0.44187	0.618107	685	6	false	Solyc10g074540	565.645	685	0	0	0.873689	false	0		7	0.982576
Solyc07g007410.4.1	2.26075	0.00095829	0.442332	0.623153	685	6	false	Solyc07g007410	569.634	685	0	0	0.873925	false	0		3	0.921071
Solyc03g113130.3.1	2.39632	0.00059589	0.417307	0.637849	685	6	false	Solyc03g113130	557.921	685	0	0	0.860368	false	0		3	0.915639
Solyc02g076780.3.1	2.11526	0.00177038	0.472756	0.602245	684	5	false	Solyc02g076780	568.839	684	0	0	0.888474	false	0		7	0.984472
Solyc02g090120.1.1	2.20453	0.00161311	0.45361	0.601059	684	5	false	Solyc02g090120	564.105	684	0	0	0.879547	false	0		3	0.991679
Solyc02g068400.3.1	2.34955	0.0005106	0.425613	0.652727	684	6	false	Solyc02g068400	576.423	684	0	0	0.865045	false	0		3	0.954475
Solyc07g041000.4.1	2.10203	0.00111451	0.47573	0.621095	683	5	false	Solyc07g041000	572.633	683	0	0	0.889797	false	0		3	0.978514
Solyc02g065540.3.1	2.29003	0.00064466	0.436675	0.644075	683	6	false	Solyc02g065540	584.744	683	0	0	0.870997	false	0		3	0.948092
Solyc05g008300.3.1	2.17052	0.00060329	0.460718	0.646595	683	5	false	Solyc05g008300	584.959	683	0	0	0.882948	false	0		7	0.992688
Solyc10g085660.3.1	2.19934	0.00052699	0.454682	0.652675	683	5	false	Solyc10g085660	595.239	683	0	0	0.880066	false	0		3	0.973785
Solyc11g008780.3.1	2.12707	0.00099653	0.470131	0.641522	681	5	false	Solyc11g008780	570.58	681	0	0	0.887293	false	0		7	0.984285
Solyc01g058250.2.1	2.07889	0.00094841	0.481027	0.636564	681	5	false	Solyc01g058250	565.373	681	0	0	0.892111	false	0		3	0.957484
Solyc07g017980.1.1	2.37931	0.00068498	0.42029	0.642913	681	6	false	Solyc07g017980	545.705	681	0	0	0.862069	false	0		3	0.955183
Solyc02g067870.3.1	2.12801	0.00114169	0.469922	0.619718	680	5	false	Solyc02g067870	578.472	680	0	0	0.887199	false	0		3	0.989394
Solyc03g005570.3.1	2.38309	0.00059686	0.419623	0.636308	680	6	false	Solyc03g005570	564.585	680	0	0	0.861691	false	0	MYB	7	0.976802
Solyc07g005960.3.1	2.36514	0.00054766	0.422808	0.639574	680	6	false	Solyc07g005960	570.779	680	0	0	0.863486	false	0		7	0.984081
Solyc01g107360.4.1	2.10061	0.00133891	0.476051	0.637968	679	5	false	Solyc01g107360	565.38	679	0	0	0.889939	false	0		3	0.937213
Solyc06g083580.4.1	2.43788	0.00051328	0.410192	0.644176	679	6	false	Solyc06g083580	548.398	679	0	0	0.856212	false	0		7	0.967401
Solyc03g119480.4.1	2.15966	0.00094054	0.463036	0.626741	678	5	false	Solyc03g119480	584.254	678	0	0	0.884034	false	0		3	0.990295
Solyc07g049390.3.1	2.32121	0.00078511	0.43081	0.628868	678	6	false	Solyc07g049390	568.118	678	0	0	0.867879	false	0		7	0.98332
Solyc03g031650.4.1	2.27775	0.00057559	0.439029	0.654933	678	6	false	Solyc03g031650	590.339	678	0	0	0.872225	false	0		3	0.960092
Solyc12g088360.2.1	2.41379	0.00049116	0.414286	0.653464	678	6	false	Solyc12g088360	553.119	678	0	0	0.858621	false	0		3	0.941416
Solyc05g009680.1.1	2.08172	0.00292125	0.480372	0.5843	677	5	false	Solyc05g009680	555.037	677	0	0	0.891828	false	0		7	0.972275
Solyc02g087580.3.1	2.3042	0.00112358	0.433989	0.625286	675	6	false	Solyc02g087580	569.03	675	0	0	0.86958	false	0		7	0.982853
Solyc07g007420.3.1	2.2154	0.00080822	0.451386	0.635687	675	6	false	Solyc07g007420	571.56	675	0	0	0.87846	false	0		3	0.923796
Solyc02g078460.3.1	2.43458	0.00049375	0.410749	0.649487	675	6	false	Solyc02g078460	550.006	675	0	0	0.856542	false	0		3	0.926598
Solyc02g083760.4.1	2.23335	0.00055016	0.447758	0.653904	674	6	false	Solyc02g083760	594.263	674	0	0	0.876665	false	0		7	0.986454
Solyc06g005750.3.1	2.42135	0.0004539	0.412993	0.656051	674	6	false	Solyc06g005750	554.602	674	0	0	0.857865	false	0		7	0.971978
Solyc04g072630.4.1	2.29901	0.00090975	0.43497	0.638218	672	6	false	Solyc04g072630	557.022	672	0	0	0.870099	false	0		7	0.978054
Solyc01g066740.3.1	2.25555	0.00060367	0.443351	0.64551	672	6	false	Solyc01g066740	589.979	672	0	0	0.874445	false	0		7	0.997175
Solyc02g085730.3.1	2.22579	0.00123981	0.449278	0.621291	671	5	false	Solyc02g085730	574.808	671	0	0	0.877421	false	0		7	0.982735
Solyc07g045320.3.1	2.10203	0.00084437	0.47573	0.637089	671	5	false	Solyc07g045320	574.671	671	0	0	0.889797	false	0		3	0.975207
Solyc10g085550.3.1	2.04204	0.00230573	0.489706	0.633991	670	5	false	Solyc10g085550	551.627	670	0	0	0.895796	false	0		7	0.970596
Solyc04g073950.2.1	2.06849	0.00164317	0.483444	0.618316	670	5	false	Solyc04g073950	561.975	670	0	0	0.893151	false	0		3	0.977668
Solyc11g065600.2.1	2.08833	0.00093072	0.478851	0.645378	670	5	false	Solyc11g065600	570.922	670	0	0	0.891167	false	0		7	0.98421
Solyc12g042580.2.1	2.1573	0.00060162	0.463543	0.654851	670	5	false	Solyc12g042580	584.049	670	0	0	0.88427	false	0		7	0.990336
Solyc03g095970.3.1	2.27633	0.00052616	0.439303	0.658595	670	6	false	Solyc03g095970	590.207	670	0	0	0.872367	false	0		7	0.982428
Solyc06g034390.1.1	2.25366	0.0005064	0.443722	0.655079	670	6	false	Solyc06g034390	594.766	670	0	0	0.874634	false	0		7	0.98923
Solyc01g087540.4.1	1.99669	0.00306593	0.500828	0.607636	668	5	false	Solyc01g087540	530.669	668	0	0	0.900331	false	0		7	0.959097
Solyc03g064030.3.1	2.40954	0.00043533	0.415017	0.663809	668	6	false	Solyc03g064030	563.644	668	0	0	0.859046	false	0		3	0.95713
Solyc12g008490.2.1	2.03354	0.00178691	0.491754	0.621329	667	5	false	Solyc12g008490	547.18	667	0	0	0.896646	false	0		7	0.964672
Solyc11g007690.3.1	2.17194	0.00079138	0.460418	0.643196	667	5	false	Solyc11g007690	569.108	667	0	0	0.882806	false	0		7	0.983425
Solyc07g063130.4.1	2.40671	0.00064776	0.415505	0.645398	667	6	false	Solyc07g063130	538.243	667	0	0	0.859329	false	0		7	0.960554
Solyc06g064550.3.1	2.29287	0.00097003	0.436135	0.625058	666	6	false	Solyc06g064550	565.015	666	0	0	0.870713	false	0		7	0.980514
Solyc07g006680.1.1	2.27964	0.00066525	0.438666	0.649778	666	6	false	Solyc07g006680	589.647	666	0	0	0.872036	false	0		7	0.991988
Solyc09g011840.1.1	2.43647	0.00045911	0.41043	0.656339	666	6	false	Solyc09g011840	546.734	666	0	0	0.856353	false	0		7	0.969344
Solyc02g083450.3.1	2.26689	0.00065471	0.441134	0.64049	664	6	false	Solyc02g083450	575.73	664	0	0	0.873311	false	0		7	0.987397
Solyc08g083080.3.1	2.10298	0.00091957	0.475517	0.653457	663	5	false	Solyc08g083080	569.382	663	0	0	0.889702	false	0		3	0.943539
Solyc02g084950.3.1	2.40765	0.00048711	0.415342	0.650394	663	6	false	Solyc02g084950	563.831	663	0	0	0.859235	false	0		3	0.924261
Solyc08g081940.3.1	2.41096	0.00052653	0.414773	0.655717	662	6	false	Solyc08g081940	544.485	662	0	0	0.858904	false	0		7	0.964831
Solyc03g081200.3.1	2.27917	0.0004967	0.438756	0.661412	662	6	false	Solyc03g081200	591.659	662	0	0	0.872083	false	0		3	0.97218
Solyc02g087600.3.1	2.20217	0.00045612	0.454097	0.662454	662	5	false	Solyc02g087600	594.968	662	0	0	0.879783	false	0		3	0.971181
Solyc09g005740.3.1	2.1743	0.00077097	0.459917	0.646385	661	5	false	Solyc09g005740	568.705	661	0	0	0.88257	false	0		7	0.982665
Solyc07g063420.3.1	2.31885	0.0007676	0.431249	0.638803	661	6	false	Solyc07g063420	574.038	661	0	0	0.868115	false	0	NAC	3	0.921477
Solyc01g094790.3.1	2.44119	0.00041253	0.409636	0.656884	661	6	false	Solyc01g094790	549.936	661	0	0	0.855881	false	0		7	0.965634
Solyc12g040780.1.1	2.40718	0.00053983	0.415424	0.658707	660	6	false	Solyc12g040780	552.536	660	0	0	0.859282	false	0		3	0.953777
Solyc05g012560.3.1	2.17855	0.00045459	0.45902	0.667053	660	5	false	Solyc05g012560	594.862	660	0	0	0.882145	false	0		3	0.955281
Solyc08g081060.3.1	2.11101	0.00100637	0.473708	0.65177	659	5	false	Solyc08g081060	567.323	659	0	0	0.888899	false	0		7	0.98173
Solyc11g071740.2.1	2.15116	0.00090109	0.464866	0.633916	659	5	false	Solyc11g071740	580.944	659	0	0	0.884884	false	0		3	0.988942
Solyc05g007180.3.1	2.19603	0.00085499	0.455367	0.642334	659	5	false	Solyc05g007180	567.983	659	0	0	0.880397	false	0	HD-ZIP	7	0.981743
Solyc10g054670.3.1	2.21587	0.00075249	0.45129	0.644801	659	6	false	Solyc10g054670	570.791	659	0	0	0.878413	false	0		3	0.920984
Solyc05g009050.3.1	2.2017	0.00065724	0.454194	0.648731	659	5	false	Solyc05g009050	575.12	659	0	0	0.87983	false	0		7	0.985025
Solyc01g006810.4.1	1.98819	0.0043593	0.50297	0.594167	658	6	false	Solyc01g006810	527.576	658	0	0	0.901181	false	0		7	0.954094
Solyc04g054730.3.1	2.36231	0.00045792	0.423315	0.656715	658	6	false	Solyc04g054730	575.988	658	0	0	0.863769	false	0		7	0.983462
Solyc07g054760.1.1	2.41993	0.00044115	0.413234	0.665376	658	6	false	Solyc07g054760	552.12	658	0	0	0.858007	false	0		3	0.950121
Solyc07g043480.1.1	2.13179	0.00255554	0.469089	0.587477	657	5	false	Solyc07g043480	556.549	657	0	0	0.886821	false	0		7	0.971446
Solyc09g091040.3.1	2.15872	0.00068583	0.463239	0.640926	657	5	false	Solyc09g091040	585.583	657	0	0	0.884128	false	0		3	0.986707
Solyc04g078620.3.1	2.08833	0.00100742	0.478851	0.655018	656	5	false	Solyc04g078620	571.434	656	0	0	0.891167	false	0		3	0.959679
Solyc07g007950.1.1	2.11195	0.00095187	0.473496	0.653212	656	5	false	Solyc07g007950	566.404	656	0	0	0.888805	false	0		7	0.979374
Solyc06g083370.3.1	2.11479	0.00113281	0.472861	0.649152	654	5	false	Solyc06g083370	564.159	654	0	0	0.888521	false	0		7	0.978327
Solyc06g068470.3.1	2.09117	0.00093481	0.478202	0.654158	654	5	false	Solyc06g068470	562.468	654	0	0	0.890883	false	0		7	0.976233
Solyc03g025260.1.1	2.37978	0.00059252	0.420206	0.649723	654	6	false	Solyc03g025260	548.683	654	0	0	0.862022	false	0		3	0.971544
Solyc06g054580.4.1	2.20595	0.00049618	0.453319	0.658743	654	5	false	Solyc06g054580	580.286	654	0	0	0.879405	false	0		3	0.937817
Solyc04g078610.4.1	2.4341	0.00046358	0.410829	0.65236	654	6	false	Solyc04g078610	557.526	654	0	0	0.85659	false	0		7	0.967156
Solyc01g080280.3.1	2.45442	0.00044586	0.407429	0.665782	654	6	false	Solyc01g080280	545.72	654	0	0	0.854558	false	0		7	0.961016
Solyc07g047610.3.1	2.11715	0.00172782	0.472334	0.600729	653	5	false	Solyc07g047610	562.712	653	0	0	0.888285	false	0		7	0.974691
Solyc08g078700.2.1	2.15305	0.00141937	0.464458	0.631178	653	5	false	Solyc08g078700	577.824	653	0	0	0.884695	false	0		3	0.990184
Solyc12g017250.2.1	2.11101	0.00095358	0.473708	0.659227	653	5	false	Solyc12g017250	570.968	653	0	0	0.888899	false	0		3	0.935722
Solyc04g009350.3.1	2.094	0.00083745	0.477555	0.655512	653	5	false	Solyc04g009350	564.995	653	0	0	0.8906	false	0		7	0.979961
Solyc03g119080.4.1	2.26311	0.00067552	0.44187	0.638549	651	6	false	Solyc03g119080	575.794	651	0	0	0.873689	false	0		7	0.979668
Solyc10g084690.2.1	2.03732	0.0018997	0.490842	0.629072	650	5	false	Solyc10g084690	544.118	650	0	0	0.896268	false	0		7	0.967078
Solyc02g069490.4.1	2.18564	0.00176527	0.457532	0.593666	650	5	false	Solyc02g069490	556.382	650	0	0	0.881436	false	0		7	0.969933
Solyc01g103440.3.1	2.26405	0.00091552	0.441686	0.628626	650	6	false	Solyc01g103440	568.622	650	0	0	0.873595	false	0		7	0.977564
Solyc04g005100.3.1	2.22721	0.00073452	0.448993	0.650454	650	5	false	Solyc04g005100	592.714	650	0	0	0.877279	false	0	MYB_related	7	0.987175
Solyc03g121090.4.1	2.1488	0.0005736	0.465377	0.665412	650	5	false	Solyc03g121090	580.426	650	0	0	0.88512	false	0		3	0.953334
Solyc02g086590.3.1	2.41899	0.00043829	0.413396	0.664326	650	6	false	Solyc02g086590	546.572	650	0	0	0.858101	false	0		3	0.955312
Solyc12g096010.3.1	2.45111	0.00040535	0.407978	0.664819	650	6	false	Solyc12g096010	542.303	650	0	0	0.854889	false	0		7	0.962382
Solyc11g069360.2.1	2.35097	0.00061254	0.425357	0.659053	649	6	false	Solyc11g069360	558.057	649	0	0	0.864903	false	0		7	0.977026
Solyc04g011340.3.1	2.29948	0.0013612	0.434881	0.619488	648	6	false	Solyc04g011340	545.384	648	0	0	0.870052	false	0		3	0.981257
Solyc03g095180.3.1	2.45725	0.00036589	0.406959	0.672725	648	6	false	Solyc03g095180	549.997	648	0	0	0.854275	false	0		7	0.960865
Solyc02g088820.4.1	2.11384	0.00101374	0.473073	0.652179	647	5	false	Solyc02g088820	558.621	647	0	0	0.888616	false	0		7	0.971466
Solyc05g026240.3.1	2.19934	0.00058473	0.454682	0.655567	647	5	false	Solyc05g026240	571.538	647	0	0	0.880066	false	0		7	0.980534
Solyc08g078490.4.1	2.43788	0.00049211	0.410192	0.649992	647	6	false	Solyc08g078490	557.802	647	0	0	0.856212	false	0		7	0.96852
Solyc12g049530.2.1	2.39773	0.00048295	0.417061	0.668917	647	6	false	Solyc12g049530	571.895	647	0	0	0.860227	false	0		3	0.938595
Solyc04g081960.1.1	2.43458	0.00041241	0.410749	0.671563	647	6	false	Solyc04g081960	561.102	647	0	0	0.856542	false	0		3	0.951122
Solyc02g077710.1.1	2.32499	0.00039564	0.43011	0.673631	647	6	false	Solyc02g077710	589.649	647	0	0	0.867501	false	0		7	0.992066
Solyc02g078950.4.1	2.45158	0.00054916	0.4079	0.666585	646	6	false	Solyc02g078950	545.735	646	0	0	0.854842	false	0		7	0.962678
Solyc04g051880.3.1	2.1658	0.00048863	0.461723	0.668846	646	5	false	Solyc04g051880	584.83	646	0	0	0.88342	false	0		7	0.98853
Solyc06g005500.4.1	2.02031	0.00178518	0.494973	0.630035	645	5	false	Solyc06g005500	539.712	645	0	0	0.897969	false	0		3	0.955068
Solyc09g075720.4.1	2.39868	0.00063262	0.416896	0.661991	645	6	false	Solyc09g075720	548.343	645	0	0	0.860132	false	0		3	0.962039
Solyc05g053290.3.1	2.43458	0.00039797	0.410749	0.665275	645	6	false	Solyc05g053290	566.222	645	0	0	0.856542	false	0		3	0.925754
Solyc01g106020.3.1	2.4667	0.00037073	0.4054	0.669701	644	6	false	Solyc01g106020	541.699	644	0	0	0.85333	false	0		7	0.956114
Solyc03g114730.3.1	2.10581	0.00083302	0.474877	0.659118	643	5	false	Solyc03g114730	565.087	643	0	0	0.889419	false	0		7	0.981929
Solyc02g037500.1.1	2.31554	0.00049714	0.431865	0.66361	643	6	false	Solyc02g037500	589.17	643	0	0	0.868446	false	0	ARF	3	0.938988
Solyc03g094040.4.1	2.15163	0.00048299	0.464764	0.673605	643	5	false	Solyc03g094040	584.764	643	0	0	0.884837	false	0		3	0.959394
Solyc10g085220.3.1	2.35333	0.0011187	0.42493	0.634561	642	6	false	Solyc10g085220	537.07	642	0	0	0.864667	false	0		7	0.957326
Solyc07g041830.4.1	2.08455	0.00109292	0.479719	0.636928	642	5	false	Solyc07g041830	564.614	642	0	0	0.891545	false	0		3	0.97624
Solyc10g050980.1.1	2.13462	0.00197499	0.468466	0.588909	641	5	false	Solyc10g050980	553.488	641	0	0	0.886538	false	0		3	0.995321
Solyc02g070280.3.1	2.2069	0.00087968	0.453125	0.638046	641	5	false	Solyc02g070280	583.627	641	0	0	0.87931	false	0		7	0.985429
Solyc10g079580.2.1	2.29287	0.00074829	0.436135	0.641478	641	6	false	Solyc10g079580	568.488	641	0	0	0.870713	false	0		3	0.909095
Solyc10g085490.3.1	2.45017	0.00040608	0.408136	0.666473	641	6	false	Solyc10g085490	555.899	641	0	0	0.854983	false	0		3	0.920018
Solyc02g085360.4.1	2.39395	0.00037077	0.417719	0.678335	641	6	false	Solyc02g085360	577.395	641	0	0	0.860605	false	0		7	0.978101
Solyc02g088010.3.1	2.18658	0.00057781	0.457334	0.660969	640	5	false	Solyc02g088010	571.078	640	0	0	0.881342	false	0		3	0.924667
Solyc06g065690.3.1	2.24374	0.00047679	0.445684	0.658714	639	5	false	Solyc06g065690	591.111	639	0	0	0.875626	false	0		7	0.991108
Solyc07g043490.1.1	2.12801	0.00218243	0.469922	0.595075	638	5	false	Solyc07g043490	557.257	638	0	0	0.887199	false	0		7	0.970725
Solyc10g006440.3.1	2.26358	0.00036003	0.441778	0.67497	638	6	false	Solyc10g006440	595.083	638	0	0	0.873642	false	0		7	0.986434
Solyc03g026400.3.1	2.3009	0.00033584	0.434613	0.681673	638	6	false	Solyc03g026400	599.58	638	0	0	0.86991	false	0		3	0.957742
Solyc04g080030.3.1	1.99622	0.0029873	0.500947	0.611006	637	5	false	Solyc04g080030	519.077	637	0	0	0.900378	false	0		7	0.946772
Solyc02g077160.3.1	2.24658	0.00098412	0.445122	0.628052	637	5	false	Solyc02g077160	566.022	637	0	0	0.875342	false	0		7	0.97913
Solyc09g014900.3.1	2.11195	0.0007057	0.473496	0.663369	637	5	false	Solyc09g014900	561.275	637	0	0	0.888805	false	0		3	0.938814
Solyc12g006690.2.1	2.1025	0.00068869	0.475623	0.661162	637	5	false	Solyc12g006690	574.917	637	0	0	0.88975	false	0		7	0.975756
Solyc04g063230.3.1	2.01181	0.00233018	0.497065	0.611669	635	5	false	Solyc04g063230	522.983	635	0	0	0.898819	false	0		7	0.954343
Solyc09g075750.1.1	2.09306	0.00069139	0.47777	0.661954	635	5	false	Solyc09g075750	568.285	635	0	0	0.890694	false	0		7	0.981764
Solyc06g083660.4.1	2.36514	0.00080787	0.422808	0.631144	634	6	false	Solyc06g083660	559.975	634	0	0	0.863486	false	0		7	0.971934
Solyc05g005940.3.1	2.36892	0.00072411	0.422134	0.657513	633	6	false	Solyc05g005940	543.009	633	0	0	0.863108	false	0		7	0.959678
Solyc08g082250.3.1	1.99764	0.00309262	0.500591	0.597379	632	6	false	Solyc08g082250	511.714	632	0	0	0.900236	false	0		7	0.943077
Solyc04g080530.3.1	2.31838	0.00105946	0.431337	0.650209	632	6	false	Solyc04g080530	558.051	632	0	0	0.868162	false	0		3	0.978658
Solyc10g079200.2.1	2.37553	0.00069789	0.420958	0.635971	632	6	false	Solyc10g079200	560.636	632	0	0	0.862447	false	0		7	0.972415
Solyc02g082100.4.1	2.45158	0.000338	0.4079	0.683464	632	6	false	Solyc02g082100	550.734	632	0	0	0.854842	false	0		7	0.963976
Solyc06g068540.3.1	2.16533	0.00078549	0.461824	0.664443	631	5	false	Solyc06g068540	567.463	631	0	0	0.883467	false	0		3	0.920153
Solyc04g071510.3.1	2.06708	0.00126784	0.483775	0.619586	629	5	false	Solyc04g071510	545.302	629	0	0	0.893292	false	0	bZIP	3	0.979971
Solyc12g049540.3.1	2.28059	0.00035091	0.438484	0.678587	629	6	false	Solyc12g049540	595.06	629	0	0	0.871941	false	0		3	0.947049
Solyc10g008840.3.1	2.33018	0.00033972	0.429151	0.685351	629	6	false	Solyc10g008840	587.502	629	0	0	0.866982	false	0		3	0.972989
Solyc09g082280.3.1	2.32215	0.00115925	0.430635	0.62557	628	6	false	Solyc09g082280	539.317	628	0	0	0.867785	false	0		3	0.981907
Solyc02g087190.1.1	2.20217	0.00072645	0.454097	0.659759	628	5	false	Solyc02g087190	565.299	628	0	0	0.879783	false	0		7	0.973042
Solyc07g056530.3.1	2.1436	0.00059318	0.466505	0.67426	628	5	false	Solyc07g056530	572.924	628	0	0	0.88564	false	0		7	0.981737
Solyc07g043500.1.1	2.24374	0.00140891	0.445684	0.610667	627	5	false	Solyc07g043500	552.357	627	0	0	0.875626	false	0		7	0.968348
Solyc07g065960.1.1	2.29239	0.00130546	0.436225	0.623187	627	6	false	Solyc07g065960	545.864	627	0	0	0.870761	false	0		3	0.985403
Solyc02g090070.3.1	2.24374	0.00077295	0.445684	0.651064	627	6	false	Solyc02g090070	567.523	627	0	0	0.875626	false	0		7	0.977341
Solyc03g117720.3.1	2.15116	0.00078299	0.464866	0.666367	626	5	false	Solyc03g117720	591.014	626	0	0	0.884884	false	0	AP2	3	0.978795
Solyc03g025930.4.1	2.17289	0.00043448	0.460217	0.677577	626	5	false	Solyc03g025930	578.385	626	0	0	0.882711	false	0		3	0.938615
Solyc09g015010.2.1	2.09731	0.00079009	0.476802	0.666918	625	5	false	Solyc09g015010	555.382	625	0	0	0.890269	false	0		3	0.935162
Solyc08g069232.1.1	2.11337	0.00056646	0.473178	0.672923	625	5	false	Solyc08g069232	564.619	625	0	0	0.888663	false	0		7	0.976625
Solyc01g005330.3.1	2.30373	0.00080659	0.434078	0.642548	624	6	false	Solyc01g005330	565.897	624	0	0	0.869627	false	0		7	0.977685
Solyc03g121300.2.1	2.30137	0.00074357	0.434524	0.644977	624	6	false	Solyc03g121300	564.998	624	0	0	0.869863	false	0		7	0.977158
Solyc04g005830.3.1	2.40198	0.00052522	0.416323	0.651696	624	6	false	Solyc04g005830	568.266	624	0	0	0.859802	false	0		7	0.973839
Solyc11g066390.2.1	2.48512	0.00030407	0.402395	0.677784	624	6	false	Solyc11g066390	552.803	624	0	0	0.851488	false	0		7	0.96538
Solyc01g091530.4.1	2.00709	0.00331348	0.498235	0.640393	623	5	false	Solyc01g091530	531.324	623	0	0	0.899291	false	0		7	0.949846
Solyc07g006530.3.1	2.08928	0.00110516	0.478634	0.662601	623	5	false	Solyc07g006530	552.148	623	0	0	0.891072	false	0		7	0.96658
Solyc02g077080.3.1	2.1351	0.00072756	0.468363	0.669301	623	5	false	Solyc02g077080	562.17	623	0	0	0.88649	false	0		3	0.923533
Solyc07g018000.3.1	2.10581	0.00065795	0.474877	0.665652	623	5	false	Solyc07g018000	571.058	623	0	0	0.889419	false	0		3	0.962384
Solyc07g054240.2.1	2.3897	0.00049643	0.418462	0.670116	623	6	false	Solyc07g054240	555.753	623	0	0	0.86103	false	0		3	0.969082
Solyc05g010150.3.1	2.25224	0.00064738	0.444002	0.649269	622	5	false	Solyc05g010150	582.987	622	0	0	0.874776	false	0		7	0.97782
Solyc09g065590.3.1	2.02031	0.00192243	0.494973	0.612851	621	6	false	Solyc09g065590	519.889	621	0	0	0.897969	false	0		7	0.950427
Solyc03g111690.4.1	2.18233	0.00063919	0.458225	0.669357	621	5	false	Solyc03g111690	566.084	621	0	0	0.881767	false	0		7	0.973379
Solyc10g083650.1.1	2.50024	0.00034004	0.399962	0.674692	621	6	false	Solyc10g083650	544.81	621	0	0	0.849976	false	0		7	0.955967
Solyc02g085480.4.1	2.43033	0.0004741	0.411467	0.652468	620	6	false	Solyc02g085480	561.744	620	0	0	0.856967	false	0		7	0.96673
Solyc12g007070.2.1	2.48607	0.00034996	0.402242	0.678884	620	6	false	Solyc12g007070	535.331	620	0	0	0.851393	false	0	HSF	3	0.942644
Solyc06g065040.4.1	2.09967	0.0006823	0.476265	0.669968	617	5	false	Solyc06g065040	554.274	617	0	0	0.890033	false	0	bHLH	3	0.941755
Solyc09g092690.3.1	2.35994	0.00045576	0.423739	0.664364	617	6	false	Solyc09g092690	578.577	617	0	0	0.864006	false	0		3	0.92105
Solyc07g063940.2.1	2.13604	0.00094365	0.468156	0.637889	616	5	false	Solyc07g063940	572.607	616	0	0	0.886396	false	0	GRAS	3	0.99261
Solyc06g083250.4.1	2.2324	0.00085869	0.447948	0.622917	616	5	false	Solyc06g083250	565.334	616	0	0	0.87676	false	0		7	0.974657
Solyc02g078760.1.1	2.34247	0.0007561	0.426901	0.643221	616	6	false	Solyc02g078760	563.427	616	0	0	0.865753	false	0		7	0.972641
Solyc01g010180.3.1	2.33585	0.00073585	0.428109	0.663779	616	6	false	Solyc01g010180	582.123	616	0	0	0.866415	false	0		7	0.982874
Solyc11g069230.3.1	2.26453	0.00033151	0.441594	0.686942	615	6	false	Solyc11g069230	593.008	615	0	0	0.873547	false	0		3	0.939631
Solyc05g014230.3.1	2.49598	0.00030132	0.400643	0.683509	615	6	false	Solyc05g014230	534.096	615	0	0	0.850402	false	0		3	0.935181
Solyc10g084280.2.1	2.00567	0.00348793	0.498587	0.599008	614	6	false	Solyc10g084280	517.482	614	0	0	0.899433	false	0		7	0.946816
Solyc04g072850.4.1	2.01464	0.00229523	0.496366	0.634717	614	5	false	Solyc04g072850	522.796	614	0	0	0.898536	false	0		7	0.943964
Solyc08g079790.1.1	2.07841	0.00142328	0.481136	0.665	614	5	false	Solyc08g079790	546.112	614	0	0	0.892159	false	0		7	0.961114
Solyc03g113660.4.1	2.24894	0.00029058	0.444654	0.695209	614	6	false	Solyc03g113660	604.376	614	0	0	0.875106	false	0		3	0.96162
Solyc05g052970.4.1	2.00425	0.00281227	0.498939	0.608611	613	6	false	Solyc05g052970	511.777	613	0	0	0.899575	false	0		7	0.937603
Solyc08g075160.3.1	2.06235	0.00103749	0.484883	0.663964	613	5	false	Solyc08g075160	549.254	613	0	0	0.893765	false	0		7	0.964268
Solyc01g109600.4.1	2.25083	0.00055831	0.444281	0.662876	613	6	false	Solyc01g109600	566.607	613	0	0	0.874917	false	0		3	0.90685
Solyc11g066920.1.1	2.43741	0.0004342	0.410271	0.657897	613	6	false	Solyc11g066920	561.907	613	0	0	0.856259	false	0		7	0.963392
Solyc07g039380.3.1	2.51866	0.0002808	0.397037	0.692459	613	6	false	Solyc07g039380	543.84	613	0	0	0.848134	false	0		7	0.951799
Solyc12g005730.2.1	2.03684	0.00187399	0.490955	0.656403	612	5	false	Solyc12g005730	536.786	612	0	0	0.896316	false	0		3	0.922617
Solyc08g067030.3.1	2.43977	0.00038538	0.409874	0.663778	612	6	false	Solyc08g067030	563.737	612	0	0	0.856023	false	0		7	0.969162
Solyc07g064830.3.1	2.52102	0.00035576	0.396665	0.684622	612	6	false	Solyc07g064830	534.858	612	0	0	0.847898	false	0		7	0.946261
Solyc01g102670.3.1	2.52952	0.00028409	0.395331	0.687108	611	6	false	Solyc01g102670	545.691	611	0	0	0.847048	false	0		3	0.909868
Solyc05g050130.4.1	2.42891	0.00070131	0.411708	0.667323	610	6	false	Solyc05g050130	540.738	610	0	0	0.857109	false	0		3	0.968457
Solyc04g050490.4.1	2.14218	0.00069247	0.466814	0.681607	609	5	false	Solyc04g050490	565.92	609	0	0	0.885782	false	0		7	0.968269
Solyc09g083120.3.1	2.45442	0.00038329	0.407429	0.678102	609	6	false	Solyc09g083120	532.951	609	0	0	0.854558	false	0		7	0.947105
Solyc09g082700.2.1	2.0666	0.00159729	0.483886	0.666408	608	5	false	Solyc09g082700	542.479	608	0	0	0.89334	false	0		3	0.917929
Solyc02g078380.3.1	2.21068	0.00069851	0.45235	0.667985	608	5	false	Solyc02g078380	562.368	608	0	0	0.878932	false	0		3	0.900757
Solyc04g071360.4.1	2.49787	0.00027445	0.40034	0.686232	608	6	false	Solyc04g071360	553.84	608	0	0	0.850213	false	0	Trihelix	7	0.961321
Solyc04g010280.2.1	2.15305	0.00086108	0.464458	0.674697	607	5	false	Solyc04g010280	561.402	607	0	0	0.884695	false	0		3	0.905167
Solyc06g049040.4.1	2.29051	0.000797	0.436585	0.65271	607	6	false	Solyc06g049040	564.952	607	0	0	0.870949	false	0	bZIP	7	0.972515
Solyc01g099910.4.1	2.53188	0.00028242	0.394963	0.692074	607	6	false	Solyc01g099910	540.812	607	0	0	0.846812	false	0		7	0.950558
Solyc08g080540.3.1	2.02692	0.00199308	0.493358	0.63284	606	5	false	Solyc08g080540	517.726	606	0	0	0.897308	false	0	HSF	3	0.933958
Solyc04g080450.1.1	2.03165	0.00150727	0.492211	0.648681	606	5	false	Solyc04g080450	540.581	606	0	0	0.896835	false	0		7	0.958708
Solyc02g078670.3.1	2.0666	0.00140782	0.483886	0.663355	606	5	false	Solyc02g078670	543.752	606	0	0	0.89334	false	0		7	0.958478
Solyc02g093910.3.1	2.2957	0.00124422	0.435597	0.621138	606	6	false	Solyc02g093910	548.335	606	0	0	0.87043	false	0		3	0.991196
Solyc07g043460.3.1	2.2957	0.00118687	0.435597	0.617279	605	6	false	Solyc07g043460	540.807	605	0	0	0.87043	false	0		7	0.959636
Solyc03g005350.3.1	2.12801	0.00052966	0.469922	0.687822	605	5	false	Solyc03g005350	569.188	605	0	0	0.887199	false	0	bHLH	3	0.934655
Solyc11g013100.2.1	2.26594	0.00050114	0.441317	0.665213	605	5	false	Solyc11g013100	584.769	605	0	0	0.873406	false	0		3	0.982127
Solyc04g081930.3.1	2.53519	0.00028278	0.394448	0.692091	605	6	false	Solyc04g081930	540.069	605	0	0	0.846481	false	0		3	0.905874
Solyc12g011310.2.1	2.06377	0.00196678	0.48455	0.622879	604	5	false	Solyc12g011310	549.565	604	0	0	0.893623	false	0		3	0.980155
Solyc01g081300.4.1	2.05716	0.00225348	0.486108	0.614789	603	6	false	Solyc01g081300	539.463	603	0	0	0.894284	false	0		7	0.959128
Solyc02g092290.4.1	2.10061	0.00196172	0.476051	0.60848	603	5	false	Solyc02g092290	547.662	603	0	0	0.889939	false	0		3	0.990067
Solyc03g098330.2.1	2.14171	0.00058759	0.466917	0.687807	603	5	false	Solyc03g098330	568.053	603	0	0	0.885829	false	0		3	0.92953
Solyc03g117290.1.1	2.24185	0.0007662	0.44606	0.666895	602	5	false	Solyc03g117290	561.153	602	0	0	0.875815	false	0		3	0.897101
Solyc02g092750.3.1	2.22296	0.00067977	0.449851	0.69443	602	5	false	Solyc02g092750	595.151	602	0	0	0.877704	false	0		3	0.960525
Solyc02g093600.3.1	2.03307	0.00171773	0.491868	0.663988	601	5	false	Solyc02g093600	538.389	601	0	0	0.896693	false	0		3	0.928885
Solyc01g109850.3.1	2.07889	0.00122069	0.481027	0.674792	601	5	false	Solyc01g109850	548.223	601	0	0	0.892111	false	0		7	0.960378
Solyc10g080890.2.1	2.33018	0.00049277	0.429151	0.666323	601	6	false	Solyc10g080890	565.07	601	0	0	0.866982	false	0		3	0.982946
Solyc07g043390.4.1	2.26075	0.00248996	0.442332	0.611697	600	5	false	Solyc07g043390	541.985	600	0	0	0.873925	false	0		7	0.956081
Solyc12g009880.1.1	2.04676	0.00224802	0.488576	0.607012	600	6	false	Solyc12g009880	524.222	600	0	0	0.895324	false	0		3	0.969342
Solyc11g066520.3.1	2.10581	0.00071426	0.474877	0.674802	600	5	false	Solyc11g066520	545.745	600	0	0	0.889419	false	0		7	0.961555
Solyc02g038800.1.1	2.44591	0.00038978	0.408845	0.694117	599	6	false	Solyc02g038800	547.481	599	0	0	0.855409	false	0		7	0.958617
Solyc01g097470.4.1	2.30751	0.00115313	0.433367	0.627989	598	6	false	Solyc01g097470	544.824	598	0	0	0.869249	false	0		3	0.984354
Solyc09g065420.3.1	2.50402	0.00026134	0.399359	0.699707	597	6	false	Solyc09g065420	538.228	597	0	0	0.849598	false	0		3	0.937735
Solyc08g005440.3.1	2.50543	0.00025914	0.399133	0.689746	597	6	false	Solyc08g005440	554.296	597	0	0	0.849457	false	0		7	0.957074
Solyc03g082880.1.1	2.5418	0.00025255	0.393421	0.695637	597	6	false	Solyc03g082880	542.652	597	0	0	0.84582	false	0		3	0.899227
Solyc08g079200.1.1	2.09306	0.00071818	0.47777	0.683615	595	5	false	Solyc08g079200	550.044	595	0	0	0.890694	false	0		7	0.957526
Solyc03g111860.1.1	2.47803	0.00030319	0.403546	0.69684	595	6	false	Solyc03g111860	546.901	595	0	0	0.852197	false	0		3	0.95992
Solyc02g078400.3.1	2.54606	0.00022914	0.392764	0.700473	595	6	false	Solyc02g078400	533.055	595	0	0	0.845394	false	0		7	0.940193
Solyc08g005490.3.1	2.12943	0.00058551	0.46961	0.689293	594	5	false	Solyc08g005490	559.348	594	0	0	0.887057	false	0		7	0.965981
Solyc12g088450.3.1	2.53283	0.00022292	0.394815	0.70543	594	6	false	Solyc12g088450	539.118	594	0	0	0.846717	false	0		3	0.932143
Solyc08g080070.1.1	2.01464	0.0024079	0.496366	0.639943	592	5	false	Solyc08g080070	517.552	592	0	0	0.898536	false	0		7	0.93742
Solyc04g064550.1.1	2.24705	0.00061232	0.445028	0.672189	592	5	false	Solyc04g064550	561.312	592	0	0	0.875295	false	0	GRAS	3	0.897645
Solyc02g036370.3.1	2.05291	0.00139213	0.487115	0.663139	591	5	false	Solyc02g036370	530.985	591	0	0	0.894709	false	0	MYB_related	3	0.92561
Solyc05g014210.4.1	2.3864	0.00047366	0.419042	0.666156	591	6	false	Solyc05g014210	572.514	591	0	0	0.86136	false	0		3	0.904051
Solyc03g112200.1.1	2.53283	0.00023176	0.394815	0.704809	591	6	false	Solyc03g112200	536.352	591	0	0	0.846717	false	0		7	0.94989
Solyc04g074290.3.1	2.05385	0.0014351	0.486891	0.676746	590	5	false	Solyc04g074290	540.495	590	0	0	0.894615	false	0		7	0.951494
Solyc03g120620.3.1	2.53283	0.00021845	0.394815	0.708693	590	6	false	Solyc03g120620	540.79	590	0	0	0.846717	false	0	HD-ZIP	7	0.941919
Solyc09g025260.4.1	2.46434	0.00060533	0.405789	0.672107	589	6	false	Solyc09g025260	523.452	589	0	0	0.853566	false	0		7	0.941976
Solyc03g007890.3.1	2.09731	0.0005607	0.476802	0.688022	589	5	false	Solyc03g007890	557.849	589	0	0	0.890269	false	0		3	0.960907
Solyc02g068340.3.1	2.06094	0.00132841	0.485217	0.658062	588	5	false	Solyc02g068340	534.915	588	0	0	0.893906	false	0		7	0.958046
Solyc11g030600.3.1	2.05338	0.001254	0.487003	0.632584	588	6	false	Solyc11g030600	518.196	588	0	0	0.894662	false	0		7	0.941778
Solyc10g085670.2.1	2.10581	0.00074118	0.474877	0.678597	588	5	false	Solyc10g085670	548.009	588	0	0	0.889419	false	0		7	0.959591
Solyc06g074960.4.1	2.47095	0.00026934	0.404703	0.693692	588	6	false	Solyc06g074960	569.505	588	0	0	0.852905	false	0		3	0.915912
Solyc07g042930.3.1	2.04865	0.00184792	0.488125	0.65986	587	5	false	Solyc07g042930	525.576	587	0	0	0.895135	false	0		3	0.914558
Solyc01g106430.3.1	2.35664	0.00068989	0.424334	0.650825	587	6	false	Solyc01g106430	558.055	587	0	0	0.864336	false	0		7	0.965923
Solyc11g032130.3.1	2.15399	0.00054542	0.464254	0.692025	587	5	false	Solyc11g032130	558.773	587	0	0	0.884601	false	0		3	0.910974
Solyc06g083590.4.1	2.37459	0.00046648	0.421126	0.678431	587	6	false	Solyc06g083590	558.779	587	0	0	0.862541	false	0	B3	3	0.976704
Solyc03g113280.3.1	2.15494	0.00062518	0.464051	0.692909	586	5	false	Solyc03g113280	559.677	586	0	0	0.884506	false	0		7	0.965799
Solyc01g110350.2.1	2.26736	0.00060114	0.441042	0.678189	586	5	false	Solyc01g110350	596.92	586	0	0	0.873264	false	0		3	0.993014
Solyc05g007460.3.1	2.5111	0.00028663	0.398232	0.699052	586	6	false	Solyc05g007460	531.206	586	0	0	0.84889	false	0		3	0.940976
Solyc06g050440.3.1	2.23193	0.00025384	0.448042	0.707243	586	5	false	Solyc06g050440	586.3	586	0	0	0.876807	false	0		3	0.9299
Solyc01g016410.4.1	2.55078	0.00022842	0.392037	0.705009	586	6	false	Solyc01g016410	530.812	586	0	0	0.844922	false	0		3	0.926585
Solyc04g008040.4.1	2.06094	0.00171495	0.485217	0.668481	585	5	false	Solyc04g008040	531.248	585	0	0	0.893906	false	0		7	0.943672
Solyc01g111660.4.1	2.15683	0.00058405	0.463644	0.692436	585	5	false	Solyc01g111660	560.402	585	0	0	0.884317	false	0		7	0.963366
Solyc01g096360.3.1	2.50449	0.00041439	0.399283	0.668854	584	6	false	Solyc01g096360	551.418	584	0	0	0.849551	false	0		7	0.953458
Solyc03g115500.3.1	2.04204	0.00147243	0.489706	0.637884	583	6	false	Solyc03g115500	526.605	583	0	0	0.895796	false	0		3	0.957976
Solyc08g065860.3.1	2.49079	0.00060976	0.401479	0.693468	583	6	false	Solyc08g065860	534.24	583	0	0	0.850921	false	0		3	0.95088
Solyc01g100690.3.1	2.12801	0.00161954	0.469922	0.619337	582	5	false	Solyc01g100690	554.436	582	0	0	0.887199	false	0		3	0.992906
Solyc07g008360.2.1	2.39348	0.0008949	0.417801	0.653631	582	6	false	Solyc07g008360	527.117	582	0	0	0.860652	false	0		3	0.972903
Solyc06g069790.4.1	2.52102	0.00034988	0.396665	0.680046	582	6	false	Solyc06g069790	551.16	582	0	0	0.847898	false	0		7	0.951022
Solyc01g106580.3.1	2.01842	0.00290332	0.495436	0.621924	581	6	false	Solyc01g106580	499.613	581	0	0	0.898158	false	0		7	0.922412
Solyc07g021630.3.1	2.04771	0.00141155	0.488351	0.665292	581	5	false	Solyc07g021630	526.349	581	0	0	0.895229	false	0		3	0.925822
Solyc11g010813.1.1	2.47048	0.00047999	0.40478	0.704801	581	6	false	Solyc11g010813	557.05	581	0	0	0.852952	false	0		7	0.960796
Solyc10g083300.2.1	2.36042	0.00026158	0.423654	0.697448	581	6	false	Solyc10g083300	592.098	581	0	0	0.863958	false	0		7	0.985951
Solyc02g088100.3.1	2.56637	0.00021457	0.389656	0.713413	581	6	false	Solyc02g088100	539.657	581	0	0	0.843363	false	0		7	0.949074
Solyc01g095290.4.1	2.05999	0.00106281	0.485439	0.6641	580	5	false	Solyc01g095290	530.821	580	0	0	0.894001	false	0		7	0.95136
Solyc06g083070.3.1	2.36939	0.0007549	0.422049	0.64799	580	6	false	Solyc06g083070	554.909	580	0	0	0.863061	false	0		7	0.962771
Solyc01g097630.3.1	2.2324	0.0003283	0.447948	0.699285	580	5	false	Solyc01g097630	574.403	580	0	0	0.87676	false	0		3	0.915161
Solyc03g026020.3.1	2.188	0.00063177	0.457038	0.690745	579	5	false	Solyc03g026020	560.504	579	0	0	0.8812	false	0	HSF	3	0.902761
Solyc06g050350.3.1	2.23902	0.00161804	0.446624	0.611479	578	5	false	Solyc06g050350	550.339	578	0	0	0.876098	false	0		7	0.963804
Solyc07g045000.4.1	2.52338	0.00039554	0.396294	0.69802	578	6	false	Solyc07g045000	527.763	578	0	0	0.847662	false	0	G2-like	3	0.940017
Solyc09g097760.3.1	2.06566	0.0010606	0.484107	0.64892	577	6	false	Solyc09g097760	537.149	577	0	0	0.893434	false	0		3	0.952291
Solyc05g054405.1.1	2.25555	0.00042339	0.443351	0.687566	577	5	false	Solyc05g054405	567.35	577	0	0	0.874445	false	0		7	0.968586
Solyc03g097200.3.1	2.55267	0.00020762	0.391747	0.705379	577	6	false	Solyc03g097200	547.816	577	0	0	0.844733	false	0		3	0.888343
Solyc07g045210.1.1	2.03165	0.00357931	0.492211	0.594626	576	6	false	Solyc07g045210	505.918	576	0	0	0.896835	false	0		7	0.937839
Solyc04g081870.4.1	2.20312	0.00065902	0.453902	0.688104	576	5	false	Solyc04g081870	558.339	576	0	0	0.879688	false	0		7	0.959293
Solyc02g030480.4.1	2.37884	0.00063601	0.420373	0.652639	576	6	false	Solyc02g030480	557.451	576	0	0	0.862116	false	0		7	0.966008
Solyc01g109720.3.1	2.49693	0.00027591	0.400492	0.717186	576	6	false	Solyc01g109720	551.905	576	0	0	0.850307	false	0		3	0.943484
Solyc08g079850.3.1	2.57393	0.00022101	0.388512	0.706969	576	6	false	Solyc08g079850	534.823	576	0	0	0.842607	false	0		7	0.937077
Solyc12g006460.2.1	2.4889	0.00060306	0.401784	0.677516	575	6	false	Solyc12g006460	520.496	575	0	0	0.85111	false	0		7	0.938945
Solyc01g094210.2.1	2.45347	0.00047216	0.407586	0.662694	575	6	false	Solyc01g094210	560.177	575	0	0	0.854653	false	0		7	0.963887
Solyc09g065000.4.1	2.36419	0.00029755	0.422977	0.700882	575	6	false	Solyc09g065000	594.703	575	0	0	0.863581	false	0		3	0.930578
Solyc07g043170.4.1	2.19981	0.00035661	0.454585	0.711683	574	5	false	Solyc07g043170	578.925	574	0	0	0.880019	false	0		7	0.973422
Solyc01g102810.3.1	2.01228	0.00392883	0.496948	0.601252	573	6	false	Solyc01g102810	486.995	573	0	0	0.898772	false	0		7	0.914658
Solyc01g107825.1.1	2.07369	0.00078734	0.482232	0.677907	573	5	false	Solyc01g107825	534.733	573	0	0	0.892631	false	0		3	0.937428
Solyc02g094490.4.1	2.09164	0.00077999	0.478094	0.689342	573	5	false	Solyc02g094490	546.415	573	0	0	0.890836	false	0		7	0.958354
Solyc02g083190.2.1	2.28011	0.00022348	0.438575	0.721525	573	6	false	Solyc02g083190	604.572	573	0	0	0.871989	false	0		7	0.986881
Solyc06g053700.1.1	2.19036	0.00042981	0.456545	0.674893	572	5	false	Solyc06g053700	586.516	572	0	0	0.880964	false	0		3	0.981858
Solyc03g097080.4.1	2.03732	0.00165808	0.490842	0.639229	571	6	false	Solyc03g097080	510.832	571	0	0	0.896268	false	0		3	0.931847
Solyc02g085180.5.1.1	2.55881	0.00020318	0.390807	0.720331	571	6	false	Solyc02g085180	534.329	571	0	0	0.844119	false	0		3	0.917589
Solyc01g087980.4.1	2.47473	0.002067	0.404085	0.693855	570	6	false	Solyc01g087980	547.818	570	0	0	0.852527	false	0		3	0.97149
Solyc08g082710.3.1	2.31885	0.00030191	0.431249	0.704363	570	6	false	Solyc08g082710	605.321	570	0	0	0.868115	false	0		7	0.994683
Solyc06g065570.3.1	2.53283	0.00026244	0.394815	0.705892	570	6	false	Solyc06g065570	527.03	570	0	0	0.846717	false	0		3	0.943328
Solyc03g019690.1.1	2.50874	0.00026085	0.398607	0.708112	570	6	false	Solyc03g019690	532.398	570	0	0	0.849126	false	0		3	0.943829
Solyc11g011110.3.1	2.50968	0.00023729	0.398457	0.716246	570	6	false	Solyc11g011110	541.668	570	0	0	0.849032	false	0		3	0.940239
Solyc11g067190.3.1	2.17147	0.00094862	0.460518	0.645468	569	5	false	Solyc11g067190	571.193	569	0	0	0.882853	false	0		3	0.990107
Solyc11g045040.2.1	2.16108	0.00039584	0.462732	0.709844	569	5	false	Solyc11g045040	562.817	569	0	0	0.883892	false	0		3	0.923272
Solyc01g091640.3.1	2.04629	0.00170654	0.488689	0.657954	568	5	false	Solyc01g091640	516.775	568	0	0	0.895371	false	0		7	0.933941
Solyc04g014320.1.1	2.5659	0.00020837	0.389728	0.712485	568	6	false	Solyc04g014320	538.81	568	0	0	0.84341	false	0		3	0.888776
Solyc11g005200.2.1	2.2513	0.00042387	0.444188	0.698967	567	5	false	Solyc11g005200	569.078	567	0	0	0.87487	false	0		3	0.899117
Solyc03g006330.4.1	2.02929	0.00244184	0.492784	0.626743	566	6	false	Solyc03g006330	497.873	566	0	0	0.897071	false	0		7	0.919995
Solyc04g077000.3.1	2.48134	0.00024622	0.403008	0.696989	566	6	false	Solyc04g077000	576	566	0	0	0.851866	false	0		3	0.904686
Solyc05g054600.3.1	2.58148	0.0002054	0.387374	0.715094	566	6	false	Solyc05g054600	531.249	566	0	0	0.841852	false	0		7	0.932686
Solyc02g090900.3.1	2.58054	0.00020026	0.387516	0.717346	566	6	false	Solyc02g090900	532.049	566	0	0	0.841946	false	0		7	0.933483
Solyc09g075950.1.1	2.06235	0.00164115	0.484883	0.675328	565	5	false	Solyc09g075950	523.777	565	0	0	0.893765	false	0		3	0.902093
Solyc04g064545.1.1	2.06377	0.00152006	0.48455	0.680336	565	5	false	Solyc04g064545	530.127	565	0	0	0.893623	false	0	GRAS	3	0.916606
Solyc03g097190.3.1	2.07936	0.00089054	0.480918	0.663579	565	5	false	Solyc03g097190	528.071	565	0	0	0.892064	false	0		7	0.948477
Solyc11g012670.1.1	2.57723	0.00019799	0.388013	0.721534	565	6	false	Solyc11g012670	530.796	565	0	0	0.842277	false	0		7	0.934392
Solyc07g053140.3.1	2.30609	0.00025321	0.433634	0.72565	563	6	false	Solyc07g053140	612.087	563	0	0	0.869391	false	0		3	0.964849
Solyc07g009380.4.1	2.38687	0.00094388	0.418959	0.651347	562	6	false	Solyc07g009380	550.649	562	0	0	0.861313	false	0		7	0.959563
Solyc05g006650.3.1	2.38262	0.00068242	0.419707	0.656048	562	6	false	Solyc05g006650	554.406	562	0	0	0.861738	false	0	bHLH	7	0.960523
Solyc09g098220.3.1	2.0992	0.00057014	0.476373	0.689515	561	5	false	Solyc09g098220	538.923	561	0	0	0.89008	false	0		3	0.939665
Solyc10g006870.1.1	2.42655	0.00056444	0.412108	0.651197	561	6	false	Solyc10g006870	551.599	561	0	0	0.857345	false	0		7	0.957591
Solyc12g099840.1.1	2.27397	0.000528	0.439759	0.6733	561	5	false	Solyc12g099840	587.494	561	0	0	0.872603	false	0		7	0.97973
Solyc10g006000.4.1	2.2513	0.00043611	0.444188	0.700134	561	5	false	Solyc10g006000	567.795	561	0	0	0.87487	false	0		7	0.964449
Solyc10g047050.2.1	2.59991	0.00018841	0.384629	0.721728	561	6	false	Solyc10g047050	530.545	561	0	0	0.840009	false	0		7	0.931005
Solyc01g108100.3.1	2.23335	0.00077416	0.447758	0.650901	560	5	false	Solyc01g108100	574.902	560	0	0	0.876665	false	0		3	0.991947
Solyc01g079850.3.1	2.13462	0.00067351	0.468466	0.707303	560	5	false	Solyc01g079850	555.829	560	0	0	0.886538	false	0		7	0.957185
Solyc06g065190.1.1	2.3897	0.00065335	0.418462	0.651776	560	6	false	Solyc06g065190	551.559	560	0	0	0.86103	false	0	TCP	7	0.961885
Solyc10g086240.2.1	2.1658	0.00056978	0.461723	0.700971	560	5	false	Solyc10g086240	549.3	560	0	0	0.88342	false	0		7	0.952909
Solyc04g014330.1.1	2.58432	0.00019012	0.386949	0.718994	560	6	false	Solyc04g014330	537.643	560	0	0	0.841568	false	0		3	0.883443
Solyc02g068920.3.1	2.17525	0.00049586	0.459718	0.704599	559	5	false	Solyc02g068920	553.047	559	0	0	0.882475	false	0		3	0.898505
Solyc08g061130.3.1	2.60038	0.00018966	0.384559	0.719783	559	6	false	Solyc08g061130	532.361	559	0	0	0.839962	false	0	bZIP	3	0.884595
Solyc04g007640.3.1	2.07227	0.00114708	0.482562	0.673417	557	5	false	Solyc04g007640	519.63	557	0	0	0.892773	false	0		7	0.927852
Solyc07g006220.2.1	2.14454	0.0010864	0.4663	0.631888	556	6	false	Solyc07g006220	548.608	556	0	0	0.885546	false	0		7	0.958266
Solyc01g107300.4.1	2.08644	0.00082945	0.479285	0.682805	556	5	false	Solyc01g107300	527.89	556	0	0	0.891356	false	0		3	0.92393
Solyc08g079870.3.1	2.53566	0.00018687	0.394374	0.715873	556	6	false	Solyc08g079870	560.067	556	0	0	0.846434	false	0		7	0.956664
Solyc04g081490.3.1	2.03968	0.00217107	0.490273	0.618135	555	6	false	Solyc04g081490	493.879	555	0	0	0.896032	false	0		7	0.920779
Solyc10g006250.3.1	2.07085	0.00082337	0.482892	0.679442	555	5	false	Solyc10g006250	538.757	555	0	0	0.892915	false	0		3	0.956096
Solyc02g089065.1.1	2.06377	0.00079477	0.48455	0.665164	555	6	false	Solyc02g089065	531.088	555	0	0	0.893623	false	0		7	0.954231
Solyc01g006050.2.1	2.54228	0.00031602	0.393348	0.707354	555	6	false	Solyc01g006050	523.332	555	0	0	0.845772	false	0		3	0.943615
Solyc12g006630.2.1	2.5692	0.00021268	0.389226	0.708583	555	6	false	Solyc12g006630	544.834	555	0	0	0.84308	false	0		7	0.945833
Solyc07g014640.3.1	2.06046	0.00183669	0.485328	0.668986	554	5	false	Solyc07g014640	514.883	554	0	0	0.893954	false	0		7	0.92361
Solyc12g006200.1.1	2.08786	0.00109023	0.478959	0.690784	554	5	false	Solyc12g006200	532.222	554	0	0	0.891214	false	0		7	0.941046
Solyc10g078270.2.1	2.35097	0.00072212	0.425357	0.654676	554	6	false	Solyc10g078270	547.119	554	0	0	0.864903	false	0		3	0.97694
Solyc11g065620.2.1	2.17997	0.00048119	0.458722	0.709083	554	5	false	Solyc11g065620	556.287	554	0	0	0.882003	false	0		7	0.957824
Solyc07g006600.1.1	2.60416	0.00017442	0.384001	0.727877	554	6	false	Solyc07g006600	532.464	554	0	0	0.839584	false	0		3	0.887
Solyc02g088730.2.1	2.24894	0.00040145	0.444654	0.702152	553	5	false	Solyc02g088730	561.23	553	0	0	0.875106	false	0		3	0.886798
Solyc03g114800.1.1	2.48607	0.00019038	0.402242	0.711868	553	6	false	Solyc03g114800	584.38	553	0	0	0.851393	false	0		7	0.973443
Solyc11g011940.3.1	2.59376	0.00018562	0.38554	0.716867	553	6	false	Solyc11g011940	538.854	553	0	0	0.840624	false	0	HD-ZIP	3	0.8801
Solyc05g052920.4.1	2.08266	0.00140128	0.480154	0.684811	551	5	false	Solyc05g052920	524.401	551	0	0	0.891734	false	0		7	0.930312
Solyc08g006270.1.1	2.3897	0.0010809	0.418462	0.646646	551	6	false	Solyc08g006270	530.817	551	0	0	0.86103	false	0	B3	7	0.951762
Solyc01g112160.4.1	2.52574	0.00037611	0.395923	0.674239	551	6	false	Solyc01g112160	551.14	551	0	0	0.847426	false	0		7	0.951743
Solyc02g005110.3.1	2.47284	0.00030721	0.404394	0.706471	551	6	false	Solyc02g005110	531.724	551	0	0	0.852716	false	0	HD-ZIP	7	0.944277
Solyc04g014290.1.1	2.56826	0.00019983	0.389369	0.713163	551	6	false	Solyc04g014290	547.417	551	0	0	0.843174	false	0		3	0.881409
Solyc02g089520.2.1	2.57345	0.00014205	0.388583	0.742016	551	6	false	Solyc02g089520	548.902	551	0	0	0.842655	false	0	CO-like	3	0.931219
Solyc12g007230.2.1	2.1488	0.00145658	0.465377	0.628674	550	5	false	Solyc12g007230	550.94	550	0	0	0.88512	false	0		7	0.958272
Solyc05g012110.4.1	2.05999	0.00144668	0.485439	0.665885	550	5	false	Solyc05g012110	511.813	550	0	0	0.894001	false	0		3	0.908282
Solyc03g115230.3.1	2.0803	0.00123287	0.480699	0.691783	550	5	false	Solyc03g115230	529.091	550	0	0	0.89197	false	0		3	0.909469
Solyc04g007600.4.1	2.07605	0.00076375	0.481684	0.662785	550	6	false	Solyc04g007600	531.158	550	0	0	0.892395	false	0		3	0.947909
Solyc02g088540.3.1	2.6188	0.00018773	0.381854	0.720338	550	6	false	Solyc02g088540	528.955	550	0	0	0.83812	false	0		7	0.930489
Solyc08g079160.3.1	2.15352	0.00133147	0.464356	0.67945	549	5	false	Solyc08g079160	575.078	549	0	0	0.884648	false	0		3	0.975015
Solyc11g072490.2.1	2.5248	0.00029835	0.396071	0.686663	549	6	false	Solyc11g072490	554.37	549	0	0	0.84752	false	0		7	0.951937
Solyc05g055840.4.1	2.51393	0.00027543	0.397783	0.716179	549	6	false	Solyc05g055840	533.752	549	0	0	0.848607	false	0		7	0.949303
Solyc12g089140.2.1	2.06849	0.00094003	0.483444	0.687886	548	5	false	Solyc12g089140	526.546	548	0	0	0.893151	false	0		3	0.911798
Solyc11g007900.3.1	2.59518	0.00019573	0.385329	0.728931	547	6	false	Solyc11g007900	523.521	547	0	0	0.840482	false	0		7	0.928992
Solyc03g006600.1.1	2.60699	0.00015228	0.383584	0.738822	547	6	false	Solyc03g006600	532.307	547	0	0	0.839301	false	0		7	0.927256
Solyc09g089560.4.1	2.07652	0.00111159	0.481574	0.687132	546	5	false	Solyc09g089560	523.998	546	0	0	0.892348	false	0		3	0.909674
Solyc08g079840.2.1	2.62258	0.0001661	0.381304	0.731631	545	6	false	Solyc08g079840	532.462	545	0	0	0.837742	false	0		7	0.931216
Solyc05g056120.3.1	2.10534	0.00123627	0.474983	0.693228	544	5	false	Solyc05g056120	527.632	544	0	0	0.889466	false	0	GATA	7	0.935187
Solyc02g067860.4.1	2.19792	0.00062412	0.454975	0.708191	544	5	false	Solyc02g067860	551.335	544	0	0	0.880208	false	0		3	0.884528
Solyc08g007970.3.1	2.41332	0.00042129	0.414367	0.668393	544	6	false	Solyc08g007970	561.399	544	0	0	0.858668	false	0		7	0.964777
Solyc04g072740.3.1	2.53	0.00041507	0.395258	0.667946	544	6	false	Solyc04g072740	548.064	544	0	0	0.847	false	0		7	0.951313
Solyc05g051900.3.1	2.13226	0.00032585	0.468985	0.700781	543	5	false	Solyc05g051900	542.153	543	0	0	0.886774	false	0		3	0.952049
Solyc01g107330.4.1	2.55409	0.00026232	0.391529	0.697607	543	6	false	Solyc01g107330	545.983	543	0	0	0.844591	false	0		7	0.945451
Solyc05g054900.3.1	2.57109	0.00018866	0.38894	0.733047	543	6	false	Solyc05g054900	530.657	543	0	0	0.842891	false	0		3	0.931487
Solyc09g056340.3.1	2.03259	0.00338346	0.491982	0.619394	542	6	false	Solyc09g056340	489.103	542	0	0	0.896741	false	0		7	0.91287
Solyc09g090080.1.1	2.58148	0.00041252	0.387374	0.722156	542	6	false	Solyc09g090080	521.028	542	0	0	0.841852	false	0		3	0.930609
Solyc10g074470.3.1	2.55361	0.00024077	0.391602	0.701202	542	6	false	Solyc10g074470	550.094	542	0	0	0.844639	false	0		7	0.94852
Solyc03g115640.3.1	2.25602	0.00074937	0.443258	0.695447	541	5	false	Solyc03g115640	551.715	541	0	0	0.874398	false	0		7	0.953058
Solyc05g054860.1.1	2.17005	0.00050589	0.460818	0.711194	540	5	false	Solyc05g054860	543.252	540	0	0	0.882995	false	0		7	0.946019
Solyc06g061027.1.1	2.42371	0.00087624	0.41259	0.657593	539	6	false	Solyc06g061027	511.011	539	0	0	0.857629	false	0		7	0.930441
Solyc06g076800.3.1	2.58526	0.00013825	0.386808	0.742115	539	6	false	Solyc06g076800	527.885	539	0	0	0.841474	false	0		3	0.915739
Solyc05g014000.4.1	2.27539	0.00082365	0.439485	0.689428	538	5	false	Solyc05g014000	550.02	538	0	0	0.872461	false	0		7	0.95217
Solyc10g081250.3.1	2.08314	0.00081723	0.480045	0.667075	538	5	false	Solyc10g081250	533.229	538	0	0	0.891686	false	0		7	0.955627
Solyc07g043420.3.1	2.42985	0.00078545	0.411547	0.668404	538	6	false	Solyc07g043420	514.097	538	0	0	0.857015	false	0		7	0.929305
Solyc12g010230.2.1	2.59235	0.00021243	0.385751	0.715686	538	6	false	Solyc12g010230	540.851	538	0	0	0.840765	false	0		7	0.936194
Solyc08g066750.3.1	2.03354	0.0033897	0.491754	0.61103	537	6	false	Solyc08g066750	482.02	537	0	0	0.896646	false	0		7	0.903938
Solyc09g090685.1.1	2.19273	0.00172731	0.456053	0.597738	537	5	false	Solyc09g090685	534.043	537	0	0	0.880727	false	0		3	0.993002
Solyc02g086810.1.1	2.09258	0.00094298	0.477878	0.690222	537	5	false	Solyc02g086810	520.782	537	0	0	0.890742	false	0		3	0.905945
Solyc02g080320.4.1	2.58526	0.00017069	0.386808	0.73463	537	6	false	Solyc02g080320	523.926	537	0	0	0.841474	false	0		7	0.929305
Solyc11g071620.3.1	2.0307	0.00421361	0.49244	0.593116	536	6	false	Solyc11g071620	483.862	536	0	0	0.89693	false	0		7	0.912675
Solyc03g006870.3.1	2.60888	0.00017189	0.383306	0.72386	536	6	false	Solyc03g006870	535.392	536	0	0	0.839112	false	0		7	0.932763
Solyc03g115200.3.1	2.52102	0.00022448	0.396665	0.702902	535	6	false	Solyc03g115200	570.591	535	0	0	0.847898	false	0		7	0.959504
Solyc04g071560.4.1	2.60605	0.00018058	0.383723	0.722573	535	6	false	Solyc04g071560	541.107	535	0	0	0.839395	false	0		7	0.936204
Solyc01g090340.3.1	2.58668	0.00017407	0.386596	0.734978	535	6	false	Solyc01g090340	523.09	535	0	0	0.841332	false	0	ERF	7	0.924073
Solyc01g094500.3.1	2.19178	0.00094339	0.45625	0.636444	534	5	false	Solyc01g094500	558.316	534	0	0	0.880822	false	0		7	0.957643
Solyc06g084070.3.1	2.40246	0.00058892	0.416241	0.668437	534	6	false	Solyc06g084070	538.878	534	0	0	0.859754	false	0		3	0.975731
Solyc05g056290.4.1	2.42182	0.000409	0.412912	0.673497	534	6	false	Solyc05g056290	558.313	534	0	0	0.857818	false	0		7	0.96397
Solyc11g069070.3.1	2.30846	0.00188145	0.43319	0.695092	532	6	false	Solyc11g069070	556.188	532	0	0	0.869154	false	0		7	0.960897
Solyc07g043660.3.1	2.31082	0.00029358	0.432747	0.708969	532	6	false	Solyc07g043660	566.803	532	0	0	0.868918	false	0		7	0.96149
Solyc07g008710.3.1	2.16249	0.00041398	0.462429	0.684085	531	6	false	Solyc07g008710	567.761	531	0	0	0.883751	false	0		7	0.96487
Solyc01g090460.3.1	2.2017	0.00024731	0.454194	0.726817	531	5	false	Solyc01g090460	598.045	531	0	0	0.87983	false	0	HD-ZIP	3	0.978208
Solyc04g054480.3.1	2.03543	0.00367273	0.491297	0.598916	530	6	false	Solyc04g054480	482.687	530	0	0	0.896457	false	0		7	0.913332
Solyc02g093530.4.1	2.06944	0.00269165	0.483223	0.608903	530	6	false	Solyc02g093530	512.379	530	0	0	0.893056	false	0		3	0.973651
Solyc03g043850.3.1	2.3316	0.00044256	0.42889	0.669979	530	6	false	Solyc03g043850	569.794	530	0	0	0.86684	false	0		3	0.987239
Solyc08g062437.1.1	2.11148	0.00120995	0.473602	0.710209	529	5	false	Solyc08g062437	535.021	529	0	0	0.888852	false	0		3	0.892922
Solyc02g077910.4.1	2.33869	0.0008544	0.42759	0.651436	529	6	false	Solyc02g077910	547.612	529	0	0	0.866131	false	0		7	0.955778
Solyc04g011570.3.1	2.61786	0.00015617	0.381992	0.729492	529	6	false	Solyc04g011570	537.86	529	0	0	0.838214	false	0		3	0.870222
Solyc01g107990.3.1	2.64289	0.00014741	0.378374	0.740298	529	6	false	Solyc01g107990	529.911	529	0	0	0.835711	false	0		7	0.929688
Solyc11g066720.3.1	2.19178	0.00109728	0.45625	0.629377	528	5	false	Solyc11g066720	551.352	528	0	0	0.880822	false	0		7	0.951691
Solyc09g083290.3.1	2.1488	0.00068677	0.465377	0.719834	528	5	false	Solyc09g083290	541.35	528	0	0	0.88512	false	0		7	0.942207
Solyc10g078160.2.1	2.17194	0.00042628	0.460418	0.72595	528	5	false	Solyc10g078160	546.021	528	0	0	0.882806	false	0		7	0.943437
Solyc02g093150.3.1	2.59471	0.00029181	0.3854	0.726698	528	6	false	Solyc02g093150	515.57	528	0	0	0.840529	false	0	AP2	7	0.925183
Solyc06g050840.3.1	2.6599	0.00014958	0.375955	0.737048	528	6	false	Solyc06g050840	524.826	528	0	0	0.83401	false	0		7	0.9241
Solyc01g009250.3.1	2.64573	0.00013978	0.377968	0.74443	528	6	false	Solyc01g009250	519.348	528	0	0	0.835427	false	0		3	0.904923
Solyc06g011670.1.1	2.61077	0.00010795	0.383029	0.758877	528	6	false	Solyc06g011670	545.786	528	0	0	0.838923	false	0	HD-ZIP	3	0.913204
Solyc03g116910.3.1	2.09353	0.00068618	0.477662	0.694043	526	5	false	Solyc03g116910	521.051	526	0	0	0.890647	false	0		7	0.935387
Solyc08g079040.1.1	2.07274	0.00157926	0.482452	0.628026	525	6	false	Solyc08g079040	503.364	525	0	0	0.892726	false	0		7	0.926908
Solyc07g042990.1.1	2.27114	0.00065622	0.440308	0.703555	525	5	false	Solyc07g042990	547.181	525	0	0	0.872886	false	0		7	0.947873
Solyc01g088610.4.1	2.45536	0.00047194	0.407272	0.660458	525	6	false	Solyc01g088610	545.059	525	0	0	0.854464	false	0		7	0.951812
Solyc03g078570.3.1	2.17194	0.00028787	0.460418	0.726318	525	5	false	Solyc03g078570	577.642	525	0	0	0.882806	false	0		7	0.970699
Solyc12g056930.2.1	2.23429	0.00128558	0.447569	0.621196	524	5	false	Solyc12g056930	543.987	524	0	0	0.876571	false	0		7	0.951449
Solyc11g010740.3.1	2.62636	0.00012683	0.380755	0.756886	524	6	false	Solyc11g010740	531.803	524	0	0	0.837364	false	0		3	0.890696
Solyc05g005560.4.1	2.12707	0.00110612	0.470131	0.711039	523	5	false	Solyc05g005560	530.681	523	0	0	0.887293	false	0		7	0.932108
Solyc10g078580.1.1	2.24658	0.00068317	0.445122	0.70964	523	5	false	Solyc10g078580	548.864	523	0	0	0.875342	false	0		7	0.948986
Solyc03g111670.3.1	2.21304	0.00050108	0.451868	0.721523	523	5	false	Solyc03g111670	550.103	523	0	0	0.878696	false	0		7	0.950989
Solyc09g082690.3.1	2.10675	0.00120388	0.474664	0.698509	522	5	false	Solyc09g082690	519.435	522	0	0	0.889325	false	0		3	0.885312
Solyc08g065140.1.1	2.10487	0.00096609	0.47509	0.684669	522	5	false	Solyc08g065140	510.075	522	0	0	0.889513	false	0		7	0.921803
Solyc06g062440.4.1	2.63628	0.00017604	0.379323	0.751943	522	6	false	Solyc06g062440	526.077	522	0	0	0.836372	false	0		7	0.927274
Solyc01g098380.4.1	2.09211	0.00080557	0.477986	0.691481	521	5	false	Solyc01g098380	517.071	521	0	0	0.890789	false	0		7	0.924588
Solyc01g067000.4.1	2.63817	0.00011155	0.379051	0.759516	521	6	false	Solyc01g067000	529.464	521	0	0	0.836183	false	0		3	0.902227
Solyc03g005260.3.1	2.48984	0.00041321	0.401632	0.666911	520	6	false	Solyc03g005260	548.319	520	0	0	0.851016	false	0		7	0.957092
Solyc03g098140.3.1	2.42702	0.0012084	0.412028	0.68069	519	6	false	Solyc03g098140	534.63	519	0	0	0.857298	false	0		7	0.946207
Solyc06g083690.3.1	2.60935	0.00029525	0.383237	0.697875	519	6	false	Solyc06g083690	540.108	519	0	0	0.839065	false	0		7	0.935756
Solyc09g009190.4.1	2.65187	0.00016816	0.377093	0.746892	519	6	false	Solyc09g009190	516.807	519	0	0	0.834813	false	0		7	0.913001
Solyc05g054890.4.1	2.67076	0.00014557	0.374425	0.740859	519	6	false	Solyc05g054890	524.177	519	0	0	0.832924	false	0		3	0.869893
Solyc05g051870.3.1	2.11762	0.00080331	0.472228	0.714375	518	5	false	Solyc05g051870	533.324	518	0	0	0.888238	false	0		7	0.939911
Solyc04g074840.3.1	2.14265	0.00053148	0.466711	0.705399	518	5	false	Solyc04g074840	539.961	518	0	0	0.885735	false	0		3	0.945301
Solyc05g047530.3.1	2.60699	0.00016473	0.383584	0.744457	518	6	false	Solyc05g047530	519.029	518	0	0	0.839301	false	0		3	0.921142
Solyc05g046240.1.1	2.62966	0.00012876	0.380277	0.754696	518	6	false	Solyc05g046240	521.514	518	0	0	0.837034	false	0		3	0.904451
Solyc06g051960.3.1	2.57393	0.00019275	0.388512	0.716522	517	6	false	Solyc06g051960	549.683	517	0	0	0.842607	false	0		7	0.939623
Solyc05g023770.4.1	2.08644	0.00198689	0.479285	0.616475	516	6	false	Solyc05g023770	511.397	516	0	0	0.891356	false	0		7	0.934072
Solyc02g083730.4.1	2.62305	0.00015615	0.381235	0.745307	516	6	false	Solyc02g083730	516.938	516	0	0	0.837695	false	0		3	0.921236
Solyc01g099160.4.1	2.21634	0.00061526	0.451194	0.723637	515	5	false	Solyc01g099160	551.559	515	0	0	0.878366	false	0		3	0.885403
Solyc11g007030.3.1	2.56778	0.00019458	0.389441	0.741098	515	6	false	Solyc11g007030	526.922	515	0	0	0.843222	false	0		3	0.935357
Solyc03g123390.4.1	2.62116	0.00012743	0.38151	0.7588	515	6	false	Solyc03g123390	523.775	515	0	0	0.837884	false	0		7	0.919049
Solyc09g008820.3.1	2.35286	0.00068773	0.425015	0.646354	514	6	false	Solyc09g008820	537.726	514	0	0	0.864714	false	0		3	0.988204
Solyc04g076320.4.1	2.11904	0.0009828	0.471913	0.720098	513	5	false	Solyc04g076320	530.971	513	0	0	0.888096	false	0		7	0.929032
Solyc01g096940.4.1	2.28909	0.00022756	0.436855	0.730629	513	5	false	Solyc01g096940	568.945	513	0	0	0.871091	false	0		7	0.966056
Solyc02g065210.4.1	2.40009	8.761e-05	0.41665	0.77611	513	6	false	Solyc02g065210	626.275	513	0	0	0.859991	false	0		7	0.969432
Solyc08g005150.3.1	2.06235	0.00158266	0.484883	0.632904	512	6	false	Solyc08g005150	480.949	512	0	0	0.893765	false	0		3	0.918568
Solyc01g005300.4.1	2.37081	0.0008252	0.421797	0.703293	512	6	false	Solyc01g005300	566.227	512	0	0	0.862919	false	0		3	0.899317
Solyc05g005950.3.1	2.65517	0.0001265	0.376623	0.755802	512	6	false	Solyc05g005950	518.314	512	0	0	0.834483	false	0		7	0.912351
Solyc12g013880.2.1	2.04535	0.0038504	0.488915	0.600307	511	6	false	Solyc12g013880	475.368	511	0	0	0.895465	false	0		7	0.907691
Solyc10g081910.2.1	2.08077	0.00350773	0.48059	0.614527	511	6	false	Solyc10g081910	516.843	511	0	0	0.891923	false	0		7	0.938157
Solyc01g095740.4.1	2.27964	0.00102821	0.438666	0.633784	510	5	false	Solyc01g095740	543.837	510	0	0	0.872036	false	0		7	0.948243
Solyc12g099360.2.1	2.66179	0.00012604	0.375688	0.753912	510	6	false	Solyc12g099360	516.847	510	0	0	0.833821	false	0		3	0.908477
Solyc11g011880.2.1	2.63675	0.00011296	0.379255	0.768843	510	6	false	Solyc11g011880	527.667	510	0	0	0.836325	false	0		3	0.907817
Solyc02g087880.3.1	2.75012	0.00164516	0.363621	0.570974	509	7	false	Solyc02g087880	336.943	509	0	0	0.824988	false	0		1	0.990677
Solyc02g080660.3.1	2.22248	0.00049001	0.449947	0.725059	509	5	false	Solyc02g080660	545.033	509	0	0	0.877752	false	0		7	0.941853
Solyc02g092840.1.1	2.05102	0.00616749	0.487563	0.596018	508	6	false	Solyc02g092840	462.472	508	0	0	0.894898	false	0		7	0.874532
Solyc01g088780.3.1	2.08928	0.00136259	0.478634	0.690141	508	5	false	Solyc01g088780	506.947	508	0	0	0.891072	false	0		7	0.909339
Solyc01g074030.3.1	2.41238	0.00102823	0.414529	0.650274	508	6	false	Solyc01g074030	520.073	508	0	0	0.858762	false	0		7	0.937845
Solyc02g071430.3.1	2.1247	0.00084558	0.470654	0.714542	507	5	false	Solyc02g071430	524.318	507	0	0	0.88753	false	0		3	0.883903
Solyc10g006220.4.1	2.12282	0.00187849	0.471073	0.624138	506	6	false	Solyc10g006220	524.615	506	0	0	0.887718	false	0		3	0.981344
Solyc01g090950.4.1	2.12659	0.00040309	0.470235	0.723589	505	5	false	Solyc01g090950	532.877	505	0	0	0.887341	false	0	GRAS	7	0.936815
Solyc05g052360.2.1	2.68918	0.00013603	0.37186	0.748876	505	6	false	Solyc05g052360	519.8	505	0	0	0.831082	false	0		3	0.865625
Solyc05g052390.3.1	2.67879	0.00012832	0.373303	0.748751	505	6	false	Solyc05g052390	525.519	505	0	0	0.832121	false	0		3	0.864393
Solyc08g081070.3.1	2.64053	0.00019479	0.378712	0.745448	504	6	false	Solyc08g081070	511.244	504	0	0	0.835947	false	0		7	0.913288
Solyc06g065970.1.1	2.67265	0.00013408	0.37416	0.74502	503	6	false	Solyc06g065970	531.288	503	0	0	0.832735	false	0		7	0.923543
Solyc07g056170.4.1	2.05338	0.00365261	0.487003	0.617188	502	6	false	Solyc07g056170	472.058	502	0	0	0.894662	false	0		7	0.881179
Solyc01g087140.4.1	2.7539	0.00139149	0.363122	0.575145	502	7	false	Solyc01g087140	339.93	502	0	0	0.82461	false	0		1	0.993125
Solyc08g077120.2.1	2.63203	0.00012771	0.379935	0.7583	502	6	false	Solyc08g077120	517.024	502	0	0	0.836797	false	0		7	0.910392
Solyc05g051240.1.1	2.35664	0.0005286	0.424334	0.693325	501	6	false	Solyc05g051240	550.17	501	0	0	0.864336	false	0		7	0.949461
Solyc06g064510.2.1	2.57723	0.00029751	0.388013	0.704647	501	6	false	Solyc06g064510	551.611	501	0	0	0.842277	false	0		7	0.947688
Solyc03g121540.3.1	2.31318	0.00014502	0.432305	0.73992	501	5	false	Solyc03g121540	609.715	501	0	0	0.868682	false	0		3	0.987528
Solyc03g080040.1.1	2.58337	0.00024648	0.387091	0.732786	500	6	false	Solyc03g080040	515.266	500	0	0	0.841663	false	0		3	0.941687
Solyc06g072870.1.1	2.58904	0.00021731	0.386243	0.738741	500	6	false	Solyc06g072870	514.878	500	0	0	0.841096	false	0		3	0.939197
Solyc05g051550.2.1	2.55881	0.00018862	0.390807	0.744008	500	6	false	Solyc05g051550	535.846	500	0	0	0.844119	false	0	MYB	3	0.945765
Solyc10g074710.2.1	2.05763	0.00421922	0.485996	0.604623	499	6	false	Solyc10g074710	462.407	499	0	0	0.894237	false	0		7	0.879865
Solyc06g010000.3.1	2.14643	0.00101133	0.465889	0.722513	499	5	false	Solyc06g010000	525.709	499	0	0	0.885357	false	0		3	0.878025
Solyc08g061970.3.1	2.51582	0.00032086	0.397484	0.713185	499	6	false	Solyc08g061970	519.06	499	0	0	0.848418	false	0		3	0.955361
Solyc08g023645.1.1	2.20926	0.00022733	0.452641	0.729217	499	5	false	Solyc08g023645	587.08	499	0	0	0.879074	false	0		3	0.960059
Solyc03g083360.3.1	2.46764	0.00045272	0.405245	0.673891	498	6	false	Solyc03g083360	543.88	498	0	0	0.853236	false	0		7	0.947771
Solyc08g008670.3.1	2.07274	0.0026172	0.482452	0.666726	497	6	false	Solyc08g008670	492.441	497	0	0	0.892726	false	0		7	0.898072
Solyc04g073970.4.1	2.6462	0.00201502	0.377901	0.575696	497	7	false	Solyc04g073970	340.664	497	0	0	0.83538	false	0		1	0.986078
Solyc02g077730.3.1	2.75862	0.00119107	0.3625	0.581781	497	7	false	Solyc02g077730	339.205	497	0	0	0.824138	false	0		1	0.990402
Solyc02g089050.4.1	2.18092	0.00073938	0.458523	0.732492	497	5	false	Solyc02g089050	533.966	497	0	0	0.881908	false	0		7	0.931753
Solyc12g150113.1.1	2.25838	0.0002693	0.442794	0.744925	496	5	false	Solyc12g150113	551.337	496	0	0	0.874162	false	0		7	0.952181
Solyc01g066450.3.1	2.70761	0.00010657	0.36933	0.77109	496	6	false	Solyc01g066450	521.927	496	0	0	0.829239	false	0		3	0.866887
Solyc01g112220.4.1	2.70099	0.00038326	0.370234	0.758729	495	6	false	Solyc01g112220	519.743	495	0	0	0.829901	false	0		3	0.896338
Solyc06g054150.1.1	2.63203	0.00038269	0.379935	0.757551	495	6	false	Solyc06g054150	523.281	495	0	0	0.836797	false	0		3	0.929162
Solyc09g009710.4.1	2.51913	0.00025205	0.396962	0.74368	495	6	false	Solyc09g009710	541.345	495	0	0	0.848087	false	0		7	0.9532
Solyc09g072610.3.1	2.61974	0.0001755	0.381717	0.746142	495	6	false	Solyc09g072610	514.418	495	0	0	0.838026	false	0		7	0.911643
Solyc05g006740.4.1	2.70052	9.663e-05	0.370299	0.780334	494	6	false	Solyc05g006740	523.943	494	0	0	0.829948	false	0		7	0.915544
Solyc11g066590.2.1	2.23902	0.00045461	0.446624	0.741462	493	5	false	Solyc11g066590	545.355	493	0	0	0.876098	false	0		7	0.945271
Solyc08g079460.3.1	2.16769	0.00035532	0.461321	0.744562	493	5	false	Solyc08g079460	539.316	493	0	0	0.883231	false	0		7	0.941888
Solyc02g092200.3.1	2.6103	8.724e-05	0.383098	0.784825	493	6	false	Solyc02g092200	540.006	493	0	0	0.83897	false	0		3	0.919806
Solyc03g118280.1.1	2.1573	0.00048093	0.463543	0.693193	492	5	false	Solyc03g118280	547.73	492	0	0	0.88427	false	0		7	0.958292
Solyc02g088200.4.1	2.61644	7.47e-05	0.382199	0.797708	492	6	false	Solyc02g088200	554.234	492	0	0	0.838356	false	0		3	0.921292
Solyc01g107560.3.1	2.06235	0.00462193	0.484883	0.590748	491	6	false	Solyc01g107560	452.383	491	0	0	0.893765	false	0		7	0.871395
Solyc07g008900.4.1	2.05763	0.00293999	0.485996	0.606251	491	6	false	Solyc07g008900	463.295	491	0	0	0.894237	false	0		7	0.889601
Solyc07g005180.3.1	2.74256	0.0013837	0.364623	0.58837	491	7	false	Solyc07g005180	341.352	491	0	0	0.825744	false	0		1	0.98802
Solyc11g040340.3.1	2.78838	0.00125098	0.358631	0.58719	491	7	false	Solyc11g040340	338.147	491	0	0	0.821162	false	0		1	0.978312
Solyc10g007110.3.1	2.46056	0.00067174	0.406412	0.681757	491	6	false	Solyc10g007110	515.143	491	0	0	0.853944	false	0		7	0.926549
Solyc01g109790.3.1	2.547	0.00051935	0.392619	0.68662	491	6	false	Solyc01g109790	504.971	491	0	0	0.8453	false	0		7	0.916623
Solyc02g078370.1.1	2.38167	0.00050935	0.419873	0.671366	491	6	false	Solyc02g078370	541.835	491	0	0	0.861833	false	0		3	0.986527
Solyc01g080970.3.1	2.22296	0.00036652	0.449851	0.694767	491	5	false	Solyc01g080970	576.407	491	0	0	0.877704	false	0		3	0.977723
Solyc02g089990.1.1	2.28673	0.00017883	0.437306	0.7527	491	5	false	Solyc02g089990	564.409	491	0	0	0.871327	false	0		7	0.956648
Solyc04g005020.3.1	2.21776	0.00098008	0.450905	0.636735	490	5	false	Solyc04g005020	545.847	490	0	0	0.878224	false	0		3	0.987462
Solyc08g015960.3.1	2.69957	0.00011841	0.370429	0.755711	490	6	false	Solyc08g015960	521.778	490	0	0	0.830043	false	0		7	0.918061
Solyc03g123490.1.1	2.67785	0.00011839	0.373434	0.766329	490	6	false	Solyc03g123490	514.459	490	0	0	0.832215	false	0		7	0.906716
Solyc05g056450.3.1	2.63392	9.895e-05	0.379663	0.778273	490	6	false	Solyc05g056450	525.712	490	0	0	0.836608	false	0		3	0.91085
Solyc03g097500.3.1	2.71611	9.195e-05	0.368174	0.781278	490	6	false	Solyc03g097500	522.076	490	0	0	0.828389	false	0		3	0.876248
Solyc02g070020.1.1	2.15068	0.0004692	0.464968	0.741644	489	5	false	Solyc02g070020	534.115	489	0	0	0.884932	false	0		3	0.886384
Solyc02g081600.4.1	2.66793	0.00017829	0.374823	0.772763	489	6	false	Solyc02g081600	535.646	489	0	0	0.833207	false	0		7	0.927404
Solyc12g044840.2.1	2.71705	0.00010353	0.368046	0.768447	489	6	false	Solyc12g044840	519.973	489	0	0	0.828295	false	0		7	0.909559
Solyc04g081360.3.1	2.63628	0.00176033	0.379323	0.579459	488	7	false	Solyc04g081360	343.115	488	0	0	0.836372	false	0		1	0.986823
Solyc04g078940.3.1	2.83042	0.00103714	0.353304	0.589449	488	7	false	Solyc04g078940	339.209	488	0	0	0.816958	false	0		1	0.989636
Solyc06g076070.1.1	2.56023	0.00036623	0.39059	0.699002	488	6	false	Solyc06g076070	508.031	488	0	0	0.843977	false	0		3	0.958183
Solyc10g054280.2.1	2.60888	0.00277965	0.383306	0.575777	487	7	false	Solyc10g054280	343.969	487	0	0	0.839112	false	0		1	0.989157
Solyc11g069590.2.1	2.85971	0.00086023	0.349686	0.591993	487	7	false	Solyc11g069590	334.534	487	0	0	0.814029	false	0		1	0.979588
Solyc04g064760.3.1	2.09542	0.00289838	0.477232	0.689946	485	5	false	Solyc04g064760	499.402	485	0	0	0.890458	false	0		7	0.895383
Solyc09g074230.4.1	2.60794	0.00233523	0.383445	0.56615	485	7	false	Solyc09g074230	344.887	485	0	0	0.839206	false	0		1	0.995152
Solyc01g107730.3.1	2.3042	0.00037952	0.433989	0.728704	485	5	false	Solyc01g107730	549.002	485	0	0	0.86958	false	0		7	0.948295
Solyc02g084590.4.1	2.61502	0.0001949	0.382406	0.755875	485	6	false	Solyc02g084590	526.812	485	0	0	0.838498	false	0	GATA	3	0.941379
Solyc01g008340.3.1	2.60888	0.00239621	0.383306	0.574201	484	7	false	Solyc01g008340	346.841	484	0	0	0.839112	false	0		1	0.995821
Solyc01g099010.3.1	2.58243	0.00017461	0.387232	0.720386	484	6	false	Solyc01g099010	559.027	484	0	0	0.841757	false	0		7	0.947574
Solyc07g066530.4.1	2.29712	0.00011499	0.435328	0.773386	484	5	false	Solyc07g066530	622.632	484	0	0	0.870288	false	0		3	0.958041
Solyc09g089610.3.1	2.70997	8.685e-05	0.369008	0.784705	484	6	false	Solyc09g089610	528.612	484	0	0	0.829003	false	0		3	0.883731
Solyc02g090810.4.1	2.4889	8.278e-05	0.401784	0.79006	484	6	false	Solyc02g090810	619.574	484	0	0	0.85111	false	0		3	0.956804
Solyc04g076220.3.1	2.16533	0.00038164	0.461824	0.703771	483	6	false	Solyc04g076220	544.981	483	0	0	0.883467	false	0		3	0.960212
Solyc08g005000.4.1	2.80727	0.0011151	0.356217	0.597947	481	7	false	Solyc08g005000	339.085	481	0	0	0.819273	false	0		1	0.976429
Solyc01g006830.3.1	2.30231	0.00025792	0.434346	0.743226	481	5	false	Solyc01g006830	551.06	481	0	0	0.869769	false	0		7	0.943684
Solyc11g010190.1.1	2.81908	0.00100323	0.354725	0.600113	480	7	false	Solyc11g010190	339.179	480	0	0	0.818092	false	0		1	0.982112
Solyc03g096460.4.1	2.63533	0.00315833	0.379459	0.58829	479	7	false	Solyc03g096460	342.322	479	0	0	0.836467	false	0		1	0.977387
Solyc02g069770.3.1	2.72886	0.00109254	0.366453	0.593461	479	7	false	Solyc02g069770	344.315	479	0	0	0.827114	false	0		1	0.98946
Solyc12g044910.2.1	2.81814	0.0009936	0.354844	0.600842	479	7	false	Solyc12g044910	339.656	479	0	0	0.818186	false	0		1	0.982406
Solyc01g105090.3.1	2.15446	0.0009342	0.464153	0.738638	479	6	false	Solyc01g105090	532.8	479	0	0	0.884554	false	0		3	0.921887
Solyc06g084250.4.1	2.26783	0.00081795	0.44095	0.672653	479	5	false	Solyc06g084250	570.727	479	0	0	0.873217	false	0		7	0.963592
Solyc03g113910.3.1	2.29806	0.00019624	0.435149	0.757156	479	5	false	Solyc03g113910	562.309	479	0	0	0.870194	false	0		7	0.962206
Solyc03g025390.3.1	2.69013	9.722e-05	0.37173	0.776207	479	6	false	Solyc03g025390	511.969	479	0	0	0.830987	false	0		7	0.899111
Solyc01g099190.4.1	2.10723	0.00114533	0.474557	0.700271	478	5	false	Solyc01g099190	501.632	478	0	0	0.889277	false	0		3	0.885886
Solyc08g074683.1.1	2.85215	0.0009109	0.350613	0.601449	478	7	false	Solyc08g074683	336.362	478	0	0	0.814785	false	0		1	0.97461
Solyc07g006880.1.1	2.69107	8.609e-05	0.371599	0.786111	478	6	false	Solyc07g006880	517.613	478	0	0	0.830893	false	0	C2H2	3	0.89933
Solyc02g065220.4.1	2.73075	8.151e-05	0.3662	0.790788	477	6	false	Solyc02g065220	519.744	477	0	0	0.826925	false	0		7	0.902452
Solyc04g016480.3.1	2.08172	0.00219075	0.480372	0.635321	476	6	false	Solyc04g016480	470.101	476	0	0	0.891828	false	0		7	0.890587
Solyc00g500002.1.1	2.35805	0.0001496	0.424079	0.74582	476	6	false	Solyc00g500002	605.443	476	0	0	0.864195	false	0		3	0.983414
Solyc08g080320.3.1	2.70855	8.797e-05	0.369201	0.788386	476	6	false	Solyc08g080320	525.487	476	0	0	0.829145	false	0		7	0.917481
Solyc04g080090.4.1	2.08644	0.00176474	0.479285	0.62052	475	6	false	Solyc04g080090	470.869	475	0	0	0.891356	false	0		3	0.932367
Solyc08g023580.4.1	2.22674	0.00019091	0.449088	0.769025	475	5	false	Solyc08g023580	548.242	475	0	0	0.877326	false	0		3	0.887992
Solyc04g072550.3.1	2.15919	0.00044919	0.463137	0.695168	474	6	false	Solyc04g072550	550.624	474	0	0	0.884081	false	0		7	0.960335
Solyc02g082450.3.1	2.62447	8.915e-05	0.38103	0.803963	474	6	false	Solyc02g082450	551.551	474	0	0	0.837553	false	0		3	0.913431
Solyc02g090360.3.1	2.0855	0.00366861	0.479502	0.653008	473	6	false	Solyc02g090360	479.905	473	0	0	0.89145	false	0		7	0.875127
Solyc08g080170.3.1	2.0992	0.00173662	0.476373	0.673433	473	6	false	Solyc08g080170	487.524	473	0	0	0.89008	false	0		7	0.894603
Solyc04g081470.4.1	2.19887	0.00054448	0.45478	0.676927	473	6	false	Solyc04g081470	555.831	473	0	0	0.880113	false	0		7	0.964103
Solyc11g071830.2.1	2.24894	0.00032909	0.444654	0.755026	473	5	false	Solyc11g071830	539.101	473	0	0	0.875106	false	0		3	0.865903
Solyc03g025310.3.1	2.76571	0.00010556	0.361571	0.766152	473	6	false	Solyc03g025310	513.095	473	0	0	0.823429	false	0		7	0.905863
Solyc02g085630.3.1	2.73122	0.00010027	0.366136	0.768669	473	6	false	Solyc02g085630	519.873	473	0	0	0.826878	false	0	HD-ZIP	3	0.861616
Solyc11g069530.2.1	2.73453	9.312e-05	0.365694	0.780664	473	6	false	Solyc11g069530	513.588	473	0	0	0.826547	false	0		3	0.858955
Solyc06g083310.3.1	2.06991	0.00418778	0.483113	0.591439	472	6	false	Solyc06g083310	447.78	472	0	0	0.893009	false	0		7	0.872429
Solyc06g067950.3.1	2.77279	0.00100728	0.360647	0.597826	472	7	false	Solyc06g067950	344.831	472	0	0	0.822721	false	0		1	0.99482
Solyc02g064940.1.1	2.6495	0.0001279	0.377429	0.750162	472	6	false	Solyc02g064940	543.199	472	0	0	0.83505	false	0		7	0.930025
Solyc02g024070.3.1	2.18281	0.0002142	0.458126	0.774721	471	5	false	Solyc02g024070	546.125	471	0	0	0.881719	false	0	HD-ZIP	7	0.938753
Solyc02g083860.3.1	2.67218	0.00013401	0.374227	0.766581	471	6	false	Solyc02g083860	505.011	471	0	0	0.832782	false	0		7	0.896988
Solyc02g088830.4.1	2.74303	0.00185222	0.36456	0.587506	470	7	false	Solyc02g088830	344.872	470	0	0	0.825697	false	0		1	0.996437
Solyc02g086458.1.1	2.1162	0.00112668	0.472545	0.712344	470	5	false	Solyc02g086458	505.304	470	0	0	0.88838	false	0		7	0.900822
Solyc10g024360.2.1	2.74492	7.744e-05	0.364309	0.796198	470	6	false	Solyc10g024360	517.168	470	0	0	0.825508	false	0		7	0.900389
Solyc01g091200.4.1	2.08408	0.00408822	0.479828	0.638729	469	6	false	Solyc01g091200	472.237	469	0	0	0.891592	false	0		7	0.876339
Solyc03g119490.4.1	2.65801	0.00139498	0.376222	0.581844	469	7	false	Solyc03g119490	348.036	469	0	0	0.834199	false	0		1	0.997634
Solyc05g054315.1.1	2.39962	0.00032367	0.416732	0.713675	469	6	false	Solyc05g054315	550.42	469	0	0	0.860038	false	0		7	0.946786
Solyc07g005520.1.1	2.75059	7.651e-05	0.363558	0.794653	469	6	false	Solyc07g005520	513.081	469	0	0	0.824941	false	0		3	0.875464
Solyc08g079250.4.1	2.72508	6.947e-05	0.366961	0.805979	469	6	false	Solyc08g079250	525.111	469	0	0	0.827492	false	0		3	0.884556
Solyc07g061720.3.1	2.59943	0.00028137	0.384699	0.725205	468	6	false	Solyc07g061720	501.66	468	0	0	0.840057	false	0		3	0.942447
Solyc01g108630.3.1	2.60746	0.00023638	0.383514	0.704323	468	6	false	Solyc01g108630	540.009	468	0	0	0.839254	false	0		7	0.930601
Solyc12g056590.2.1	2.71138	0.00017442	0.368815	0.762038	468	6	false	Solyc12g056590	525.506	468	0	0	0.828862	false	0	ERF	3	0.867059
Solyc01g097000.3.1	2.077	0.00313086	0.481465	0.613973	467	6	false	Solyc01g097000	458.685	467	0	0	0.8923	false	0		7	0.878899
Solyc02g092220.1.1	2.30137	0.00145931	0.434524	0.623724	467	5	false	Solyc02g092220	522.595	467	0	0	0.869863	false	0		7	0.933958
Solyc11g012570.3.1	2.13415	0.00101882	0.46857	0.678148	467	6	false	Solyc11g012570	535.216	467	0	0	0.886585	false	0		7	0.950357
Solyc12g013500.2.1	2.20028	0.00034954	0.454487	0.760282	467	5	false	Solyc12g013500	537.054	467	0	0	0.879972	false	0		3	0.87969
Solyc01g097340.3.1	2.49835	0.00032959	0.400265	0.681687	467	6	false	Solyc01g097340	537.276	467	0	0	0.850165	false	0		7	0.937216
Solyc03g080120.1.1	2.59518	0.00019776	0.385329	0.737297	467	6	false	Solyc03g080120	510.096	467	0	0	0.840482	false	0		3	0.937379
Solyc01g006140.4.1	2.58196	0.00024317	0.387303	0.695934	466	6	false	Solyc01g006140	542.773	466	0	0	0.841804	false	0		7	0.936947
Solyc11g069460.2.1	2.28531	0.00023883	0.437578	0.754903	466	5	false	Solyc11g069460	548.054	466	0	0	0.871469	false	0		7	0.939445
Solyc04g054340.1.1	2.75815	8.555e-05	0.362562	0.789949	466	6	false	Solyc04g054340	511.886	466	0	0	0.824185	false	0		3	0.856253
Solyc03g005600.3.1	2.08361	0.00841509	0.479937	0.595476	465	6	false	Solyc03g005600	447.897	465	0	0	0.891639	false	0		7	0.844283
Solyc03g123830.4.1	2.1847	0.00202236	0.45773	0.603569	465	6	false	Solyc03g123830	505.542	465	0	0	0.88153	false	0		7	0.929751
Solyc11g013270.2.1	2.40151	0.00041246	0.416404	0.70787	465	6	false	Solyc11g013270	544.772	465	0	0	0.859849	false	0		7	0.94464
Solyc01g107100.3.1	2.73028	0.00010351	0.366263	0.781943	465	6	false	Solyc01g107100	506.065	465	0	0	0.826972	false	0		3	0.897518
Solyc07g042170.3.1	2.62022	6.26e-05	0.381648	0.80838	465	6	false	Solyc07g042170	562.454	465	0	0	0.837978	false	0	TIFY	3	0.941696
Solyc05g006570.1.1	2.0718	0.0051807	0.482672	0.581152	464	6	false	Solyc05g006570	438.983	464	0	0	0.89282	false	0		7	0.86143
Solyc04g040220.3.1	2.07511	0.00307407	0.481903	0.599631	464	6	false	Solyc04g040220	448.065	464	0	0	0.892489	false	0		7	0.872308
Solyc01g087880.3.1	2.78744	0.00080234	0.358753	0.610151	464	7	false	Solyc01g087880	342.323	464	0	0	0.821256	false	0		1	0.970707
Solyc06g063330.3.1	2.09495	0.0011771	0.477339	0.664956	463	6	false	Solyc06g063330	480.149	463	0	0	0.890505	false	0		7	0.894014
Solyc08g006640.3.1	2.60746	0.00025777	0.383514	0.701963	463	6	false	Solyc08g006640	541.253	463	0	0	0.839254	false	0		7	0.934755
Solyc02g021230.4.1	2.31271	0.00013186	0.432394	0.771554	463	5	false	Solyc02g021230	564.225	463	0	0	0.868729	false	0		3	0.886541
Solyc04g015360.3.1	2.38498	0.00169021	0.419291	0.730259	462	6	false	Solyc04g015360	579.377	462	0	0	0.861502	false	0	GATA	7	0.943656
Solyc03g117680.4.1	2.25224	0.00100925	0.444002	0.781371	462	5	false	Solyc03g117680	554.582	462	0	0	0.874776	false	0		3	0.89613
Solyc04g074110.4.1	2.17903	0.00088739	0.45892	0.735508	462	6	false	Solyc04g074110	549.848	462	0	0	0.882097	false	0		7	0.949241
Solyc02g076690.3.1	2.70761	0.0005029	0.36933	0.758703	462	6	false	Solyc02g076690	498.571	462	0	0	0.829239	false	0		7	0.893555
Solyc02g079415.1.1	2.09872	0.00509778	0.47648	0.593106	461	6	false	Solyc02g079415	444.152	461	0	0	0.890128	false	0		7	0.84661
Solyc10g074560.2.1	2.86915	0.00061657	0.348535	0.616307	461	7	false	Solyc10g074560	338.848	461	0	0	0.813085	false	0		1	0.97143
Solyc01g100920.3.1	2.4974	0.00048738	0.400416	0.746789	461	6	false	Solyc01g100920	568.128	461	0	0	0.85026	false	0		3	0.951693
Solyc07g066430.3.1	2.65517	0.0002403	0.376623	0.714383	461	6	false	Solyc07g066430	533.403	461	0	0	0.834483	false	0		7	0.92159
Solyc06g060620.4.1	2.09211	0.00209206	0.477986	0.652629	460	6	false	Solyc06g060620	473.776	460	0	0	0.890789	false	0		7	0.883945
Solyc02g081560.1.1	2.1351	0.00119324	0.468363	0.642796	460	6	false	Solyc02g081560	507.802	460	0	0	0.88649	false	0		3	0.967453
Solyc06g074090.3.1	2.60935	0.00030279	0.383237	0.725509	460	6	false	Solyc06g074090	500.946	460	0	0	0.839065	false	0		7	0.902114
Solyc03g118060.3.1	2.09731	0.00443824	0.476802	0.620972	459	6	false	Solyc03g118060	458.118	459	0	0	0.890269	false	0		3	0.848246
Solyc06g008700.3.1	2.68021	0.00133081	0.373105	0.606996	459	7	false	Solyc06g008700	344.266	459	0	0	0.831979	false	0		1	0.976846
Solyc05g008780.4.1	2.13085	0.00125945	0.469297	0.650978	459	6	false	Solyc05g008780	516.566	459	0	0	0.886915	false	0		7	0.941886
Solyc03g118190.4.1	2.47189	6.556e-05	0.404548	0.799564	459	6	false	Solyc03g118190	614.922	459	0	0	0.852811	false	0	ERF	3	0.961996
Solyc05g056580.3.1	2.09211	0.0025016	0.477986	0.607971	458	6	false	Solyc05g056580	448.57	458	0	0	0.890789	false	0		7	0.874014
Solyc07g041930.3.1	2.9556	0.00057858	0.338341	0.609252	458	8	false	Solyc07g041930	333.29	458	0	0	0.80444	false	0		1	0.978138
Solyc11g065190.3.1	2.82759	0.00192657	0.353659	0.587009	457	8	false	Solyc11g065190	335.197	457	0	0	0.817241	false	0		1	0.992612
Solyc01g099130.3.1	2.13132	0.00121408	0.469193	0.642741	457	6	false	Solyc01g099130	506.978	457	0	0	0.886868	false	0		3	0.971528
Solyc05g007040.2.1	2.18281	0.00077157	0.458126	0.667847	457	6	false	Solyc05g007040	534.821	457	0	0	0.881719	false	0		3	0.97869
Solyc06g082070.3.1	2.82192	0.00076531	0.354369	0.618651	457	7	false	Solyc06g082070	342.915	457	0	0	0.817808	false	0		1	0.969959
Solyc06g051820.4.1	2.32357	0.00034692	0.430372	0.777218	457	6	false	Solyc06g051820	582.118	457	0	0	0.867643	false	0		3	0.939572
Solyc02g094330.3.1	2.11431	0.00268323	0.472967	0.697147	456	5	false	Solyc02g094330	494.531	456	0	0	0.888569	false	0		7	0.887251
Solyc06g008330.2.1	2.16249	0.00122321	0.462429	0.655649	456	6	false	Solyc06g008330	524.557	456	0	0	0.883751	false	0		7	0.937633
Solyc11g006350.1.1	2.85735	0.00060977	0.349975	0.61898	456	7	false	Solyc11g006350	340.57	456	0	0	0.814265	false	0		1	0.977939
Solyc02g062910.3.1	2.89608	0.00052083	0.345294	0.618681	456	8	false	Solyc02g062910	338.711	456	0	0	0.810392	false	0		1	0.975676
Solyc10g008830.2.1	2.35947	0.00064262	0.423824	0.718013	455	6	false	Solyc10g008830	531.255	455	0	0	0.864053	false	0		7	0.93346
Solyc01g103770.3.1	2.38073	8.911e-05	0.42004	0.784557	455	6	false	Solyc01g103770	623.24	455	0	0	0.861927	false	0		3	0.955687
Solyc02g091890.3.1	2.11904	0.00140366	0.471913	0.67503	454	6	false	Solyc02g091890	480.489	454	0	0	0.888096	false	0		7	0.892203
Solyc05g005760.4.1	2.1932	0.00110772	0.455955	0.753965	454	5	false	Solyc05g005760	526.055	454	0	0	0.88068	false	0		7	0.912821
Solyc02g063430.4.1	2.16108	0.0010411	0.462732	0.691076	454	6	false	Solyc02g063430	539.575	454	0	0	0.883892	false	0	bHLH	3	0.97074
Solyc01g066900.4.1	2.77657	0.00082732	0.360157	0.617071	454	7	false	Solyc01g066900	343.568	454	0	0	0.822343	false	0		1	0.971126
Solyc10g086210.2.1	2.83231	0.000605	0.353069	0.619307	454	7	false	Solyc10g086210	346.958	454	0	0	0.816769	false	0		1	0.987954
Solyc09g009040.3.1	2.33916	0.00048901	0.427504	0.670732	454	5	false	Solyc09g009040	550.077	454	0	0	0.866084	false	0		7	0.94647
Solyc11g008350.2.1	2.31838	0.00021466	0.431337	0.724013	454	5	false	Solyc11g008350	592.623	454	0	0	0.868162	false	0		7	0.981377
Solyc11g066060.3.1	2.10345	0.00353741	0.47541	0.625564	453	6	false	Solyc11g066060	457.989	453	0	0	0.889655	false	0		7	0.856997
Solyc02g065350.3.1	2.73075	0.00150058	0.3662	0.605833	453	7	false	Solyc02g065350	349.422	453	0	0	0.826925	false	0	B3	1	0.990889
Solyc03g006310.4.1	2.79972	0.0008152	0.357179	0.611928	453	7	false	Solyc03g006310	345.66	453	0	0	0.820028	false	0		1	0.995203
Solyc02g068150.4.1	2.86349	0.00059222	0.349225	0.627625	453	7	false	Solyc02g068150	341.545	453	0	0	0.813651	false	0		1	0.968544
Solyc04g016390.2.1	2.84979	0.00058739	0.350903	0.623347	453	7	false	Solyc04g016390	346.212	453	0	0	0.815021	false	0		1	0.982064
Solyc02g068930.4.1	2.77279	8.504e-05	0.360647	0.782551	453	6	false	Solyc02g068930	518.245	453	0	0	0.822721	false	0		7	0.904687
Solyc05g012390.4.1	2.55975	0.00257543	0.390662	0.591468	452	7	false	Solyc05g012390	348.746	452	0	0	0.844025	false	0		1	0.982901
Solyc03g006050.4.1	2.17241	0.00092929	0.460317	0.740636	451	5	false	Solyc03g006050	512.042	451	0	0	0.882759	false	0		7	0.898141
Solyc03g096800.4.1	2.32688	0.00028953	0.42976	0.754107	451	5	false	Solyc03g096800	546.184	451	0	0	0.867312	false	0		7	0.94039
Solyc10g017600.3.1	2.27256	0.0002756	0.440033	0.766445	451	5	false	Solyc10g017600	532.086	451	0	0	0.872744	false	0		7	0.919681
Solyc05g008130.4.1	2.49079	5.472e-05	0.401479	0.809362	451	6	false	Solyc05g008130	628.2	451	0	0	0.850921	false	0		3	0.939744
Solyc09g083080.4.1	2.78602	0.00073224	0.358935	0.616897	450	7	false	Solyc09g083080	346.853	450	0	0	0.821398	false	0		1	0.98726
Solyc12g088390.1.1	2.99906	0.0005078	0.333438	0.621579	450	8	false	Solyc12g088390	334.867	450	0	0	0.800094	false	0	C2H2	1	0.975803
Solyc06g007710.4.1	3.02126	0.00043836	0.330988	0.621015	450	8	false	Solyc06g007710	333.433	450	0	0	0.797874	false	0		1	0.971022
Solyc07g053450.4.1	2.19367	0.00039903	0.455857	0.769443	450	5	false	Solyc07g053450	529.616	450	0	0	0.880633	false	0	bZIP	7	0.928353
Solyc08g081820.4.1	2.18847	0.00024886	0.456939	0.717733	450	6	false	Solyc08g081820	547.187	450	0	0	0.881153	false	0		7	0.936297
Solyc08g075080.3.1	2.0888	0.00376551	0.478743	0.589564	449	6	false	Solyc08g075080	444.016	449	0	0	0.89112	false	0		7	0.881735
Solyc04g072450.3.1	2.07983	0.00339632	0.480809	0.600113	449	6	false	Solyc04g072450	445.459	449	0	0	0.892017	false	0		7	0.874634
Solyc09g007880.1.1	2.26878	0.00033549	0.440766	0.774409	449	5	false	Solyc09g007880	539.889	449	0	0	0.873122	false	0		3	0.864953
Solyc09g059990.1.1	2.61266	0.00022742	0.382752	0.699024	449	6	false	Solyc09g059990	536.793	449	0	0	0.838734	false	0		7	0.933688
Solyc03g112330.3.1	2.4034	9.474e-05	0.416077	0.770939	449	6	false	Solyc03g112330	602.488	449	0	0	0.85966	false	0		7	0.975321
Solyc02g063085.1.1	2.73595	0.00138634	0.365504	0.590185	448	7	false	Solyc02g063085	346.562	448	0	0	0.826405	false	0		1	0.998375
Solyc03g120950.3.1	2.86727	0.00133161	0.348764	0.604796	448	8	false	Solyc03g120950	338.467	448	0	0	0.813273	false	0		1	0.992093
Solyc08g007580.4.1	2.7931	8.445e-05	0.358025	0.787272	448	6	false	Solyc08g007580	510.688	448	0	0	0.82069	false	0		7	0.903824
Solyc12g009300.3.1	2.79405	7.882e-05	0.357904	0.794833	448	6	false	Solyc12g009300	509.25	448	0	0	0.820595	false	0		3	0.843174
Solyc02g081920.3.1	2.76004	7.615e-05	0.362314	0.802982	448	6	false	Solyc02g081920	505.491	448	0	0	0.823996	false	0		7	0.886388
Solyc06g061170.3.1	2.78082	6.519e-05	0.359606	0.809763	448	6	false	Solyc06g061170	510.873	448	0	0	0.821918	false	0		3	0.862384
Solyc09g092340.4.1	2.10675	0.00101192	0.474664	0.669927	447	6	false	Solyc09g092340	476.915	447	0	0	0.889325	false	0		7	0.890828
Solyc01g094280.3.1	2.11715	0.00089873	0.472334	0.688286	447	6	false	Solyc01g094280	491.031	447	0	0	0.888285	false	0		7	0.898333
Solyc08g005090.2.1	2.33018	0.00051245	0.429151	0.661149	447	5	false	Solyc08g005090	538.497	447	0	0	0.866982	false	0		7	0.947932
Solyc05g051220.3.1	2.56023	0.0001132	0.39059	0.764569	447	6	false	Solyc05g051220	542.575	447	0	0	0.843977	false	0		3	0.971692
Solyc07g056140.3.1	2.78129	6.227e-05	0.359545	0.814749	447	6	false	Solyc07g056140	511.955	447	0	0	0.821871	false	0		7	0.88726
Solyc01g009300.3.1	2.54842	0.00293171	0.3924	0.587081	446	7	false	Solyc01g009300	346.996	446	0	0	0.845158	false	0		1	0.979008
Solyc09g015170.4.1	2.88805	0.00130921	0.346255	0.606117	446	8	false	Solyc09g015170	336.89	446	0	0	0.811195	false	0		1	0.986836
Solyc02g070755.1.1	2.76523	0.00102794	0.361633	0.614481	446	7	false	Solyc02g070755	349.283	446	0	0	0.823477	false	0		1	0.992498
Solyc10g079170.2.1	2.60227	0.00021586	0.38428	0.703381	446	6	false	Solyc10g079170	538.202	446	0	0	0.839773	false	0		7	0.93199
Solyc09g005970.1.1	2.59565	0.00014936	0.385259	0.762302	446	6	false	Solyc09g005970	527.493	446	0	0	0.840435	false	0		3	0.944231
Solyc02g062180.3.1	2.62966	4.606e-05	0.380277	0.827309	446	6	false	Solyc02g062180	564.408	446	0	0	0.837034	false	0		3	0.936147
Solyc01g091870.3.1	2.58196	0.00026437	0.387303	0.736319	445	6	false	Solyc01g091870	520.061	445	0	0	0.841804	false	0		7	0.930277
Solyc02g077960.3.1	2.7794	5.688e-05	0.359789	0.821784	445	6	false	Solyc02g077960	516.431	445	0	0	0.82206	false	0	Dof	3	0.870351
Solyc07g063230.3.1	2.11573	0.00266079	0.47265	0.619578	444	6	false	Solyc07g063230	478.412	444	0	0	0.888427	false	0		7	0.903257
Solyc01g106340.3.1	2.11715	0.00248117	0.472334	0.628017	444	6	false	Solyc01g106340	454.23	444	0	0	0.888285	false	0		3	0.852783
Solyc07g064900.3.1	2.19509	0.00109526	0.455563	0.731296	444	6	false	Solyc07g064900	547.986	444	0	0	0.880491	false	0		3	0.952288
Solyc02g082490.4.1	2.14029	0.00081666	0.467226	0.720802	444	6	false	Solyc02g082490	503.414	444	0	0	0.885971	false	0		7	0.896396
Solyc09g007360.3.1	2.28106	0.00036009	0.438393	0.771155	444	5	false	Solyc09g007360	538.234	444	0	0	0.871894	false	0		7	0.92477
Solyc07g049310.3.1	2.77185	9.897e-05	0.36077	0.797616	443	6	false	Solyc07g049310	500.871	443	0	0	0.822815	false	0		7	0.88432
Solyc12g094510.2.1	2.65706	4.361e-05	0.376356	0.830649	443	6	false	Solyc12g094510	561.596	443	0	0	0.834294	false	0		3	0.901413
Solyc06g073550.3.1	2.1025	0.00419775	0.475623	0.574958	442	6	false	Solyc06g073550	424.281	442	0	0	0.88975	false	0		7	0.846618
Solyc02g082820.3.1	2.76476	0.00131173	0.361695	0.606078	442	7	false	Solyc02g082820	347.808	442	0	0	0.823524	false	0		1	0.995077
Solyc07g042300.1.1	2.18092	0.00073237	0.458523	0.755831	442	5	false	Solyc07g042300	522.543	442	0	0	0.881908	false	0		7	0.914124
Solyc06g076370.4.1	2.71894	0.00071274	0.36779	0.615672	442	7	false	Solyc06g076370	353.441	442	0	0	0.828106	false	0		1	0.989012
Solyc09g065810.3.1	2.84837	0.00062213	0.351078	0.632807	442	7	false	Solyc09g065810	343.152	442	0	0	0.815163	false	0		1	0.963036
Solyc01g100580.3.1	2.9504	0.00053769	0.338937	0.631011	442	8	false	Solyc01g100580	338.853	442	0	0	0.80496	false	0		1	0.975948
Solyc08g076300.3.1	2.15683	0.00030876	0.463644	0.720206	442	6	false	Solyc08g076300	525.921	442	0	0	0.884317	false	0		7	0.934654
Solyc06g071370.1.1	2.27161	0.00018953	0.440216	0.781123	442	5	false	Solyc06g071370	535.577	442	0	0	0.872839	false	0		3	0.853644
Solyc07g041730.4.1	2.26641	0.00015442	0.441226	0.79047	442	5	false	Solyc07g041730	544.299	442	0	0	0.873359	false	0		7	0.938221
Solyc08g079860.2.1	2.26925	0.00011554	0.440674	0.796052	442	5	false	Solyc08g079860	545.5	442	0	0	0.873075	false	0		7	0.938562
Solyc08g068070.3.1	2.78318	5.738e-05	0.359301	0.821354	442	6	false	Solyc08g068070	512.143	442	0	0	0.821682	false	0		3	0.868475
Solyc03g112060.3.1	2.80161	5.888e-05	0.356938	0.818821	441	6	false	Solyc03g112060	509.934	441	0	0	0.819839	false	0		7	0.884812
Solyc12g006680.2.1	2.78696	5.362e-05	0.358814	0.822263	441	6	false	Solyc12g006680	512.463	441	0	0	0.821304	false	0		3	0.878122
Solyc02g067080.4.1	2.54322	0.00250056	0.393202	0.593394	440	7	false	Solyc02g067080	352.241	440	0	0	0.845678	false	0		1	0.989187
Solyc12g005410.2.1	2.10203	0.00167726	0.47573	0.618938	440	6	false	Solyc12g005410	452.664	440	0	0	0.889797	false	0		7	0.884714
Solyc07g041290.3.1	2.67785	0.00116493	0.373434	0.599565	440	7	false	Solyc07g041290	351.991	440	0	0	0.832215	false	0		1	0.996102
Solyc01g106260.3.1	2.89466	0.00048061	0.345463	0.632978	440	7	false	Solyc01g106260	338.241	440	0	0	0.810534	false	0		1	0.960061
Solyc07g032240.3.1	2.89136	0.00038585	0.345859	0.635918	440	7	false	Solyc07g032240	341.198	440	0	0	0.810864	false	0		1	0.966253
Solyc11g072740.1.1	2.1162	0.0011034	0.472545	0.652614	439	6	false	Solyc11g072740	468.401	439	0	0	0.88838	false	0		7	0.893594
Solyc03g118510.3.1	2.18706	0.00073953	0.457235	0.758293	439	5	false	Solyc03g118510	519.059	439	0	0	0.881294	false	0		7	0.905847
Solyc07g056390.4.1	2.76145	8.69e-05	0.362128	0.794219	439	6	false	Solyc07g056390	501.276	439	0	0	0.823855	false	0		3	0.903677
Solyc04g017750.4.1	2.64714	6.948e-05	0.377766	0.798692	439	6	false	Solyc04g017750	529.829	439	0	0	0.835286	false	0		7	0.926934
Solyc07g064670.3.1	2.1077	0.00482906	0.474451	0.566267	437	6	false	Solyc07g064670	417.572	437	0	0	0.88923	false	0		1	0.840788
Solyc12g095820.3.1	2.78602	0.00197769	0.358935	0.594745	437	8	false	Solyc12g095820	338.149	437	0	0	0.821398	false	0		1	0.992473
Solyc09g083400.3.1	2.9726	0.00045963	0.336406	0.63604	437	8	false	Solyc09g083400	336.346	437	0	0	0.80274	false	0		1	0.970425
Solyc06g071260.4.1	2.88616	0.00037334	0.346481	0.643577	437	7	false	Solyc06g071260	347.54	437	0	0	0.811384	false	0		1	0.980412
Solyc01g007930.4.1	2.1162	0.00273353	0.472545	0.598123	436	6	false	Solyc01g007930	433.846	436	0	0	0.88838	false	0		3	0.859723
Solyc09g007110.3.1	2.11904	0.00242333	0.471913	0.621038	436	6	false	Solyc09g007110	448.151	436	0	0	0.888096	false	0		7	0.860342
Solyc06g053760.3.1	2.68682	0.00187865	0.372187	0.579764	436	7	false	Solyc06g053760	344.493	436	0	0	0.831318	false	0		1	0.996619
Solyc09g091800.4.1	2.12801	0.00202568	0.469922	0.636591	435	6	false	Solyc09g091800	453.345	435	0	0	0.887199	false	0		7	0.858122
Solyc02g077090.4.1	2.35805	0.00080356	0.424079	0.729467	435	5	false	Solyc02g077090	525.885	435	0	0	0.864195	false	0		7	0.926342
Solyc10g054910.1.1	2.67218	0.00015066	0.374227	0.759712	435	6	false	Solyc10g054910	499.952	435	0	0	0.832782	false	0		7	0.903433
Solyc02g092670.1.1	2.73264	0.00010224	0.365946	0.78216	435	6	false	Solyc02g092670	495.359	435	0	0	0.826736	false	0		7	0.880067
Solyc07g049450.3.1	2.48607	0.002305	0.402242	0.575813	434	7	false	Solyc07g049450	349.27	434	0	0	0.851393	false	0		1	0.981024
Solyc06g072430.3.1	2.11479	0.00187568	0.472861	0.653878	434	6	false	Solyc06g072430	464.3	434	0	0	0.888521	false	0		3	0.873708
Solyc01g102800.3.1	2.61171	0.00124436	0.38289	0.613606	434	7	false	Solyc01g102800	348.129	434	0	0	0.838829	false	0		1	0.974591
Solyc07g062543.1.1	2.48465	0.00033418	0.402471	0.696534	434	6	false	Solyc07g062543	530.189	434	0	0	0.851535	false	0		7	0.933475
Solyc03g098070.3.1	2.76854	8.17e-05	0.361201	0.812401	434	6	false	Solyc03g098070	506.417	434	0	0	0.823146	false	0	C2H2	7	0.885057
Solyc02g084720.3.1	2.22248	0.00224763	0.449947	0.613453	433	6	false	Solyc02g084720	505.051	433	0	0	0.877752	false	0		7	0.928727
Solyc10g084150.2.1	2.80302	7.172e-05	0.356758	0.796981	433	6	false	Solyc10g084150	511.312	433	0	0	0.819698	false	0		7	0.89043
Solyc01g080020.2.1	2.29806	6.808e-05	0.435149	0.815073	432	5	false	Solyc01g080020	610.859	432	0	0	0.870194	false	0		3	0.960257
Solyc05g009330.3.1	2.12282	0.00146588	0.471073	0.658954	431	6	false	Solyc05g009330	496.23	431	0	0	0.887718	false	0		7	0.908499
Solyc09g011850.4.1	2.80633	5.32e-05	0.356337	0.827238	431	6	false	Solyc09g011850	508.977	431	0	0	0.819367	false	0		7	0.883285
Solyc03g120080.4.1	2.86254	0.00050351	0.34934	0.635724	430	7	false	Solyc03g120080	347.974	430	0	0	0.813746	false	0		1	0.983802
Solyc12g056950.2.1	2.59424	0.00030827	0.38547	0.716203	430	6	false	Solyc12g056950	501.179	430	0	0	0.840576	false	0		7	0.907734
Solyc07g052980.3.1	2.29665	0.00014617	0.435418	0.794015	430	5	false	Solyc07g052980	534.805	430	0	0	0.870335	false	0		7	0.919088
Solyc05g006070.4.1	2.81058	6.876e-05	0.355798	0.803318	430	6	false	Solyc05g006070	506.97	430	0	0	0.818942	false	0		7	0.887134
Solyc09g005700.3.1	2.15824	0.00184648	0.46334	0.748121	429	5	false	Solyc09g005700	508.97	429	0	0	0.884176	false	0		7	0.890456
Solyc11g007740.2.1	2.74587	0.0016326	0.364184	0.593338	429	7	false	Solyc11g007740	344.263	429	0	0	0.825413	false	0		1	0.998067
Solyc03g032190.3.1	2.92442	0.00097383	0.341948	0.618573	428	8	false	Solyc03g032190	336.902	428	0	0	0.807558	false	0		1	0.98699
Solyc02g065170.3.1	2.2154	0.00070799	0.451386	0.761649	428	5	false	Solyc02g065170	516.234	428	0	0	0.87846	false	0		7	0.895012
Solyc06g084420.1.1	2.38876	0.00059855	0.418628	0.727002	428	6	false	Solyc06g084420	524.764	428	0	0	0.861124	false	0		7	0.929267
Solyc09g083110.3.1	2.60983	0.00025688	0.383167	0.749327	428	6	false	Solyc09g083110	512.773	428	0	0	0.839017	false	0		7	0.930905
Solyc02g082910.4.1	2.7983	4.996e-05	0.35736	0.825472	428	6	false	Solyc02g082910	504.418	428	0	0	0.82017	false	0		3	0.859685
Solyc06g049050.3.1	2.51582	0.0003096	0.397484	0.703852	427	6	false	Solyc06g049050	533.749	427	0	0	0.848418	false	0		7	0.931947
Solyc03g006880.3.1	2.67643	0.00017293	0.373632	0.728249	427	6	false	Solyc03g006880	534.433	427	0	0	0.832357	false	0		7	0.919483
Solyc04g050170.4.1	2.10156	0.00430435	0.475837	0.584579	426	6	false	Solyc04g050170	423.162	426	0	0	0.889844	false	0		7	0.840389
Solyc10g018460.1.1	2.21965	0.00092218	0.450521	0.661011	426	6	false	Solyc10g018460	535.561	426	0	0	0.878035	false	0		3	0.98178
Solyc06g068390.1.1	2.5914	0.00036621	0.385891	0.761281	426	6	false	Solyc06g068390	549.085	426	0	0	0.84086	false	0	C2H2	7	0.931673
Solyc01g087740.1.1	2.40765	0.00274	0.415342	0.56929	425	7	false	Solyc01g087740	348.075	425	0	0	0.859235	false	0		1	0.977319
Solyc03g113090.3.1	2.76382	0.00045549	0.361818	0.63798	425	7	false	Solyc03g113090	351.12	425	0	0	0.823618	false	0		1	0.977722
Solyc05g008220.4.1	2.73689	7.746e-05	0.365378	0.813208	425	6	false	Solyc05g008220	541.127	425	0	0	0.826311	false	0		3	0.863792
Solyc05g054560.3.1	2.1214	0.00128582	0.471387	0.629633	424	6	false	Solyc05g054560	444.099	424	0	0	0.88786	false	0		3	0.896301
Solyc04g076020.3.1	2.21209	0.0006544	0.452061	0.764218	424	5	false	Solyc04g076020	513.823	424	0	0	0.878791	false	0		3	0.833918
Solyc05g010330.4.1	2.76382	5.831e-05	0.361818	0.817844	424	6	false	Solyc05g010330	507.63	424	0	0	0.823618	false	0		3	0.899966
Solyc02g062240.3.1	2.71233	0.00073079	0.368687	0.619721	423	7	false	Solyc02g062240	356.383	423	0	0	0.828767	false	0		1	0.993621
Solyc01g110960.4.1	2.29901	0.0003186	0.43497	0.784758	423	5	false	Solyc01g110960	533.615	423	0	0	0.870099	false	0		7	0.916793
Solyc10g049800.2.1	2.7213	0.00010181	0.367471	0.796657	423	6	false	Solyc10g049800	509.246	423	0	0	0.82787	false	0		7	0.906678
Solyc11g008710.2.1	2.40718	0.00289754	0.415424	0.558026	422	7	false	Solyc11g008710	343.678	422	0	0	0.859282	false	0		1	0.980157
Solyc06g065520.3.1	2.54417	0.00220712	0.393056	0.585404	422	7	false	Solyc06g065520	350.201	422	0	0	0.845583	false	0		1	0.991547
Solyc01g080750.3.1	2.71847	0.0013992	0.367854	0.604564	422	7	false	Solyc01g080750	351.152	422	0	0	0.828153	false	0		1	0.996996
Solyc02g081810.4.1	2.7043	0.00073984	0.369782	0.636163	422	7	false	Solyc02g081810	347.036	422	0	0	0.82957	false	0		1	0.963025
Solyc12g089380.2.1	3.00756	0.00042092	0.332496	0.641803	422	8	false	Solyc12g089380	338.476	422	0	0	0.799244	false	0		1	0.976633
Solyc12g098480.1.1	3.0137	0.00031155	0.331818	0.651664	422	8	false	Solyc12g098480	340.592	422	0	0	0.79863	false	0		1	0.977855
Solyc06g036440.2.1	2.80491	5.326e-05	0.356517	0.829361	422	6	false	Solyc06g036440	505.218	422	0	0	0.819509	false	0		3	0.875769
Solyc01g088250.4.1	2.85168	4.97e-05	0.350671	0.831647	422	7	false	Solyc01g088250	503.915	422	0	0	0.814832	false	0		7	0.875596
Solyc11g010430.2.1	2.78366	4.198e-05	0.35924	0.839729	422	6	false	Solyc11g010430	524.547	422	0	0	0.821634	false	0		3	0.868477
Solyc01g102940.3.1	2.12659	0.00247043	0.470235	0.62062	421	6	false	Solyc01g102940	476.836	421	0	0	0.887341	false	0		7	0.902176
Solyc10g078540.3.1	2.57723	0.00134971	0.388013	0.618165	421	7	false	Solyc10g078540	352.081	421	0	0	0.842277	false	0		1	0.975309
Solyc10g080950.2.1	2.83231	0.00095337	0.353069	0.616231	421	8	false	Solyc10g080950	341.145	421	0	0	0.816769	false	0		1	0.989703
Solyc07g062480.2.1	2.37081	0.00064302	0.421797	0.676813	421	5	false	Solyc07g062480	525.634	421	0	0	0.862919	false	0		3	0.989832
Solyc04g078880.3.1	2.2735	0.00026564	0.43985	0.797116	421	6	false	Solyc04g078880	541.827	421	0	0	0.87265	false	0		3	0.89137
Solyc12g099120.3.1	2.24421	0.00021193	0.44559	0.769144	421	6	false	Solyc12g099120	581.784	421	0	0	0.875579	false	0	MYB	3	0.977077
Solyc07g053020.3.1	2.70808	0.00016885	0.369266	0.73512	421	6	false	Solyc07g053020	528.456	421	0	0	0.829192	false	0		7	0.916085
Solyc07g055760.3.1	2.27303	9.475e-05	0.439942	0.813845	421	5	false	Solyc07g055760	544.166	421	0	0	0.872697	false	0		3	0.886608
Solyc02g081830.4.1	2.84034	6.101e-05	0.352071	0.813698	421	7	false	Solyc02g081830	507.549	421	0	0	0.815966	false	0		3	0.828874
Solyc07g009290.3.1	2.80869	4.554e-05	0.356038	0.83727	421	6	false	Solyc07g009290	507.235	421	0	0	0.819131	false	0		3	0.866074
Solyc02g089440.3.1	2.35286	0.00375783	0.425015	0.561927	420	7	false	Solyc02g089440	348.879	420	0	0	0.864714	false	0		1	0.969356
Solyc06g068710.3.1	2.53094	0.00241482	0.39511	0.605864	420	7	false	Solyc06g068710	348.314	420	0	0	0.846906	false	0		1	0.965201
Solyc03g117090.3.1	2.77279	0.00150878	0.360647	0.604728	420	7	false	Solyc03g117090	345.564	420	0	0	0.822721	false	0		1	0.994296
Solyc01g108450.3.1	2.34861	0.00060086	0.425784	0.665655	420	5	false	Solyc01g108450	528.821	420	0	0	0.865139	false	0		3	0.985975
Solyc08g081430.3.1	2.44261	0.00277717	0.409399	0.555915	419	7	false	Solyc08g081430	342.31	419	0	0	0.855739	false	0		1	0.980173
Solyc03g032040.3.1	2.51299	0.00239556	0.397932	0.588151	419	7	false	Solyc03g032040	351.06	419	0	0	0.848701	false	0		1	0.989055
Solyc09g074470.3.1	2.11337	0.00502988	0.473178	0.568552	418	6	false	Solyc09g074470	410.593	418	0	0	0.888663	false	0		1	0.85436
Solyc02g068120.3.1	2.49126	0.00281812	0.401403	0.565821	418	7	false	Solyc02g068120	343.847	418	0	0	0.850874	false	0		1	0.987395
Solyc05g006780.3.1	2.11431	0.00175761	0.472967	0.626863	418	6	false	Solyc05g006780	449.579	418	0	0	0.888569	false	0		3	0.917032
Solyc01g107450.4.1	2.58007	0.00161399	0.387587	0.620357	418	7	false	Solyc01g107450	352.1	418	0	0	0.841993	false	0		1	0.970965
Solyc11g012020.2.1	2.41238	0.00268643	0.414529	0.575171	417	7	false	Solyc11g012020	348.501	417	0	0	0.858762	false	0		1	0.977312
Solyc03g114360.4.1	2.14171	0.00223274	0.466917	0.632828	417	6	false	Solyc03g114360	481.638	417	0	0	0.885829	false	0		3	0.959661
Solyc06g008980.3.1	2.91025	0.00138393	0.343613	0.617252	417	8	false	Solyc06g008980	332.616	417	0	0	0.808975	false	0		1	0.983959
Solyc09g009840.1.1	2.80822	0.00015325	0.356098	0.798561	417	6	false	Solyc09g009840	489.391	417	0	0	0.819178	false	0		3	0.885201
Solyc04g071590.3.1	2.69627	0.00012531	0.370883	0.818034	417	6	false	Solyc04g071590	538.365	417	0	0	0.830373	false	0		3	0.898937
Solyc12g098630.2.1	2.46292	0.0026694	0.406022	0.582136	416	7	false	Solyc12g098630	350.541	416	0	0	0.853708	false	0		1	0.98432
Solyc04g079560.3.1	2.99717	0.00022336	0.333649	0.661654	416	8	false	Solyc04g079560	339.017	416	0	0	0.800283	false	0		1	0.956976
Solyc04g081260.3.1	2.17147	0.00252056	0.460518	0.727245	415	5	false	Solyc04g081260	493.212	415	0	0	0.882853	false	0		7	0.877641
Solyc08g081380.3.1	2.16249	0.00173704	0.462429	0.740283	415	5	false	Solyc08g081380	499.769	415	0	0	0.883751	false	0		7	0.880194
Solyc03g097120.3.1	2.23146	0.000659	0.448137	0.774158	415	5	false	Solyc03g097120	516.255	415	0	0	0.876854	false	0	HSF	3	0.825503
Solyc09g009200.3.1	2.79735	0.00045025	0.357481	0.647972	415	7	false	Solyc09g009200	348.995	415	0	0	0.820265	false	0	GRF	1	0.964359
Solyc02g063090.3.1	2.85687	0.00108256	0.350033	0.626779	414	8	false	Solyc02g063090	341.572	414	0	0	0.814313	false	0		1	0.9903
Solyc05g013990.3.1	2.97638	0.00071913	0.335978	0.624382	414	8	false	Solyc05g013990	331.203	414	0	0	0.802362	false	0		1	0.982147
Solyc01g096460.2.1	2.8564	4.318e-05	0.350091	0.842884	414	7	false	Solyc01g096460	508.118	414	0	0	0.81436	false	0		3	0.852433
Solyc02g080390.2.1	2.14077	0.00311587	0.467123	0.613684	413	6	false	Solyc02g080390	436.76	413	0	0	0.885923	false	0		7	0.833387
Solyc02g090420.2.1	2.88191	0.00051663	0.346992	0.640565	413	8	false	Solyc02g090420	346.864	413	0	0	0.811809	false	0		1	0.991191
Solyc02g079040.3.1	2.88096	0.00044239	0.347106	0.650991	413	7	false	Solyc02g079040	344.363	413	0	0	0.811904	false	0		1	0.958608
Solyc11g006920.2.1	2.23335	0.00025726	0.447758	0.792485	413	5	false	Solyc11g006920	523.864	413	0	0	0.876665	false	0		3	0.85688
Solyc06g005110.3.1	2.73122	9.435e-05	0.366136	0.805708	413	6	false	Solyc06g005110	514.729	413	0	0	0.826878	false	0		3	0.935907
Solyc06g069890.4.1	2.11431	0.00364573	0.472967	0.589339	412	6	false	Solyc06g069890	427.568	412	0	0	0.888569	false	0		7	0.861485
Solyc06g071380.3.1	2.13982	0.00359843	0.467329	0.629025	412	6	false	Solyc06g071380	446.896	412	0	0	0.886018	false	0		3	0.828226
Solyc01g102340.3.1	2.41001	0.00305835	0.414935	0.580316	412	7	false	Solyc01g102340	350.417	412	0	0	0.858999	false	0	MYB	1	0.969532
Solyc07g032250.4.1	2.45961	0.00228769	0.406568	0.576796	412	7	false	Solyc07g032250	348.201	412	0	0	0.854039	false	0		1	0.980312
Solyc01g107800.4.1	2.18233	0.00125441	0.458225	0.748187	412	5	false	Solyc01g107800	501.005	412	0	0	0.881767	false	0		7	0.880288
Solyc08g079000.4.1	2.7128	0.00014969	0.368623	0.738124	412	6	false	Solyc08g079000	528.774	412	0	0	0.82872	false	0		7	0.912016
Solyc10g084140.2.1	2.49882	0.00124293	0.400189	0.788938	411	6	false	Solyc10g084140	599.832	411	0	0	0.850118	false	0		3	0.906727
Solyc10g052880.1.1	2.60746	0.00069861	0.383514	0.710474	411	6	false	Solyc10g052880	495.221	411	0	0	0.839254	false	0		3	0.951428
Solyc10g086520.2.1	3.06094	0.00019023	0.326698	0.666631	411	8	false	Solyc10g086520	338.044	411	0	0	0.793906	false	0		1	0.950387
Solyc03g031880.3.1	2.82853	6.742e-05	0.35354	0.833327	411	6	false	Solyc03g031880	498.538	411	0	0	0.817147	false	0		3	0.869539
Solyc02g094450.2.1	2.60132	0.00128282	0.38442	0.632608	410	7	false	Solyc02g094450	349.988	410	0	0	0.839868	false	0		1	0.970277
Solyc01g106920.4.1	2.86207	4.065e-05	0.349398	0.847278	410	7	false	Solyc01g106920	506.217	410	0	0	0.813793	false	0		3	0.851962
Solyc03g013630.4.1	2.45253	0.0020173	0.407743	0.573794	408	7	false	Solyc03g013630	346.262	408	0	0	0.854747	false	0		1	0.977665
Solyc08g005800.4.1	2.15966	0.0018321	0.463036	0.688141	408	6	false	Solyc08g005800	473.145	408	0	0	0.884034	false	0		7	0.857593
Solyc12g008760.3.1	2.51157	0.00142632	0.398157	0.610433	408	7	false	Solyc12g008760	353.179	408	0	0	0.848843	false	0		1	0.975028
Solyc07g042390.3.1	2.81389	7.532e-05	0.35538	0.793648	408	7	false	Solyc07g042390	515.466	408	0	0	0.818611	false	0		7	0.893031
Solyc01g094170.3.1	2.88663	4.996e-05	0.346424	0.832273	408	7	false	Solyc01g094170	500.922	408	0	0	0.811337	false	0		3	0.83474
Solyc10g086690.3.1	2.82995	3.658e-05	0.353363	0.848364	408	6	false	Solyc10g086690	514.439	408	0	0	0.817005	false	0		3	0.867763
Solyc12g017850.2.1	2.19273	0.00116746	0.456053	0.755208	407	5	false	Solyc12g017850	501.582	407	0	0	0.880727	false	0		3	0.82326
Solyc11g072040.2.1	2.81719	5.747e-05	0.354963	0.845572	407	6	false	Solyc11g072040	506.614	407	0	0	0.818281	false	0		7	0.877552
Solyc09g008830.3.1	2.80113	5.693e-05	0.356998	0.827781	406	6	false	Solyc09g008830	498.433	406	0	0	0.819887	false	0	Trihelix	3	0.890532
Solyc10g086150.2.1	2.85026	4.827e-05	0.350845	0.829094	406	7	false	Solyc10g086150	508.796	406	0	0	0.814974	false	0		7	0.878552
Solyc08g066050.3.1	2.58951	0.00241664	0.386173	0.588901	405	7	false	Solyc08g066050	347.923	405	0	0	0.841049	false	0		1	0.993543
Solyc11g062350.2.1	2.12707	0.00183579	0.470131	0.633028	405	6	false	Solyc11g062350	447.205	405	0	0	0.887293	false	0		7	0.877987
Solyc03g031460.1.1	2.98111	0.00053815	0.335446	0.640435	405	8	false	Solyc03g031460	335.943	405	0	0	0.801889	false	0		1	0.977276
Solyc06g072830.4.1	2.80066	0.00173899	0.357059	0.594059	404	8	false	Solyc06g072830	334.874	404	0	0	0.819934	false	0		1	0.98869
Solyc09g064200.4.1	2.51252	0.0014827	0.398007	0.611687	404	7	false	Solyc09g064200	350.98	404	0	0	0.848748	false	0		1	0.97784
Solyc10g085020.3.1	2.62305	0.00071725	0.381235	0.634548	404	7	false	Solyc10g085020	358.248	404	0	0	0.837695	false	0		1	0.986023
Solyc07g005110.4.1	2.98725	0.00042655	0.334756	0.651647	404	8	false	Solyc07g005110	336.005	404	0	0	0.801275	false	0		1	0.978589
Solyc05g012510.3.1	2.85215	8.568e-05	0.350613	0.798811	404	7	false	Solyc05g012510	510.515	404	0	0	0.814785	false	0		7	0.883619
Solyc07g150120.1.1	2.87246	4.036e-05	0.348134	0.848107	404	7	false	Solyc07g150120	500.926	404	0	0	0.812754	false	0		3	0.854698
Solyc10g086510.2.1	2.60983	0.00122752	0.383167	0.638433	403	7	false	Solyc10g086510	347.988	403	0	0	0.839017	false	0		1	0.962274
Solyc05g053620.3.1	2.83609	4.17e-05	0.352598	0.848685	403	6	false	Solyc05g053620	501.715	403	0	0	0.816391	false	0		3	0.857522
Solyc10g081220.3.1	2.14265	0.0030285	0.466711	0.589025	402	6	false	Solyc10g081220	415.726	402	0	0	0.885735	false	0		3	0.843019
Solyc09g011140.4.1	2.41568	0.00051817	0.413962	0.739743	402	6	false	Solyc09g011140	522.445	402	0	0	0.858432	false	0		7	0.9217
Solyc01g098500.3.1	2.24469	0.00046125	0.445497	0.788179	402	5	false	Solyc01g098500	518.239	402	0	0	0.875531	false	0		7	0.896122
Solyc05g014320.3.1	2.39065	0.00031027	0.418297	0.696455	402	5	false	Solyc05g014320	533.664	402	0	0	0.860935	false	0		3	0.986959
Solyc09g090610.3.1	2.71564	0.00105626	0.368238	0.650711	401	7	false	Solyc09g090610	347.998	401	0	0	0.828436	false	0		1	0.965878
Solyc08g078300.4.1	2.65706	0.00015159	0.376356	0.728329	401	6	false	Solyc08g078300	533.416	401	0	0	0.834294	false	0	HD-ZIP	7	0.920158
Solyc01g106320.2.1	2.84695	4.079e-05	0.351253	0.850411	401	6	false	Solyc01g106320	501.521	401	0	0	0.815305	false	0		3	0.856075
Solyc01g100510.4.1	2.87388	3.128e-05	0.347962	0.856496	401	7	false	Solyc01g100510	504.803	401	0	0	0.812612	false	0	TALE	3	0.853335
Solyc07g041870.3.1	2.60416	0.00177491	0.384001	0.576767	400	7	false	Solyc07g041870	341.077	400	0	0	0.839584	false	0		1	0.993022
Solyc01g106540.4.1	2.7846	0.00158726	0.359118	0.614637	400	7	false	Solyc01g106540	345.83	400	0	0	0.82154	false	0		1	0.990884
Solyc08g083050.1.1	2.38167	0.0010176	0.419873	0.660414	400	5	false	Solyc08g083050	504.72	400	0	0	0.861833	false	0		3	0.976054
Solyc06g050560.3.1	2.8427	0.00079128	0.351778	0.646479	400	8	false	Solyc06g050560	349.035	400	0	0	0.81573	false	0		1	0.984313
Solyc06g083260.3.1	2.23618	0.0006717	0.447191	0.774662	400	5	false	Solyc06g083260	510.223	400	0	0	0.876382	false	0		3	0.822778
Solyc08g079080.5.1	3.12565	0.00022797	0.319933	0.672669	400	8	false	Solyc08g079080	337.483	400	0	0	0.787435	false	0		1	0.953567
Solyc04g045520.3.1	2.46434	0.00021319	0.405789	0.715388	400	6	false	Solyc04g045520	542.312	400	0	0	0.853566	false	0		3	0.9843
Solyc12g094500.3.1	2.76901	0.00011385	0.36114	0.779812	400	6	false	Solyc12g094500	516.305	400	0	0	0.823099	false	0		7	0.901183
Solyc05g011890.1.1	2.89277	4.409e-05	0.345689	0.840952	400	7	false	Solyc05g011890	500.858	400	0	0	0.810723	false	0		7	0.868524
Solyc09g007150.3.1	2.88427	4.017e-05	0.346708	0.850927	400	7	false	Solyc09g007150	502.995	400	0	0	0.811573	false	0		7	0.872498
Solyc06g033850.3.1	2.13888	0.00341043	0.467535	0.591391	399	6	false	Solyc06g033850	416.747	399	0	0	0.886112	false	0	ERF	3	0.826354
Solyc01g096550.3.1	2.5881	0.00095603	0.386384	0.609262	399	7	false	Solyc01g096550	349.393	399	0	0	0.84119	false	0		1	0.989527
Solyc08g081100.4.1	2.14502	0.00094674	0.466197	0.685785	399	6	false	Solyc08g081100	480.293	399	0	0	0.885498	false	0		7	0.908926
Solyc02g090580.3.1	2.87341	4.458e-05	0.348019	0.83844	399	7	false	Solyc02g090580	505.363	399	0	0	0.812659	false	0		7	0.873082
Solyc05g025500.3.1	2.1162	0.00332851	0.472545	0.612749	398	6	false	Solyc05g025500	450.681	398	0	0	0.88838	false	0		7	0.88216
Solyc03g117480.4.1	2.61833	0.00122951	0.381923	0.6078	398	7	false	Solyc03g117480	352.543	398	0	0	0.838167	false	0		1	0.995914
Solyc09g082370.4.1	2.32263	0.00020829	0.430547	0.798349	398	5	false	Solyc09g082370	526.296	398	0	0	0.867737	false	0		7	0.906933
Solyc04g049450.3.1	2.9863	0.00075937	0.334862	0.634341	397	8	false	Solyc04g049450	329.244	397	0	0	0.80137	false	0		1	0.97964
Solyc11g072260.2.1	2.92489	0.00029794	0.341893	0.67276	397	7	false	Solyc11g072260	341.67	397	0	0	0.807511	false	0		1	0.946502
Solyc04g077240.4.1	3.04913	0.00027886	0.327963	0.66827	397	8	false	Solyc04g077240	339.768	397	0	0	0.795087	false	0		1	0.976419
Solyc01g005253.1.1	2.89136	0.00027806	0.345859	0.663423	397	7	false	Solyc01g005253	354.564	397	0	0	0.810864	false	0		1	0.967161
Solyc04g074340.3.1	2.99764	0.0001806	0.333596	0.678269	397	8	false	Solyc04g074340	346.632	397	0	0	0.800236	false	0		1	0.971447
Solyc06g060290.4.1	2.70713	0.00183631	0.369395	0.58715	396	7	false	Solyc06g060290	340.043	396	0	0	0.829287	false	0		1	0.989874
Solyc02g069585.1.1	2.55975	0.00128041	0.390662	0.58458	396	7	false	Solyc02g069585	343.783	396	0	0	0.844025	false	0		1	0.990685
Solyc08g068320.3.1	2.32168	0.00407549	0.430722	0.569517	395	7	false	Solyc08g068320	354.116	395	0	0	0.867832	false	0	MYB	1	0.948349
Solyc01g109100.2.1	2.17289	0.00219689	0.460217	0.726582	395	6	false	Solyc01g109100	487.739	395	0	0	0.882711	false	0		3	0.822666
Solyc03g025870.3.1	3.04724	0.00055234	0.328166	0.654745	395	8	false	Solyc03g025870	330.775	395	0	0	0.795276	false	0	MYB	1	0.973673
Solyc10g081590.2.1	3.07936	0.00013963	0.324743	0.684996	395	8	false	Solyc10g081590	341.061	395	0	0	0.792064	false	0		1	0.96691
Solyc03g113060.3.1	2.17289	0.00168988	0.460217	0.701024	394	6	false	Solyc03g113060	473.64	394	0	0	0.882711	false	0		7	0.873865
Solyc08g078020.1.1	2.82333	0.00010123	0.354191	0.788765	394	7	false	Solyc08g078020	511.36	394	0	0	0.817667	false	0		7	0.886114
Solyc12g006590.3.1	2.74634	6.982e-05	0.364121	0.804807	394	6	false	Solyc12g006590	493.515	394	0	0	0.825366	false	0		7	0.890855
Solyc12g055930.3.1	2.20831	0.00531692	0.452834	0.533663	393	6	false	Solyc12g055930	350.674	393	0	0	0.879169	false	0		1	0.927994
Solyc08g066740.3.1	2.16627	0.00259512	0.461622	0.694241	393	6	false	Solyc08g066740	470.7	393	0	0	0.883373	false	0		7	0.855426
Solyc10g078330.2.1	2.67926	0.00194433	0.373237	0.590889	393	7	false	Solyc10g078330	342.934	393	0	0	0.832074	false	0		1	0.990166
Solyc12g015860.2.1	2.19178	0.00162707	0.45625	0.761762	393	5	false	Solyc12g015860	502.679	393	0	0	0.880822	false	0		7	0.878226
Solyc04g016380.3.1	2.58621	0.00114419	0.386667	0.639482	393	7	false	Solyc04g016380	349.524	393	0	0	0.841379	false	0		1	0.960654
Solyc11g071760.3.1	2.27681	0.00055634	0.439212	0.805149	393	6	false	Solyc11g071760	564.662	393	0	0	0.872319	false	0		3	0.930053
Solyc06g070900.3.1	2.53755	0.00024741	0.39408	0.715921	393	6	false	Solyc06g070900	522.975	393	0	0	0.846245	false	0	TCP	7	0.918553
Solyc02g065090.4.1	3.04062	0.00014619	0.32888	0.689217	393	8	false	Solyc02g065090	346.817	393	0	0	0.795938	false	0		1	0.96488
Solyc07g054780.1.1	2.79641	5.477e-05	0.357601	0.823947	393	6	false	Solyc07g054780	493.562	393	0	0	0.820359	false	0		3	0.888401
Solyc05g005580.3.1	2.57865	0.00166043	0.3878	0.580732	392	7	false	Solyc05g005580	342.584	392	0	0	0.842135	false	0		1	0.990126
Solyc03g005690.3.1	2.63439	0.00110069	0.379595	0.653466	392	7	false	Solyc03g005690	349.347	392	0	0	0.836561	false	0		1	0.961963
Solyc08g062340.3.1	2.14691	0.00109432	0.465787	0.650621	392	6	false	Solyc08g062340	445.125	392	0	0	0.885309	false	0		3	0.904658
Solyc06g043150.4.1	2.94568	0.00059524	0.33948	0.64565	392	8	false	Solyc06g043150	336.031	392	0	0	0.805432	false	0		1	0.982663
Solyc08g067700.1.1	2.93387	0.00043196	0.340847	0.666828	392	8	false	Solyc08g067700	347.5	392	0	0	0.806613	false	0		1	0.988376
Solyc10g081800.2.1	2.18611	0.0004185	0.457433	0.697479	392	6	false	Solyc10g081800	504.403	392	0	0	0.881389	false	0		3	0.954573
Solyc03g059190.4.1	3.09542	0.00020379	0.323058	0.68306	392	8	false	Solyc03g059190	339.441	392	0	0	0.790458	false	0		1	0.971177
Solyc09g089690.3.1	2.89041	4.414e-05	0.345972	0.836487	392	7	false	Solyc09g089690	501.73	392	0	0	0.810959	false	0		7	0.870043
Solyc03g121970.1.1	2.87718	3.875e-05	0.347562	0.846691	392	7	false	Solyc03g121970	505	392	0	0	0.812282	false	0		7	0.876818
Solyc02g071160.4.1	2.3864	0.00233743	0.419042	0.568745	391	7	false	Solyc02g071160	342.731	391	0	0	0.86136	false	0		1	0.972781
Solyc06g076220.3.1	2.5744	0.00090831	0.38844	0.630468	391	7	false	Solyc06g076220	357.573	391	0	0	0.84256	false	0		1	0.985025
Solyc09g011420.3.1	3.10487	0.0003622	0.322075	0.674339	391	8	false	Solyc09g011420	334.724	391	0	0	0.789513	false	0		1	0.952849
Solyc03g044060.4.1	2.37789	0.00014713	0.42054	0.793377	391	5	false	Solyc03g044060	543.118	391	0	0	0.862211	false	0		7	0.937425
Solyc08g062690.2.1	2.37034	0.00010065	0.421881	0.819096	391	5	false	Solyc08g062690	547.274	391	0	0	0.862966	false	0		3	0.871794
Solyc02g067440.3.1	2.85687	3.618e-05	0.350033	0.856371	391	6	false	Solyc02g067440	498.043	391	0	0	0.814313	false	0		3	0.858347
Solyc12g014010.2.1	2.14313	0.00169247	0.466608	0.642186	390	6	false	Solyc12g014010	459.285	390	0	0	0.885687	false	0		3	0.939075
Solyc01g100290.4.1	2.21445	0.00119283	0.451578	0.753675	390	5	false	Solyc01g100290	494.026	390	0	0	0.878555	false	0		7	0.873564
Solyc03g006640.3.1	2.57393	0.00040787	0.388512	0.698596	390	6	false	Solyc03g006640	485.2	390	0	0	0.842607	false	0		3	0.948972
Solyc06g069150.1.1	2.15872	0.00524887	0.463239	0.537394	389	6	false	Solyc06g069150	370.797	389	0	0	0.884128	false	0		3	0.828098
Solyc10g085320.2.1	2.15305	0.00441544	0.464458	0.57084	389	6	false	Solyc10g085320	398.743	389	0	0	0.884695	false	0		1	0.868222
Solyc06g063240.3.1	2.33869	0.00380264	0.42759	0.581507	389	7	false	Solyc06g063240	357.643	389	0	0	0.866131	false	0		1	0.945024
Solyc05g005280.4.1	2.19981	0.00061567	0.454585	0.755718	389	6	false	Solyc05g005280	495.442	389	0	0	0.880019	false	0		3	0.85245
Solyc09g098620.2.1	3.0855	0.00041822	0.324097	0.662934	389	8	false	Solyc09g098620	330.676	389	0	0	0.79145	false	0		1	0.97067
Solyc06g072110.4.1	2.23004	0.00030707	0.448422	0.788143	389	6	false	Solyc06g072110	518.645	389	0	0	0.876996	false	0		3	0.884257
Solyc07g062170.3.1	3.1932	0.00019505	0.313166	0.683434	389	8	false	Solyc07g062170	333.918	389	0	0	0.78068	false	0		1	0.95202
Solyc04g005070.3.1	2.8871	3.127e-05	0.346368	0.863316	389	7	false	Solyc04g005070	500.129	389	0	0	0.81129	false	0		7	0.859921
Solyc09g060110.4.1	2.14927	0.00255031	0.465275	0.600376	388	6	false	Solyc09g060110	415.309	388	0	0	0.885073	false	0		1	0.838899
Solyc12g015740.2.1	2.93103	0.00028112	0.341176	0.677149	388	7	false	Solyc12g015740	341.008	388	0	0	0.806897	false	0		1	0.943388
Solyc08g079590.3.1	2.87718	0.00027031	0.347562	0.674152	388	7	false	Solyc08g079590	350.343	388	0	0	0.812282	false	0		1	0.963306
Solyc08g061560.3.1	2.91308	3.64e-05	0.343279	0.855057	388	7	false	Solyc08g061560	497.013	388	0	0	0.808692	false	0		7	0.857118
Solyc01g100570.4.1	2.718	0.00071941	0.367918	0.624265	387	7	false	Solyc01g100570	354.344	387	0	0	0.8282	false	0		1	0.999263
Solyc10g083600.2.1	3.05196	0.00026572	0.327658	0.67482	387	8	false	Solyc10g083600	341.935	387	0	0	0.794804	false	0		1	0.97607
Solyc07g043330.3.1	2.85215	4.871e-05	0.350613	0.835081	387	6	false	Solyc07g043330	487.576	387	0	0	0.814785	false	0	GRAS	7	0.863026
Solyc06g066340.4.1	2.75484	4.113e-05	0.362997	0.847425	387	6	false	Solyc06g066340	540.333	387	0	0	0.824516	false	0	G2-like	7	0.9353
Solyc03g117080.4.1	2.52291	0.0019204	0.396368	0.561335	386	7	false	Solyc03g117080	334.793	386	0	0	0.847709	false	0		1	0.982592
Solyc12g005340.3.1	2.20595	0.00110596	0.453319	0.724447	386	6	false	Solyc12g005340	521.049	386	0	0	0.879405	false	0	GRAS	3	0.961191
Solyc06g049070.3.1	2.98725	0.00089433	0.334756	0.634264	386	8	false	Solyc06g049070	324.852	386	0	0	0.801275	false	0		1	0.97713
Solyc01g096800.3.1	2.70619	0.00072081	0.369523	0.625288	386	7	false	Solyc01g096800	354.684	386	0	0	0.829381	false	0		1	0.997537
Solyc01g090550.3.1	2.25886	0.00038248	0.442702	0.797887	386	5	false	Solyc01g090550	517.497	386	0	0	0.874114	false	0		3	0.824072
Solyc10g009400.3.1	2.78885	0.00033707	0.35857	0.672404	386	7	false	Solyc10g009400	351.671	386	0	0	0.821115	false	0		1	0.958212
Solyc02g094300.4.1	2.84837	7.152e-05	0.351078	0.835529	386	6	false	Solyc02g094300	487.671	386	0	0	0.815163	false	0		7	0.864377
Solyc09g098500.4.1	2.85215	3.939e-05	0.350613	0.851316	386	6	false	Solyc09g098500	494.508	386	0	0	0.814785	false	0		3	0.859876
Solyc02g081160.3.1	2.67171	0.00176563	0.374293	0.582062	385	7	false	Solyc02g081160	339.075	385	0	0	0.832829	false	0		1	0.990147
Solyc05g055220.1.1	3.08739	0.00015899	0.323898	0.685038	385	8	false	Solyc05g055220	335.977	385	0	0	0.791261	false	0		1	0.964185
Solyc04g063210.3.1	2.78129	4.18e-05	0.359545	0.843182	385	6	false	Solyc04g063210	511.896	385	0	0	0.821871	false	0		7	0.899608
Solyc02g079200.1.1	2.4119	0.00043994	0.41461	0.764741	384	6	false	Solyc02g079200	525.732	384	0	0	0.85881	false	0		7	0.926783
Solyc04g007130.1.1	2.8205	0.00018526	0.354547	0.810691	384	6	false	Solyc04g007130	488.958	384	0	0	0.81795	false	0		3	0.904203
Solyc02g083490.3.1	3.11951	0.00015773	0.320563	0.693905	384	8	false	Solyc02g083490	338.786	384	0	0	0.788049	false	0		1	0.950156
Solyc08g067050.3.1	2.19414	0.00925721	0.455759	0.549766	383	6	false	Solyc08g067050	377.235	383	0	0	0.880586	false	0		1	0.903063
Solyc08g077510.4.1	2.18186	0.00682294	0.458324	0.561809	383	6	false	Solyc08g077510	396.574	383	0	0	0.881814	false	0		1	0.867912
Solyc03g025740.4.1	2.39395	0.00386041	0.417719	0.550969	383	7	false	Solyc03g025740	332.253	383	0	0	0.860605	false	0		1	0.971928
Solyc04g081220.3.1	2.35664	0.00333192	0.424334	0.592935	383	7	false	Solyc04g081220	354.352	383	0	0	0.864336	false	0		1	0.942484
Solyc12g056640.2.1	2.34813	0.00300845	0.42587	0.573073	383	7	false	Solyc12g056640	350.426	383	0	0	0.865187	false	0		1	0.959023
Solyc03g112820.4.1	2.47095	0.00207495	0.404703	0.620945	383	7	false	Solyc03g112820	353.397	383	0	0	0.852905	false	0		1	0.970267
Solyc10g084670.3.1	2.18989	0.0016456	0.456644	0.712876	383	6	false	Solyc10g084670	475.99	383	0	0	0.881011	false	0		7	0.858531
Solyc04g079910.4.1	2.81483	0.00032559	0.355261	0.676076	383	7	false	Solyc04g079910	352.462	383	0	0	0.818517	false	0		1	0.960869
Solyc08g078910.1.1	3.12801	0.0002655	0.319692	0.675365	383	8	false	Solyc08g078910	330.812	383	0	0	0.787199	false	0		1	0.962825
Solyc11g008080.3.1	2.95843	0.00022185	0.338017	0.682747	383	7	false	Solyc11g008080	341.525	383	0	0	0.804157	false	0		1	0.939219
Solyc08g075120.3.1	2.67218	0.00015576	0.374227	0.722869	383	6	false	Solyc08g075120	523.888	383	0	0	0.832782	false	0		7	0.913037
Solyc11g040300.2.1	2.14265	0.00378842	0.466711	0.566008	382	6	false	Solyc11g040300	393.115	382	0	0	0.885735	false	0		3	0.879893
Solyc11g011990.2.1	2.22343	0.00123102	0.449756	0.7759	382	5	false	Solyc11g011990	502.44	382	0	0	0.877657	false	0		3	0.827438
Solyc07g054090.3.1	2.55975	0.0006063	0.390662	0.672122	382	6	false	Solyc07g054090	476.246	382	0	0	0.844025	false	0		7	0.89333
Solyc01g104230.4.1	2.89939	0.00031055	0.344901	0.678924	382	7	false	Solyc01g104230	346.181	382	0	0	0.810061	false	0		1	0.94043
Solyc04g010060.2.1	2.72461	4.611e-05	0.367025	0.839661	382	6	false	Solyc04g010060	522.338	382	0	0	0.827539	false	0		3	0.931244
Solyc04g077050.3.1	2.31932	3.367e-05	0.431161	0.857897	382	5	false	Solyc04g077050	611.065	382	0	0	0.868068	false	0		7	0.984056
Solyc01g098630.3.1	2.16816	0.00397224	0.46122	0.560022	381	6	false	Solyc01g098630	384.588	381	0	0	0.883184	false	0		1	0.88417
Solyc08g075870.3.1	2.49787	0.00300692	0.40034	0.643072	381	7	false	Solyc08g075870	349.777	381	0	0	0.850213	false	0		1	0.952523
Solyc08g078850.3.1	2.47945	0.00167014	0.403315	0.681171	381	6	false	Solyc08g078850	503.971	381	0	0	0.852055	false	0		3	0.973894
Solyc02g063280.4.1	2.63533	0.00093958	0.379459	0.660188	381	7	false	Solyc02g063280	348.21	381	0	0	0.836467	false	0		1	0.95926
Solyc07g055160.4.1	2.23713	0.00057072	0.447002	0.773933	381	5	false	Solyc07g055160	502.123	381	0	0	0.876287	false	0		7	0.887181
Solyc03g114920.1.1	2.6854	0.00044179	0.372383	0.669222	381	7	false	Solyc03g114920	351.572	381	0	0	0.83146	false	0		1	0.969345
Solyc03g116160.1.1	2.27539	0.00018821	0.439485	0.815679	381	5	false	Solyc03g116160	524.21	381	0	0	0.872461	false	0		7	0.90453
Solyc06g074620.3.1	2.85593	0.0001018	0.350149	0.839867	381	6	false	Solyc06g074620	487.362	381	0	0	0.814407	false	0		3	0.870105
Solyc07g065210.4.1	2.58054	0.00083875	0.387516	0.616262	380	7	false	Solyc07g065210	352.105	380	0	0	0.841946	false	0		1	0.982878
Solyc05g053430.3.1	2.25035	0.00640314	0.444374	0.526113	379	7	false	Solyc05g053430	333.741	379	0	0	0.874965	false	0		1	0.937673
Solyc10g008600.3.1	2.16816	0.00539532	0.46122	0.554746	379	6	false	Solyc10g008600	378.074	379	0	0	0.883184	false	0		1	0.894571
Solyc06g068400.3.1	2.32782	0.00354956	0.429586	0.580628	379	6	false	Solyc06g068400	357.707	379	0	0	0.867218	false	0		1	0.937707
Solyc01g098000.3.1	2.69438	0.00050561	0.371143	0.675029	379	7	false	Solyc01g098000	350.385	379	0	0	0.830562	false	0		1	0.955661
Solyc01g109220.4.1	3.11384	0.00020497	0.321147	0.687105	379	8	false	Solyc01g109220	335.346	379	0	0	0.788616	false	0		1	0.969702
Solyc04g024430.3.1	2.29995	0.00020004	0.434792	0.804931	379	5	false	Solyc04g024430	516.462	379	0	0	0.870005	false	0		3	0.828285
Solyc02g083880.3.1	3.20548	0.00019827	0.311966	0.683168	379	8	false	Solyc02g083880	329.314	379	0	0	0.779452	false	0		1	0.954392
Solyc06g009510.1.1	2.15966	0.00231134	0.463036	0.616746	378	6	false	Solyc06g009510	422.526	378	0	0	0.884034	false	0		1	0.833363
Solyc12g017460.1.1	2.34861	0.00224974	0.425784	0.565688	378	7	false	Solyc12g017460	344.471	378	0	0	0.865139	false	0		1	0.953141
Solyc11g006380.2.1	2.39348	0.00201055	0.417801	0.606697	378	7	false	Solyc11g006380	352.569	378	0	0	0.860652	false	0		1	0.951771
Solyc06g076640.3.1	2.52669	0.00147475	0.395775	0.641362	378	7	false	Solyc06g076640	352.934	378	0	0	0.847331	false	0		1	0.960879
Solyc12g005050.2.1	2.6684	0.00063316	0.374757	0.66981	378	7	false	Solyc12g005050	350.399	378	0	0	0.83316	false	0		1	0.960651
Solyc02g063240.4.1	2.61124	0.00054473	0.382959	0.652337	378	7	false	Solyc02g063240	361.529	378	0	0	0.838876	false	0		1	0.990131
Solyc05g046020.3.1	3.20028	0.00018299	0.312472	0.693964	378	8	false	Solyc05g046020	333.508	378	0	0	0.779972	false	0		1	0.948175
Solyc01g006450.4.1	2.7435	0.00011813	0.364497	0.753975	378	6	false	Solyc01g006450	522.45	378	0	0	0.82565	false	0		7	0.905976
Solyc07g062140.3.1	2.84695	8.378e-05	0.351253	0.797033	378	7	false	Solyc07g062140	509.259	378	0	0	0.815305	false	0		7	0.882994
Solyc03g006490.3.1	2.36325	7.345e-05	0.423146	0.797426	378	5	false	Solyc03g006490	609.886	378	0	0	0.863675	false	0		3	0.997991
Solyc01g067300.3.1	2.91592	2.693e-05	0.342945	0.872062	378	7	false	Solyc01g067300	497.854	378	0	0	0.808408	false	0		3	0.838115
Solyc11g006990.2.1	2.2376	0.00497043	0.446907	0.53595	377	7	false	Solyc11g006990	341.398	377	0	0	0.87624	false	0		1	0.938041
Solyc06g018110.3.1	2.23146	0.00496149	0.448137	0.521305	377	7	false	Solyc06g018110	334.812	377	0	0	0.876854	false	0		1	0.921263
Solyc01g096100.2.1	2.25838	0.00114883	0.442794	0.643476	377	6	false	Solyc01g096100	498.045	377	0	0	0.874162	false	0		3	0.979866
Solyc05g054990.3.1	2.82948	0.00030933	0.353422	0.679765	377	7	false	Solyc05g054990	347.154	377	0	0	0.817052	false	0		1	0.952008
Solyc02g032840.1.1	2.89372	0.00028397	0.345576	0.684435	377	7	false	Solyc02g032840	350.7	377	0	0	0.810628	false	0		1	0.955302
Solyc05g005960.3.1	2.87341	4.155e-05	0.348019	0.853815	377	6	false	Solyc05g005960	489.401	377	0	0	0.812659	false	0		7	0.853151
Solyc11g010280.1.1	2.78271	3.277e-05	0.359362	0.861519	377	6	false	Solyc11g010280	524.26	377	0	0	0.821729	false	0		7	0.910765
Solyc12g009840.2.1	2.15777	0.00299814	0.463441	0.587972	376	6	false	Solyc12g009840	399.391	376	0	0	0.884223	false	0		1	0.869197
Solyc10g007200.3.1	2.3453	0.00226328	0.426385	0.577759	376	7	false	Solyc10g007200	348.34	376	0	0	0.86547	false	0		1	0.954552
Solyc02g084570.4.1	2.14832	0.00182646	0.465479	0.615206	376	6	false	Solyc02g084570	424.604	376	0	0	0.885168	false	0		3	0.897653
Solyc06g082610.4.1	2.27728	0.00040245	0.439121	0.796369	376	5	false	Solyc06g082610	509.574	376	0	0	0.872272	false	0		7	0.883585
Solyc12g005840.2.1	2.8394	0.00032519	0.352188	0.682539	376	7	false	Solyc12g005840	348.173	376	0	0	0.81606	false	0		1	0.953932
Solyc12g009590.2.1	2.49787	0.00016092	0.40034	0.757589	376	6	false	Solyc12g009590	571.218	376	0	0	0.850213	false	0		7	0.955419
Solyc11g005820.1.1	2.3401	0.00010114	0.427331	0.825589	376	5	false	Solyc11g005820	533.455	376	0	0	0.86599	false	0		7	0.919047
Solyc03g113450.4.1	2.40718	0.00176936	0.415424	0.616841	375	7	false	Solyc03g113450	355.216	375	0	0	0.859282	false	0		1	0.952651
Solyc07g045010.3.1	2.62211	0.00103248	0.381373	0.665654	375	7	false	Solyc07g045010	350.301	375	0	0	0.837789	false	0		1	0.950762
Solyc03g120650.4.1	2.58668	0.00070691	0.386596	0.655344	375	7	false	Solyc03g120650	360.317	375	0	0	0.841332	false	0		1	0.98826
Solyc04g077540.4.1	3.02645	0.00025593	0.33042	0.686588	375	8	false	Solyc04g077540	340.203	375	0	0	0.797355	false	0		1	0.977678
Solyc01g095110.4.1	3.12423	0.00011047	0.320079	0.705483	375	8	false	Solyc01g095110	341.685	375	0	0	0.787577	false	0		1	0.953678
Solyc01g095980.3.1	2.88049	4.317e-05	0.347163	0.831758	375	7	false	Solyc01g095980	504.795	375	0	0	0.811951	false	0		7	0.869837
Solyc02g078750.3.1	2.923	3.016e-05	0.342114	0.865683	375	7	false	Solyc02g078750	499.971	375	0	0	0.8077	false	0		7	0.864929
Solyc01g099620.3.1	2.92395	2.323e-05	0.342003	0.875964	375	7	false	Solyc01g099620	498.048	375	0	0	0.807605	false	0		3	0.831859
Solyc11g012870.2.1	2.18139	0.00571185	0.458424	0.57235	374	6	false	Solyc11g012870	401.013	374	0	0	0.881861	false	0		1	0.86908
Solyc02g089150.4.1	2.20265	0.00270681	0.454	0.627776	374	6	false	Solyc02g089150	476.693	374	0	0	0.879735	false	0		3	0.970768
Solyc02g014310.4.1	2.99764	0.00052362	0.333596	0.643159	374	8	false	Solyc02g014310	328.957	374	0	0	0.800236	false	0		1	0.980252
Solyc08g008160.4.1	2.19414	0.00520432	0.455759	0.528756	373	6	false	Solyc08g008160	340.139	373	0	0	0.880586	false	0		1	0.916537
Solyc04g008800.3.1	2.63344	0.00088702	0.379731	0.671366	373	7	false	Solyc04g008800	350.19	373	0	0	0.836656	false	0		1	0.954425
Solyc05g012070.3.1	3.09258	0.0003787	0.323354	0.676814	373	8	false	Solyc05g012070	331.035	373	0	0	0.790742	false	0		1	0.97253
Solyc11g010270.2.1	2.87057	2.521e-05	0.348363	0.871905	373	6	false	Solyc11g010270	505.914	373	0	0	0.812943	false	0	HD-ZIP	7	0.880344
Solyc04g071540.4.1	2.13699	0.00279482	0.467949	0.61528	372	6	false	Solyc04g071540	442.532	372	0	0	0.886301	false	0		7	0.874856
Solyc06g073310.3.1	2.73406	0.00039152	0.365757	0.678999	372	7	false	Solyc06g073310	347.731	372	0	0	0.826594	false	0		1	0.955642
Solyc03g083900.4.1	3.2206	0.00015455	0.310502	0.700664	372	8	false	Solyc03g083900	333.435	372	0	0	0.77794	false	0		1	0.943583
Solyc08g066520.3.1	2.30562	0.00386099	0.433723	0.546893	371	7	false	Solyc08g066520	333.997	371	0	0	0.869438	false	0		1	0.951643
Solyc07g065530.1.1	2.34152	0.00340259	0.427073	0.591579	371	7	false	Solyc07g065530	355.474	371	0	0	0.865848	false	0		1	0.951804
Solyc10g080610.1.1	2.171	0.00270366	0.460618	0.605682	371	6	false	Solyc10g080610	413.31	371	0	0	0.8829	false	0		3	0.806124
Solyc02g070810.4.1	2.32263	0.00241367	0.430547	0.573993	371	7	false	Solyc02g070810	348.811	371	0	0	0.867737	false	0		1	0.950224
Solyc03g116170.3.1	2.4171	0.00156468	0.413719	0.619116	371	7	false	Solyc03g116170	352.954	371	0	0	0.85829	false	0		1	0.952921
Solyc11g020870.3.1	2.93529	0.00098013	0.340682	0.615036	371	8	false	Solyc11g020870	323.345	371	0	0	0.806471	false	0		1	0.978547
Solyc05g013690.4.1	2.47142	0.00041616	0.404625	0.735368	371	6	false	Solyc05g013690	510.687	371	0	0	0.852858	false	0		7	0.914727
Solyc02g083580.4.1	2.94048	0.00019956	0.34008	0.691834	371	7	false	Solyc02g083580	343.539	371	0	0	0.805952	false	0		1	0.943055
Solyc03g111050.3.1	2.92962	3.018e-05	0.341342	0.866176	371	7	false	Solyc03g111050	494.35	371	0	0	0.807038	false	0		7	0.855306
Solyc10g081370.3.1	2.17572	0.00537249	0.459618	0.578789	370	6	false	Solyc10g081370	401.768	370	0	0	0.882428	false	0		1	0.863918
Solyc07g056550.3.1	2.51677	0.00079467	0.397335	0.623599	370	7	false	Solyc07g056550	352.162	370	0	0	0.848323	false	0		1	0.980048
Solyc01g106310.3.1	2.54275	0.00046628	0.393275	0.695745	370	6	false	Solyc01g106310	487.884	370	0	0	0.845725	false	0		3	0.957392
Solyc06g076570.4.1	2.282	0.0004255	0.438212	0.796719	370	5	false	Solyc06g076570	507.073	370	0	0	0.8718	false	0		3	0.807477
Solyc11g010400.3.1	3.15446	0.00019031	0.317011	0.695129	370	8	false	Solyc11g010400	332.005	370	0	0	0.784554	false	0		1	0.960528
Solyc04g074380.4.1	2.74587	5.81e-05	0.364184	0.829722	370	6	false	Solyc04g074380	509.673	370	0	0	0.825413	false	0		3	0.902747
Solyc08g079480.3.1	2.93198	3.864e-05	0.341067	0.847301	370	7	false	Solyc08g079480	494.189	370	0	0	0.806802	false	0		3	0.803604
Solyc06g076620.3.1	2.18611	0.00395308	0.457433	0.578664	369	6	false	Solyc06g076620	394.989	369	0	0	0.881389	false	0		1	0.878222
Solyc04g083150.2.1	2.43788	0.00035218	0.410192	0.738851	369	6	false	Solyc04g083150	548.653	369	0	0	0.856212	false	0		3	0.985259
Solyc03g079930.3.1	2.98111	0.00028685	0.335446	0.684031	369	8	false	Solyc03g079930	348.322	369	0	0	0.801889	false	0		1	0.990533
Solyc01g109750.2.1	3.06141	0.00027929	0.326647	0.682058	369	8	false	Solyc01g109750	333.77	369	0	0	0.793859	false	0		1	0.971774
Solyc02g089940.4.1	2.92962	2.445e-05	0.341342	0.877283	369	7	false	Solyc02g089940	494.154	369	0	0	0.807038	false	0	TALE	7	0.851419
Solyc06g082090.4.1	2.34152	0.00356584	0.427073	0.591636	368	6	false	Solyc06g082090	356.215	368	0	0	0.865848	false	0		1	0.93593
Solyc04g058070.3.1	2.171	0.00261726	0.460618	0.596449	368	6	false	Solyc04g058070	402.103	368	0	0	0.8829	false	0		1	0.863428
Solyc01g100220.3.1	2.41804	0.00117176	0.413557	0.627754	368	7	false	Solyc01g100220	355.188	368	0	0	0.858196	false	0	GATA	1	0.969914
Solyc02g083470.3.1	2.17052	0.00090821	0.460718	0.677719	368	6	false	Solyc02g083470	453.726	368	0	0	0.882948	false	0		7	0.873695
Solyc06g072250.3.1	2.60794	0.00072292	0.383445	0.664435	368	7	false	Solyc06g072250	355.641	368	0	0	0.839206	false	0		1	0.957065
Solyc05g054120.1.1	2.19414	0.00032231	0.455759	0.761358	368	6	false	Solyc05g054120	488.095	368	0	0	0.880586	false	0		7	0.891442
Solyc11g072800.3.1	3.1351	0.00022823	0.318969	0.688026	368	8	false	Solyc11g072800	329.476	368	0	0	0.78649	false	0		1	0.965468
Solyc03g026110.4.1	2.91639	4.217e-05	0.34289	0.832218	368	7	false	Solyc03g026110	499.242	368	0	0	0.808361	false	0		7	0.862654
Solyc02g021640.3.1	2.36231	0.00306182	0.423315	0.576421	367	7	false	Solyc02g021640	345.3	367	0	0	0.863769	false	0		1	0.965482
Solyc06g070970.3.1	2.18092	0.00290878	0.458523	0.574604	367	6	false	Solyc06g070970	382.501	367	0	0	0.881908	false	0		1	0.885759
Solyc09g075350.4.1	2.57393	0.0017913	0.388512	0.657152	367	7	false	Solyc09g075350	346.635	367	0	0	0.842607	false	0		1	0.944022
Solyc07g041750.3.1	2.16438	0.00097661	0.462025	0.644794	367	6	false	Solyc07g041750	447	367	0	0	0.883562	false	0		3	0.93575
Solyc12g005390.2.1	2.27822	0.00032473	0.438938	0.716041	367	6	false	Solyc12g005390	538.308	367	0	0	0.872178	false	0		3	0.985343
Solyc08g066770.3.1	2.40482	0.00010404	0.415832	0.77542	367	5	false	Solyc08g066770	602.114	367	0	0	0.859518	false	0		7	0.984199
Solyc06g064440.3.1	2.88333	3.766e-05	0.346822	0.855333	367	6	false	Solyc06g064440	487.948	367	0	0	0.811667	false	0		3	0.86493
Solyc12g044880.2.1	2.17903	0.00441507	0.45892	0.548424	366	6	false	Solyc12g044880	367.94	366	0	0	0.882097	false	0		1	0.888372
Solyc09g082560.4.1	2.282	0.00331624	0.438212	0.551463	366	7	false	Solyc09g082560	337.339	366	0	0	0.8718	false	0		1	0.943538
Solyc03g094120.3.1	2.21776	0.00232903	0.450905	0.685276	366	6	false	Solyc03g094120	484.183	366	0	0	0.878224	false	0		3	0.943216
Solyc02g077670.3.1	2.16533	0.0018495	0.461824	0.603054	366	6	false	Solyc02g077670	402.844	366	0	0	0.883467	false	0		3	0.848786
Solyc10g085630.3.1	2.93623	0.00071893	0.340573	0.640168	366	8	false	Solyc10g085630	335.292	366	0	0	0.806377	false	0		1	0.983542
Solyc03g116380.4.1	2.56164	0.00062017	0.390374	0.660184	366	7	false	Solyc03g116380	355.467	366	0	0	0.843836	false	0		1	0.968872
Solyc05g046000.4.1	3.15635	0.00019644	0.316821	0.697522	366	8	false	Solyc05g046000	330.956	366	0	0	0.784365	false	0		1	0.960473
Solyc09g010810.3.1	2.34672	0.00240833	0.426127	0.588303	365	6	false	Solyc09g010810	354.616	365	0	0	0.865328	false	0		1	0.942247
Solyc09g075480.3.1	2.40198	0.00143588	0.416323	0.586377	365	7	false	Solyc09g075480	340.792	365	0	0	0.859802	false	0		1	0.970936
Solyc01g091670.3.1	2.51819	0.00099477	0.397111	0.622249	365	7	false	Solyc01g091670	354.063	365	0	0	0.848181	false	0		1	0.982334
Solyc07g064520.3.1	2.80727	0.00049799	0.356217	0.648547	365	7	false	Solyc07g064520	356.877	365	0	0	0.819273	false	0		1	0.997725
Solyc01g105880.4.1	2.87246	0.00018948	0.348134	0.698163	365	7	false	Solyc01g105880	355.899	365	0	0	0.812754	false	0		1	0.96281
Solyc12g044270.2.1	2.91734	3.931e-05	0.342778	0.836459	365	7	false	Solyc12g044270	503.4	365	0	0	0.808266	false	0		7	0.86496
Solyc02g091700.3.1	2.89041	3.785e-05	0.345972	0.855848	365	6	false	Solyc02g091700	485.153	365	0	0	0.810959	false	0		3	0.856288
Solyc01g008790.4.1	2.93481	2.534e-05	0.340737	0.880551	365	7	false	Solyc01g008790	494.986	365	0	0	0.806519	false	0		7	0.850977
Solyc01g087500.3.1	2.38073	0.00188107	0.42004	0.593225	364	7	false	Solyc01g087500	347.047	364	0	0	0.861927	false	0		1	0.964104
Solyc10g005610.2.1	2.55834	0.00059516	0.390879	0.662126	364	7	false	Solyc10g005610	358.533	364	0	0	0.844166	false	0		1	0.977064
Solyc03g025270.3.1	3.0581	0.0005101	0.327	0.689825	364	8	false	Solyc03g025270	338.701	364	0	0	0.79419	false	0		1	0.950938
Solyc04g072780.4.1	2.87057	0.00018249	0.348363	0.822284	364	6	false	Solyc04g072780	475.047	364	0	0	0.812943	false	0		7	0.845781
Solyc10g075170.3.1	2.91686	2.144e-05	0.342834	0.884222	364	7	false	Solyc10g075170	495.879	364	0	0	0.808314	false	0		3	0.850549
Solyc09g061890.3.1	2.34861	0.00254192	0.425784	0.555165	363	7	false	Solyc09g061890	332.835	363	0	0	0.865139	false	0		1	0.95778
Solyc08g068390.3.1	2.16155	0.00186703	0.462631	0.60449	362	6	false	Solyc08g068390	405.765	362	0	0	0.883845	false	0		7	0.838778
Solyc09g092520.3.1	2.41379	0.00028578	0.414286	0.805788	362	5	false	Solyc09g092520	524.246	362	0	0	0.858621	false	0		7	0.910199
Solyc06g060140.4.1	2.36089	0.00025495	0.423569	0.813134	362	5	false	Solyc06g060140	515.514	362	0	0	0.863911	false	0		7	0.90141
Solyc11g071470.1.1	3.12187	9.596e-05	0.320321	0.716778	362	8	false	Solyc11g071470	344.66	362	0	0	0.787813	false	0		1	0.965182
Solyc06g062680.3.1	2.87388	5.435e-05	0.347962	0.835494	362	6	false	Solyc06g062680	478.406	362	0	0	0.812612	false	0		7	0.844602
Solyc02g077850.3.1	2.31885	0.00116121	0.431249	0.640459	361	6	false	Solyc02g077850	490.571	361	0	0	0.868115	false	0		7	0.912348
Solyc05g008190.3.1	3.11384	0.00029719	0.321147	0.704324	361	8	false	Solyc05g008190	343.222	361	0	0	0.788616	false	0		1	0.964756
Solyc06g067940.4.1	2.92159	0.00028491	0.34228	0.693921	361	7	false	Solyc06g067940	343.255	361	0	0	0.807841	false	0		1	0.937683
Solyc06g082440.1.1	2.92678	0.00011974	0.341672	0.842505	361	7	false	Solyc06g082440	495.753	361	0	0	0.807322	false	0		3	0.838887
Solyc10g084940.3.1	2.93812	2.32e-05	0.340354	0.881194	361	7	false	Solyc10g084940	496.524	361	0	0	0.806188	false	0		7	0.85845
Solyc11g008810.2.1	2.20595	0.00497474	0.453319	0.573476	360	6	false	Solyc11g008810	384.367	360	0	0	0.879405	false	0		1	0.885152
Solyc02g086670.4.1	2.17808	0.00209149	0.45912	0.593531	360	6	false	Solyc02g086670	393.225	360	0	0	0.882192	false	0		3	0.825994
Solyc07g062210.4.1	2.42749	9.751e-05	0.411948	0.813788	360	6	false	Solyc07g062210	532.453	360	0	0	0.857251	false	0		7	0.929874
Solyc01g094010.3.1	2.88049	5.233e-05	0.347163	0.824714	360	7	false	Solyc01g094010	508.831	360	0	0	0.811951	false	0		7	0.888238
Solyc03g051720.1.1	2.93198	2.289e-05	0.341067	0.875116	360	7	false	Solyc03g051720	502.764	360	0	0	0.806802	false	0		3	0.824235
Solyc01g088310.3.1	2.40576	0.00270686	0.415669	0.618696	359	7	false	Solyc01g088310	353.192	359	0	0	0.859424	false	0		1	0.934081
Solyc04g082270.3.1	2.18092	0.00216268	0.458523	0.60802	359	6	false	Solyc04g082270	405.744	359	0	0	0.881908	false	0		1	0.860592
Solyc09g074090.3.1	2.68918	0.00171191	0.37186	0.598761	359	7	false	Solyc09g074090	338.421	359	0	0	0.831082	false	0		1	0.986822
Solyc12g095760.2.1	2.547	0.00118997	0.392619	0.597485	359	7	false	Solyc12g095760	342.223	359	0	0	0.8453	false	0		1	0.981935
Solyc01g081520.3.1	2.51913	0.00104842	0.396962	0.601858	359	7	false	Solyc01g081520	343.777	359	0	0	0.848087	false	0		1	0.986547
Solyc01g067910.3.1	3.10061	0.00010938	0.322517	0.70917	359	8	false	Solyc01g067910	340.201	359	0	0	0.789939	false	0		1	0.936711
Solyc01g097570.2.1	3.11809	0.00010882	0.320709	0.711225	359	8	false	Solyc01g097570	339.674	359	0	0	0.788191	false	0		1	0.941727
Solyc09g042710.3.1	2.27444	0.00269597	0.439668	0.574621	358	6	false	Solyc09g042710	352.668	358	0	0	0.872556	false	0		1	0.936703
Solyc04g078820.4.1	2.21115	0.00167626	0.452254	0.704709	358	6	false	Solyc04g078820	461.517	358	0	0	0.878885	false	0		3	0.814854
Solyc05g010160.3.1	2.46056	0.00149913	0.406412	0.642896	358	7	false	Solyc05g010160	353.958	358	0	0	0.853944	false	0		1	0.949859
Solyc04g082840.4.1	2.61266	0.00116289	0.382752	0.600441	358	7	false	Solyc04g082840	341.637	358	0	0	0.838734	false	0		1	0.985445
Solyc09g091990.3.1	2.27208	0.00076343	0.440125	0.664022	358	6	false	Solyc09g091990	505.355	358	0	0	0.872792	false	0		3	0.977192
Solyc06g084230.3.1	2.67123	0.00061383	0.374359	0.690969	358	7	false	Solyc06g084230	347.874	358	0	0	0.832877	false	0		1	0.94722
Solyc01g006660.3.1	2.68966	0.00051412	0.371795	0.687933	358	7	false	Solyc01g006660	348.358	358	0	0	0.831034	false	0		1	0.948396
Solyc05g008260.3.1	2.95087	0.00040973	0.338883	0.678857	358	8	false	Solyc05g008260	345.162	358	0	0	0.804913	false	0		1	0.987787
Solyc08g023590.4.1	2.26405	0.00020421	0.441686	0.803421	358	5	false	Solyc08g023590	503.017	358	0	0	0.873595	false	0		3	0.85824
Solyc02g078920.4.1	2.79972	2.583e-05	0.357179	0.859005	358	6	false	Solyc02g078920	515.318	358	0	0	0.820028	false	0		3	0.929462
Solyc01g087600.3.1	2.2017	0.00312746	0.454194	0.580871	357	6	false	Solyc01g087600	382.476	357	0	0	0.87983	false	0		1	0.890488
Solyc11g010490.3.1	2.20784	0.00157476	0.452931	0.637239	357	6	false	Solyc11g010490	465.073	357	0	0	0.879216	false	0		7	0.895471
Solyc12g005790.2.1	3.20784	0.00015476	0.311736	0.711217	357	8	false	Solyc12g005790	330.899	357	0	0	0.779216	false	0		1	0.955317
Solyc01g109150.4.1	3.14454	0.00014961	0.318011	0.715812	357	8	false	Solyc01g109150	337.768	357	0	0	0.785546	false	0		1	0.968462
Solyc01g066440.3.1	2.38214	0.00011171	0.41979	0.832546	357	5	false	Solyc01g066440	525.661	357	0	0	0.861786	false	0		7	0.901858
Solyc05g023995.1.1	2.31176	2.366e-05	0.43257	0.881173	357	5	false	Solyc05g023995	602.07	357	0	0	0.868824	false	0		3	0.939775
Solyc02g085910.4.1	2.96032	1.913e-05	0.337801	0.890457	357	7	false	Solyc02g085910	493.695	357	0	0	0.803968	false	0	LBD	3	0.825116
Solyc02g085100.3.1	2.77279	0.00010832	0.360647	0.762336	356	6	false	Solyc02g085100	513.593	356	0	0	0.822721	false	0		7	0.899643
Solyc03g113460.1.1	2.68824	9.079e-05	0.371991	0.755452	356	6	false	Solyc03g113460	532.213	356	0	0	0.831176	false	0		7	0.925944
Solyc03g114380.4.1	2.62352	0.00151535	0.381167	0.59225	355	7	false	Solyc03g114380	337.014	355	0	0	0.837648	false	0		1	0.986358
Solyc01g068000.4.1	2.20217	0.00143955	0.454097	0.6635	355	6	false	Solyc01g068000	438.904	355	0	0	0.879783	false	0		3	0.812682
Solyc02g091000.4.1	2.64384	0.00087189	0.378238	0.689122	355	7	false	Solyc02g091000	349.068	355	0	0	0.835616	false	0		1	0.943291
Solyc09g091430.4.1	2.37978	0.00015437	0.420206	0.825416	355	5	false	Solyc09g091430	514.975	355	0	0	0.862022	false	0		7	0.8927
Solyc11g072080.1.1	2.58432	0.00015116	0.386949	0.724373	355	6	false	Solyc11g072080	514.155	355	0	0	0.841568	false	0		7	0.91028
Solyc03g119660.2.1	3.22296	0.00014695	0.310274	0.711912	355	8	false	Solyc03g119660	328.969	355	0	0	0.777704	false	0		1	0.944686
Solyc08g005650.3.1	2.32877	0.00494454	0.429412	0.58437	354	6	false	Solyc08g005650	357.141	354	0	0	0.867123	false	0		1	0.921429
Solyc07g065927.1.1	3.16108	0.00018698	0.316348	0.70495	354	8	false	Solyc07g065927	329.198	354	0	0	0.783892	false	0		1	0.962141
Solyc08g077290.1.1	3.16533	0.0001014	0.315923	0.713801	354	8	false	Solyc08g077290	335.282	354	0	0	0.783467	false	0	MYB_related	1	0.926636
Solyc03g007170.3.1	2.42749	0.00103643	0.411948	0.626658	353	7	false	Solyc03g007170	353.215	353	0	0	0.857251	false	0		1	0.956879
Solyc08g007730.2.1	2.19887	0.00073283	0.45478	0.682285	353	6	false	Solyc08g007730	443.635	353	0	0	0.880113	false	0		3	0.850323
Solyc06g084460.4.1	2.68871	0.00021402	0.371926	0.727804	353	6	false	Solyc06g084460	460.028	353	0	0	0.831129	false	0		7	0.865241
Solyc05g005700.4.1	2.9504	1.84e-05	0.338937	0.891289	353	7	false	Solyc05g005700	491.122	353	0	0	0.80496	false	0		3	0.832138
Solyc11g071730.3.1	2.24469	0.00214172	0.445497	0.576049	352	6	false	Solyc11g071730	358.202	352	0	0	0.875531	false	0		1	0.914024
Solyc10g007960.1.1	3.10439	0.00023016	0.322124	0.70529	352	8	false	Solyc10g007960	334.122	352	0	0	0.789561	false	0		1	0.970728
Solyc12g049150.1.1	3.16675	0.00016464	0.315782	0.705161	352	8	false	Solyc12g049150	326.707	352	0	0	0.783325	false	0		1	0.957425
Solyc09g010860.4.1	2.94851	3.244e-05	0.339154	0.875162	352	7	false	Solyc09g010860	484.631	352	0	0	0.805149	false	0		7	0.84675
Solyc06g053780.4.1	2.21634	0.00102194	0.451194	0.661457	351	6	false	Solyc06g053780	481.875	351	0	0	0.878366	false	0		7	0.910486
Solyc01g100080.3.1	2.91686	0.00067472	0.342834	0.64547	351	8	false	Solyc01g100080	331.242	351	0	0	0.808314	false	0		1	0.982743
Solyc06g069880.1.1	2.78271	8.68e-05	0.359362	0.78258	351	6	false	Solyc06g069880	515.823	351	0	0	0.821729	false	0		7	0.89394
Solyc01g107970.1.1	3.07889	8.216e-05	0.324793	0.730549	351	8	false	Solyc01g107970	347.838	351	0	0	0.792111	false	0	bHLH	1	0.946618
Solyc09g075420.3.1	2.88805	3.707e-05	0.346255	0.848742	351	6	false	Solyc09g075420	477.288	351	0	0	0.811195	false	0	ERF	3	0.86307
Solyc02g092880.3.1	2.96741	1.864e-05	0.336995	0.890745	351	7	false	Solyc02g092880	490.405	351	0	0	0.803259	false	0		3	0.822898
Solyc04g077490.3.1	2.22343	0.00800217	0.449756	0.565845	350	6	false	Solyc04g077490	387.406	350	0	0	0.877657	false	0	AP2	1	0.869274
Solyc02g070540.3.1	2.27964	0.00473838	0.438666	0.580025	350	6	false	Solyc02g070540	366.146	350	0	0	0.872036	false	0		1	0.913255
Solyc12g087940.2.1	2.19414	0.00102073	0.455759	0.661875	350	6	false	Solyc12g087940	432.18	350	0	0	0.880586	false	0		1	0.82916
Solyc11g008850.2.1	3.0137	0.00041076	0.331818	0.662644	350	8	false	Solyc11g008850	327.409	350	0	0	0.79863	false	0		1	0.973083
Solyc08g079900.3.1	2.24846	0.00025146	0.444748	0.794122	350	5	false	Solyc08g079900	501.489	350	0	0	0.875154	false	0		7	0.891377
Solyc12g007120.2.1	2.89655	5.614e-05	0.345238	0.818535	350	7	false	Solyc12g007120	498.249	350	0	0	0.810345	false	0		7	0.863521
Solyc02g081680.4.1	2.30184	0.00342681	0.434435	0.550753	349	7	false	Solyc02g081680	330.315	349	0	0	0.869816	false	0		1	0.944479
Solyc05g056090.3.1	2.65376	0.00153152	0.376824	0.592876	349	7	false	Solyc05g056090	334.573	349	0	0	0.834624	false	0		1	0.984847
Solyc05g010400.3.1	2.63911	0.00070224	0.378915	0.686757	349	7	false	Solyc05g010400	348.539	349	0	0	0.836089	false	0		1	0.947624
Solyc03g118780.3.1	2.66273	0.00056592	0.375554	0.702319	349	7	false	Solyc03g118780	350.599	349	0	0	0.833727	false	0		1	0.944952
Solyc02g093210.3.1	2.47615	0.00035387	0.403853	0.752347	349	6	false	Solyc02g093210	502.109	349	0	0	0.852385	false	0		7	0.90411
Solyc12g098540.2.1	3.15541	0.00012977	0.316916	0.726493	349	8	false	Solyc12g098540	337.43	349	0	0	0.784459	false	0		1	0.960778
Solyc12g096620.1.1	3.22201	0.00012564	0.310365	0.721487	349	8	false	Solyc12g096620	329.524	349	0	0	0.777799	false	0		1	0.952617
Solyc12g098100.3.1	3.171	0.00011054	0.315358	0.731548	349	8	false	Solyc12g098100	340.192	349	0	0	0.7829	false	0		1	0.959691
Solyc09g007830.3.1	2.90033	5.391e-05	0.344788	0.826713	349	7	false	Solyc09g007830	501.805	349	0	0	0.809967	false	0		7	0.863425
Solyc01g105620.4.1	2.95324	1.702e-05	0.338612	0.891282	349	7	false	Solyc01g105620	491.593	349	0	0	0.804676	false	0		3	0.825004
Solyc08g074680.3.1	3.23477	0.00012422	0.309141	0.72109	348	8	false	Solyc08g074680	328.5	348	0	0	0.776523	false	0		1	0.949598
Solyc08g079230.1.1	3.17241	8.842e-05	0.315217	0.726241	348	8	false	Solyc08g079230	337.443	348	0	0	0.782759	false	0		1	0.930912
Solyc06g048590.3.1	2.42607	0.00133347	0.412188	0.651713	347	7	false	Solyc06g048590	359.608	347	0	0	0.857393	false	0		1	0.959268
Solyc02g082420.3.1	2.37553	0.001136	0.420958	0.652679	347	6	false	Solyc02g082420	483.876	347	0	0	0.862447	false	0		3	0.97228
Solyc03g121370.3.1	2.95796	0.00086231	0.338071	0.633673	347	8	false	Solyc03g121370	321.772	347	0	0	0.804204	false	0		1	0.972583
Solyc04g014370.4.1	2.20028	0.0003965	0.454487	0.751628	347	6	false	Solyc04g014370	477.115	347	0	0	0.879972	false	0		3	0.848164
Solyc07g006910.4.1	2.91923	0.00027614	0.342557	0.68423	347	8	false	Solyc07g006910	354.496	347	0	0	0.808077	false	0		1	0.991843
Solyc05g012080.3.1	2.84743	0.0002143	0.351194	0.709717	347	7	false	Solyc05g012080	349.127	347	0	0	0.815257	false	0		1	0.946477
Solyc06g066750.3.1	3.23666	0.00012164	0.308961	0.725508	347	8	false	Solyc06g066750	330.34	347	0	0	0.776334	false	0		1	0.939544
Solyc11g045530.3.1	3.25083	8.909e-05	0.307614	0.726241	347	8	false	Solyc11g045530	336.133	347	0	0	0.774917	false	0	LBD	1	0.932537
Solyc01g010310.4.1	3.171	8.165e-05	0.315358	0.72989	347	8	false	Solyc01g010310	339.187	347	0	0	0.7829	false	0		1	0.924309
Solyc05g007490.3.1	2.65045	0.0007771	0.377295	0.696004	346	7	false	Solyc05g007490	347.46	346	0	0	0.834955	false	0		1	0.937042
Solyc09g059570.3.1	3.11242	0.00024326	0.321293	0.701248	346	8	false	Solyc09g059570	330.624	346	0	0	0.788758	false	0		1	0.965412
Solyc11g018610.2.1	3.20217	9.585e-05	0.312288	0.728123	346	8	false	Solyc11g018610	338.353	346	0	0	0.779783	false	0		1	0.933451
Solyc05g005080.3.1	2.49646	0.00290799	0.400568	0.657769	345	7	false	Solyc05g005080	350.994	345	0	0	0.850354	false	0		1	0.936337
Solyc01g111360.3.1	2.29523	0.00199428	0.435686	0.590057	345	6	false	Solyc01g111360	358.829	345	0	0	0.870477	false	0		1	0.929446
Solyc03g120710.2.1	2.42985	0.00188674	0.411547	0.648348	345	7	false	Solyc03g120710	354.681	345	0	0	0.857015	false	0		1	0.941848
Solyc07g039420.1.1	3.1521	7.834e-05	0.317249	0.731379	345	8	false	Solyc07g039420	343.191	345	0	0	0.78479	false	0		1	0.947937
Solyc10g076510.2.1	2.97685	1.717e-05	0.335925	0.892265	345	7	false	Solyc10g076510	489.093	345	0	0	0.802315	false	0		3	0.815139
Solyc02g072180.3.1	2.65187	0.00069769	0.377093	0.697302	344	7	false	Solyc02g072180	347.282	344	0	0	0.834813	false	0		1	0.93957
Solyc08g005590.4.1	3.21398	0.00013321	0.311141	0.727219	344	8	false	Solyc08g005590	331.352	344	0	0	0.778602	false	0		1	0.956624
Solyc03g005960.3.1	2.76523	9.496e-05	0.361633	0.762221	344	6	false	Solyc03g005960	520.07	344	0	0	0.823477	false	0		7	0.911784
Solyc12g008580.2.1	2.2239	0.00349756	0.44966	0.589296	343	6	false	Solyc12g008580	391.936	343	0	0	0.87761	false	0		1	0.872692
Solyc06g074000.1.1	2.5692	0.0002873	0.389226	0.729937	343	6	false	Solyc06g074000	498.437	343	0	0	0.84308	false	0		7	0.902476
Solyc01g066810.4.1	2.21351	0.00024421	0.451771	0.732921	343	6	false	Solyc01g066810	490.825	343	0	0	0.878649	false	0		3	0.950128
Solyc02g068315.1.1	2.33255	0.00065637	0.428716	0.668982	342	6	false	Solyc02g068315	506.64	342	0	0	0.866745	false	0		7	0.92217
Solyc11g007570.2.1	3.01701	0.00048436	0.331455	0.66538	342	8	false	Solyc11g007570	325.19	342	0	0	0.798299	false	0		1	0.97365
Solyc09g074830.3.1	2.96316	0.00013173	0.337478	0.719213	342	7	false	Solyc09g074830	344.193	342	0	0	0.803684	false	0		1	0.936875
Solyc12g095850.2.1	2.86065	7.704e-05	0.349571	0.797157	342	7	false	Solyc12g095850	504.298	342	0	0	0.813935	false	0		7	0.875459
Solyc08g007490.3.1	2.19414	0.0012865	0.455759	0.627083	341	6	false	Solyc08g007490	409.425	341	0	0	0.880586	false	0		1	0.845385
Solyc12g006790.3.1	2.85073	0.00095701	0.350787	0.64373	341	8	false	Solyc12g006790	338.625	341	0	0	0.814927	false	0		1	0.98486
Solyc04g078650.4.1	2.22532	0.00031814	0.449374	0.728204	341	6	false	Solyc04g078650	465.27	341	0	0	0.877468	false	0	WOX	7	0.879049
Solyc02g063380.1.1	2.61833	0.00013838	0.381923	0.736036	341	6	false	Solyc02g063380	512.683	341	0	0	0.838167	false	0		7	0.917008
Solyc09g009290.3.1	2.98205	3.327e-05	0.33534	0.885699	341	7	false	Solyc09g009290	483.66	341	0	0	0.801795	false	0		7	0.845194
Solyc08g008080.1.1	2.91167	2.993e-05	0.343446	0.865241	341	6	false	Solyc08g008080	479.026	341	0	0	0.808833	false	0		3	0.857868
Solyc04g055090.1.1	2.22532	0.00395671	0.449374	0.590283	340	6	false	Solyc04g055090	396.571	340	0	0	0.877468	false	0		1	0.861522
Solyc07g049250.1.1	2.21068	0.00241162	0.45235	0.609231	340	6	false	Solyc07g049250	402.388	340	0	0	0.878932	false	0		1	0.860275
Solyc06g069300.1.1	2.20926	0.00235256	0.452641	0.602048	340	6	false	Solyc06g069300	389.518	340	0	0	0.879074	false	0		1	0.884099
Solyc11g064770.3.1	2.19178	0.00063026	0.45625	0.659813	340	6	false	Solyc11g064770	427.153	340	0	0	0.880822	false	0		3	0.906641
Solyc04g050480.4.1	2.55172	0.0004681	0.391892	0.657748	340	7	false	Solyc04g050480	355.588	340	0	0	0.844828	false	0		1	0.97691
Solyc05g054210.3.1	2.48654	0.0003062	0.402166	0.7578	340	6	false	Solyc05g054210	505.376	340	0	0	0.851346	false	0		7	0.907661
Solyc11g006720.2.1	2.27067	9.954e-05	0.440399	0.796773	340	6	false	Solyc11g006720	538.356	340	0	0	0.872933	false	0	MYB	3	0.947687
Solyc10g074826.1.1	3.26358	9.885e-05	0.306412	0.735173	340	8	false	Solyc10g074826	329.341	340	0	0	0.773642	false	0		1	0.945341
Solyc07g055180.3.1	3.21871	7.135e-05	0.310684	0.741038	340	8	false	Solyc07g055180	342.085	340	0	0	0.778129	false	0		1	0.932325
Solyc09g008260.3.1	2.93765	3.363e-05	0.340408	0.841749	340	7	false	Solyc09g008260	494.038	340	0	0	0.806235	false	0		7	0.858888
Solyc07g049730.3.1	2.39112	0.00211791	0.418214	0.634532	339	6	false	Solyc07g049730	357.398	339	0	0	0.860888	false	0		1	0.931656
Solyc07g063050.1.1	2.2017	0.00170161	0.454194	0.634864	339	6	false	Solyc07g063050	416.419	339	0	0	0.87983	false	0		3	0.808097
Solyc01g150146.1.1	2.6821	0.00064807	0.372843	0.709344	339	7	false	Solyc01g150146	346.785	339	0	0	0.83179	false	0		1	0.941508
Solyc03g120700.3.1	2.32735	0.00300028	0.429673	0.603533	338	6	false	Solyc03g120700	359.562	338	0	0	0.867265	false	0		1	0.918326
Solyc01g091340.3.1	2.52149	0.00222541	0.39659	0.665461	338	7	false	Solyc01g091340	348.953	338	0	0	0.847851	false	0		1	0.938048
Solyc09g061430.3.1	2.4615	0.00099355	0.406256	0.604744	338	7	false	Solyc09g061430	338.893	338	0	0	0.85385	false	0		1	0.974198
Solyc07g063970.3.1	2.75862	0.00010515	0.3625	0.753147	338	6	false	Solyc07g063970	511.37	338	0	0	0.824138	false	0		7	0.898459
Solyc11g066350.2.1	2.54322	0.00060358	0.393202	0.645701	337	7	false	Solyc11g066350	353.184	337	0	0	0.845678	false	0		1	0.976016
Solyc09g075360.4.1	2.71658	0.00039887	0.36811	0.714356	337	7	false	Solyc09g075360	348.929	337	0	0	0.828342	false	0		1	0.940777
Solyc03g116040.2.1	3.23996	7.29e-05	0.308646	0.738872	337	8	false	Solyc03g116040	337.439	337	0	0	0.776004	false	0		1	0.921816
Solyc07g026650.3.1	2.98299	1.697e-05	0.335234	0.896248	337	7	false	Solyc07g026650	485.982	337	0	0	0.801701	false	0		3	0.822976
Solyc11g010580.2.1	2.63014	0.00084338	0.380208	0.692164	336	7	false	Solyc11g010580	349.866	336	0	0	0.836986	false	0		1	0.947132
Solyc03g123990.3.1	2.21351	0.0008335	0.451771	0.743568	336	6	false	Solyc03g123990	468.188	336	0	0	0.878649	false	0		7	0.855028
Solyc11g031950.1.1	3.2428	0.00010487	0.308376	0.741276	336	8	false	Solyc11g031950	333.036	336	0	0	0.77572	false	0		1	0.94057
Solyc05g007110.2.1	3.25413	8.93e-05	0.307302	0.746979	336	8	false	Solyc05g007110	334.071	336	0	0	0.774587	false	0	WRKY	1	0.956012
Solyc12g009020.2.1	2.84979	0.00247941	0.350903	0.577514	335	8	false	Solyc12g009020	311.657	335	0	0	0.815021	false	0		1	0.974639
Solyc11g007610.2.1	2.42513	0.00225243	0.412349	0.647457	335	7	false	Solyc11g007610	356.024	335	0	0	0.857487	false	0		1	0.928091
Solyc09g009830.3.1	2.59802	0.00013664	0.384909	0.73415	335	6	false	Solyc09g009830	509.803	335	0	0	0.840198	false	0		7	0.907194
Solyc07g041640.3.1	3.25744	8.626e-05	0.30699	0.749665	335	8	false	Solyc07g041640	334.546	335	0	0	0.774256	false	0	GRF	1	0.948092
Solyc08g075210.2.1	2.86254	7.004e-05	0.34934	0.801787	335	7	false	Solyc08g075210	502.869	335	0	0	0.813746	false	0		7	0.877418
Solyc09g098520.4.1	2.19273	0.00286482	0.456053	0.573915	334	6	false	Solyc09g098520	371.883	334	0	0	0.880727	false	0		1	0.847251
Solyc03g058430.3.1	2.31223	0.00050487	0.432482	0.825844	334	5	false	Solyc03g058430	505.746	334	0	0	0.868777	false	0		7	0.877556
Solyc06g053490.4.1	2.5966	0.00048395	0.385119	0.679848	334	7	false	Solyc06g053490	361.18	334	0	0	0.84034	false	0		1	0.972406
Solyc09g065550.4.1	2.28011	0.00021249	0.438575	0.728471	334	6	false	Solyc09g065550	528.994	334	0	0	0.871989	false	0		7	0.944009
Solyc06g065340.1.1	3.13557	7.764e-05	0.318921	0.733056	334	8	false	Solyc06g065340	342.485	334	0	0	0.786443	false	0		1	0.932265
Solyc02g069840.3.1	2.3897	0.002433	0.418462	0.580321	333	7	false	Solyc02g069840	335.709	333	0	0	0.86103	false	0		1	0.961135
Solyc02g062700.3.1	2.55928	0.00054803	0.390735	0.680994	333	7	false	Solyc02g062700	359.108	333	0	0	0.844072	false	0		1	0.969756
Solyc04g016180.3.1	3.32168	8.443e-05	0.301052	0.748164	333	8	false	Solyc04g016180	333.054	333	0	0	0.767832	false	0		1	0.937233
Solyc10g054010.1.1	2.41615	8.266e-05	0.413881	0.843717	333	5	false	Solyc10g054010	518.82	333	0	0	0.858385	false	0	bZIP	7	0.890116
Solyc11g010660.2.1	2.2102	0.00194357	0.452447	0.580515	332	6	false	Solyc11g010660	370.367	332	0	0	0.87898	false	0		3	0.849702
Solyc10g079430.2.1	2.21776	0.00031958	0.450905	0.718851	332	6	false	Solyc10g079430	472.175	332	0	0	0.878224	false	0		7	0.88959
Solyc08g075400.3.1	3.15399	0.00023969	0.317059	0.69319	332	8	false	Solyc08g075400	321.789	332	0	0	0.784601	false	0		1	0.958647
Solyc04g071940.3.1	2.70997	0.00014084	0.369008	0.728624	332	6	false	Solyc04g071940	505.06	332	0	0	0.829003	false	0		7	0.901818
Solyc10g081730.2.1	2.30515	0.00426044	0.433811	0.591742	331	6	false	Solyc10g081730	364.018	331	0	0	0.869485	false	0		1	0.908152
Solyc10g080180.3.1	2.20501	0.00130266	0.453513	0.670054	331	6	false	Solyc10g080180	438.063	331	0	0	0.879499	false	0		7	0.832514
Solyc02g062460.4.1	2.85404	0.00031481	0.350381	0.827813	331	6	false	Solyc02g062460	486.719	331	0	0	0.814596	false	0		3	0.92603
Solyc11g007940.2.1	2.61313	0.00026071	0.382683	0.731576	331	6	false	Solyc11g007940	486.393	331	0	0	0.838687	false	0		7	0.883139
Solyc06g076540.1.1	2.29995	0.00013644	0.434792	0.850645	331	5	false	Solyc06g076540	516.731	331	0	0	0.870005	false	0		3	0.844845
Solyc09g072800.3.1	3.21729	9.159e-05	0.310821	0.752357	331	8	false	Solyc09g072800	335.423	331	0	0	0.778271	false	0		1	0.950609
Solyc02g082090.3.1	3.2683	8.234e-05	0.305969	0.749538	331	8	false	Solyc02g082090	329.562	331	0	0	0.77317	false	0		1	0.939079
Solyc01g056990.3.1	3.29287	6.873e-05	0.303687	0.744612	331	8	false	Solyc01g056990	336.909	331	0	0	0.770713	false	0		1	0.931719
Solyc01g020440.3.1	2.17147	0.00287675	0.460518	0.612103	330	6	false	Solyc01g020440	426.727	330	0	0	0.882853	false	0		7	0.871984
Solyc06g048610.3.1	2.18895	0.00237315	0.456841	0.617721	330	6	false	Solyc06g048610	423.718	330	0	0	0.881105	false	0		7	0.8711
Solyc08g082070.3.1	2.45442	0.00218207	0.407429	0.567284	330	7	false	Solyc08g082070	320.591	330	0	0	0.854558	false	0		1	0.965659
Solyc03g114760.3.1	2.40387	0.00111155	0.415995	0.609819	330	7	false	Solyc03g114760	343.045	330	0	0	0.859613	false	0		1	0.956834
Solyc07g056500.4.1	2.6495	0.00153509	0.377429	0.733338	329	6	false	Solyc07g056500	511.453	329	0	0	0.83505	false	0		3	0.972545
Solyc01g103040.4.1	2.24327	0.00065764	0.445778	0.68984	329	6	false	Solyc01g103040	493.255	329	0	0	0.875673	false	0		7	0.919583
Solyc12g049070.1.1	3.26216	0.00010397	0.306545	0.738917	329	8	false	Solyc12g049070	326.663	329	0	0	0.773784	false	0		1	0.944679
Solyc03g033750.2.1	3.24232	7.695e-05	0.308421	0.756005	329	8	false	Solyc03g033750	337.04	329	0	0	0.775768	false	0		1	0.958214
Solyc02g080160.4.1	2.40435	0.00013282	0.415914	0.841482	328	5	false	Solyc02g080160	514.113	328	0	0	0.859565	false	0		7	0.887423
Solyc02g062100.4.1	2.75815	0.00011147	0.362562	0.764806	328	6	false	Solyc02g062100	461.287	328	0	0	0.824185	false	0		3	0.911887
Solyc01g111310.3.1	2.34577	0.00164595	0.426299	0.619763	327	7	false	Solyc01g111310	360.177	327	0	0	0.865423	false	0		1	0.935675
Solyc08g008380.4.1	3.25838	9.986e-05	0.306901	0.744264	327	8	false	Solyc08g008380	328.657	327	0	0	0.774162	false	0	ARF	1	0.94815
Solyc05g052810.4.1	2.39112	0.00512302	0.418214	0.624068	326	6	false	Solyc05g052810	354.436	326	0	0	0.860888	false	0		1	0.904706
Solyc10g005640.4.1	2.36467	0.0039122	0.422893	0.610514	326	6	false	Solyc10g005640	357.196	326	0	0	0.863533	false	0		1	0.90979
Solyc11g020530.3.1	3.27067	8.698e-05	0.305748	0.750052	326	8	false	Solyc11g020530	327.687	326	0	0	0.772933	false	0		1	0.936427
Solyc06g083910.3.1	3.32499	8.189e-05	0.300753	0.757546	326	8	false	Solyc06g083910	331.752	326	0	0	0.767501	false	0		1	0.927876
Solyc09g090130.3.1	3.09825	7.082e-05	0.322763	0.748787	326	8	false	Solyc09g090130	348.561	326	0	0	0.790175	false	0	MYB	1	0.948986
Solyc09g074730.3.1	2.23146	0.00457541	0.448137	0.53812	325	7	false	Solyc09g074730	331.56	325	0	0	0.876854	false	0	HB-other	3	0.80754
Solyc01g099660.4.1	2.19367	0.00068549	0.455857	0.68207	325	6	false	Solyc01g099660	452.72	325	0	0	0.880633	false	0		3	0.930408
Solyc06g082190.3.1	3.12707	0.00031784	0.319789	0.682811	325	8	false	Solyc06g082190	319.209	325	0	0	0.787293	false	0		1	0.965384
Solyc02g071070.3.1	3.29287	8.535e-05	0.303687	0.751054	325	8	false	Solyc02g071070	326.818	325	0	0	0.770713	false	0		1	0.938724
Solyc12g098360.2.1	2.58007	0.00079848	0.387587	0.607862	324	7	false	Solyc12g098360	334.42	324	0	0	0.841993	false	0		1	0.977595
Solyc01g110060.3.1	2.58479	0.00017984	0.386879	0.744842	323	6	false	Solyc01g110060	494.297	323	0	0	0.841521	false	0		7	0.895851
Solyc10g078530.2.1	2.95513	0.00015652	0.338395	0.733342	323	7	false	Solyc10g078530	345.319	323	0	0	0.804487	false	0		1	0.931776
Solyc04g008060.3.1	2.7265	8.931e-05	0.366771	0.748034	323	6	false	Solyc04g008060	507.743	323	0	0	0.82735	false	0		7	0.901052
Solyc06g051040.4.1	3.30893	7.689e-05	0.302213	0.761129	323	8	false	Solyc06g051040	330.316	323	0	0	0.769107	false	0		1	0.928812
Solyc07g062310.4.1	2.19603	0.00301231	0.455367	0.585941	322	6	false	Solyc07g062310	387.742	322	0	0	0.880397	false	0		7	0.836997
Solyc01g108140.4.1	2.26925	0.00259862	0.440674	0.562741	322	7	false	Solyc01g108140	336.04	322	0	0	0.873075	false	0	B3	1	0.915374
Solyc07g054810.1.1	2.24374	0.00253275	0.445684	0.621757	322	6	false	Solyc07g054810	446.761	322	0	0	0.875626	false	0		3	0.961141
Solyc09g005400.3.1	3.29665	7.775e-05	0.303339	0.75906	322	8	false	Solyc09g005400	328.22	322	0	0	0.770335	false	0		1	0.936585
Solyc01g109680.3.1	2.88521	6.554e-05	0.346595	0.832685	322	6	false	Solyc01g109680	461.73	322	0	0	0.811479	false	0		3	0.878673
Solyc03g120380.3.1	2.84506	5.182e-05	0.351486	0.820708	322	7	false	Solyc03g120380	517.273	322	0	0	0.815494	false	0		7	0.891967
Solyc02g081660.3.1	2.22815	0.00226826	0.448802	0.565732	321	6	false	Solyc02g081660	344.636	321	0	0	0.877185	false	0		1	0.894572
Solyc02g089560.4.1	2.64714	0.00063912	0.377766	0.622722	321	7	false	Solyc02g089560	338.442	321	0	0	0.835286	false	0		1	0.984589
Solyc01g005860.2.1	3.27019	8.286e-05	0.305792	0.75734	321	8	false	Solyc01g005860	329.019	321	0	0	0.772981	false	0		1	0.940647
Solyc02g087510.3.1	3.30137	5.731e-05	0.302905	0.756367	321	8	false	Solyc02g087510	339.791	321	0	0	0.769863	false	0		1	0.925046
Solyc11g007840.3.1	2.77752	0.00078645	0.360034	0.618672	320	7	false	Solyc11g007840	333.784	320	0	0	0.822248	false	0		1	0.982633
Solyc11g065890.2.1	2.29428	0.00072903	0.435866	0.818201	320	6	false	Solyc11g065890	542.259	320	0	0	0.870572	false	0		7	0.936786
Solyc04g080260.4.1	2.24043	0.00014021	0.446342	0.789205	320	6	false	Solyc04g080260	482.434	320	0	0	0.875957	false	0		3	0.854118
Solyc05g009590.3.1	3.2683	9.879e-05	0.305969	0.749745	320	8	false	Solyc05g009590	326.522	320	0	0	0.77317	false	0		1	0.940797
Solyc11g067140.2.1	2.21068	0.00091211	0.45235	0.678141	319	6	false	Solyc11g067140	433.737	319	0	0	0.878932	false	0		7	0.835242
Solyc12g100100.1.1	3.26641	9.507e-05	0.306146	0.749729	319	8	false	Solyc12g100100	326.031	319	0	0	0.773359	false	0		1	0.940996
Solyc10g086760.2.1	2.4119	0.00213288	0.41461	0.647164	318	6	false	Solyc10g086760	354.704	318	0	0	0.85881	false	0		1	0.914995
Solyc11g066620.2.1	2.23335	0.00098781	0.447758	0.724778	318	6	false	Solyc11g066620	453.5	318	0	0	0.876665	false	0		3	0.848718
Solyc05g046270.3.1	2.30893	0.00036639	0.433101	0.699819	318	6	false	Solyc05g046270	502.362	318	0	0	0.869107	false	0		3	0.973068
Solyc06g007790.1.1	3.09447	0.00012197	0.323157	0.739896	318	8	false	Solyc06g007790	348.528	318	0	0	0.790553	false	0		1	0.972759
Solyc12g005787.1.1	3.29617	7.688e-05	0.303382	0.758348	318	8	false	Solyc12g005787	326.063	318	0	0	0.770383	false	0		1	0.933883
Solyc07g065320.4.1	2.89419	3.608e-05	0.34552	0.837649	318	7	false	Solyc07g065320	514.101	318	0	0	0.810581	false	0		7	0.882669
Solyc01g104640.3.1	2.62494	0.00088033	0.380961	0.608833	317	7	false	Solyc01g104640	330.94	317	0	0	0.837506	false	0		1	0.976369
Solyc04g074710.3.1	2.65376	0.00055988	0.376824	0.72068	317	7	false	Solyc04g074710	349.722	317	0	0	0.834624	false	0		1	0.936533
Solyc12g100110.1.1	3.32026	7.78e-05	0.301181	0.756778	317	8	false	Solyc12g100110	325.009	317	0	0	0.767974	false	0		1	0.932467
Solyc09g064520.3.1	2.77752	0.00094479	0.360034	0.610227	316	7	false	Solyc09g064520	331.06	316	0	0	0.822248	false	0		1	0.980308
Solyc02g090110.3.1	3.00567	2.978e-05	0.332705	0.861965	316	7	false	Solyc02g090110	460.383	316	0	0	0.799433	false	0		3	0.841148
Solyc05g007850.2.1	3.15872	0.00014555	0.316584	0.742958	315	8	false	Solyc05g007850	336.908	315	0	0	0.784128	false	0		1	0.96692
Solyc04g064620.4.1	2.24705	0.00014379	0.445028	0.778728	315	6	false	Solyc04g064620	504.594	315	0	0	0.875295	false	0		3	0.924797
Solyc07g009330.4.1	2.91214	0.00014376	0.34339	0.745749	315	7	false	Solyc07g009330	345.292	315	0	0	0.808786	false	0		1	0.930394
Solyc03g093390.4.1	3.31034	7.365e-05	0.302083	0.76791	315	8	false	Solyc03g093390	328.359	315	0	0	0.768966	false	0		1	0.932122
Solyc05g055260.4.1	3.29381	7.138e-05	0.3036	0.765443	315	8	false	Solyc05g055260	328.778	315	0	0	0.770619	false	0		1	0.949865
Solyc11g005090.2.1	2.30657	0.00323173	0.433545	0.554506	314	7	false	Solyc11g005090	321.828	314	0	0	0.869343	false	0		1	0.923093
Solyc11g008680.2.1	2.93481	2.56e-05	0.340737	0.870068	314	6	false	Solyc11g008680	467.646	314	0	0	0.806519	false	0		3	0.853919
Solyc05g005090.4.1	3.02598	1.141e-05	0.330471	0.909037	314	7	false	Solyc05g005090	479.924	314	0	0	0.797402	false	0	TALE	3	0.818776
Solyc04g080940.4.1	2.44214	0.00125432	0.409478	0.676395	313	7	false	Solyc04g080940	360.556	313	0	0	0.855786	false	0		1	0.938778
Solyc07g017940.1.1	2.70005	0.00037085	0.370364	0.72696	313	7	false	Solyc07g017940	347.355	313	0	0	0.829995	false	0		1	0.942356
Solyc12g010930.2.1	3.00142	0.00010747	0.333176	0.747276	313	7	false	Solyc12g010930	344.565	313	0	0	0.799858	false	0		1	0.928015
Solyc06g069430.3.1	2.21304	0.00308307	0.451868	0.566473	312	6	false	Solyc06g069430	356.186	312	0	0	0.878696	false	0	MIKC_MADS	3	0.852486
Solyc01g065580.4.1	2.34341	0.0014196	0.426728	0.573357	312	7	false	Solyc01g065580	326.381	312	0	0	0.865659	false	0		1	0.938707
Solyc01g088570.3.1	2.41332	0.00081455	0.414367	0.632595	312	7	false	Solyc01g088570	345.163	312	0	0	0.858668	false	0		1	0.962964
Solyc04g015050.3.1	2.23335	0.00114231	0.447758	0.622902	311	6	false	Solyc04g015050	373.334	311	0	0	0.876665	false	0		1	0.894243
Solyc04g078860.4.1	3.07841	0.00061226	0.324843	0.630121	311	8	false	Solyc04g078860	299.598	311	0	0	0.792159	false	0		1	0.95603
Solyc10g039290.2.1	2.75012	8.182e-05	0.363621	0.751291	311	6	false	Solyc10g039290	501.399	311	0	0	0.824988	false	0		7	0.894847
Solyc10g039210.4.1	3.33396	6.736e-05	0.299943	0.769941	311	8	false	Solyc10g039210	326.27	311	0	0	0.766604	false	0		1	0.935925
Solyc06g068650.4.1	3.38214	6.367e-05	0.29567	0.765107	311	8	false	Solyc06g068650	330.99	311	0	0	0.761786	false	0		1	0.91857
Solyc08g078930.1.1	3.31223	6.084e-05	0.301911	0.777969	311	8	false	Solyc08g078930	330.514	311	0	0	0.768777	false	0		1	0.925352
Solyc12g005950.2.1	2.21965	0.00131478	0.450521	0.63944	310	6	false	Solyc12g005950	401.235	310	0	0	0.878035	false	0		3	0.819071
Solyc02g065765.1.1	2.67501	0.00060004	0.37383	0.728719	310	7	false	Solyc02g065765	344.471	310	0	0	0.832499	false	0		1	0.920329
Solyc11g072330.2.1	2.26405	0.00026664	0.441686	0.773859	310	6	false	Solyc11g072330	496.49	310	0	0	0.873595	false	0	ARR-B	3	0.928312
Solyc09g018070.1.1	3.31318	6.931e-05	0.301825	0.772816	310	8	false	Solyc09g018070	327.4	310	0	0	0.768682	false	0		1	0.935863
Solyc06g076510.3.1	2.28389	0.00373695	0.437849	0.596646	309	6	false	Solyc06g076510	380.595	309	0	0	0.871611	false	0		1	0.877083
Solyc11g010790.1.1	2.21115	0.00334315	0.452254	0.557895	309	6	false	Solyc11g010790	350.961	309	0	0	0.878885	false	0		1	0.833755
Solyc07g041020.3.1	2.25838	0.00138235	0.442794	0.613605	309	6	false	Solyc07g041020	372.136	309	0	0	0.874162	false	0		1	0.893817
Solyc03g096960.3.1	2.40954	0.00060208	0.415017	0.65597	309	7	false	Solyc03g096960	351.838	309	0	0	0.859046	false	0		1	0.944115
Solyc02g085060.2.1	2.38403	0.00038756	0.419457	0.685748	309	6	false	Solyc02g085060	496.091	309	0	0	0.861597	false	0		3	0.979229
Solyc08g066700.3.1	2.91308	0.00031482	0.343279	0.696928	309	8	false	Solyc08g066700	352.333	309	0	0	0.808692	false	0		1	0.992052
Solyc05g041920.3.1	2.93151	6.671e-05	0.341122	0.840163	309	6	false	Solyc05g041920	455.262	309	0	0	0.806849	false	0		3	0.869967
Solyc06g006024.1.1	3.28389	4.749e-05	0.304517	0.779263	309	8	false	Solyc06g006024	339.722	309	0	0	0.771611	false	0		1	0.947295
Solyc01g111350.3.1	2.88616	0.00018275	0.346481	0.72336	308	8	false	Solyc01g111350	369.971	308	0	0	0.811384	false	0		1	0.992802
Solyc07g056470.3.1	2.93529	8.249e-05	0.340682	0.835505	308	6	false	Solyc07g056470	449.575	308	0	0	0.806471	false	0		3	0.860017
Solyc10g074720.3.1	3.19178	6.13e-05	0.313305	0.747599	308	8	false	Solyc10g074720	335.782	308	0	0	0.780822	false	0		1	0.906566
Solyc04g081250.1.1	3.28389	5.734e-05	0.304517	0.772198	308	8	false	Solyc04g081250	341.318	308	0	0	0.771611	false	0		1	0.942126
Solyc02g062330.3.1	2.40198	2.342e-05	0.416323	0.892529	308	5	false	Solyc02g062330	531.484	308	0	0	0.859802	false	0		7	0.919536
Solyc04g081580.4.1	2.30137	0.00199581	0.434524	0.573205	307	7	false	Solyc04g081580	335.303	307	0	0	0.869863	false	0		1	0.921683
Solyc12g036340.1.1	2.30987	0.00032646	0.432924	0.707479	307	6	false	Solyc12g036340	494.502	307	0	0	0.869013	false	0		3	0.97386
Solyc01g096730.2.1	2.60605	0.0003216	0.383723	0.829278	307	6	false	Solyc01g096730	618.971	307	0	0	0.839395	false	0		3	0.943858
Solyc05g011940.4.1	3.33821	6.732e-05	0.299561	0.772583	307	8	false	Solyc05g011940	325.42	307	0	0	0.766179	false	0		1	0.926138
Solyc05g046010.4.1	3.33349	5.536e-05	0.299986	0.78508	307	8	false	Solyc05g046010	331.049	307	0	0	0.766651	false	0		1	0.921064
Solyc12g014260.1.1	3.24941	4.143e-05	0.307748	0.804773	307	8	false	Solyc12g014260	349.251	307	0	0	0.775059	false	0		1	0.968406
Solyc02g088690.4.1	2.55172	0.00184645	0.391892	0.705261	306	7	false	Solyc02g088690	345.127	306	0	0	0.844828	false	0		1	0.920223
Solyc09g074840.4.1	2.37695	0.00038021	0.420707	0.681774	306	6	false	Solyc09g074840	485.778	306	0	0	0.862305	false	0		7	0.905562
Solyc12g100150.2.1	3.27539	7.615e-05	0.305307	0.76672	306	8	false	Solyc12g100150	326.131	306	0	0	0.772461	false	0	LBD	1	0.945661
Solyc08g074682.1.1	3.38167	6.687e-05	0.295712	0.759413	306	8	false	Solyc08g074682	329.046	306	0	0	0.761833	false	0		1	0.915414
Solyc05g008895.1.1	2.21068	0.00125268	0.45235	0.608844	305	6	false	Solyc05g008895	376.711	305	0	0	0.878932	false	0		1	0.827085
Solyc03g097940.3.1	3.23902	5.458e-05	0.308736	0.758089	305	8	false	Solyc03g097940	340.551	305	0	0	0.776098	false	0		1	0.936117
Solyc01g109430.3.1	2.45631	0.00181719	0.407115	0.6752	304	7	false	Solyc01g109430	352.605	304	0	0	0.854369	false	0		1	0.910837
Solyc03g115850.3.1	2.82192	0.00011393	0.354369	0.838675	304	6	false	Solyc03g115850	530.5	304	0	0	0.817808	false	0	NAC	3	0.877042
Solyc02g089700.4.1	3.24799	8.673e-05	0.307882	0.77282	304	8	false	Solyc02g089700	336.549	304	0	0	0.775201	false	0		1	0.95971
Solyc08g065420.3.1	2.80397	7.757e-05	0.356637	0.771865	304	6	false	Solyc08g065420	501.783	304	0	0	0.819603	false	0	TALE	7	0.887141
Solyc03g096870.3.1	2.98205	0.00145141	0.33534	0.595349	303	8	false	Solyc03g096870	296.723	303	0	0	0.801795	false	0		1	0.954333
Solyc09g014250.3.1	2.31743	7.493e-05	0.431512	0.847551	303	5	false	Solyc09g014250	522.089	303	0	0	0.868257	false	0	MYB	7	0.921868
Solyc08g066020.3.1	3.35994	6.377e-05	0.297624	0.764015	303	8	false	Solyc08g066020	328.871	303	0	0	0.764006	false	0		1	0.916955
Solyc03g098050.3.1	3.29098	9.667e-05	0.303861	0.753119	302	8	false	Solyc03g098050	320.464	302	0	0	0.770902	false	0		1	0.938899
Solyc12g009260.3.1	2.7624	7.474e-05	0.362004	0.761787	302	6	false	Solyc12g009260	502.536	302	0	0	0.82376	false	0		7	0.903032
Solyc01g107340.4.1	3.30798	6.38e-05	0.302299	0.769796	302	8	false	Solyc01g107340	336.361	302	0	0	0.769202	false	0		1	0.930984
Solyc01g087970.3.1	2.46953	5.87e-05	0.404935	0.856813	302	5	false	Solyc01g087970	512.881	302	0	0	0.853047	false	0		7	0.883345
Solyc06g071990.4.1	2.99764	1.928e-05	0.333596	0.894304	302	7	false	Solyc06g071990	468.086	302	0	0	0.800236	false	0		3	0.842078
Solyc01g079680.3.1	2.40246	0.00267215	0.416241	0.643455	301	6	false	Solyc01g079680	353.173	301	0	0	0.859754	false	0		1	0.902245
Solyc10g086650.1.1	2.25083	0.00068403	0.444281	0.775681	301	6	false	Solyc10g086650	470.405	301	0	0	0.874917	false	0		7	0.850938
Solyc09g008380.3.1	2.71752	0.00030444	0.367982	0.752292	301	7	false	Solyc09g008380	344.615	301	0	0	0.828248	false	0		1	0.927865
Solyc09g091900.4.1	2.87293	0.0001489	0.348076	0.760199	301	7	false	Solyc09g091900	344.522	301	0	0	0.812707	false	0		1	0.928655
Solyc01g099350.3.1	3.33113	5.438e-05	0.300199	0.756966	301	8	false	Solyc01g099350	332.591	301	0	0	0.766887	false	0		1	0.900574
Solyc11g069640.2.1	2.49221	1.373e-05	0.401251	0.901204	300	6	false	Solyc11g069640	550.883	300	0	0	0.850779	false	0		3	0.850817
Solyc05g007120.4.1	2.39632	0.00064739	0.417307	0.652466	299	7	false	Solyc05g007120	353.488	299	0	0	0.860368	false	0		1	0.944262
Solyc08g036503.1.1	3.00614	7.72e-06	0.332652	0.929699	299	7	false	Solyc08g036503	487.706	299	0	0	0.799386	false	0		3	0.862315
Solyc02g068350.1.1	2.82522	5.745e-05	0.353954	0.801754	298	6	false	Solyc02g068350	507.134	298	0	0	0.817478	false	0		7	0.894494
Solyc03g025470.4.1	2.52858	0.00111768	0.395479	0.592979	297	7	false	Solyc03g025470	314.582	297	0	0	0.847142	false	0		1	0.96898
Solyc06g071320.3.1	2.60888	0.0001286	0.383306	0.763263	297	6	false	Solyc06g071320	486.869	297	0	0	0.839112	false	0		7	0.891428
Solyc09g075450.3.1	3.16486	5.492e-05	0.31597	0.764515	297	8	false	Solyc09g075450	339.148	297	0	0	0.783514	false	0		1	0.905669
Solyc04g008880.4.1	2.46481	3.554e-05	0.405711	0.868004	297	6	false	Solyc04g008880	536.246	297	0	0	0.853519	false	0		7	0.934691
Solyc11g068480.2.1	2.34624	0.00131733	0.426213	0.642487	296	6	false	Solyc11g068480	363.264	296	0	0	0.865376	false	0	NF-YB	1	0.907156
Solyc07g064910.3.1	2.2154	0.0021162	0.451386	0.612176	295	6	false	Solyc07g064910	401.858	295	0	0	0.87846	false	0		7	0.856281
Solyc08g082820.4.1	2.71422	0.00021284	0.36843	0.758446	295	7	false	Solyc08g082820	349.261	295	0	0	0.828578	false	0		1	0.942646
Solyc08g079740.3.1	2.49126	0.00011661	0.401403	0.844529	295	5	false	Solyc08g079740	500.78	295	0	0	0.850874	false	0		7	0.873558
Solyc09g009080.4.1	2.75768	9.813e-05	0.362624	0.760198	295	6	false	Solyc09g009080	450.702	295	0	0	0.824232	false	0		7	0.862412
Solyc10g047320.2.1	3.15824	5.088e-05	0.316632	0.770299	295	8	false	Solyc10g047320	343.308	295	0	0	0.784176	false	0		1	0.915222
Solyc01g079370.4.1	3.3812	4.883e-05	0.295753	0.793682	295	8	false	Solyc01g079370	328.525	295	0	0	0.76188	false	0	GRAS	1	0.91473
Solyc01g096040.4.1	2.55739	0.00024273	0.391023	0.69599	294	7	false	Solyc01g096040	357.602	294	0	0	0.844261	false	0		1	0.972235
Solyc01g088460.3.1	3.01701	2.132e-05	0.331455	0.91709	294	7	false	Solyc01g088460	481.871	294	0	0	0.798299	false	0		7	0.840822
Solyc07g056060.4.1	2.6854	0.00118934	0.372383	0.586633	293	7	false	Solyc07g056060	311.208	293	0	0	0.83146	false	0		1	0.970539
Solyc10g084290.2.1	2.34861	0.00096145	0.425784	0.639558	293	6	false	Solyc10g084290	360.949	293	0	0	0.865139	false	0		1	0.916745
Solyc02g067100.3.1	2.59943	0.00073434	0.384699	0.626584	293	7	false	Solyc02g067100	328.816	293	0	0	0.840057	false	0		1	0.972804
Solyc03g005020.3.1	2.92395	9.642e-05	0.342003	0.768947	293	7	false	Solyc03g005020	348.406	293	0	0	0.807605	false	0		1	0.945056
Solyc08g076850.3.1	3.34483	4.798e-05	0.298969	0.800037	293	8	false	Solyc08g076850	333.836	293	0	0	0.765517	false	0		1	0.926416
Solyc02g090730.3.1	3.38876	4.751e-05	0.295093	0.796367	293	8	false	Solyc02g090730	330.758	293	0	0	0.761124	false	0		1	0.913824
Solyc03g080150.3.1	3.38829	4.689e-05	0.295135	0.795315	293	8	false	Solyc03g080150	326.314	293	0	0	0.761171	false	0		1	0.91552
Solyc01g094910.3.1	2.25697	0.00176191	0.443072	0.638516	292	6	false	Solyc01g094910	433.586	292	0	0	0.874303	false	0		7	0.870344
Solyc09g010060.3.1	2.4086	0.00132697	0.415179	0.656499	292	6	false	Solyc09g010060	353.332	292	0	0	0.85914	false	0		1	0.913466
Solyc06g083270.3.1	2.6958	4.447e-05	0.370948	0.838559	292	6	false	Solyc06g083270	533.13	292	0	0	0.83042	false	0		3	0.964614
Solyc11g066700.2.1	3.02929	8.76e-06	0.330111	0.921904	292	7	false	Solyc11g066700	479.236	292	0	0	0.797071	false	0		3	0.847745
Solyc03g120760.4.1	2.25177	0.00062741	0.444095	0.652352	291	6	false	Solyc03g120760	385.883	291	0	0	0.874823	false	0		3	0.830362
Solyc07g064350.3.1	2.26547	0.00028094	0.44141	0.757507	291	6	false	Solyc07g064350	458.426	291	0	0	0.873453	false	0		7	0.864672
Solyc12g098830.2.1	2.6495	0.00023192	0.377429	0.717052	291	6	false	Solyc12g098830	447.921	291	0	0	0.83505	false	0		7	0.857977
Solyc04g011480.3.1	3.41238	5.144e-05	0.293051	0.792653	291	8	false	Solyc04g011480	325.213	291	0	0	0.758762	false	0		1	0.913954
Solyc03g120890.3.1	3.17289	4.94e-05	0.31517	0.770233	291	8	false	Solyc03g120890	338.966	291	0	0	0.782711	false	0	GATA	1	0.904219
Solyc02g078830.4.1	2.68729	0.00044983	0.372122	0.746928	290	7	false	Solyc02g078830	366.652	290	0	0	0.831271	false	0		1	0.975513
Solyc05g046290.3.1	2.70335	0.0001375	0.369911	0.737645	290	6	false	Solyc05g046290	452.307	290	0	0	0.829665	false	0		3	0.926096
Solyc06g065590.4.1	2.87246	9.842e-05	0.348134	0.772605	290	7	false	Solyc06g065590	349.017	290	0	0	0.812754	false	0		1	0.941817
Solyc11g007460.1.1	3.29098	0.00098432	0.303861	0.79974	289	8	false	Solyc11g007460	341.367	289	0	0	0.770902	false	0		1	0.941402
Solyc03g122190.3.1	2.96174	1.017e-05	0.33764	0.915754	289	7	false	Solyc03g122190	518.561	289	0	0	0.803826	false	0	TIFY	7	0.93597
Solyc06g005860.3.1	2.30231	0.00280773	0.434346	0.552846	288	7	false	Solyc06g005860	316.868	288	0	0	0.869769	false	0		1	0.896865
Solyc05g015220.3.1	2.88616	0.00161365	0.346481	0.56642	288	8	false	Solyc05g015220	292.497	288	0	0	0.811384	false	0		1	0.959103
Solyc01g091170.3.1	2.42419	0.00095972	0.41251	0.910738	288	5	false	Solyc01g091170	523.191	288	0	0	0.857581	false	0		3	0.858555
Solyc04g079820.3.1	2.44686	0.00083519	0.408687	0.805919	288	6	false	Solyc04g079820	617.229	288	0	0	0.855314	false	0		3	0.975558
Solyc02g094390.3.1	2.88238	0.00012481	0.346935	0.780875	288	7	false	Solyc02g094390	345.667	288	0	0	0.811762	false	0		1	0.920902
Solyc08g067830.3.1	3.25413	6.548e-05	0.307302	0.790941	288	8	false	Solyc08g067830	334.965	288	0	0	0.774587	false	0		1	0.962863
Solyc11g010460.3.1	2.97874	2.028e-05	0.335712	0.881606	288	7	false	Solyc11g010460	469.753	288	0	0	0.802126	false	0		3	0.876122
Solyc07g065460.1.1	3.40671	5.065e-05	0.293539	0.793475	287	8	false	Solyc07g065460	327.85	287	0	0	0.759329	false	0		1	0.905611
Solyc10g024320.2.1	2.25886	0.00449482	0.442702	0.547687	286	7	false	Solyc10g024320	327.853	286	0	0	0.874114	false	0		1	0.873248
Solyc11g008590.2.1	2.39821	0.00279753	0.416979	0.577377	286	7	false	Solyc11g008590	318.178	286	0	0	0.860179	false	0		1	0.945047
Solyc01g009040.4.1	2.41238	0.00226099	0.414529	0.569746	286	7	false	Solyc01g009040	306.231	286	0	0	0.858762	false	0		1	0.944263
Solyc05g007100.3.1	2.34247	0.00056372	0.426901	0.688897	286	6	false	Solyc05g007100	482.059	286	0	0	0.865753	false	0	Whirly	7	0.900118
Solyc08g068050.3.1	2.40624	0.0005097	0.415587	0.661759	286	7	false	Solyc08g068050	351.976	286	0	0	0.859376	false	0		1	0.928914
Solyc02g085230.3.1	2.73075	0.00024245	0.3662	0.670642	286	7	false	Solyc02g085230	344.629	286	0	0	0.826925	false	0		1	0.988134
Solyc07g032710.4.1	2.25224	0.00024054	0.444002	0.729162	286	6	false	Solyc07g032710	428.003	286	0	0	0.874776	false	0		7	0.848585
Solyc03g119110.4.1	2.94662	4.61e-05	0.339372	0.819507	286	7	false	Solyc03g119110	488.584	286	0	0	0.805338	false	0		7	0.858176
Solyc06g008170.3.1	3.17478	4.4e-05	0.314983	0.776984	286	8	false	Solyc06g008170	338.671	286	0	0	0.782522	false	0		1	0.904297
Solyc07g052390.3.1	2.39443	0.00058068	0.417637	0.63232	285	7	false	Solyc07g052390	341.277	285	0	0	0.860557	false	0		1	0.931701
Solyc04g014720.4.1	2.73311	0.00031564	0.365883	0.767433	285	7	false	Solyc04g014720	342.042	285	0	0	0.826689	false	0		1	0.912324
Solyc06g075850.1.1	2.76949	0.00021522	0.361078	0.773734	285	7	false	Solyc06g075850	343.874	285	0	0	0.823051	false	0		1	0.912509
Solyc07g055210.3.1	2.95985	0.00010143	0.337855	0.780208	285	7	false	Solyc07g055210	340.961	285	0	0	0.804015	false	0		1	0.914227
Solyc03g043930.4.1	3.07511	8.864e-05	0.325192	0.885817	285	7	false	Solyc03g043930	453.119	285	0	0	0.792489	false	0		7	0.82287
Solyc08g079700.3.1	3.0274	3.147e-05	0.330317	0.866049	285	7	false	Solyc08g079700	444.695	285	0	0	0.79726	false	0		3	0.843894
Solyc02g022830.3.1	2.39584	0.00054038	0.41739	0.688772	284	6	false	Solyc02g022830	472.243	284	0	0	0.860416	false	0		7	0.889495
Solyc01g090670.3.1	2.67785	0.00010826	0.373434	0.746305	284	7	false	Solyc01g090670	370.595	284	0	0	0.832215	false	0		1	0.977567
Solyc05g050880.2.1	3.34813	4.103e-05	0.298674	0.807794	284	8	false	Solyc05g050880	328.426	284	0	0	0.765187	false	0		1	0.949247
Solyc01g087080.4.1	3.39159	3.526e-05	0.294847	0.818394	284	8	false	Solyc01g087080	330.405	284	0	0	0.760841	false	0		1	0.917523
Solyc10g074870.2.1	2.43458	0.00171737	0.410749	0.669524	283	6	false	Solyc10g074870	351.272	283	0	0	0.856542	false	0		1	0.899596
Solyc11g067180.2.1	2.32641	0.00079352	0.429848	0.706588	283	6	false	Solyc11g067180	492.272	283	0	0	0.867359	false	0		3	0.957625
Solyc05g008090.3.1	2.55267	6.339e-05	0.391747	0.811718	283	6	false	Solyc05g008090	588.251	283	0	0	0.844733	false	0		7	0.964545
Solyc01g104580.3.1	2.27208	0.00086032	0.440125	0.669292	282	6	false	Solyc01g104580	407.766	282	0	0	0.872792	false	0		1	0.847539
Solyc04g009870.1.1	3.28389	4.064e-05	0.304517	0.776457	282	8	false	Solyc04g009870	336.504	282	0	0	0.771611	false	0		1	0.908582
Solyc01g097600.2.1	2.26641	0.00345728	0.441226	0.546772	281	7	false	Solyc01g097600	324.633	281	0	0	0.873359	false	0		1	0.870305
Solyc12g042910.2.1	2.24091	0.00113337	0.446248	0.60821	281	6	false	Solyc12g042910	365.196	281	0	0	0.875909	false	0		3	0.878274
Solyc06g064490.2.1	2.26027	0.00044705	0.442424	0.692247	281	6	false	Solyc06g064490	409.648	281	0	0	0.873973	false	0		7	0.830366
Solyc06g075510.4.1	2.52811	0.00023077	0.395553	0.813472	281	6	false	Solyc06g075510	489.278	281	0	0	0.847189	false	0	AP2	7	0.88194
Solyc11g012325.1.1	2.32404	0.0007684	0.430285	0.603226	280	7	false	Solyc11g012325	337.257	280	0	0	0.867596	false	0		1	0.901104
Solyc04g051660.3.1	2.63297	0.00022104	0.379799	0.718049	280	6	false	Solyc04g051660	462.146	280	0	0	0.836703	false	0		7	0.86997
Solyc03g082740.3.1	2.31034	0.00019455	0.432836	0.742422	280	6	false	Solyc03g082740	494.589	280	0	0	0.868966	false	0		3	0.967279
Solyc01g107980.3.1	2.76098	9.535e-05	0.36219	0.751946	280	6	false	Solyc01g107980	488.279	280	0	0	0.823902	false	0		7	0.893502
Solyc01g099150.5.1.1	2.76382	7.964e-05	0.361818	0.774373	280	7	false	Solyc01g099150	368.068	280	0	0	0.823618	false	0		1	0.966933
Solyc06g035980.4.1	3.45017	4.37e-05	0.289841	0.808653	280	8	false	Solyc06g035980	323.082	280	0	0	0.754983	false	0		1	0.91368
Solyc07g066050.4.1	2.58196	0.00079502	0.387303	0.608133	279	7	false	Solyc07g066050	312.373	279	0	0	0.841804	false	0		1	0.959128
Solyc11g005150.3.1	3.00283	7.735e-05	0.333019	0.788995	279	7	false	Solyc11g005150	342.624	279	0	0	0.799717	false	0		1	0.913604
Solyc03g115990.3.1	3.17478	4.401e-05	0.314983	0.78229	279	8	false	Solyc03g115990	337.771	279	0	0	0.782522	false	0		1	0.903358
Solyc01g006310.3.1	3.42135	4.286e-05	0.292282	0.808772	279	8	false	Solyc01g006310	322.767	279	0	0	0.757865	false	0		1	0.910737
Solyc10g005340.3.1	2.56542	0.00017675	0.389799	0.790614	278	6	false	Solyc10g005340	479.651	278	0	0	0.843458	false	0		7	0.874875
Solyc07g049500.3.1	2.42371	0.00115545	0.41259	0.610422	277	7	false	Solyc07g049500	318.097	277	0	0	0.857629	false	0		1	0.956261
Solyc06g008300.4.1	2.82145	8.372e-05	0.354428	0.77654	277	6	false	Solyc06g008300	498.256	277	0	0	0.817855	false	0		7	0.897879
Solyc11g018560.2.1	3.31601	3.734e-05	0.301567	0.819599	277	8	false	Solyc11g018560	331.52	277	0	0	0.768399	false	0		1	0.934146
Solyc12g099660.2.1	2.26736	0.00082129	0.441042	0.652358	276	6	false	Solyc12g099660	377.243	276	0	0	0.873264	false	0		1	0.883853
Solyc11g010180.2.1	2.37978	0.00078098	0.420206	0.634677	276	7	false	Solyc11g010180	340.33	276	0	0	0.862022	false	0		1	0.941622
Solyc12g020050.2.1	3.25791	0.00021888	0.306945	0.708933	276	8	false	Solyc12g020050	305.457	276	0	0	0.774209	false	0		1	0.939671
Solyc03g112030.3.1	3.27444	3.737e-05	0.305395	0.818946	276	8	false	Solyc03g112030	336.446	276	0	0	0.772555	false	0		1	0.943629
Solyc04g009590.4.1	3.42513	3.629e-05	0.29196	0.81718	276	8	false	Solyc04g009590	323.293	276	0	0	0.757487	false	0		1	0.911843
Solyc12g015780.2.1	2.62352	0.00025261	0.381167	0.691812	275	7	false	Solyc12g015780	351.422	275	0	0	0.837648	false	0		1	0.974617
Solyc02g092830.4.1	2.26783	0.00106516	0.44095	0.655704	274	6	false	Solyc02g092830	426.478	274	0	0	0.873217	false	0		7	0.871674
Solyc07g065120.3.1	2.68068	0.00022996	0.37304	0.756531	274	7	false	Solyc07g065120	349.566	274	0	0	0.831932	false	0		1	0.922646
Solyc10g006290.3.1	2.74776	8.557e-05	0.363933	0.744071	274	6	false	Solyc10g006290	476.942	274	0	0	0.825224	false	0		7	0.887158
Solyc09g092080.4.1	3.40387	3.088e-05	0.293783	0.818668	274	8	false	Solyc09g092080	335	274	0	0	0.759613	false	0		1	0.920025
Solyc11g011980.3.1	2.95701	2.34e-06	0.338179	0.966712	274	7	false	Solyc11g011980	523.544	274	0	0	0.804299	false	0		3	0.897776
Solyc10g084630.2.1	2.4308	0.00208298	0.411387	0.56817	273	7	false	Solyc10g084630	298.033	273	0	0	0.85692	false	0		1	0.932794
Solyc01g007250.4.1	2.97402	0.00079895	0.336245	0.60119	273	8	false	Solyc01g007250	297.59	273	0	0	0.802598	false	0		1	0.96424
Solyc06g073230.4.1	2.27964	0.00040745	0.438666	0.666182	273	6	false	Solyc06g073230	374.799	273	0	0	0.872036	false	0		3	0.801541
Solyc01g098900.3.1	2.90128	7.665e-05	0.344676	0.801471	273	7	false	Solyc01g098900	343.289	273	0	0	0.809872	false	0		1	0.910773
Solyc12g040510.2.1	3.21965	3.918e-05	0.310593	0.783533	273	8	false	Solyc12g040510	335.718	273	0	0	0.778035	false	0		1	0.89079
Solyc02g084810.3.1	2.25838	0.00155242	0.442794	0.597786	272	6	false	Solyc02g084810	349.779	272	0	0	0.874162	false	0		1	0.845878
Solyc11g020810.2.1	2.24043	0.00050489	0.446342	0.678451	272	6	false	Solyc11g020810	409.798	272	0	0	0.875957	false	0		7	0.856623
Solyc11g069690.3.1	3.359	3.734e-05	0.297708	0.786629	272	8	false	Solyc11g069690	334.812	272	0	0	0.7641	false	0		1	0.910522
Solyc08g007820.1.1	2.81956	5.76e-06	0.354666	0.934231	272	6	false	Solyc08g007820	578.743	272	0	0	0.818044	false	0	ERF	7	0.938829
Solyc07g006320.4.1	2.40435	0.00083404	0.415914	0.6735	271	6	false	Solyc07g006320	356.605	271	0	0	0.859565	false	0		1	0.912173
Solyc09g064910.1.1	2.74256	0.00021	0.364623	0.776466	271	7	false	Solyc09g064910	340.214	271	0	0	0.825744	false	0		1	0.908476
Solyc11g066470.1.1	2.98961	6.521e-05	0.334492	0.803608	271	7	false	Solyc11g066470	344.572	271	0	0	0.801039	false	0		1	0.928853
Solyc12g005370.2.1	3.46528	3.342e-05	0.288577	0.824382	271	8	false	Solyc12g005370	323.336	271	0	0	0.753472	false	0		1	0.900976
Solyc10g080360.1.1	2.94237	7.936e-05	0.339862	0.797329	270	7	false	Solyc10g080360	342.459	270	0	0	0.805763	false	0		1	0.915179
Solyc06g074990.3.1	3.41993	2.694e-05	0.292403	0.819771	270	8	false	Solyc06g074990	335.356	270	0	0	0.758007	false	0		1	0.922517
Solyc01g103340.4.1	2.44166	0.00147427	0.409557	0.872885	269	5	false	Solyc01g103340	578.818	269	0	0	0.855834	false	0		3	0.920608
Solyc07g062490.1.1	2.42891	0.00037133	0.411708	0.698108	269	6	false	Solyc07g062490	468.862	269	0	0	0.857109	false	0		3	0.975252
Solyc09g011820.4.1	2.70099	0.00027276	0.370234	0.762165	269	7	false	Solyc09g011820	342.941	269	0	0	0.829901	false	0		1	0.910975
Solyc03g121230.3.1	3.42182	4.772e-05	0.292242	0.813128	269	8	false	Solyc03g121230	319.576	269	0	0	0.757818	false	0		1	0.907083
Solyc10g005780.3.1	3.39726	2.712e-05	0.294355	0.845226	269	8	false	Solyc10g005780	337.639	269	0	0	0.760274	false	0		1	0.930612
Solyc06g065820.3.1	2.70146	0.00028189	0.37017	0.763765	268	7	false	Solyc06g065820	341.91	268	0	0	0.829854	false	0	ERF	1	0.916016
Solyc11g006070.3.1	2.83751	0.00019257	0.352422	0.712561	268	8	false	Solyc11g006070	359.757	268	0	0	0.816249	false	0		1	0.995301
Solyc03g093610.1.1	2.85215	0.00011242	0.350613	0.798787	268	7	false	Solyc03g093610	341.104	268	0	0	0.814785	false	0	ERF	1	0.901424
Solyc04g007400.4.1	2.34388	1.464e-05	0.426642	0.888344	267	6	false	Solyc04g007400	549.816	267	0	0	0.865612	false	0		7	0.932307
Solyc05g017760.4.1	2.25555	0.00154098	0.443351	0.605845	266	6	false	Solyc05g017760	354.477	266	0	0	0.874445	false	0		1	0.833599
Solyc02g087770.3.1	2.9145	7.604e-05	0.343112	0.803972	266	7	false	Solyc02g087770	340.575	266	0	0	0.80855	false	0		1	0.908182
Solyc01g087670.3.1	3.06377	0.00054261	0.326395	0.615209	265	8	false	Solyc01g087670	292.762	265	0	0	0.793623	false	0		1	0.952347
Solyc04g081850.4.1	2.73028	0.00046585	0.366263	0.638393	265	7	false	Solyc04g081850	318.879	265	0	0	0.826972	false	0		1	0.973944
Solyc01g065500.3.1	2.26689	0.00039884	0.441134	0.684305	265	6	false	Solyc01g065500	395.464	265	0	0	0.873311	false	0		7	0.82461
Solyc11g012110.2.1	3.03543	5.408e-05	0.329443	0.807553	264	7	false	Solyc11g012110	340.587	264	0	0	0.796457	false	0		1	0.906893
Solyc07g040900.3.1	2.96882	4.926e-05	0.336834	0.803002	264	7	false	Solyc07g040900	349.561	264	0	0	0.803118	false	0		1	0.945125
Solyc11g042610.2.1	2.91686	6.222e-05	0.342834	0.80739	263	7	false	Solyc11g042610	342.015	263	0	0	0.808314	false	0		1	0.913975
Solyc06g083410.4.1	2.65281	5.012e-05	0.376959	0.786927	263	6	false	Solyc06g083410	486.487	263	0	0	0.834719	false	0		7	0.904922
Solyc10g078440.2.1	3.10959	1.271e-05	0.321586	0.916756	263	7	false	Solyc10g078440	451.958	263	0	0	0.789041	false	0		7	0.800007
Solyc07g044960.1.1	3.18989	0.00015421	0.31349	0.789067	262	8	false	Solyc07g044960	339.443	262	0	0	0.781011	false	0		1	0.917633
Solyc08g076960.1.1	3.3675	3.489e-05	0.296956	0.79556	262	8	false	Solyc08g076960	332.515	262	0	0	0.76325	false	0		1	0.906009
Solyc08g082450.3.1	2.57109	0.00027767	0.38894	0.749956	261	7	false	Solyc08g082450	353.835	261	0	0	0.842891	false	0		1	0.924202
Solyc07g053470.4.1	2.67501	0.00023433	0.37383	0.693575	261	7	false	Solyc07g053470	345.441	261	0	0	0.832499	false	0		1	0.983128
Solyc03g111380.3.1	2.92111	7.002e-05	0.342335	0.809844	261	7	false	Solyc03g111380	339.996	261	0	0	0.807889	false	0		1	0.899754
Solyc03g008015.1.1	3.47	3.338e-05	0.288184	0.826319	261	8	false	Solyc03g008015	320.184	261	0	0	0.753	false	0		1	0.903182
Solyc07g047740.3.1	3.47095	3.25e-05	0.288106	0.827999	261	8	false	Solyc07g047740	318.632	261	0	0	0.752905	false	0		1	0.905197
Solyc10g044965.1.1	3.06471	3.35e-06	0.326295	0.954612	261	7	false	Solyc10g044965	486.195	261	0	0	0.793529	false	0	MIKC_MADS	3	0.835438
Solyc09g090530.4.1	2.3401	0.00094655	0.427331	0.602406	260	7	false	Solyc09g090530	325.308	260	0	0	0.86599	false	0		1	0.901392
Solyc03g098120.3.1	2.43269	0.00038605	0.411068	0.710603	260	7	false	Solyc03g098120	361.481	260	0	0	0.856731	false	0		1	0.93907
Solyc08g083380.2.1	2.97402	0.00014647	0.336245	0.801663	260	7	false	Solyc08g083380	337.846	260	0	0	0.802598	false	0		1	0.909023
Solyc12g014180.2.1	2.80491	0.0001172	0.356517	0.806237	260	7	false	Solyc12g014180	344.412	260	0	0	0.819509	false	0		1	0.910648
Solyc01g005470.3.1	2.93576	3.289e-05	0.340628	0.831274	260	6	false	Solyc01g005470	431.931	260	0	0	0.806424	false	0		3	0.86466
Solyc06g053510.3.1	3.34672	1.73e-05	0.2988	0.873003	260	8	false	Solyc06g053510	347.273	260	0	0	0.765328	false	0		1	0.952792
Solyc06g071460.3.1	2.97874	0.00122603	0.335712	0.643231	259	8	false	Solyc06g071460	313.838	259	0	0	0.802126	false	0		1	0.965011
Solyc11g010620.3.1	2.50827	0.00105795	0.398682	0.612675	258	7	false	Solyc11g010620	307.609	258	0	0	0.849173	false	0	bHLH	1	0.950343
Solyc04g077570.1.1	3.49551	2.489e-05	0.286081	0.83923	258	8	false	Solyc04g077570	324.174	258	0	0	0.750449	false	0		1	0.906976
Solyc06g083050.3.1	2.87341	3.94e-06	0.348019	0.945284	258	6	false	Solyc06g083050	567.329	258	0	0	0.812659	false	0		7	0.929993
Solyc04g082330.3.1	2.60746	0.00065268	0.383514	0.626064	257	7	false	Solyc04g082330	311.257	257	0	0	0.839254	false	0		1	0.960265
Solyc07g045170.3.1	2.37978	0.00033203	0.420206	0.740272	257	6	false	Solyc07g045170	510.175	257	0	0	0.862022	false	0		7	0.935367
Solyc09g011340.3.1	2.68068	0.00028179	0.37304	0.718598	257	6	false	Solyc09g011340	434.043	257	0	0	0.831932	false	0		7	0.844913
Solyc11g017390.2.1	2.65564	0.00017067	0.376556	0.711059	257	7	false	Solyc11g017390	347.463	257	0	0	0.834436	false	0		1	0.97527
Solyc01g105060.3.1	2.79547	0.00013032	0.357722	0.805204	257	7	false	Solyc01g105060	342.669	257	0	0	0.820453	false	0		1	0.920533
Solyc11g044515.1.1	2.56873	0.00054223	0.389298	0.742433	256	6	false	Solyc11g044515	501.438	256	0	0	0.843127	false	0		7	0.909454
Solyc02g070040.1.1	2.66273	8.187e-05	0.375554	0.791054	256	6	false	Solyc02g070040	493.145	256	0	0	0.833727	false	0		7	0.908039
Solyc07g150133.1.1	2.66273	2.853e-05	0.375554	0.892126	256	6	false	Solyc07g150133	620.258	256	0	0	0.833727	false	0		3	0.962172
Solyc04g007750.4.1	3.50779	2.52e-05	0.285079	0.837745	256	8	false	Solyc04g007750	319.395	256	0	0	0.749221	false	0		1	0.8969
Solyc07g025510.4.1	2.31554	0.00080236	0.431865	0.667037	255	6	false	Solyc07g025510	388.18	255	0	0	0.868446	false	0		1	0.886779
Solyc04g081570.3.1	2.43647	0.00068911	0.41043	0.688807	255	6	false	Solyc04g081570	354.435	255	0	0	0.856353	false	0		1	0.914745
Solyc03g051900.4.1	2.69107	0.00048264	0.371599	0.635356	255	7	false	Solyc03g051900	311.949	255	0	0	0.830893	false	0		1	0.971474
Solyc03g119340.3.1	2.38781	0.00027716	0.418793	0.752385	255	6	false	Solyc03g119340	515.616	255	0	0	0.861219	false	0		3	0.968126
Solyc03g098640.4.1	2.59849	0.00015576	0.384839	0.75183	255	6	false	Solyc03g098640	484.878	255	0	0	0.840151	false	0		7	0.885155
Solyc03g112340.1.1	3.12282	0.00014276	0.320224	0.868087	255	7	false	Solyc03g112340	444.129	255	0	0	0.787718	false	0		3	0.83332
Solyc06g072460.1.1	3.33349	8.793e-05	0.299986	0.792713	255	8	false	Solyc06g072460	333.537	255	0	0	0.766651	false	0		1	0.928997
Solyc07g065540.1.1	3.04393	0.00018685	0.328523	0.682861	254	8	false	Solyc07g065540	320.24	254	0	0	0.795607	false	0		1	0.970345
Solyc03g120040.3.1	3.39065	5.973e-05	0.294929	0.800473	254	8	false	Solyc03g120040	311.449	254	0	0	0.760935	false	0		1	0.916772
Solyc10g085720.2.1	2.3864	1.897e-05	0.419042	0.909184	254	6	false	Solyc10g085720	508.469	254	0	0	0.86136	false	0		3	0.84843
Solyc06g072600.3.1	3.04582	3.655e-05	0.328319	0.835278	253	7	false	Solyc06g072600	342.296	253	0	0	0.795418	false	0		1	0.900384
Solyc04g077250.4.1	3.51677	2.389e-05	0.284352	0.842838	253	8	false	Solyc04g077250	319.893	253	0	0	0.748323	false	0		1	0.893629
Solyc06g006100.3.1	2.24658	0.0017507	0.445122	0.618067	252	6	false	Solyc06g006100	372.472	252	0	0	0.875342	false	0		7	0.817905
Solyc02g030100.4.1	2.31649	0.00011973	0.431688	0.759755	252	6	false	Solyc02g030100	491.226	252	0	0	0.868351	false	0		7	0.918752
Solyc03g118900.3.1	3.36042	7.764e-05	0.297582	0.785335	252	8	false	Solyc03g118900	306.377	252	0	0	0.763958	false	0		1	0.921829
Solyc04g014883.1.1	3.50307	2.354e-05	0.285464	0.844048	251	8	false	Solyc04g014883	320.633	251	0	0	0.749693	false	0		1	0.899812
Solyc06g036310.3.1	3.28153	1.35e-05	0.304736	0.877482	251	8	false	Solyc06g036310	363.116	251	0	0	0.771847	false	0		1	0.969253
Solyc01g007140.3.1	2.76382	0.00141201	0.361818	0.579598	250	8	false	Solyc01g007140	286.168	250	0	0	0.823618	false	0		1	0.95786
Solyc04g015560.4.1	2.3094	0.001096	0.433013	0.659438	250	6	false	Solyc04g015560	420.568	250	0	0	0.86906	false	0		7	0.862254
Solyc11g006860.2.1	2.36467	0.00085372	0.422893	0.659855	250	6	false	Solyc11g006860	430.544	250	0	0	0.863533	false	0		7	0.8732
Solyc01g080150.3.1	2.67454	0.00080046	0.373896	0.609606	250	7	false	Solyc01g080150	296.488	250	0	0	0.832546	false	0		1	0.954259
Solyc05g051290.4.1	3.21729	2.59e-05	0.310821	0.828627	250	8	false	Solyc05g051290	356.536	250	0	0	0.778271	false	0		1	0.981071
Solyc01g016470.3.1	3.04818	3.981e-05	0.328064	0.838321	249	7	false	Solyc01g016470	341.297	249	0	0	0.795182	false	0		1	0.906509
Solyc01g008180.3.1	2.4308	0.00019475	0.411387	0.731847	248	6	false	Solyc01g008180	505.065	248	0	0	0.85692	false	0		7	0.943252
Solyc12g099730.3.1	3.48134	2.526e-05	0.287246	0.843052	248	8	false	Solyc12g099730	319.754	248	0	0	0.751866	false	0		1	0.912728
Solyc02g086780.4.1	3.49882	1.942e-05	0.285811	0.861565	248	8	false	Solyc02g086780	326.782	248	0	0	0.750118	false	0		1	0.902354
Solyc03g116920.3.1	2.57629	0.00019957	0.388155	0.744478	247	7	false	Solyc03g116920	347.126	247	0	0	0.842371	false	0		1	0.928251
Solyc10g074900.2.1	3.40576	5.908e-05	0.29362	0.800007	247	8	false	Solyc10g074900	305.725	247	0	0	0.759424	false	0		1	0.911287
Solyc01g104850.3.1	2.77043	0.00087211	0.360955	0.603318	246	8	false	Solyc01g104850	294.565	246	0	0	0.822957	false	0		1	0.956254
Solyc11g062360.2.1	2.30373	0.00266583	0.434078	0.570659	245	7	false	Solyc11g062360	319.857	245	0	0	0.869627	false	0		1	0.853924
Solyc04g078470.3.1	2.51441	0.00114114	0.397708	0.910739	245	6	false	Solyc04g078470	605.11	245	0	0	0.848559	false	0		7	0.934202
Solyc01g086730.4.1	2.80727	0.00041401	0.356217	0.766276	245	6	false	Solyc01g086730	495.841	245	0	0	0.819273	false	0		3	0.945558
Solyc07g066040.1.1	2.64573	0.00069017	0.377968	0.630271	244	7	false	Solyc07g066040	301.148	244	0	0	0.835427	false	0		1	0.961481
Solyc11g020820.2.1	2.28767	0.00201603	0.437126	0.640139	243	6	false	Solyc11g020820	360.955	243	0	0	0.871233	false	0		1	0.87025
Solyc02g068310.4.1	2.33444	0.00026715	0.428369	0.755569	243	6	false	Solyc02g068310	497.794	243	0	0	0.866556	false	0		7	0.907162
Solyc02g081980.3.1	2.84128	4.98e-05	0.351953	0.774717	243	6	false	Solyc02g081980	466.432	243	0	0	0.815872	false	0		7	0.867786
Solyc01g107890.3.1	3.22296	2.516e-05	0.310274	0.817366	243	8	false	Solyc01g107890	336.979	243	0	0	0.777704	false	0		1	0.894735
Solyc01g005320.2.1	3.52197	2.337e-05	0.283932	0.846274	243	8	false	Solyc01g005320	313.909	243	0	0	0.747803	false	0		1	0.889352
Solyc09g065240.3.1	3.49315	1.903e-05	0.286275	0.863959	243	8	false	Solyc09g065240	325.807	243	0	0	0.750685	false	0		1	0.902434
Solyc08g077480.4.1	2.32641	0.00184848	0.429848	0.587326	242	7	false	Solyc08g077480	314.806	242	0	0	0.867359	false	0		3	0.800631
Solyc02g089620.3.1	2.735	0.00021401	0.36563	0.791194	242	7	false	Solyc02g089620	341.901	242	0	0	0.8265	false	0		1	0.922136
Solyc01g079580.3.1	2.5881	0.00013324	0.386384	0.816433	242	6	false	Solyc01g079580	465.149	242	0	0	0.84119	false	0		7	0.865921
Solyc04g076845.1.1	2.98772	2.765e-05	0.334704	0.864419	241	6	false	Solyc04g076845	434.481	241	0	0	0.801228	false	0	bHLH	3	0.845618
Solyc03g025520.4.1	3.12329	1.978e-05	0.320175	0.850069	241	8	false	Solyc03g025520	339.921	241	0	0	0.787671	false	0		1	0.89629
Solyc07g053550.3.1	3.12612	9.428e-05	0.319885	0.879184	240	7	false	Solyc07g053550	437.633	240	0	0	0.787388	false	0		3	0.835592
Solyc02g090460.2.1	3.05763	1.03e-05	0.327051	0.933926	240	7	false	Solyc02g090460	461.154	240	0	0	0.794237	false	0		3	0.85772
Solyc09g010090.5.1.1	2.83184	6.813e-05	0.353128	0.783517	239	7	false	Solyc09g010090	384.749	239	0	0	0.816816	false	0		1	0.963269
Solyc09g018440.2.1	2.87766	3.623e-05	0.347505	0.810555	239	6	false	Solyc09g018440	475.464	239	0	0	0.812234	false	0		7	0.868362
Solyc06g075640.2.1	3.53047	1.878e-05	0.283249	0.855385	239	8	false	Solyc06g075640	317.816	239	0	0	0.746953	false	0		1	0.899136
Solyc06g007220.4.1	3.04251	3.146e-05	0.328676	0.856186	238	7	false	Solyc06g007220	340.786	238	0	0	0.795749	false	0	WRKY	1	0.899812
Solyc01g109860.3.1	2.59093	0.00113969	0.385962	0.600086	237	7	false	Solyc01g109860	283.456	237	0	0	0.840907	false	0		1	0.935435
Solyc04g082380.4.1	3.3727	8.397e-05	0.296499	0.786383	237	8	false	Solyc04g082380	299.139	237	0	0	0.76273	false	0		1	0.914243
Solyc04g071670.1.1	3.18281	1.924e-05	0.314188	0.838983	236	8	false	Solyc04g071670	376.013	236	0	0	0.781719	false	0		1	0.972003
Solyc09g008290.4.1	2.58904	0.00035887	0.386243	0.736789	235	7	false	Solyc09g008290	340.868	235	0	0	0.841096	false	0		1	0.899241
Solyc03g097020.4.1	2.70855	0.000115	0.369201	0.772431	235	7	false	Solyc03g097020	359.23	235	0	0	0.829145	false	0		1	0.943273
Solyc05g012720.3.1	2.96221	4.914e-05	0.337586	0.833752	235	7	false	Solyc05g012720	348.132	235	0	0	0.803779	false	0		1	0.921161
Solyc03g114970.3.1	2.72461	3.683e-05	0.367025	0.809784	235	7	false	Solyc03g114970	373.511	235	0	0	0.827539	false	0		1	0.956756
Solyc04g076970.3.1	3.51252	1.746e-05	0.284696	0.865139	235	8	false	Solyc04g076970	326.796	235	0	0	0.748748	false	0		1	0.899357
Solyc08g082130.3.1	2.3453	0.00071923	0.426385	0.618393	234	7	false	Solyc08g082130	325.004	234	0	0	0.86547	false	0		1	0.899067
Solyc05g005550.4.1	2.58432	4.535e-05	0.386949	0.865155	234	6	false	Solyc05g005550	495.658	234	0	0	0.841568	false	0		7	0.891822
Solyc03g033330.3.1	2.95985	3.547e-05	0.337855	0.841458	234	6	false	Solyc03g033330	427.03	234	0	0	0.804015	false	0		3	0.85918
Solyc11g008910.2.1	3.02267	2.832e-05	0.330833	0.842009	234	7	false	Solyc11g008910	470.474	234	0	0	0.797733	false	0		7	0.848721
Solyc06g083500.4.1	3.52244	2.435e-05	0.283894	0.838501	233	8	false	Solyc06g083500	305.734	233	0	0	0.747756	false	0		1	0.905075
Solyc01g081540.4.1	3.23146	2.125e-05	0.309458	0.831212	233	8	false	Solyc01g081540	333.33	233	0	0	0.776854	false	0		1	0.887987
Solyc09g072700.4.1	3.05196	3.258e-05	0.327658	0.856061	232	7	false	Solyc09g072700	338.379	232	0	0	0.794804	false	0		1	0.887816
Solyc01g081640.4.1	3.50874	1.616e-05	0.285003	0.8686	232	8	false	Solyc01g081640	318.668	232	0	0	0.749126	false	0		1	0.894183
Solyc06g065530.4.1	3.14171	1.051e-05	0.318298	0.905732	232	7	false	Solyc06g065530	432.836	232	0	0	0.785829	false	0		3	0.816467
Solyc11g012920.3.1	2.44025	0.00018057	0.409795	0.730134	231	6	false	Solyc11g012920	480.952	231	0	0	0.855975	false	0		7	0.929073
Solyc08g015837.1.1	2.75531	0.00013321	0.362935	0.717069	230	6	false	Solyc08g015837	416.417	230	0	0	0.824469	false	0		7	0.848515
Solyc08g006070.4.1	2.61219	9.217e-05	0.382821	0.824606	230	6	false	Solyc08g006070	467.687	230	0	0	0.838781	false	0		7	0.880054
Solyc05g018060.1.1	3.05999	2.614e-05	0.326798	0.868464	230	7	false	Solyc05g018060	341.478	230	0	0	0.794001	false	0		1	0.901863
Solyc06g083340.3.1	3.11573	1.556e-05	0.320952	0.870097	230	8	false	Solyc06g083340	340.748	230	0	0	0.788427	false	0		1	0.894818
Solyc06g051350.4.1	2.69013	5.995e-05	0.37173	0.805562	229	7	false	Solyc06g051350	353.52	229	0	0	0.830987	false	0		1	0.937634
Solyc09g015840.4.1	3.00472	3.718e-05	0.332809	0.853061	229	7	false	Solyc09g015840	339.707	229	0	0	0.799528	false	0		1	0.90485
Solyc09g007630.3.1	3.03212	3.102e-05	0.329802	0.85555	229	7	false	Solyc09g007630	338.445	229	0	0	0.796788	false	0		1	0.913301
Solyc11g069280.2.1	3.52716	2.561e-05	0.283514	0.839041	229	8	false	Solyc11g069280	303.345	229	0	0	0.747284	false	0		1	0.888955
Solyc12g042650.2.1	3.23996	1.691e-05	0.308646	0.860722	229	8	false	Solyc12g042650	336.838	229	0	0	0.776004	false	0		1	0.877276
Solyc09g090020.4.1	2.3009	0.00342594	0.434613	0.566775	228	7	false	Solyc09g090020	314.833	228	0	0	0.86991	false	0		3	0.854533
Solyc04g015590.4.1	3.26925	0.00018476	0.305881	0.717714	228	8	false	Solyc04g015590	292.039	228	0	0	0.773075	false	0		1	0.93004
Solyc03g150155.1.1	2.95607	3.261e-05	0.338287	0.810495	228	8	false	Solyc03g150155	385.132	228	0	0	0.804393	false	0		1	0.993321
Solyc02g082635.1.1	2.56212	5.17e-06	0.390302	0.936626	228	6	false	Solyc02g082635	620.974	228	0	0	0.843788	false	0		3	0.904209
Solyc01g080070.4.1	3.01937	2.69e-05	0.331195	0.864489	227	7	false	Solyc01g080070	339.978	227	0	0	0.798063	false	0		1	0.899309
Solyc08g081480.3.1	3.10675	1.593e-05	0.321879	0.877003	227	8	false	Solyc08g081480	340.057	227	0	0	0.789325	false	0		1	0.886969
Solyc07g064250.3.1	2.28436	0.00199236	0.437758	0.603776	226	6	false	Solyc07g064250	344.624	226	0	0	0.871564	false	0		7	0.808434
Solyc05g041540.4.1	2.28106	0.00050713	0.438393	0.672724	226	6	false	Solyc05g041540	390.071	226	0	0	0.871894	false	0		3	0.904855
Solyc11g010990.3.1	3.45347	2.329e-05	0.289564	0.847748	226	8	false	Solyc11g010990	309.518	226	0	0	0.754653	false	0		1	0.937064
Solyc03g034090.3.1	3.2428	1.327e-05	0.308376	0.868791	226	8	false	Solyc03g034090	338.726	226	0	0	0.77572	false	0		1	0.89446
Solyc12g017610.1.1	2.74634	0.00061655	0.364121	0.753611	225	6	false	Solyc12g017610	474.284	225	0	0	0.825366	false	0		3	0.949151
Solyc10g086390.2.1	2.71186	7.26e-05	0.368751	0.786032	225	6	false	Solyc10g086390	450.036	225	0	0	0.828814	false	0		7	0.868423
Solyc03g121420.4.1	2.89419	4.128e-05	0.34552	0.792381	225	6	false	Solyc03g121420	457.071	225	0	0	0.810581	false	0		7	0.859728
Solyc05g052460.3.1	3.24469	1.303e-05	0.308196	0.868452	225	8	false	Solyc05g052460	340.444	225	0	0	0.775531	false	0		1	0.907191
Solyc06g005140.3.1	2.71894	0.00091586	0.36779	0.609865	224	7	false	Solyc06g005140	278.955	224	0	0	0.828106	false	0		1	0.946053
Solyc02g084740.4.1	2.82711	0.00028172	0.353718	0.659233	224	8	false	Solyc02g084740	308.942	224	0	0	0.817289	false	0		1	0.967408
Solyc06g005430.1.1	2.82853	5.407e-05	0.35354	0.840447	224	7	false	Solyc06g005430	341.134	224	0	0	0.817147	false	0		1	0.906937
Solyc03g080070.4.1	3.41521	1.455e-05	0.292808	0.850577	224	8	false	Solyc03g080070	338.665	224	0	0	0.758479	false	0		1	0.909162
Solyc03g114070.3.1	2.61644	7.067e-05	0.382199	0.852146	222	6	false	Solyc03g114070	469.685	222	0	0	0.838356	false	0		7	0.874759
Solyc05g050000.3.1	3.31743	4.905e-05	0.301438	0.800864	222	8	false	Solyc05g050000	322.338	222	0	0	0.768257	false	0		1	0.960062
Solyc07g063220.4.1	2.44875	0.00131334	0.408372	0.584451	221	7	false	Solyc07g063220	278.959	221	0	0	0.855125	false	0		1	0.895338
Solyc02g088850.3.1	2.79924	1.806e-05	0.357239	0.860675	221	7	false	Solyc02g088850	376.199	221	0	0	0.820076	false	0		1	0.964253
Solyc01g005890.1.1	3.55409	1.39e-05	0.281366	0.87429	221	8	false	Solyc01g005890	312.317	221	0	0	0.744591	false	0		1	0.888834
Solyc01g088480.3.1	3.24421	1.145e-05	0.308241	0.880008	221	8	false	Solyc01g088480	339.597	221	0	0	0.775579	false	0		1	0.877656
Solyc01g109930.4.1	2.6821	0.00022043	0.372843	0.713533	220	6	false	Solyc01g109930	421.486	220	0	0	0.83179	false	0		7	0.846158
Solyc07g056650.4.1	2.69816	7.196e-05	0.370623	0.776463	220	6	false	Solyc07g056650	439.486	220	0	0	0.830184	false	0		7	0.857696
Solyc04g009320.3.1	2.44969	0.00023898	0.408214	0.73051	219	6	false	Solyc04g009320	359.142	219	0	0	0.855031	false	0		1	0.880991
Solyc04g008790.1.1	2.5966	0.00013848	0.385119	0.714758	219	7	false	Solyc04g008790	341.269	219	0	0	0.84034	false	0		1	0.949275
Solyc05g050980.3.1	2.6547	8.151e-05	0.37669	0.803485	219	6	false	Solyc05g050980	448.749	219	0	0	0.83453	false	0		7	0.860164
Solyc01g105310.3.1	3.01889	1.725e-05	0.331247	0.89481	219	6	false	Solyc01g105310	433.114	219	0	0	0.798111	false	0		3	0.849822
Solyc03g025890.2.1	2.90883	8.96e-06	0.34378	0.938461	219	6	false	Solyc03g025890	552.406	219	0	0	0.809117	false	0		3	0.943112
Solyc02g086370.4.1	2.77279	7.067e-05	0.360647	0.765104	218	6	false	Solyc02g086370	442.954	218	0	0	0.822721	false	0		7	0.859573
Solyc07g062670.1.1	3.53425	1.713e-05	0.282946	0.86247	218	8	false	Solyc07g062670	304.321	218	0	0	0.746575	false	0		1	0.907492
Solyc02g076820.4.1	3.40009	1.066e-05	0.294109	0.899167	218	8	false	Solyc02g076820	356.656	218	0	0	0.759991	false	0		1	0.954038
Solyc12g096890.1.1	2.94379	3.564e-05	0.339698	0.847756	217	7	false	Solyc12g096890	344.041	217	0	0	0.805621	false	0		1	0.906875
Solyc11g071820.3.1	3.24941	1.066e-05	0.307748	0.882275	217	8	false	Solyc11g071820	337.074	217	0	0	0.775059	false	0		1	0.87531
Solyc05g054140.3.1	2.49362	0.00058808	0.401023	0.643411	216	7	false	Solyc05g054140	298.648	216	0	0	0.850638	false	0		1	0.948068
Solyc11g065830.2.1	2.90222	3.783e-05	0.344564	0.794088	215	6	false	Solyc11g065830	450.116	215	0	0	0.809778	false	0		7	0.857752
Solyc09g074760.1.1	3.0496	9.27e-06	0.327912	0.924886	215	7	false	Solyc09g074760	458.535	215	0	0	0.79504	false	0	NF-YB	3	0.848149
Solyc04g074330.3.1	3.47473	2.345e-05	0.287792	0.840683	214	8	false	Solyc04g074330	300.079	214	0	0	0.752527	false	0		1	0.909626
Solyc06g072070.2.1	3.45678	1.076e-05	0.289287	0.904173	214	8	false	Solyc06g072070	347.014	214	0	0	0.754322	false	0		1	0.917128
Solyc02g092580.3.1	2.71422	0.00051616	0.36843	0.639516	213	7	false	Solyc02g092580	286.446	213	0	0	0.828578	false	0		1	0.941947
Solyc09g011040.1.1	2.90836	3.27e-05	0.343836	0.795553	213	6	false	Solyc09g011040	448.249	213	0	0	0.809164	false	0		7	0.855411
Solyc07g063880.4.1	3.32877	6.022e-05	0.300412	0.795135	212	8	false	Solyc07g063880	311.66	212	0	0	0.767123	false	0		1	0.951298
Solyc06g009190.4.1	2.9693	3.126e-05	0.33678	0.826701	212	7	false	Solyc06g009190	454.047	212	0	0	0.80307	false	0		7	0.847687
Solyc09g007350.3.1	3.22154	9.42e-06	0.310411	0.89341	212	8	false	Solyc09g007350	336.222	212	0	0	0.777846	false	0		1	0.868388
Solyc10g007780.3.1	2.30798	0.00038412	0.433279	0.72882	211	6	false	Solyc10g007780	407.19	211	0	0	0.869202	false	0		7	0.867178
Solyc01g106590.4.1	2.31176	0.00030844	0.43257	0.730219	211	6	false	Solyc01g106590	392.711	211	0	0	0.868824	false	0		1	0.840392
Solyc08g081890.4.1	2.90175	0.00018198	0.34462	0.782713	211	6	false	Solyc08g081890	410.118	211	0	0	0.809825	false	0		7	0.804633
Solyc03g031980.4.1	2.62116	0.00013655	0.38151	0.732385	211	7	false	Solyc03g031980	332.924	211	0	0	0.837884	false	0		1	0.941242
Solyc05g052670.1.1	3.57723	1.528e-05	0.279546	0.870684	211	8	false	Solyc05g052670	301.682	211	0	0	0.742277	false	0		1	0.883985
Solyc02g090950.1.1	2.3401	7.224e-05	0.427331	0.784962	210	6	false	Solyc02g090950	391.567	210	0	0	0.86599	false	0	bHLH	3	0.821444
Solyc02g088780.4.1	3.51913	1.042e-05	0.284161	0.893005	210	8	false	Solyc02g088780	320.571	210	0	0	0.748087	false	0		1	0.907586
Solyc11g017240.3.1	2.78082	0.00040194	0.359606	0.751012	209	6	false	Solyc11g017240	433.258	209	0	0	0.821918	false	0		7	0.856528
Solyc11g012320.3.1	2.34341	0.00176308	0.426728	0.593077	207	7	false	Solyc11g012320	300.43	207	0	0	0.865659	false	0		1	0.850247
Solyc06g074850.3.1	2.96363	3.57e-05	0.337424	0.86313	206	7	false	Solyc06g074850	333.068	206	0	0	0.803637	false	0		1	0.905501
Solyc03g082920.4.1	3.22248	7.96e-06	0.31032	0.903955	206	8	false	Solyc03g082920	336.476	206	0	0	0.777752	false	0		1	0.888937
Solyc02g081840.4.1	3.43174	3.988e-05	0.291397	0.832664	205	8	false	Solyc02g081840	296.366	205	0	0	0.756826	false	0		1	0.909382
Solyc03g119280.3.1	3.05621	1.856e-05	0.327202	0.856576	205	7	false	Solyc03g119280	457.62	205	0	0	0.794379	false	0		7	0.83101
Solyc02g082740.1.1	3.07889	1.449e-05	0.324793	0.8945	205	7	false	Solyc02g082740	336.522	205	0	0	0.792111	false	0		1	0.903777
Solyc07g014620.1.1	3.3231	0.00018729	0.300924	0.675121	203	8	false	Solyc07g014620	271.044	203	0	0	0.76769	false	0		1	0.90592
Solyc09g097890.2.1	2.71658	6.851e-05	0.36811	0.80515	203	6	false	Solyc09g097890	435.025	203	0	0	0.828342	false	0		7	0.850307
Solyc05g005680.3.1	3.18328	2.769e-05	0.314142	0.870897	203	8	false	Solyc05g005680	384.227	203	0	0	0.781672	false	0		1	0.993482
Solyc05g009820.4.1	2.91875	2.644e-05	0.342612	0.812905	203	6	false	Solyc05g009820	445.778	203	0	0	0.808125	false	0		7	0.856102
Solyc07g055990.3.1	3.48937	3.791e-05	0.286585	0.853209	202	8	false	Solyc07g055990	327.748	202	0	0	0.751063	false	0		1	0.903962
Solyc02g069680.3.1	3.11242	0.00022787	0.321293	0.645327	200	8	false	Solyc02g069680	281.735	200	0	0	0.788758	false	0		1	0.928077
Solyc08g082630.3.1	3.01937	1.086e-05	0.331195	0.942513	200	7	false	Solyc08g082630	532.235	200	0	0	0.798063	false	0	ARF	7	0.88908
Solyc01g111580.3.1	2.39017	0.00079792	0.418379	0.674382	199	6	false	Solyc01g111580	393.156	199	0	0	0.860983	false	0	bZIP	3	0.940965
Solyc06g066370.4.1	2.40529	0.00053382	0.41575	0.797472	199	6	false	Solyc06g066370	530.698	199	0	0	0.859471	false	0	WRKY	3	0.971663
Solyc08g078640.3.1	2.3453	7.495e-05	0.426385	0.770062	199	6	false	Solyc08g078640	399.628	199	0	0	0.86547	false	0		1	0.8166
Solyc12g038370.2.1	2.65045	0.00032331	0.377295	0.663744	198	7	false	Solyc12g038370	290.727	198	0	0	0.834955	false	0		1	0.940709
Solyc06g065440.1.1	3.15777	8.74e-06	0.316679	0.900733	198	8	false	Solyc06g065440	330.434	198	0	0	0.784223	false	0	C2H2	1	0.87904
Solyc08g062360.3.1	3.06708	0.0017005	0.326043	0.893505	197	7	false	Solyc08g062360	475.497	197	0	0	0.793292	false	0		7	0.871215
Solyc09g009860.1.1	3.53708	8.89e-06	0.282719	0.908992	197	8	false	Solyc09g009860	335.208	197	0	0	0.746292	false	0		1	0.919245
Solyc02g067600.1.1	3.63486	6.84e-06	0.275114	0.910494	197	8	false	Solyc02g067600	319.533	197	0	0	0.736514	false	0		1	0.889212
Solyc01g005410.4.1	2.40293	0.00031013	0.416159	0.792674	196	6	false	Solyc01g005410	447	196	0	0	0.859707	false	0		3	0.898609
Solyc09g092090.4.1	2.51205	0.00108122	0.398082	0.611559	194	7	false	Solyc09g092090	260.289	194	0	0	0.848795	false	0		1	0.905508
Solyc04g005820.4.1	2.46623	0.00263121	0.405478	0.786593	193	6	false	Solyc04g005820	552.56	193	0	0	0.853377	false	0		7	0.925985
Solyc04g011520.3.1	2.34813	0.00054169	0.42587	0.654955	193	7	false	Solyc04g011520	331.549	193	0	0	0.865187	false	0		3	0.862237
Solyc05g006390.1.1	3.15824	6.123e-05	0.316632	0.848446	193	7	false	Solyc05g006390	396.58	193	0	0	0.784176	false	0		3	0.822401
Solyc02g092530.4.1	2.98063	2.376e-05	0.335499	0.827612	193	7	false	Solyc02g092530	439.202	193	0	0	0.801937	false	0		7	0.839114
Solyc04g008710.4.1	3.00189	1.679e-05	0.333124	0.857459	193	7	false	Solyc04g008710	450.922	193	0	0	0.799811	false	0		7	0.83809
Solyc01g111300.4.1	3.42324	9.95e-06	0.292121	0.865285	193	8	false	Solyc01g111300	329.295	193	0	0	0.757676	false	0		1	0.879918
Solyc10g086340.1.1	2.49173	0.00163716	0.401327	0.600185	192	7	false	Solyc10g086340	261.62	192	0	0	0.850827	false	0		1	0.881751
Solyc07g063070.1.1	2.35664	0.00033428	0.424334	0.708824	192	6	false	Solyc07g063070	388.74	192	0	0	0.864336	false	0		7	0.8556
Solyc03g071620.2.1	2.71375	3.687e-05	0.368494	0.854616	191	7	false	Solyc03g071620	358.812	191	0	0	0.828625	false	0		1	0.935029
Solyc07g043680.3.1	2.77468	2.844e-05	0.360402	0.814164	191	6	false	Solyc07g043680	438.026	191	0	0	0.822532	false	0		7	0.873204
Solyc02g093230.4.1	3.60179	0.0005878	0.277639	0.861877	190	9	false	Solyc02g093230	289.879	190	0	0	0.73982	false	0		1	0.895477
Solyc05g055760.3.1	3.4119	0.00011981	0.293092	0.749095	190	8	false	Solyc05g055760	271.953	190	0	0	0.75881	false	0		1	0.890019
Solyc02g079540.2.1	2.55786	4.992e-05	0.390951	0.808187	190	6	false	Solyc02g079540	507.374	190	0	0	0.844214	false	0		3	0.974734
Solyc09g014480.3.1	2.73311	3.626e-05	0.365883	0.834475	190	6	false	Solyc09g014480	444.689	190	0	0	0.826689	false	0		7	0.867719
Solyc06g068770.3.1	3.09164	9.44e-06	0.323453	0.922027	190	7	false	Solyc06g068770	334.663	190	0	0	0.790836	false	0		1	0.875761
Solyc03g082370.1.1	2.51724	0.00331577	0.39726	0.686536	189	6	false	Solyc03g082370	438.751	189	0	0	0.848276	false	0		3	0.965344
Solyc04g076950.3.1	2.38309	0.00023746	0.419623	0.677755	189	7	false	Solyc04g076950	330.603	189	0	0	0.861691	false	0		3	0.81671
Solyc02g093970.4.1	2.73784	2.897e-05	0.365252	0.818473	189	6	false	Solyc02g093970	441	189	0	0	0.826216	false	0		7	0.869092
Solyc02g093770.3.1	2.58999	0.0007722	0.386103	0.646035	188	7	false	Solyc02g093770	269.963	188	0	0	0.841001	false	0		1	0.90782
Solyc08g076430.3.1	2.70713	0.00043101	0.369395	0.651724	188	7	false	Solyc08g076430	268.92	188	0	0	0.829287	false	0		1	0.936126
Solyc12g096870.1.1	3.23571	5.59e-06	0.309051	0.918819	188	8	false	Solyc12g096870	329.968	188	0	0	0.776429	false	0		1	0.876264
Solyc04g055000.3.1	3.36467	6.498e-05	0.297206	0.761083	187	8	false	Solyc04g055000	283.941	187	0	0	0.763533	false	0		1	0.920794
Solyc07g049700.1.1	3.54417	7.62e-06	0.282154	0.911333	187	8	false	Solyc07g049700	321.834	187	0	0	0.745583	false	0		1	0.921871
Solyc12g039120.2.1	3.34105	4.96e-06	0.299307	0.918406	187	8	false	Solyc12g039120	332.326	187	0	0	0.765895	false	0		1	0.863766
Solyc06g050920.4.1	3.27161	4.82e-06	0.30566	0.920361	187	8	false	Solyc06g050920	332.086	187	0	0	0.772839	false	0		1	0.865469
Solyc12g056410.2.1	2.41049	0.00081515	0.414854	0.659053	186	6	false	Solyc12g056410	362.043	186	0	0	0.858951	false	0		3	0.931234
Solyc03g119320.1.1	2.80019	0.00031035	0.357119	0.64644	186	8	false	Solyc03g119320	276.237	186	0	0	0.819981	false	0		1	0.936613
Solyc01g098140.4.1	2.41993	7.522e-05	0.413234	0.806626	186	6	false	Solyc01g098140	447.817	186	0	0	0.858007	false	0		3	0.9503
Solyc03g114820.3.1	3.4974	2.606e-05	0.285927	0.856052	185	8	false	Solyc03g114820	289.886	185	0	0	0.75026	false	0		1	0.896138
Solyc01g066060.4.1	3.22485	0.00018227	0.310092	0.648111	183	8	false	Solyc01g066060	274.344	183	0	0	0.777515	false	0		1	0.919589
Solyc05g007300.3.1	3.23429	1.729e-05	0.309187	0.874857	183	8	false	Solyc05g007300	370.295	183	0	0	0.776571	false	0		1	0.982379
Solyc09g010710.4.1	2.77657	0.00027136	0.360157	0.746099	182	7	false	Solyc09g010710	323.495	182	0	0	0.822343	false	0		1	0.95798
Solyc04g080310.1.1	2.50685	0.00025552	0.398907	0.865193	181	6	false	Solyc04g080310	595.956	181	0	0	0.849315	false	0		3	0.990282
Solyc01g105960.2.1	3.61077	2.503e-05	0.276949	0.859032	180	9	false	Solyc01g105960	284.333	180	0	0	0.738923	false	0		1	0.875561
Solyc08g075340.3.1	3.66793	1.049e-05	0.272634	0.893234	180	9	false	Solyc08g075340	289.106	180	0	0	0.733207	false	0		1	0.85569
Solyc07g044780.3.1	3.61219	9.7e-06	0.276841	0.898751	179	9	false	Solyc07g044780	291.844	179	0	0	0.738781	false	0		1	0.867093
Solyc07g064990.3.1	3.43788	8.61e-06	0.290877	0.899511	178	8	false	Solyc07g064990	315.062	178	0	0	0.756212	false	0		1	0.934805
Solyc07g047790.3.1	2.78082	0.00054277	0.359606	0.684386	177	7	false	Solyc07g047790	284.429	177	0	0	0.821918	false	0		1	0.957019
Solyc10g086710.3.1	3.27444	6.107e-05	0.305395	0.875	177	8	false	Solyc10g086710	330.124	177	0	0	0.772555	false	0		1	0.894247
Solyc04g074700.4.1	2.76382	3.259e-05	0.361818	0.824281	177	6	false	Solyc04g074700	424.582	177	0	0	0.823618	false	0	HD-ZIP	7	0.839928
Solyc07g054840.4.1	2.51016	0.00047401	0.398382	0.814319	175	6	false	Solyc07g054840	529.206	175	0	0	0.848984	false	0	MYB	3	0.963214
Solyc06g084580.1.1	3.62116	8.55e-06	0.276154	0.895304	175	9	false	Solyc06g084580	291.84	175	0	0	0.737884	false	0		1	0.878546
Solyc06g036100.3.1	3.67312	6.97e-06	0.272248	0.911724	175	9	false	Solyc06g036100	293.411	175	0	0	0.732688	false	0		1	0.873218
Solyc02g087640.3.1	2.44119	0.00253084	0.409636	0.582404	173	7	false	Solyc02g087640	262.96	173	0	0	0.855881	false	0		1	0.838377
Solyc09g074050.3.1	2.40387	0.00106291	0.415995	0.620581	173	7	false	Solyc09g074050	287.618	173	0	0	0.859613	false	0		1	0.854702
Solyc08g066760.4.1	2.35569	0.00012438	0.424504	0.773357	173	6	false	Solyc08g066760	406.711	173	0	0	0.864431	false	0		7	0.880913
Solyc02g067160.4.1	2.37789	4.544e-05	0.42054	0.827799	173	6	false	Solyc02g067160	443.208	173	0	0	0.862211	false	0		3	0.922042
Solyc04g074790.3.1	3.59802	3.574e-05	0.277931	0.84514	173	8	false	Solyc04g074790	279.838	173	0	0	0.740198	false	0		1	0.876973
Solyc02g087840.3.1	2.37931	0.00036148	0.42029	0.693934	172	6	false	Solyc02g087840	353.68	172	0	0	0.862069	false	0	HD-ZIP	7	0.813609
Solyc12g056340.2.1	2.68493	0.00029474	0.372449	0.658303	172	7	false	Solyc12g056340	254.843	172	0	0	0.831507	false	0		1	0.927171
Solyc02g071820.4.1	2.82853	0.00018859	0.35354	0.872569	172	7	false	Solyc02g071820	340.407	172	0	0	0.817147	false	0		1	0.910512
Solyc06g083170.3.1	2.44119	0.00014956	0.409636	0.78587	172	6	false	Solyc06g083170	363.517	172	0	0	0.855881	false	0	bHLH	1	0.876096
Solyc12g005450.1.1	2.96079	1.304e-05	0.337747	0.859868	170	6	false	Solyc12g005450	427.976	170	0	0	0.803921	false	0		3	0.899622
Solyc03g083610.4.1	2.53141	0.00080728	0.395036	0.690406	169	6	false	Solyc03g083610	371.911	169	0	0	0.846859	false	0		7	0.831361
Solyc07g150146.1.1	3.06377	9.68e-06	0.326395	0.909763	169	7	false	Solyc07g150146	329.515	169	0	0	0.793623	false	0		1	0.892063
Solyc07g014730.3.1	2.60935	0.0009725	0.383237	0.635301	168	7	false	Solyc07g014730	245.381	168	0	0	0.839065	false	0		1	0.885508
Solyc09g092240.3.1	3.10628	8.927e-05	0.321928	0.720559	168	8	false	Solyc09g092240	308.125	168	0	0	0.789372	false	0		1	0.968763
Solyc05g014710.4.1	2.72083	0.00080405	0.367535	0.631556	167	7	false	Solyc05g014710	245.659	167	0	0	0.827917	false	0		1	0.904319
Solyc09g098770.2.1	3.2069	1.464e-05	0.311828	0.891133	167	8	false	Solyc09g098770	368.503	167	0	0	0.77931	false	0		1	0.960846
Solyc03g032030.4.1	3.11573	0.00023035	0.320952	0.609858	166	8	false	Solyc03g032030	249.434	166	0	0	0.788427	false	0		1	0.919576
Solyc09g010390.2.1	3.56778	0.00010172	0.280286	0.902882	165	8	false	Solyc09g010390	303.63	165	0	0	0.743222	false	0		1	0.91631
Solyc07g054880.4.1	3.02598	2.608e-05	0.330471	0.825942	165	8	false	Solyc07g054880	376.648	165	0	0	0.797402	false	0		1	0.976042
Solyc03g058920.3.1	2.6821	0.00047217	0.372843	0.652851	164	7	false	Solyc03g058920	249.732	164	0	0	0.83179	false	0		1	0.900487
Solyc11g010670.1.1	2.61171	0.0003109	0.38289	0.946581	164	6	false	Solyc11g010670	553.61	164	0	0	0.838829	false	0		7	0.941559
Solyc01g106680.4.1	2.39915	0.0001093	0.416814	0.740087	164	6	false	Solyc01g106680	402.354	164	0	0	0.860085	false	0		7	0.877345
Solyc04g082070.4.1	2.86632	0.00097141	0.348879	0.599333	163	8	false	Solyc04g082070	231.055	163	0	0	0.813368	false	0		1	0.904603
Solyc01g005870.3.1	3.07085	3.09e-06	0.325642	0.942314	161	7	false	Solyc01g005870	478.081	161	0	0	0.792914	false	0		7	0.88026
Solyc06g068980.4.1	2.88758	6.963e-05	0.346311	0.796855	160	6	false	Solyc06g068980	391.581	160	0	0	0.811242	false	0		7	0.832499
Solyc03g095820.4.1	2.89088	3.416e-05	0.345915	0.831289	160	8	false	Solyc03g095820	370.219	160	0	0	0.810912	false	0		1	0.98851
Solyc06g068960.1.1	2.69721	3.58e-06	0.370753	0.944025	160	6	false	Solyc06g068960	472.106	160	0	0	0.830279	false	0		7	0.861799
Solyc03g121640.3.1	2.66698	0.00034568	0.374956	0.653133	159	7	false	Solyc03g121640	243.975	159	0	0	0.833302	false	0		1	0.911538
Solyc05g010685.1.1	2.68304	4.679e-05	0.372711	0.889658	159	6	false	Solyc05g010685	633.862	159	0	0	0.831696	false	0		7	0.941071
Solyc11g007210.3.1	3.75768	9.97e-06	0.266122	0.908128	159	9	false	Solyc11g007210	282.289	159	0	0	0.724232	false	0		1	0.834831
Solyc12g094390.1.1	2.78696	0.00021384	0.358814	0.707813	158	7	false	Solyc12g094390	275.057	158	0	0	0.821304	false	0		1	0.931312
Solyc03g031420.1.1	2.62589	3.644e-05	0.380824	0.768282	158	7	false	Solyc03g031420	314.209	158	0	0	0.837411	false	0		1	0.934416
Solyc03g113340.3.1	2.44166	0.00224723	0.409557	0.588089	156	7	false	Solyc03g113340	269.269	156	0	0	0.855834	false	0		3	0.865513
Solyc05g010590.4.1	2.95607	0.00096551	0.338287	0.814806	156	7	false	Solyc05g010590	350.378	156	0	0	0.804393	false	0		1	0.956687
Solyc12g099400.2.1	2.41474	0.00032433	0.414124	0.67072	156	7	false	Solyc12g099400	313.814	156	0	0	0.858526	false	0		3	0.879576
Solyc09g082270.4.1	3.2598	4.39e-05	0.306767	0.891412	155	7	false	Solyc09g082270	427.806	155	0	0	0.77402	false	0		3	0.801735
Solyc07g056410.3.1	2.78366	9.67e-06	0.35924	0.901299	155	7	false	Solyc07g056410	353.639	155	0	0	0.821634	false	0		1	0.924075
Solyc05g051890.1.1	3.63203	0.00038218	0.275328	0.888889	154	9	false	Solyc05g051890	283.416	154	0	0	0.736797	false	0		1	0.882418
Solyc08g075850.3.1	3.05196	0.00030168	0.327658	0.619727	154	8	false	Solyc08g075850	238.448	154	0	0	0.794804	false	0		1	0.913516
Solyc10g079100.1.1	3.32971	4.27e-06	0.300326	0.905865	154	8	false	Solyc10g079100	355.656	154	0	0	0.767029	false	0		1	0.923726
Solyc03g123530.4.1	2.73453	0.00019633	0.365694	0.670881	153	7	false	Solyc03g123530	244.301	153	0	0	0.826547	false	0		1	0.917558
Solyc03g110970.2.1	2.93387	1.48e-05	0.340847	0.908239	153	7	false	Solyc03g110970	334.32	153	0	0	0.806613	false	0		1	0.897138
Solyc08g082240.1.1	2.52433	0.00015035	0.396145	0.721157	152	6	false	Solyc08g082240	365.342	152	0	0	0.847567	false	0		7	0.827355
Solyc02g079190.3.1	2.5607	0.00052362	0.390518	0.718568	150	6	false	Solyc02g079190	374.113	150	0	0	0.84393	false	0		3	0.930025
Solyc02g089740.3.1	3.29806	1.7e-06	0.303208	0.955615	150	8	false	Solyc02g089740	327.667	150	0	0	0.770194	false	0		1	0.87948
Solyc11g071280.2.1	2.49929	0.00056042	0.400113	0.639216	149	7	false	Solyc11g071280	267.141	149	0	0	0.850071	false	0		1	0.86497
Solyc03g034010.3.1	2.97024	1.159e-05	0.336673	0.83554	148	6	false	Solyc03g034010	393.25	148	0	0	0.802976	false	0		7	0.835339
Solyc12g040860.2.1	3.67076	2.87e-06	0.272423	0.953484	148	8	false	Solyc12g040860	314.547	148	0	0	0.732924	false	0		1	0.931018
Solyc03g116360.2.1	3.36325	2.73e-06	0.297331	0.925933	146	8	false	Solyc03g116360	381.315	146	0	0	0.763675	false	0		1	0.945685
Solyc11g008770.2.1	2.4667	5.963e-05	0.4054	0.759674	145	6	false	Solyc11g008770	405.297	145	0	0	0.85333	false	0		7	0.875281
Solyc07g041230.3.1	3.64242	2.829e-05	0.274543	0.83592	145	9	false	Solyc07g041230	269.669	145	0	0	0.735758	false	0		1	0.86535
Solyc02g089350.3.1	2.9863	1.235e-05	0.334862	0.832663	145	6	false	Solyc02g089350	381.545	145	0	0	0.80137	false	0		7	0.825941
Solyc12g010110.3.1	2.50118	2.04e-06	0.399811	0.948659	145	6	false	Solyc12g010110	590.048	145	0	0	0.849882	false	0		3	0.95801
Solyc03g112530.3.1	2.58857	0.00105973	0.386314	0.640054	144	7	false	Solyc03g112530	234.938	144	0	0	0.841143	false	0		1	0.878036
Solyc01g095420.3.1	2.57818	0.00034942	0.387871	0.665793	144	7	false	Solyc01g095420	250.361	144	0	0	0.842182	false	0		1	0.887164
Solyc12g005480.2.1	3.68021	3.05e-06	0.271724	0.943279	144	9	false	Solyc12g005480	299.507	144	0	0	0.731979	false	0		1	0.901435
Solyc01g086710.4.1	2.8838	0.00021043	0.346765	0.690633	143	8	false	Solyc01g086710	255.951	143	0	0	0.81162	false	0		1	0.937866
Solyc03g019840.4.1	3.66793	1.123e-05	0.272634	0.891855	143	9	false	Solyc03g019840	282.392	143	0	0	0.733207	false	0		1	0.872412
Solyc09g066290.3.1	2.51913	0.0005333	0.396962	0.661772	142	7	false	Solyc09g066290	265.62	142	0	0	0.848087	false	0		1	0.869898
Solyc08g008340.4.1	3.06235	5.67e-06	0.326546	0.912696	142	7	false	Solyc08g008340	337.268	142	0	0	0.793765	false	0		1	0.89226
Solyc06g066650.4.1	2.73028	0.00026363	0.366263	0.736474	141	6	false	Solyc06g066650	365.376	141	0	0	0.826972	false	0		3	0.909395
Solyc02g072080.1.1	2.68729	0.00021204	0.372122	0.717163	140	6	false	Solyc02g072080	356.686	140	0	0	0.831271	false	0		3	0.92569
Solyc12g088730.2.1	2.81058	0.00063436	0.355798	0.639268	138	8	false	Solyc12g088730	211.493	138	0	0	0.818942	false	0		1	0.883886
Solyc03g083480.4.1	2.95371	4.669e-05	0.338557	0.842484	138	6	false	Solyc03g083480	482.63	138	0	0	0.804629	false	0		3	0.926203
Solyc01g088550.3.1	2.92584	1.617e-05	0.341782	0.839953	137	6	false	Solyc01g088550	388.161	137	0	0	0.807416	false	0		7	0.831912
Solyc03g006620.3.1	2.47898	1.78e-06	0.403392	0.951803	137	6	false	Solyc03g006620	506.051	137	0	0	0.852102	false	0		3	0.916839
Solyc02g070100.3.1	3.69816	6.19e-06	0.270405	0.911329	136	9	false	Solyc02g070100	276.89	136	0	0	0.730184	false	0		1	0.872079
Solyc08g062620.3.1	2.70713	6.899e-05	0.369395	0.743947	135	7	false	Solyc08g062620	271.63	135	0	0	0.829287	false	0		1	0.896254
Solyc03g121890.1.1	2.77326	5.299e-05	0.360586	0.794804	135	6	false	Solyc03g121890	405.556	135	0	0	0.822674	false	0		3	0.92538
Solyc02g079500.4.1	2.79783	3.563e-05	0.35742	0.7888	134	6	false	Solyc02g079500	393.052	134	0	0	0.820217	false	0		3	0.924955
Solyc07g055310.1.1	3.54747	5.1e-06	0.281891	0.936371	134	8	false	Solyc07g055310	323.358	134	0	0	0.745253	false	0		1	0.910184
Solyc04g051670.3.1	2.91923	0.0003747	0.342557	0.621554	133	8	false	Solyc04g051670	205.203	133	0	0	0.808077	false	0		1	0.895069
Solyc09g009210.4.1	2.54653	0.00023519	0.392692	0.690818	133	7	false	Solyc09g009210	292.496	133	0	0	0.845347	false	0		1	0.913673
Solyc08g008360.2.1	3.80964	1.049e-05	0.262492	0.902028	133	9	false	Solyc08g008360	263.97	133	0	0	0.719036	false	0		1	0.827983
Solyc03g117690.3.1	2.96457	8.87e-06	0.337317	0.849179	132	6	false	Solyc03g117690	370.795	132	0	0	0.803543	false	0		7	0.818082
Solyc05g014370.3.1	2.51393	0.00142593	0.397783	0.603406	131	7	false	Solyc05g014370	242.191	131	0	0	0.848607	false	0		1	0.811696
Solyc02g086210.4.1	2.83987	0.00078382	0.352129	0.659153	130	6	false	Solyc02g086210	369.769	130	0	0	0.816013	false	0		3	0.939588
Solyc06g005770.1.1	2.50827	0.00032416	0.398682	0.667393	129	7	false	Solyc06g005770	258.829	129	0	0	0.849173	false	0		3	0.816846
Solyc07g025210.2.1	2.62494	3e-05	0.380961	0.821705	129	7	false	Solyc07g025210	337.86	129	0	0	0.837506	false	0		1	0.926776
Solyc03g123410.1.1	3.03448	9.76e-06	0.329545	0.845325	129	6	false	Solyc03g123410	362.922	129	0	0	0.796552	false	0		7	0.805508
Solyc07g006010.3.1	3.05668	5.16e-06	0.327152	0.886143	129	8	false	Solyc07g006010	388.078	129	0	0	0.794332	false	0		1	0.938086
Solyc10g050110.1.1	3.54983	4.782e-05	0.281703	0.780266	128	9	false	Solyc10g050110	252.312	128	0	0	0.745017	false	0		1	0.858601
Solyc07g008330.3.1	2.53047	4.796e-05	0.395184	0.792401	127	7	false	Solyc07g008330	341.047	127	0	0	0.846953	false	0		1	0.924582
Solyc02g087950.3.1	2.96552	7.5e-06	0.337209	0.852768	127	6	false	Solyc02g087950	377.291	127	0	0	0.803448	false	0		7	0.83881
Solyc03g111140.3.1	3.22012	6.26e-06	0.310547	0.903637	127	7	false	Solyc03g111140	376.976	127	0	0	0.777988	false	0		3	0.800343
Solyc04g008970.3.1	3.78791	3.62e-06	0.263998	0.938292	121	9	false	Solyc04g008970	273.455	121	0	0	0.721209	false	0		1	0.85093
Solyc03g121030.2.1	2.9948	9.086e-05	0.333912	0.770588	120	8	false	Solyc03g121030	287.4	120	0	0	0.80052	false	0		1	0.955775
Solyc08g082480.3.1	3.38309	8.441e-05	0.295588	0.669328	120	8	false	Solyc08g082480	240.267	120	0	0	0.761691	false	0		1	0.878818
Solyc01g150156.1.1	2.68304	1.02e-06	0.372711	0.978711	120	6	false	Solyc01g150156	593.858	120	0	0	0.831696	false	0		3	0.903124
Solyc07g006740.3.1	2.59896	5.6e-07	0.384769	0.97507	120	5	false	Solyc07g006740	533.792	120	0	0	0.840104	false	0		3	0.860194
Solyc03g051790.3.1	2.46103	0.00018562	0.406334	0.809144	119	6	false	Solyc03g051790	425.496	119	0	0	0.853897	false	0		7	0.89993
Solyc08g078720.3.1	2.92253	0.00020629	0.342169	0.686803	118	8	false	Solyc08g078720	216.136	118	0	0	0.807747	false	0		1	0.899374
Solyc02g079590.3.1	3.51535	4.508e-05	0.284467	0.736202	118	8	false	Solyc02g079590	241.263	118	0	0	0.748465	false	0		1	0.861808
Solyc02g082970.1.1	2.7572	8.116e-05	0.362686	0.728264	117	7	false	Solyc02g082970	239.41	117	0	0	0.82428	false	0		1	0.913666
Solyc10g019160.2.1	2.52527	4.928e-05	0.395997	0.842912	117	6	false	Solyc10g019160	528.453	117	0	0	0.847473	false	0	WRKY	3	0.96437
Solyc05g008330.3.1	2.43836	2.447e-05	0.410112	0.852324	116	6	false	Solyc05g008330	374.25	116	0	0	0.856164	false	0		7	0.807967
Solyc03g078770.3.1	3.20595	8.95e-06	0.31192	0.870015	116	6	false	Solyc03g078770	365.259	116	0	0	0.779405	false	0		3	0.828962
Solyc02g063030.4.1	2.95796	0.00042506	0.338071	0.837376	115	6	false	Solyc02g063030	353.983	115	0	0	0.804204	false	0		7	0.80674
Solyc02g086770.3.1	2.79547	8.215e-05	0.357722	0.751793	115	6	false	Solyc02g086770	343.183	115	0	0	0.820453	false	0		3	0.907229
Solyc01g099340.3.1	2.77468	2.822e-05	0.360402	0.811594	115	7	false	Solyc01g099340	331.687	115	0	0	0.822532	false	0	C2H2	1	0.981474
Solyc08g066670.3.1	2.69013	8.8e-07	0.37173	0.971472	115	6	false	Solyc08g066670	472.896	115	0	0	0.830987	false	0		7	0.864802
Solyc11g071850.1.1	3.79972	5.77e-06	0.263178	0.915231	114	9	false	Solyc11g071850	262.421	114	0	0	0.720028	false	0		1	0.849499
Solyc12g042010.1.1	3.82428	5.7e-07	0.261487	0.980283	114	9	false	Solyc12g042010	300.272	114	0	0	0.717572	false	0		1	0.911884
Solyc04g049140.4.1	2.4615	3.115e-05	0.406256	0.811615	112	6	false	Solyc04g049140	423.857	112	0	0	0.85385	false	0		7	0.883614
Solyc01g074020.3.1	2.56259	0.00010128	0.39023	0.756757	111	6	false	Solyc01g074020	398.171	111	0	0	0.843741	false	0		7	0.889184
Solyc03g111800.2.1	2.92678	0.00048096	0.341672	0.829024	110	6	false	Solyc03g111800	387.818	110	0	0	0.807322	false	0		7	0.887044
Solyc05g053330.3.1	2.52197	0.00031408	0.396516	0.748046	109	6	false	Solyc05g053330	339.33	109	0	0	0.847804	false	0	MYB	3	0.910421
Solyc07g063260.4.1	2.62022	5.272e-05	0.381648	0.738192	109	6	false	Solyc07g063260	326.44	109	0	0	0.837978	false	0		7	0.822585
Solyc03g082510.1.1	3.08077	4.47e-06	0.324594	0.886171	109	7	false	Solyc03g082510	346.147	109	0	0	0.791923	false	0		7	0.821327
Solyc10g077060.3.1	3.89088	7.2e-07	0.257011	0.973496	109	9	false	Solyc10g077060	271.716	109	0	0	0.710912	false	0		1	0.840433
Solyc03g116173.1.1	2.57062	3.168e-05	0.389011	0.827103	108	6	false	Solyc03g116173	466.694	108	0	0	0.842938	false	0		7	0.898217
Solyc06g074500.2.1	2.75106	0.00041531	0.363496	0.690386	106	7	false	Solyc06g074500	208.66	106	0	0	0.824894	false	0		1	0.858647
Solyc02g062490.4.1	3.06849	2.591e-05	0.325893	0.832884	106	7	false	Solyc02g062490	506.226	106	0	0	0.793151	false	0		3	0.926629
Solyc08g077385.1.1	2.76382	0.00122401	0.361818	0.639011	105	7	false	Solyc08g077385	177.838	105	0	0	0.823618	false	0		1	0.82377
Solyc04g008850.1.1	3.03448	3.53e-06	0.329545	0.891758	105	6	false	Solyc04g008850	344.41	105	0	0	0.796552	false	0		7	0.821828
Solyc11g068460.2.1	3.21209	5.79e-06	0.311324	0.888163	104	6	false	Solyc11g068460	356.288	104	0	0	0.778791	false	0		3	0.818749
Solyc04g080360.4.1	2.77468	0.00016892	0.360402	0.714068	103	7	false	Solyc04g080360	224.738	103	0	0	0.822532	false	0		1	0.890804
Solyc12g099280.2.1	3.71611	1.8e-07	0.269099	0.990291	103	9	false	Solyc12g099280	309.825	103	0	0	0.728389	false	0		1	0.901557
Solyc01g081230.2.1	3.06235	2.849e-05	0.326546	0.768889	100	8	false	Solyc01g081230	249.11	100	0	0	0.793765	false	0		1	0.933571
Solyc12g096900.2.1	3.10061	3.44e-06	0.322517	0.904444	100	7	false	Solyc12g096900	337.07	100	0	0	0.789939	false	0		7	0.800888
Solyc12g014360.2.1	2.93954	0.00010157	0.34019	0.705422	99	8	false	Solyc12g014360	214.727	99	0	0	0.806046	false	0		1	0.91234
Solyc02g072500.3.1	3.04346	0.00027567	0.328574	0.65769	98	8	false	Solyc02g072500	171.541	98	0	0	0.795654	false	0		1	0.852131
Solyc05g051520.3.1	3.44497	0.00010115	0.290278	0.634757	98	8	false	Solyc05g051520	199	98	0	0	0.755503	false	0		1	0.855178
Solyc06g035720.3.1	3.68824	2.339e-05	0.271132	0.810436	98	9	false	Solyc06g035720	234.459	98	0	0	0.731176	false	0		1	0.83199
Solyc02g093510.3.1	2.61597	1.148e-05	0.382268	0.895014	98	6	false	Solyc02g093510	352.204	98	0	0	0.838403	false	0		1	0.877947
Solyc09g008080.3.1	2.53755	0.00059088	0.39408	0.66323	97	7	false	Solyc09g008080	245.371	97	0	0	0.846245	false	0		3	0.833742
Solyc02g070210.3.1	2.9282	0.00036479	0.341507	0.675687	97	8	false	Solyc02g070210	190.959	97	0	0	0.80718	false	0		1	0.870784
Solyc07g056160.4.1	2.77657	5.91e-05	0.360157	0.821277	95	6	false	Solyc07g056160	355.653	95	0	0	0.822343	false	0		3	0.90813
Solyc04g015940.3.1	2.54558	4.596e-05	0.392837	0.738634	95	6	false	Solyc04g015940	325.442	95	0	0	0.845442	false	0		1	0.874982
Solyc05g052950.4.1	3.10392	8.43e-06	0.322173	0.862038	95	6	false	Solyc05g052950	339.168	95	0	0	0.789608	false	0		3	0.831651
Solyc01g111340.4.1	2.52811	3e-06	0.395553	0.923316	92	6	false	Solyc01g111340	400.033	92	0	0	0.847189	false	0		7	0.858204
Solyc04g078120.3.1	2.58432	0.00018319	0.386949	0.80824	90	7	false	Solyc04g078120	343.7	90	0	0	0.841568	false	0		1	0.89212
Solyc01g102540.3.1	2.89325	0.00092423	0.345633	0.662921	89	8	false	Solyc01g102540	154.843	89	0	0	0.810675	false	0		1	0.826534
Solyc01g090470.3.1	2.49551	0.00016297	0.400719	0.703524	89	7	false	Solyc01g090470	287.629	89	0	0	0.850449	false	0		7	0.800257
Solyc02g093330.4.1	2.60274	2.995e-05	0.384211	0.806435	89	7	false	Solyc02g093330	281.27	89	0	0	0.839726	false	0		3	0.802813
Solyc04g005460.1.1	3.2683	0	0.305969	1	89	7	false	Solyc04g005460	494.09	89	0	0	0.77317	false	0		3	0.861786
Solyc05g011970.3.1	3.7128	1.465e-05	0.269338	0.810606	88	9	false	Solyc05g011970	231.182	88	0	0	0.72872	false	0		1	0.844967
Solyc08g028990.1.1	2.70808	2e-06	0.369266	0.941223	88	6	false	Solyc08g028990	556.864	88	0	0	0.829192	false	0		3	0.985293
Solyc10g085090.3.1	2.86396	3.12e-06	0.349167	0.943865	87	6	false	Solyc10g085090	501.54	87	0	0	0.813604	false	0		3	0.97159
Solyc04g058170.1.1	3.22532	0.00044806	0.310047	0.886731	86	7	false	Solyc04g058170	323.453	86	0	0	0.777468	false	0		7	0.827648
Solyc05g012900.4.1	3.13132	6.75e-06	0.319354	0.856569	84	6	false	Solyc05g012900	319.964	84	0	0	0.786868	false	0		3	0.84008
Solyc05g007980.3.1	3.16863	1.49e-06	0.315593	0.93689	84	7	false	Solyc05g007980	317.381	84	0	0	0.783137	false	0		7	0.805732
Solyc02g082840.3.1	2.59565	0.00026459	0.385259	0.744931	83	6	false	Solyc02g082840	277.229	83	0	0	0.840435	false	0		7	0.803116
Solyc10g079680.3.1	3.28625	2.8e-07	0.304298	0.9729	82	8	false	Solyc10g079680	391.439	82	0	0	0.771375	false	0	bHLH	1	0.938462
Solyc03g081330.1.1	2.87057	0.00040083	0.348363	0.647531	81	6	false	Solyc03g081330	466.667	81	0	0	0.812943	false	0		3	0.9571
Solyc02g090240.4.1	2.61644	6.449e-05	0.382199	0.778395	81	7	false	Solyc02g090240	256.765	81	0	0	0.838356	false	0		1	0.842788
[truncated: 152 more rows]

## Sheet: leaf-specific GCN
SOL_ID	AverageShortestPathLength	BetweennessCentrality	ClosenessCentrality	ClusteringCoefficient	Degree	Eccentricity	IsSingleNode	Locus	NeighborhoodConnectivity	NumberOfDirectedEdges	NumberOfUndirectedEdges	PartnerOfMultiEdgedNodePairs	Radiality	selected	SelfLoops	TF class	Cluster	Cluster_score
[truncated: 589 more rows]
