# Supplementary material for: Transcriptomic analysis reveals the gene regulatory networks involved in leaf and root response to osmotic stress in tomato
Source: Front Plant Sci. 2023 Jun 2;14:1155797. doi: 10.3389/fpls.2023.1155797 (PMC10272567; doi:10.3389/fpls.2023.1155797)
Supplement: Supplementary Table 12 — List of the differentially regulated transcripts (DETs) that are specifically regulated under osmotic stress in M82 and Tondo. [file Table_12.xlsx]

## Sheet: specific DETs Leaf M82
specifici	n.	SOL_ID	Cluster_DETs	Cluster_score	Description	TF genes
Leaf_M82_Down	275	Solyc05g050770	2	0.947086	Serine carboxypeptidase (AHRD V3.3 *** A0A2K3LD91_TRIPR)
		Solyc04g015040	2	0.946824	Peptidylprolyl isomerase (AHRD V3.3 *** A0A2G2XYE0_CAPAN)
		Solyc03g119660	1	0.944686	Protein PLANT CADMIUM RESISTANCE like (AHRD V3.3 *** A0A2R6QIE9_ACTCH)
		Solyc04g082500	4	0.886124	Protein kinase APK1B, chloroplastic (AHRD V3.3 *** A0A2G2X1F2_CAPBA)
		Solyc07g062140	7	0.882994	trehalose-phosphate synthase 1
		Solyc08g066420	2	0.964712	Polyketide cyclase/dehydrase and lipid transport superfamily protein (AHRD V3.3 *** A0A2U1PZR8_ARTAN)
		Solyc11g066430	6	0.835654	histone H2B
		Solyc01g106380	2	0.951679	hypothetical protein (AHRD V3.3 *** AT5G64480.2)
		Solyc03g083730	6	0.818094	Plant invertase/pectin methylesterase inhibitor superfamily protein, putative (AHRD V3.3 *** A0A061G4U8_THECC)
		Solyc04g049920	4	0.988353	RNA-binding (RRM/RBD/RNP motifs) family protein (AHRD V3.3 *** A0A2U1QNE1_ARTAN)
		Solyc09g091270	2	0.95141	cotton fiber protein (AHRD V3.3 *** AT5G13880.2)
		Solyc09g008450	6	0.980494	Ankyrin repeat-containing protein (AHRD V3.3 *** A0A2U1KVX6_ARTAN)
		Solyc04g064760	7	0.895383	Carboxypeptidase (AHRD V3.3 *** A0A1U8GE15_CAPAN)
		Solyc01g086680	3	0.76052	glutathione S-transferase T1
		Solyc12g042580	7	0.990336	Plastocyanin-like (AHRD V3.3 *** A0A200PSX2_9MAGN)
		Solyc04g009440	6	0.449698	NAC domain protein AY498713	TF
		Solyc06g069380	7	0.818566	O-fucosyltransferase (AHRD V3.3 *** A0A2P5EBU6_TREOI)
		Solyc03g119860	2	0.940149	Peptidyl-prolyl cis-trans isomerase (AHRD V3.3 *** A0A2K3PFW4_TRIPR)
		Solyc03g118120	2	0.951018	Transferring glycosyl group transferase (AHRD V3.3 *** A0A2K3L539_TRIPR)
		Solyc07g064180	2	0.667004	pectin methylesterase 2
		Solyc12g010910	2	0.976684	Phospholipase A1-IIdelta (AHRD V3.3 *** A0A2G2YTM0_CAPAN)
		Solyc09g092230	6	0.964895	Unknown protein
		Solyc01g094460	2	0.894193	AT-hook motif nuclear-localized protein 9-like (AHRD V3.3 *** A0A2I4E613_9ROSI)
		Solyc10g084320	6	0.886931	Subtilisin-like protease (AHRD V3.3 *** O82777_SOLLC)
		Solyc05g007490	1	0.937042	S-adenosyl-L-methionine-dependent methyltransferases superfamily protein (AHRD V3.3 *** A0A2U1LK68_ARTAN)
		Solyc02g083490	1	0.950156	Peroxidase (AHRD V3.3 *** K4BAL7_SOLLC)
		Solyc03g083770	7	0.765408	Plant invertase/pectin methylesterase inhibitor superfamily protein, putative (AHRD V3.3 *** A0A061G4U8_THECC)
		Solyc05g054070	6	0.881529	60S ribosomal protein L6 (AHRD V3.3 *** A0A2G3CJ48_CAPCH)
		Solyc07g044900	2	0.89115	Unknown protein
		Solyc01g090180	6	0.959096	4,5-DOPA dioxygenase extradiol (AHRD V3.3 *** A0A1U8ED16_CAPAN)
		Solyc02g088190	2	0.866589	MYB transcription factor (AHRD V3.3 *-* A0A0U3IU11_MESCR)	TF
		Solyc08g076470	2	0.933708	glycerol-3-phosphate acyltransferase
		Solyc02g082830	6	0.854197	Phosphoserine aminotransferase (AHRD V3.3 *** A0A328DLJ5_9ASTE)
		Solyc03g005600	7	0.844283	S-adenosyl-L-methionine-dependent methyltransferases superfamily protein (AHRD V3.3 *** A0A2U1MED4_ARTAN)
		Solyc01g088780	7	0.909339	Rac-like GTP binding protein (AHRD V3.3 *** Q9S821_PHYPA)
		Solyc07g006320	1	0.912173	auxin canalization protein (DUF828) (AHRD V3.3 *** AT5G57770.2)
		Solyc04g072070	6	0.942063	WRKY transcription factor 55	TF
		Solyc12g087950	2	0.752745	AT-hook motif nuclear-localized protein (AHRD V3.3 *** A0A1U8GD78_CAPAN)
		Solyc08g068600	6	0.860861	Serine decarboxylase (AHRD V3.3 *** A0A2G2W5V8_CAPBA)
		Solyc06g075690	2	0.72736	auxin-regulated protein AF416289
		Solyc07g054870	4	0.952287	2-oxoglutarate (2OG) and Fe(II)-dependent oxygenase superfamily protein (AHRD V3.3 *** A0A2U1MCV6_ARTAN)
		Solyc04g082960	4	0.864672	Poly polymerase (AHRD V3.3 *** Q9C9J8_ARATH)
		Solyc12g014570	6	0.941051	Glycerophosphodiester phosphodiesterase GDPDL4 (AHRD V3.3 *** A0A2G2Z5P4_CAPAN)
		Solyc09g057760	2	0.798099	PDDEXK-like protein (AHRD V3.3 *-* A0A2U1LF29_ARTAN)
		Solyc10g005510	4	0.988952	Glyceraldehyde-3-phosphate dehydrogenase (AHRD V3.3 *** A0A2G3BCA8_CAPCH)
		Solyc04g051690	3	0.692724	WRKY transcription factor 51	TF
		Solyc02g072310	4	0.962091	Protein NSP-INTERACTING KINASE 1 (AHRD V3.3 *** A0A2G3A7N6_CAPAN)
		Solyc08g078500	6	0.87973	auxin canalization protein (DUF828) (AHRD V3.3 *** AT4G17350.1)
		Solyc06g074910	4	0.985882	potato leaf	TF
		Solyc01g105020	2	0.955713	Protein phosphatase 2C (PP2C)-like domain (AHRD V3.3 *-* A0A200PXZ2_9MAGN)
		Solyc01g101100	6	0.976271	Protein kinase superfamily protein (AHRD V3.3 *** A0A2U1K9U7_ARTAN)
		Solyc12g098603	6	0.742342	Xyloglucan endotransglucosylase/hydrolase (AHRD V3.3 *** A0A1U8ETM7_CAPAN)
		Solyc02g065430	6	0.939331	HTH-type transcriptional regulator (AHRD V3.3 *** Q680G2_ARATH)
		Solyc08g079880	7	0.987717	Subtilisin-like protease (AHRD V3.3 *** Q9LWA3_SOLLC)
		Solyc01g091590	3	0.481065	BON1-associated protein 2-like (AHRD V3.3 *** A0A2I4E3A5_9ROSI)
		Solyc05g055440	4	0.917988	Histone H2B (AHRD V3.3 *** A0A1U8HBK7_CAPAN)
		Solyc06g050370	7	0.995088	Alkylated DNA repair protein (AHRD V3.3 *-* A0A2I0W164_9ASPA)
		Solyc10g006750	2	0.726896	Unknown protein
		Solyc08g063000	4	0.940487	Nucleosome assembly protein family (AHRD V3.3 *** A9TVZ4_PHYPA)
		Solyc04g008230	4	0.919057	Pectin lyase-like superfamily protein (AHRD V3.3 *** A0A2U1PE89_ARTAN)
		Solyc07g006060	6	0.948001	Histone-lysine N-methyltransferase (AHRD V3.3 *** A0A2R6QHU9_ACTCH)
		Solyc03g115000	7	0.980854	protein LONGIFOLIA 1-like (AHRD V3.3 *** A0A2I4EZQ4_9ROSI)
		Solyc03g118970	6	0.720895	Protein DETOXIFICATION (AHRD V3.3 *** A0A1J7HGK7_LUPAN)
		Solyc06g071330	4	0.845374	Nucleobase-ascorbate transporter 8 (AHRD V3.3 *** A0A2G3C9N0_CAPCH)
		Solyc02g072180	1	0.93957	RAB GTPase (AHRD V3.3 *** A0A2U1Q460_ARTAN)
		Solyc08g068680	6	0.895654	aromatic amino acid decarboxylase 1A
		Solyc08g067370	6	0.916936	serine/arginine repetitive matrix protein (AHRD V3.3 *-* AT2G46630.1)
		Solyc01g106430	7	0.965923	Inorganic pyrophosphatase (AHRD V3.3 *** A0A2G2W8Z5_CAPBA)
		Solyc03g111800	7	0.887044	Leucine-rich repeat receptor-like kinase (AHRD V3.3 *** A0A0M3L7B4_SOLLC)
		Solyc06g050920	1	0.865469	Protein trichome birefringence-like 32 (AHRD V3.3 *** A0A2G3C6N9_CAPCH)
		Solyc01g010060	6	0.927497	Unknown protein
		Solyc01g060020	4	0.78562	beta-1,3-glucanase TOMB13GLUB
		Solyc05g050350	6	0.908045	Cyclic nucleotide-gated ion channel 1 (AHRD V3.3 *** A0A2G3CGN2_CAPCH)
		Solyc11g069250	6	0.949277	Fasciclin-like arabinogalactan protein 12 (AHRD V3.3 *** A0A1J6K653_NICAT)
		Solyc06g071880	6	0.929305	60S ribosomal protein L17 (AHRD V3.3 *** A0A2I0X0J2_9ASPA)
		Solyc03g114750	4	0.88282	18S pre-ribosomal assembly protein gar2-like protein (AHRD V3.3 --* NP_178475.2)
		Solyc03g026210	2	0.980925	Dihydrodipicolinate reductase-like protein (AHRD V3.3 *** A0A0F7GZT6_9ROSI)
		Solyc02g086940	6	0.964433	ARM repeat superfamily protein (AHRD V3.3 *** A0A2U1PMP5_ARTAN)
		Solyc06g065530	3	0.816467	GDSL esterase/lipase (AHRD V3.3 *** A0A314ZSH7_PRUYE)
		Solyc08g005220	2	0.693402	Plastid lipid-associated protein chloroplastic-like (AHRD V3.3 *** A0A2K3PR63_TRIPR)
		Solyc10g007600	2	0.709382	glycolate oxidase
		Solyc06g071050	4	0.959179	Hypersensitive-induced response protein (AHRD V3.3 *** A6YGE4_CARPA)
		Solyc03g026230	4	0.97985	Protein DETOXIFICATION (AHRD V3.3 *** A0A1Q3B1C8_CEPFO)
		Solyc01g094090	2	0.980166	3-hydroxyisobutyryl-CoA hydrolase 1 (AHRD V3.3 *** A0A2G3BVL3_CAPCH)
		Solyc02g069065	4	0.973214	Phloem protein 2-like (AHRD V3.3 *** A0A200QPN3_9MAGN)
		Solyc05g052810	1	0.904706	60S ribosomal protein L35a-3 (AHRD V3.3 *-* A0A2G3CHN6_CAPCH)
		Solyc03g114500	4	0.969313	Enolase (AHRD V3.3 *** A0A2G2WR88_CAPBA)
		Solyc04g082180	2	0.936626	Alcohol dehydrogenase ADH (AHRD V3.3 *** Q41242_SOLLC)
		Solyc10g017600	7	0.919681	Hexosyltransferase (AHRD V3.3 *** A0A2G2W3R9_CAPBA)
		Solyc03g150135	3	0.43648	Unknown protein
		Solyc08g068665	2	0.700487	Serine decarboxylase (AHRD V3.3 *** A0A2G2W5V8_CAPBA)
		Solyc09g098170	6	0.940168	Ras-related protein RABA5b (AHRD V3.3 *** A0A2G3CR82_CAPCH)
		Solyc03g122360	6	0.943214	Cytochrome P450 (AHRD V3.3 *** Q43795_TOBAC)
		Solyc02g038690	4	0.906361	Histone H2B (AHRD V3.3 *** A0A078K3Z1_BRANA)
		Solyc04g010240	6	0.894169	60S ribosomal protein L35 (AHRD V3.3 *** A0A2G2ZKJ8_CAPAN)
		Solyc05g051000	4	0.96906	40S ribosomal protein S13 (AHRD V3.3 *** A0A2I0X2R1_9ASPA)
		Solyc01g005540	2	0.900372	Lysine--tRNA ligase (AHRD V3.3 *** A0A1U8HGH5_CAPAN)
		Solyc08g082570	2	0.983218	hypothetical protein (AHRD V3.3 *-* AT5G42070.1)
		Solyc11g005630	7	0.855164	G-type lectin S-receptor-like serine/threonine-protein kinase LECRK3 (AHRD V3.3 *** A0A2I4HSV3_9ROSI)
		Solyc06g064940	6	0.97082	Patellin-5 (AHRD V3.3 *** A0A2G2WKZ3_CAPBA)
		Solyc09g083190	2	0.952697	NAD(P)H dehydrogenase 18 (AHRD V3.3 *** A0A0F7CYQ9_9ROSI)
		Solyc11g010390	4	0.994012	Unknown protein
		Solyc01g079660	7	0.873387	Cotton fiber protein (AHRD V3.3 *** Q570M0_ARATH)
		Solyc02g089620	1	0.922136	proline dehydrogenase
		Solyc06g074670	6	0.880577	UDP-apiose/UDP-xylose synthase (AHRD V3.3 *** A0A1B3TP38_SPIPO)
		Solyc11g017250	6	0.980349	Dihydrolipoamide acetyltransferase component of pyruvate dehydrogenase complex (AHRD V3.3 *** A0A2G2WYT7_CAPBA)
		Solyc03g113680	6	0.936889	Microtubule-associated protein TORTIFOLIA1 (AHRD V3.3 *** A0A2K3N0J0_TRIPR)
		Solyc07g054130	6	0.904571	Unknown protein
		Solyc12g088320	2	0.649433	LIM domain-containing protein (AHRD V3.3 *** A0A1Q3ALK2_CEPFO)
		Solyc04g014270	4	0.849769	ATP-dependent 6-phosphofructokinase (AHRD V3.3 *** A0A2G2XA03_CAPBA)
		Solyc05g009530	6	0.992472	Dihydrolipoamide acetyltransferase component of pyruvate dehydrogenase complex (AHRD V3.3 *** A0A1U8EIE7_CAPAN)
		Solyc11g007580	6	0.93305	DNA demethylase 3
		Solyc02g080310	6	0.971574	Beta-glucosidase 46 (AHRD V3.3 *** A0A1U8FUJ5_CAPAN)
		Solyc02g094585	2	0.691558	Unknown protein
		Solyc08g008590	6	0.889399	Ubiquitin (AHRD V3.3 *-* K2RHN1_MACPH)
		Solyc09g015770	6	0.809527	WRKY transcription factor 81	TF
		Solyc04g150111	4	0.948767	ozone-responsive stress-like protein (DUF1138) (AHRD V3.3 *** AT1G01170.2)
		Solyc08g081480	1	0.886969	Pectin lyase-like superfamily protein (AHRD V3.3 *** O81746_ARATH)
		Solyc03g121580	6	0.968404	WD-40 repeat-containing protein MSI4-like (AHRD V3.3 *** A0A2I4GHJ4_9ROSI)
		Solyc12g019320	4	0.856087	Protein DETOXIFICATION (AHRD V3.3 *** A0A2U1NP73_ARTAN)
		Solyc06g005170	4	0.904087	mitogen-activated protein kinase 3
		Solyc10g079680	1	0.938462	bHLH transcription factor 068	TF
		Solyc02g084600	6	0.832493	Leucine-rich repeat receptor-like protein kinase family protein (AHRD V3.3 *-* A0A061DFG6_THECC)
		Solyc06g051010	6	0.953357	Peptide-N4-(N-acetyl-beta-glucosaminyl)asparagine amidase A (AHRD V3.3 *** A0A200PX65_9MAGN)
		Solyc02g011995	2	0.839051	30S ribosomal protein S16, chloroplastic (AHRD V3.3 *-* J7H6Q0_CAPAN)
		Solyc08g082110	6	0.715479	WRKY transcription factor 54	TF
		Solyc03g121400	2	0.970842	Dof zinc finger protein14	TF
		Solyc10g084160	3	0.555399	Small RNA degrading nuclease 3 (AHRD V3.3 *** A0A2G2YMC1_CAPAN)
		Solyc05g008270	2	0.949588	DUF3326 domain-containing protein (AHRD V3.3 *** A0A1Q3BC49_CEPFO)
		Solyc06g065340	1	0.932265	hypothetical protein (AHRD V3.3 *** AT1G22680.1)
		Solyc10g150146	4	0.87777	40S ribosomal protein S17 (AHRD V3.3 *** Q6RJY3_CAPAN)
		Solyc08g079860	7	0.938562	Subtilisin-like protease (AHRD V3.3 *** Q9LWA3_SOLLC)
		Solyc10g079860	2	0.824382	LEQB L.esculentum TomQ'b beta(1,3)glucanase
		Solyc12g099450	4	0.997162	Vitellogenin-like protein (AHRD V3.3 *-* Q0WM46_ARATH)
		Solyc05g017970	2	0.926685	Unknown protein
		Solyc06g075960	3	0.312386	Histone H4 (AHRD V3.3 *-* F2E7L1_HORVV)
		Solyc03g096050	6	0.753062	2-oxoglutarate (2OG) and Fe(II)-dependent oxygenase superfamily protein (AHRD V3.3 *** F4J670_ARATH)
		Solyc08g079080	1	0.953567	Lycopersicon esculentum invertase 9
		Solyc10g083140	2	0.965468	hypothetical protein (AHRD V3.3 *-* AT5G06270.2)
		Solyc06g068290	2	0.893843	Triphosphate tunel metalloenzyme 3 (AHRD V3.3 *** A0A1U8HDG2_CAPAN)
		Solyc06g070990	4	0.983487	WRKY transcription factor 74	TF
		Solyc09g089670	4	0.983013	HR-like lesion-inducing protein-related (AHRD V3.3 *** B6SJ11_MAIZE)
		Solyc03g122350	6	0.951412	Cytochrome P450 (AHRD V3.3 *** Q43795_TOBAC)
		Solyc06g007160	2	0.962221	Alternative NAD(P)H dehydrogenase mitochondrial-like (AHRD V3.3 *** A0A2K3P845_TRIPR)
		Solyc10g083910	2	0.722881	hypothetical protein (AHRD V3.3 *** AT2G36835.1)
		Solyc08g080457	7	0.989746	Serine/threonine-protein kinase CTR1 (AHRD V3.3 *-* A0A2G3AE65_CAPAN)
		Solyc08g067360	2	0.748832	WRKY transcription factor 45	TF
		Solyc04g078470	7	0.934202	D-type cyclin-3
		Solyc11g007430	2	0.842432	Receptor-like protein kinase (AHRD V3.3 *** A0A2K3L8M9_TRIPR)
		Solyc05g053100	2	0.998863	Dihydrolipoyl dehydrogenase-like protein (AHRD V3.3 *** A0A2K3PDU3_TRIPR)
		Solyc03g006980	2	0.979203	Alpha-L-fucosidase 1 (AHRD V3.3 *** A0A2G2X6A5_CAPBA)
		Solyc01g112080	4	0.990145	Lysm domain GPI-anchored protein 2 (AHRD V3.3 *** A0A2U1M2U7_ARTAN)
		Solyc02g080390	7	0.833387	Binding / calmodulin binding protein (AHRD V3.3 *** A0A1P8B7Z7_ARATH)
		Solyc02g090400	6	0.689693	Myb family transcription factor (AHRD V3.3 *** A0A2I0WBC3_9ASPA)	TF
		Solyc04g076980	4	0.694468	Receptor-like protein kinase (AHRD V3.3 *-* A0A2R6RNH0_ACTCH)
		Solyc07g049250	1	0.860275	Paired amphipathic helix protein Sin3-like 1 (AHRD V3.3 *-* A0A1U8FIJ8_CAPAN)
		Solyc12g017460	1	0.953141	GDSL esterase/lipase At5g03980-like (AHRD V3.3 *** A0A1S3YRJ5_TOBAC)
		Solyc08g044540	2	0.512515	hypothetical protein (AHRD V3.3 *-* AT3G57450.1)
		Solyc02g077040	2	0.880424	phytophthora-inhibited protease 1
		Solyc07g006530	7	0.96658	Adenylosuccinate lyase (AHRD V3.3 *** A0A2G2YZL5_CAPAN)
		Solyc11g006420	7	0.990287	Pyrimidine 5'-nucleotidase (AHRD V3.3 *** A0A200Q9M8_9MAGN)
		Solyc11g072620	4	0.985859	Unknown protein
		Solyc07g044960	1	0.917633	Xyloglucan galactosyltransferase KATAMARI1 (AHRD V3.3 *** A0A2K3L4H3_TRIPR)
		Solyc12g094640	2	0.975732	Glyceraldehyde-3-phosphate dehydrogenase (AHRD V3.3 *** A0A2G2YA75_CAPAN)
		Solyc10g009570	2	0.96138	Rhodanese-like domain-containing protein 4, chloroplastic (AHRD V3.3 *** A0A2G2VSY7_CAPBA)
		Solyc08g079840	7	0.931216	LESUBENDO L.esculentum subtilisin-like endoprotease
		Solyc01g104370	6	0.873928	60S acidic ribosomal protein P1 (AHRD V3.3 *** A0A2G2W8Q0_CAPBA),Pfam:PF00428
		Solyc03g112960	4	0.866197	Pectinesterase (AHRD V3.3 *-* A0A200PZQ0_9MAGN)
		Solyc07g042300	7	0.914124	Dirigent protein (AHRD V3.3 *** K4CE93_SOLLC)
		Solyc11g006240	2	0.749468	Unknown protein
		Solyc01g107180	7	0.731472	Phototropic-responsive NPH3 family protein (AHRD V3.3 *** A0A2U1N5P4_ARTAN)
		Solyc03g123590	4	0.889258	Remorin (AHRD V3.3 *** A0A200Q464_9MAGN)
		Solyc01g094010	7	0.888238	Alpha/beta-hydrolases superfamily protein (AHRD V3.3 *** A0A2U1LX98_ARTAN)
		Solyc02g068350	7	0.894494	Uroporphyrinogen-III synthase (AHRD V3.3 *** B6U9W1_MAIZE)
		Solyc03g082600	6	0.958592	Cytochrome b5 (AHRD V3.3 *** A0A2G3A011_CAPAN)
		Solyc01g073860	4	0.989984	Cysteine/Histidine-rich C1 domain family protein (AHRD V3.3 *** Q9SL28_ARATH)
		Solyc02g080410	6	0.990013	18.8 kDa class V heat shock protein (AHRD V3.3 *** A0A2G2VBF1_CAPBA)
		Solyc10g076700	2	0.945003	Rhodanese-like domain-containing protein 10 (AHRD V3.3 *** A0A1U8EI03_CAPAN)
		Solyc01g111160	2	0.974196	Unknown protein	TF
		Solyc06g064500	7	0.83074	Myricetin O-methyltransferase 2 (AHRD V3.3 *** F2YTN5_SOLHA)
		Solyc12g019930	2	0.942162	Myosin-11 (AHRD V3.3 *-* A0A2G3CCD6_CAPCH)
		Solyc06g084090	4	0.934166	Histone H2A (AHRD V3.3 *** A0A2G3CCJ9_CAPCH)
		Solyc09g075960	7	0.846013	DUF868 domain-containing protein (AHRD V3.3 *** A0A1Q3CLP0_CEPFO)
		Solyc03g093080	6	0.874076	Xyloglucan endotransglucosylase/hydrolase (AHRD V3.3 *** Q6RHY0_SOLLC)
		Solyc06g075830	6	0.908084	Histone H4 (AHRD V3.3 *-* F2E7L1_HORVV)
		Solyc03g062710	2	0.963918	protein NDH-DEPENDENT CYCLIC ELECTRON FLOW 5 (AHRD V3.3 *** A0A2I4GSV2_9ROSI)
		Solyc05g014700	6	0.784449	Acid phosphatase/vanadium-dependent haloperoxidase-related protein (AHRD V3.3 *** Q9FXC5_ARATH)
		Solyc07g052150	2	0.836643	Sesquiterpene synthase (AHRD V3.3 *** A0A2G3AYX6_CAPCH)
		Solyc12g014040	7	0.98402	Serine/Threonine-kinase pakA-like protein (AHRD V3.3 *-* AT3G15095.1)
		Solyc02g093170	2	0.923883	Cyclin delta-3 (AHRD V3.3 *** F4JJY7_ARATH)
		Solyc09g010510	2	0.608143	NAD(P)-binding Rossmann-fold superfamily protein (AHRD V3.3 *** A0A2U1QM80_ARTAN)
		Solyc04g054690	4	0.971718	ascorbate oxidase
		Solyc02g094390	1	0.920902	S-acyltransferase (AHRD V3.3 *** A0A1U8FK29_CAPAN)
		Solyc03g111810	6	0.975424	Sieve element occlusion a (AHRD V3.3 *** E2FKJ8_9SOLN)
		Solyc01g086660	3	0.793355	Unknown protein
		Solyc06g005230	6	0.91768	Receptor-like protein kinase THESEUS 1 (AHRD V3.3 *** A0A2G2WHH2_CAPBA)
		Solyc05g005540	6	0.892341	Polygalacturonase-1 non-catalytic subunit beta (AHRD V3.3 *** GP1_SOLLC)
		Solyc03g117350	4	0.945331	Amino acid transporter (AHRD V3.3 *** A0A200QAF8_9MAGN)
		Solyc03g120250	6	0.591162	Sulfate transporter (AHRD V3.3 *** A1YKF8_BRASY)
		Solyc09g082370	7	0.906933	Type I inositol polyphosphate 5-phosphatase 5 (AHRD V3.3 *-* A0A199V5W7_ANACO)
		Solyc12g008640	4	0.923137	Gamma-glutamyltranspeptidase (AHRD V3.3 *** A0A200QPW0_9MAGN),Pfam:PF01019
		Solyc09g005740	7	0.982665	Protein SLOW GREEN 1, chloroplastic (AHRD V3.3 *** A0A1J3J1U9_NOCCA)
		Solyc12g042650	1	0.877276	40S ribosomal protein S12 (AHRD V3.3 *** A0A1U8DVK6_CAPAN)
		Solyc06g048470	7	0.989128	COP1-Interacting protein-related (AHRD V3.3 *** A0A2R4QNN9_9POAL)
		Solyc06g083180	6	0.96292	40S ribosomal protein S8 (AHRD V3.3 *** A0A1U8H236_CAPAN)
		Solyc01g006820	6	0.847727	Unknown protein	TF
		Solyc06g007220	1	0.899812	Unknown protein	TF
		Solyc06g065680	4	0.881428	cyclin A2
		Solyc01g100750	3	0.615239	DUF538 domain-containing protein (AHRD V3.3 *** A0A1Q3CLQ5_CEPFO)
		Solyc05g056080	4	0.986698	zinc finger B-box protein (AHRD V3.3 *-* AT5G45410.5)
		Solyc06g074430	6	0.92174	60S acidic ribosomal protein P2 (AHRD V3.3 *** A0A2G2ZDK5_CAPAN),Pfam:PF00428
		Solyc01g005870	7	0.88026	Cf-like protein (AHRD V3.3 *** A0A140GMU3_SOLLC)
		Solyc02g092430	6	0.885519	60S ribosomal protein L26 (AHRD V3.3 *** A0A1U8FHZ3_CAPAN)
		Solyc05g017840	2	0.856449	Protein PLANT CADMIUM RESISTANCE like (AHRD V3.3 *-* A0A2R6RWP9_ACTCH)
		Solyc04g074870	6	0.841584	Purine permease 3 (AHRD V3.3 *** A0A1U8GDH3_CAPAN),Pfam:PF16913
		Solyc12g009260	7	0.903032	3-oxoacyl-[acyl-carrier-protein] synthase (AHRD V3.3 *** A0A2K3NYI3_TRIPR)
		Solyc04g079520	4	0.98524	Major facilitator superfamily protein (AHRD V3.3 *** A0A1P8AT47_ARATH)
		Solyc06g069530	4	0.874879	Biotin carboxyl carrier protein of acetyl-CoA carboxylase (AHRD V3.3 *** A0A1U8FI08_CAPAN)
		Solyc03g006870	7	0.932763	Phosphoglucomutase protein (AHRD V3.3 *** A0A2U1KZG8_ARTAN)
		Solyc05g007780	2	0.961332	Photosynthetic NDH subcomplex L 2 (AHRD V3.3 *** A0A0F7GYP0_9ROSI)
		Solyc07g006490	2	0.937158	hypothetical protein (AHRD V3.3 *** AT4G28025.2)
		Solyc12g008580	1	0.872692	Glucan endo-1,3-beta-glucosidase 12 (AHRD V3.3 *** A0A2G2X3S4_CAPBA)
		Solyc10g055740	4	0.811249	lysine histidine transporter-like 8 (AHRD V3.3 *** A0A2I4HTG9_9ROSI)
		Solyc08g081160	6	0.857913	DUF3741 domain-containing protein/DUF4378 domain-containing protein (AHRD V3.3 *-* A0A1Q3CNJ4_CEPFO)
		Solyc08g080670	4	0.983958	Pathogenesis-related 5-like protein
		Solyc07g024020	4	0.894938	Protein phosphatase 2C family protein (AHRD V3.3 *** A0A2U1LUI4_ARTAN)
		Solyc02g067230	3	0.69156	Dof zinc finger protein3	TF
		Solyc12g013580	2	0.966411	Peptidyl-prolyl cis-trans isomerase CYP37, chloroplastic (AHRD V3.3 *** A0A1U8GBH5_CAPAN)
		Solyc09g011500	4	0.988713	Glutathione S-transferase (AHRD V3.3 *** C0LF68_CAPAN)
		Solyc02g088090	3	0.635551	Calmodulin-like protein 45 (AHRD V3.3 *** A0A2P0QD45_CAMSI)
		Solyc03g026110	7	0.862654	SUN-like protein 8
		Solyc07g041235	6	0.92147	Unknown protein
		Solyc05g012350	2	0.898389	Alpha/beta-Hydrolases superfamily protein (AHRD V3.3 *** Q6NL07_ARATH)
		Solyc01g105880	1	0.96281	Monoterpenoid synthase 2
		Solyc04g077230	4	0.908799	Unknown protein
		Solyc08g081380	7	0.880194	BTB/POZ domain-containing protein (AHRD V3.3 *** A0A2G3DAM3_CAPCH)
		Solyc08g062970	2	0.843969	Glutaredoxin (AHRD V3.3 *** A0A118JSL8_CYNCS)
		Solyc04g078610	7	0.967156	Kinesin (AHRD V3.3 *** A0A200QZN6_9MAGN)
		Solyc07g005775	4	0.887943	Unknown protein
		Solyc04g008040	7	0.943672	Microtubule-associated protein 70 (AHRD V3.3 *** A0A200QNX4_9MAGN)
		Solyc06g076090	6	0.791784	Actin (AHRD V3.3 *** A0A1U8H9K1_CAPAN)
		Solyc07g056000	4	0.748211	Xyloglucan endotransglucosylase/hydrolase (AHRD V3.3 *** Q43528_SOLLC)
		Solyc05g009300	2	0.994816	transmembrane protein (AHRD V3.3 *-* AT2G29180.1)
		Solyc01g079850	7	0.957185	Protein trichome birefringence-like 11 (AHRD V3.3 *** A0A2G3DI26_CAPCH)
		Solyc10g007120	2	0.929087	transmembrane protein (AHRD V3.3 *** AT3G15110.1)
		Solyc02g064800	2	0.717839	WD40 repeat (AHRD V3.3 *** A0A200PS16_9MAGN)
		Solyc07g007260	2	0.953926	Metallocarboxypeptidase inhibitor (AHRD V3.3 *-* A0A2G3BXM1_CAPCH)
		Solyc12g007045	2	0.628741	Arabinogalactan peptide 22 (AHRD V3.3 --* A0A2G2YUE4_CAPAN)
		Solyc01g106520	6	0.683238	F-box SKIP23-like protein (DUF295) (AHRD V3.3 *** AT3G25750.2)
		Solyc10g081730	1	0.908152	Protein WVD2-like 1 (AHRD V3.3 *** A0A2G3AVM2_CAPCH)
		Solyc10g080590	6	0.969673	60S ribosomal protein L21 (AHRD V3.3 *** B6SYW9_MAIZE)
		Solyc12g096820	2	0.877776	Glycosyltransferase (AHRD V3.3 *** A0A2I4H5B8_9ROSI)
		Solyc07g009170	2	0.947051	Nudix hydrolase 20, chloroplastic (AHRD V3.3 *** A0A2G2X7Y2_CAPBA)
		Solyc01g104400	4	0.982089	Basic blue protein (AHRD V3.3 *** A0A1U8E747_CAPAN)
		Solyc04g008600	6	0.928476	Zinc knuckle (CCHC-type) family protein (AHRD V3.3 *** A0A1I9LR82_ARATH)
		Solyc08g068700	4	0.702911	Tyramine n-hydroxycinnamoyl transferase (AHRD V3.3 *** Q5D8C0_CAPAN)
		Solyc06g009110	4	0.974346	Eukaryotic aspartyl protease family protein (AHRD V3.3 *** A0A2U1QF58_ARTAN)
		Solyc06g050840	7	0.9241	bHLH transcription factor135
		Solyc06g075780	2	0.696782	Zinc finger protein (AHRD V3.3 *** A0A200PZ96_9MAGN)	TF
		Solyc08g068420	6	0.847779	L-gulonolactone oxidase (AHRD V3.3 *** A0A1U7V6W8_NICSY)
		Solyc11g006830	6	0.433963	Hemerythrin-like protein (AHRD V3.3 *** A0A2U1NY74_ARTAN)
		Solyc02g030130	6	0.954818	Subtilisin-like protease (AHRD V3.3 *** A0A1J3H877_NOCCA)
		Solyc04g064880	4	0.949464	Pathogen-related protein (AHRD V3.3 *** A0A1U8GE43_CAPAN)
		Solyc02g088340	3	0.682599	WRKY transcription factor 3	TF
		Solyc03g110960	2	0.90138	Nucleoside diphosphate kinase (AHRD V3.3 *** A0A1U8FXC0_CAPAN)
		Solyc02g086740	2	0.972271	50S ribosomal protein L12, chloroplastic (AHRD V3.3 *** A0A2G3D9E1_CAPCH)
		Solyc10g080370	4	0.864975	Unknown protein
		Solyc04g078290	6	0.394763	Cytochrome P450 (AHRD V3.3 *** Q7FPQ4_HELTU)
		Solyc02g092950	4	0.887211	Microtubule-associated protein RP/EB family member 1C (AHRD V3.3 *** A0A2G2XGZ8_CAPBA)
		Solyc09g015490	6	0.83178	Phosphoenolpyruvate carboxylase (AHRD V3.3 *-* Q6Q2Z9_SOYBN)
		Solyc07g055990	1	0.903962	Xyloglucan endotransglucosylase/hydrolase (AHRD V3.3 *** A0A2G3C1I6_CAPCH)
		Solyc07g045010	1	0.950762	Aspartyl/glutamyl-tRNA(Asn/Gln) amidotransferase subunit (AHRD V3.3 *** Q6NMH7_ARATH)
		Solyc12g044630	6	0.876472	Profilin (AHRD V3.3 *** A0A1U8F126_CAPAN)
		Solyc03g033840	6	0.773672	AAA-ATPase At3g50940-like (AHRD V3.3 *** A0A2I4EX93_9ROSI)
		Solyc09g009540	4	0.912994	Alpha/beta-Hydrolases superfamily protein (AHRD V3.3 *** A0A2U1QP59_ARTAN)
Leaf_M82_Up	234	Solyc02g078150	5	0.918829	PDDEXK-like protein (AHRD V3.3 *** A0A2U1QIN2_ARTAN)
		Solyc08g048290	2	0.82692	inositol transporter 2
		Solyc04g076030	5	0.674583	transcription factor bHLH143-like (AHRD V3.3 *** A0A2I4FQB9_9ROSI)
		Solyc01g104410	8	0.851364	Sterol 3-beta-glucosyltransferase (AHRD V3.3 *** A0A1J3HV40_NOCCA)
		Solyc08g067950	5	0.894695	50S ribosomal protein L17 (AHRD V3.3 *** A0A2G2XPV0_CAPBA)
		Solyc06g082470	7	0.576101	MAP kinase kinase kinase 42
		Solyc05g026500	5	0.974182	Unknown protein
		Solyc12g088920	5	0.937347	Calcineurin-like metallo-phosphoesterase superfamily protein (AHRD V3.3 *** F4JPS4_ARATH)
		Solyc01g091060	7	0.569735	Pectinesterase (AHRD V3.3 *** A0A2G3BCT8_CAPCH)
		Solyc01g099730	5	0.954791	transmembrane protein (AHRD V3.3 *** AT2G41945.2)
		Solyc06g005410	5	0.650956	Unknown protein
		Solyc03g078385	5	0.72896	Retrovirus-related Pol polyprotein from transposon TNT 1-94 (AHRD V3.3 *-* A0A2K3MRP1_TRIPR)
		Solyc06g068800	2	0.814844	Sec14p-like phosphatidylinositol transfer family protein (AHRD V3.3 *** A0A2U1PFN3_ARTAN)
		Solyc09g089650	8	0.986373	hypothetical protein (AHRD V3.3 *** AT1G04330.1)
		Solyc09g090150	8	0.796956	Seed storage protein (AHRD V3.3 *** Q2TPW5_9ROSI)
		Solyc07g054270	3	0.943099	DUF789 domain-containing protein (AHRD V3.3 *** A0A1Q3CP56_CEPFO)
		Solyc11g070020	5	0.812828	rhomboid family protein (AHRD V3.3 *** AT5G11810.1)
		Solyc02g065080	8	0.962319	Phosphoglycerate mutase-like protein 4 (AHRD V3.3 *** A0A1U8FJL4_CAPAN)
		Solyc04g054340	3	0.856253	hypothetical protein (AHRD V3.3 -** AT5G65207.1)
		Solyc01g105670	8	0.829198	Serine/threonine-protein kinase PEPKR2 (AHRD V3.3 *** A0A2G2Y344_CAPAN)
		Solyc07g052640	8	0.910274	Glycosyltransferase (DUF604) (AHRD V3.3 *** F4JJF6_ARATH)
		Solyc11g150127	5	0.680459	Unknown protein
		Solyc09g018610	5	0.925548	Unknown protein
		Solyc05g006310	5	0.894038	Zinc finger protein 5 (AHRD V3.3 *** A0A2G3B8H9_CAPCH)	TF
		Solyc07g007610	2	0.878841	RING/U-box superfamily protein (AHRD V3.3 *-* B6SXU5_MAIZE)
		Solyc09g074210	4	0.856208	DNAse I-like superfamily protein (AHRD V3.3 *** A0A2U1Q9H2_ARTAN)
		Solyc01g081250	5	0.835067	Glutathione S-transferase (AHRD V3.3 *** A0A200PVK3_9MAGN)
		Solyc11g006130	5	0.964938	Methyltransferase-like protein (AHRD V3.3 *** A0A2G3B1C8_CAPCH),Pfam:PF13489
		Solyc06g063020	7	0.505999	Zinc finger transcription factor 44
		Solyc05g047640	5	0.908115	S-acyltransferase (AHRD V3.3 *** A0A2G3CFY8_CAPCH)
		Solyc06g074750	8	0.871087	Histone H2B (AHRD V3.3 *-* A0A200R5C1_9MAGN)	TF
		Solyc11g020730	5	0.960187	Unknown protein
		Solyc01g066450	3	0.866887	Alpha/beta-Hydrolases superfamily protein (AHRD V3.3 *** A0A2U1Q133_ARTAN)
		Solyc03g037490	8	0.886952	E3 ubiquitin-protein ligase (AHRD V3.3 *-* A0A2G3CLG0_CAPCH)
		Solyc03g123580	4	0.872029	LL-diaminopimelate aminotransferase (AHRD V3.3 *-* AT3G14280.1)
		Solyc06g062660	5	0.965164	Beta-galactosidase (AHRD V3.3 *** A0A2G2WL43_CAPBA)
		Solyc06g074330	5	0.938561	Alpha/beta-Hydrolases superfamily protein (AHRD V3.3 *** F4J341_ARATH)
		Solyc01g094660	5	0.995622	Protein kinase domain (AHRD V3.3 *** A0A200QU61_9MAGN)
		Solyc01g081200	5	0.779637	hypothetical protein (AHRD V3.3 *** AT5G17610.1)
		Solyc06g071300	5	0.968821	AGAMOUS-like 98 (AHRD V3.3 *-* Q9FIW6_ARATH)	TF
		Solyc02g022930	5	0.877683	3-hydroxyisobutyrate dehydrogenase (AHRD V3.3 *** A0A1U8FBY0_CAPAN)
		Solyc02g083460	5	0.934474	Eukaryotic aspartyl protease family protein (AHRD V3.3 *** A0A2U1KXY4_ARTAN)
		Solyc09g011160	5	0.93221	Regulator of chromosome condensation (RCC1) family protein (AHRD V3.3 *** A0A1I9LSN5_ARATH)
		Solyc08g078750	8	0.741031	DEAD-box ATP-dependent RNA helicase 41 (AHRD V3.3 *** A0A2G2XKW5_CAPBA)
		Solyc07g053490	8	0.806062	OPA3-like protein (AHRD V3.3 *** A0A2I4G3K5_9ROSI)
		Solyc02g092140	8	0.857022	PHLOEM 2-LIKE A10 protein (AHRD V3.3 *** A0A2K3MSF3_TRIPR)
		Solyc12g008335	5	0.925678	Unknown protein
		Solyc03g005980	4	0.815971	NOD26-like intrinsic protein 1.1
		Solyc11g010950	5	0.716751	Elongator complex protein 4 (AHRD V3.3 *** A0A1U8EZY2_CAPAN)
		Solyc02g086270	5	0.838602	Protein kinase family protein (AHRD V3.3 *** A0A2U1MH78_ARTAN)
		Solyc09g005035	1	0.614507	Unknown protein
		Solyc11g069640	3	0.850817	Alpha carbonic anhydrase (AHRD V3.3 *** A0A200R5P3_9MAGN)
		Solyc08g006740	5	0.85366	aromatic amino acid decarboxylase 2
		Solyc03g115230	3	0.909469	Solanum lycopersicum heat shock protein
		Solyc06g075980	5	0.950341	SEC14 cytosolic factor family protein / phosphoglyceride transfer family protein (AHRD V3.3 *** F4J934_ARATH)
		Solyc10g084930	5	0.992025	Serine/threonine-protein kinase (AHRD V3.3 *** A0A0K0XQY3_TOBAC)
		Solyc11g071760	3	0.930053	regulator of gene silencing AY642285
		Solyc01g008490	8	0.946074	Nuclear transcription factor Y subunit A-7 (AHRD V3.3 *** A0A2G2XP63_CAPBA)	TF
		Solyc12g010585	5	0.851925	transcription factor bHLH36-like (AHRD V3.3 *** A0A2I4FJG0_9ROSI)	TF
		Solyc07g042295	2	0.896267	Unknown protein
		Solyc12g008330	5	0.988308	G-type lectin S-receptor-like serine/threonine-protein kinase RLK1 (AHRD V3.3 *** A0A2G2X3L4_CAPBA)
		Solyc08g061950	1	0.727923	Unknown protein
		Solyc01g005030	8	0.839301	MAP kinase kinase kinase 1
		Solyc09g014860	7	0.597351	Protein LURP-one-related 15 (AHRD V3.3 *** A0A2G2ZQX5_CAPAN)
		Solyc08g022020	8	0.876119	Unknown protein
		Solyc10g086060	7	0.698197	SUN-like protein 30
		Solyc03g117570	1	0.808566	Pentatricopeptide repeat-containing protein, mitochondrial (AHRD V3.3 *** A0A2G3CZN8_CAPCH)
		Solyc01g014440	5	0.974032	Endoribonuclease Dicer-like protein 2 (AHRD V3.3 *-* A0A2G2Y661_CAPAN)
		Solyc03g115870	5	0.842016	Thioredoxin-like 1-2, chloroplastic (AHRD V3.3 *** A0A2G3CZB1_CAPCH)
		Solyc09g097760	3	0.952291	Glycine-rich protein (AHRD V3.3 *-* A0A2G2W2G9_CAPBA)
		Solyc12g042830	3	0.987017	Class I heat shock protein (AHRD V3.3 *-* A0A2U1P7Z6_ARTAN)
		Solyc12g098190	5	0.912862	F-box protein (AHRD V3.3 *** A0A2G3B4N2_CAPCH)
		Solyc03g114140	5	0.955746	RNA-dependent RNA polymerase2
		Solyc08g008360	1	0.827983	UvrABC system protein C (AHRD V3.3 *** A0A2P5ACF6_PARAD)
		Solyc12g019560	7	0.667488	Serine carboxypeptidase-like 1 (AHRD V3.3 *-* A0A2G2X7L7_CAPBA)
		Solyc08g078480	1	0.77344	transmembrane protein (AHRD V3.3 *** AT4G16695.1)
		Solyc07g007130	8	0.951607	NHL domain protein (AHRD V3.3 *** A0A1P8BDM5_ARATH)
		Solyc03g093430	5	0.97679	Small G protein family protein / RhoGAP family protein (AHRD V3.3 *** A0A2U1Q0F6_ARTAN)
		Solyc07g032480	5	0.949323	cyclinT1_2
		Solyc09g009920	5	0.990264	F-box domain (AHRD V3.3 *** A0A200QKR6_9MAGN)
		Solyc10g081575	5	0.974225	Unknown protein
		Solyc11g056620	5	0.734164	hypothetical protein (AHRD V3.3 *-* AT4G12070.1)
		Solyc08g062690	3	0.871794	Unknown protein
		Solyc06g075350	5	0.920499	tRNA-splicing endonuclease subunit Sen2-2 (AHRD V3.3 *** A0A2G2V1D0_CAPBA)
		Solyc11g011340	8	0.83764	cultivar Rio Grande ELI3
		Solyc03g020060	5	0.920425	Proteinase inhibitor type-2 (AHRD V3.3 *** A0A2G2V3L6_CAPBA)
		Solyc11g065990	7	0.622107	Actin (AHRD V3.3 *** A0A2G2VVS8_CAPBA)
		Solyc08g082980	4	0.853988	MAP kinase kinase kinase 67
		Solyc10g005150	8	0.961622	Purine permease (AHRD V3.3 *** A0A2P5EE53_TREOI),Pfam:PF16913
		Solyc07g041010	5	0.821051	60S ribosomal protein L18a-like protein (AHRD V3.3 *** A0A1J3E1C5_NOCCA)
		Solyc09g018060	8	0.952569	MAP kinase kinase kinase 69
		Solyc12g005880	2	0.85856	Hexosyltransferase (AHRD V3.3 *** A0A2G3BMU2_CAPCH)
		Solyc06g008366	5	0.640451	Unknown protein
		Solyc03g034320	5	0.859595	Class I glutamine amidotransferase-like superfamily protein (AHRD V3.3 *** F4KA45_ARATH)
		Solyc03g078520	8	0.803826	LRR receptor-like kinase (AHRD V3.3 *** A0A072TVB6_MEDTR)
		Solyc01g112280	5	0.958351	partialaminoacylase-1
		Solyc12g056590	3	0.867059	Ethylene Response Factor D.2	TF
		Solyc09g082115	8	0.883263	Lactoylglutathione lyase / glyoxalase I family protein (AHRD V3.3 *** A0A2U1MRE2_ARTAN)
		Solyc11g064800	5	0.963748	Protein LATERAL ROOT PRIMORDIUM 1 (AHRD V3.3 *** A0A2G3B9J0_CAPCH)	TF
		Solyc03g025160	1	0.737394	protein PATRONUS 2 (AHRD V3.3 *** XP_011084447.1)
		Solyc03g098180	5	0.950081	DHHA1 domain protein (AHRD V3.3 *** F4HRG2_ARATH)
		Solyc06g084390	5	0.901683	ER auxin binding 1
		Solyc08g068730	5	0.929766	Tyramine n-hydroxycinnamoyl transferase (AHRD V3.3 *** Q5D8C0_CAPAN)
		Solyc12g010430	3	0.937339	hypothetical protein (AHRD V3.3 --* AT5G35090.1)
		Solyc03g116930	8	0.748744	Phospholipase-like protein (AHRD V3.3 *** A0A2U1PUP4_ARTAN)
		Solyc07g063110	1	0.725745	Core-2/I-branching beta-1,6-N-acetylglucosaminyltransferase family protein (AHRD V3.3 *** A0A2U1NIM9_ARTAN)
		Solyc05g048810	5	0.979066	tRNA-specific adenosine deaminase 1-like protein (AHRD V3.3 *** A0A2K3PA98_TRIPR)
		Solyc05g008220	3	0.863792	Plastid movement impaired protein (AHRD V3.3 *** A0A072VEV4_MEDTR)
		Solyc12g099940	5	0.90878	Acyl-CoA N-acyltransferases (NAT) superfamily protein (AHRD V3.3 *** AT2G06025.6)
		Solyc08g021920	5	0.843655	DnaJ-like protein subfamily C GRV2 (AHRD V3.3 *** A0A2G2YXE7_CAPAN)
		Solyc11g066310	8	0.741552	transmembrane protein (AHRD V3.3 *** AT1G10660.4)
		Solyc01g009070	8	0.876777	gamyb-like 1	TF
		Solyc02g071130	8	0.927001	WRKY transcription factor 71	TF
		Solyc09g007530	5	0.968107	RING/U-box superfamily protein (AHRD V3.3 *** A0A1P8AZH1_ARATH)
		Solyc02g068410	5	0.9483	Pectin lyase-like superfamily protein (AHRD V3.3 *** A0A2U1KSX1_ARTAN)
		Solyc03g120540	5	0.989519	Peroxyureidoacrylate/ureidoacrylate amidohydrolase (AHRD V3.3 *** A0A2K3NBB8_TRIPR)
		Solyc03g150132	8	0.749368	Unknown protein
		Solyc11g069050	5	0.849285	4-coumarate--CoA ligase-like 7 (AHRD V3.3 *** A0A1U8ELY2_CAPAN)
		Solyc01g107170	3	0.87601	Zinc finger protein (AHRD V3.3 *** A0T3Q5_SOLTU)	TF
		Solyc03g032030	1	0.919576	Phosphate carrier protein mitochondrial-like (AHRD V3.3 *** A0A2K3NVK0_TRIPR)
		Solyc12g096280	5	0.911857	Endonuclease V (AHRD V3.3 *** A0A2U1PD83_ARTAN)
		Solyc08g042130	1	0.566401	Phox (PX) domain-containing protein (AHRD V3.3 *** A0A1P8B1Z4_ARATH)
		Solyc08g080940	5	0.940809	glutathione peroxidase like encoding 1
		Solyc06g051330	5	0.769219	Unknown protein
		Solyc02g088300	5	0.917907	ERD (Early-responsive to dehydration stress) family protein (AHRD V3.3 *** A0A2U1KPJ9_ARTAN)
		Solyc08g005275	5	0.905027	Unknown protein
		Solyc04g079480	1	0.709504	Serpin-ZX (AHRD V3.3 *** A0A2G2X0W8_CAPBA)
		Solyc03g114640	2	0.851704	Signal peptide peptidase (AHRD V3.3 *** A0A2U1MQA9_ARTAN)
		Solyc01g087030	5	0.879096	Zinc finger transcription factor 10	TF
		Solyc08g080640	5	0.93101	NP24 protein precursor
		Solyc01g104900	8	0.924068	NAC domain-containing protein (AHRD V3.3 *** A0A2U1K9C2_ARTAN)	TF
		Solyc08g076970	2	0.918211	Acetylornithine deacetylase (AHRD V3.3 *** A0A2G2XLB1_CAPBA)
		Solyc01g108350	4	0.823924	Cupredoxin (AHRD V3.3 *** A0A2U1P8C5_ARTAN)
		Solyc01g094370	1	0.546206	remorin 2
		Solyc06g006000	8	0.953041	Maternal effect embryo arrest 59 (AHRD V3.3 *** B6T4K8_MAIZE)
		Solyc12g056900	5	0.853846	Membrane-anchored ubiquitin-fold protein (AHRD V3.3 *** Q9ZRD0_TOBAC)
		Solyc08g081670	8	0.963485	Ethylene-responsive transcription factor (AHRD V3.3 *** A0A2G2XJJ5_CAPBA)	TF
		Solyc12g014400	5	0.996958	Cell differentiation protein RCD1-like protein (AHRD V3.3 *** A0A2G3CUT5_CAPCH),Pfam:PF04078
		Solyc02g063490	5	0.979172	Malate dehydrogenase (AHRD V3.3 *** A0A2G2XBH7_CAPBA)
		Solyc01g105970	8	0.822934	Magnesium-dependent phosphatase 1 (AHRD V3.3 *** A0A1J3GPG9_NOCCA)
		Solyc04g076340	8	0.928805	hypothetical protein (AHRD V3.3 *-* AT4G38060.4)
		Solyc01g104030	8	0.860793	Potassium channel AKT2 (AHRD V3.3 *** A0A1U8E6Z3_CAPAN)
		Solyc12g096520	5	0.99337	Protein phosphatase 2C (AHRD V3.3 *** Q8S8Z0_MESCR)
		Solyc03g007060	5	0.691039	Cell cycle regulated microtubule associated protein (AHRD V3.3 *** A0A1P8B7D6_ARATH)
		Solyc01g079350	5	0.88686	HIT zinc finger and PAPA-1-like domain-containing protein (AHRD V3.3 *-* F4I548_ARATH)
		Solyc01g098850	8	0.873626	NAD(P)-binding Rossmann-fold superfamily protein (AHRD V3.3 *** A0A1P8AU36_ARATH),Pfam:PF13561
		Solyc07g019440	8	0.922933	ADP-glucose pyrophosphorylase large subunit 2
		Solyc06g150138	5	0.932904	Unknown protein
		Solyc01g067570	5	0.932331	E3 ubiquitin-protein ligase RING1-like (AHRD V3.3 *** A0A2G3BK63_CAPCH)	TF
		Solyc03g070485	8	0.883017	Unknown protein
		Solyc01g088090	2	0.900786	Pheophytinase, chloroplastic (AHRD V3.3 *** A0A2G3C5T3_CAPCH)
		Solyc04g072920	4	0.847872	Trehalose 6-phosphate phosphatase (AHRD V3.3 *** A0A2G3CNJ5_CAPCH)
		Solyc12g019710	8	0.91584	Unknown protein
		Solyc02g085000	8	0.875024	netrin receptor DCC (AHRD V3.3 *** AT3G50910.1)
		Solyc11g008550	5	0.933672	Phospholipase A(1) LCAT3 (AHRD V3.3 *** A0A2G3B0N5_CAPCH)
		Solyc03g043870	8	0.641359	zinc ion binding protein (AHRD V3.3 *** AT5G65740.2)
		Solyc04g078880	3	0.89137	cold regulated protein 27 (AHRD V3.3 *** AT5G42900.2)
		Solyc04g074500	5	0.898963	Protein kinase (AHRD V3.3 *** Q40264_MESCR)
		Solyc12g038800	8	0.974001	Unknown protein
		Solyc03g025940	5	0.963642	F-box/LRR-repeat protein (AHRD V3.3 *** A0A1U8G7I8_CAPAN)
		Solyc11g069710	1	0.563329	ABC transporter-like (AHRD V3.3 *** A0A200Q907_9MAGN)
		Solyc08g065320	5	0.899056	green ripe-like 1
		Solyc08g074390	5	0.913929	Glucan endo-1,3-beta-glucosidase 5 (AHRD V3.3 *** A0A1U8GSD0_CAPAN)
		Solyc03g123980	5	0.937097	Pumilio-like protein 2 (AHRD V3.3 *** A0A2G2WPH9_CAPBA)
		Solyc09g011670	4	0.868254	Adenine nucleotide alpha hydrolases-like superfamily protein (AHRD V3.3 *** A0A2U1NYH2_ARTAN)
		Solyc01g106080	5	0.975904	Methylmalonate-semialdehyde dehydrogenase (AHRD V3.3 *** A0A200PUD7_9MAGN)
		Solyc12g005120	5	0.993798	inositol-1%2C4%2C5-trisphosphate 5-phosphatase (AHRD V3.3 *-* AT5G54870.2)
		Solyc06g066550	5	0.994785	LETM1-like protein (AHRD V3.3 *** A0A2U1PU88_ARTAN)
		Solyc11g005970	5	0.757071	Pentatricopeptide repeat (AHRD V3.3 *** A0A200RCH3_9MAGN)
		Solyc06g061230	4	0.801753	metallocarboxypeptidase inhibitor precursor (AHRD V3.3 -** NP_001275375.1)
		Solyc02g085640	5	0.935442	Xaa-Pro aminopeptidase 1
		Solyc05g005280	3	0.85245	Poly [ADP-ribose] polymerase (AHRD V3.3 *** A0A2G2WJW6_CAPBA)
		Solyc01g103590	4	0.876078	Lactoylglutathione lyase / glyoxalase (AHRD V3.3 *** A0A1Y1HY85_KLENI)
		Solyc03g117540	5	0.556501	ABC transporter C family member 13 (AHRD V3.3 *** A0A2G3CZQ5_CAPCH)
		Solyc04g040180	5	0.853203	S-adenosyl-L-methionine-dependent methyltransferases superfamily protein (AHRD V3.3 *** A0A1Y1ICE6_KLENI)
		Solyc07g047620	5	0.552906	Pentatricopeptide repeat-containing protein, mitochondrial (AHRD V3.3 *** A0A2G2Z1V8_CAPAN)
		Solyc07g007330	8	0.841215	Serine-rich protein (AHRD V3.3 *** E5GCC5_CUCME)
		Solyc06g076270	8	0.720374	Telomere repeat-binding protein 2 (AHRD V3.3 *** A0A2G3CBM6_CAPCH)	TF
		Solyc01g090680	5	0.957106	Uncharacterized conserved protein (UCP012943) (AHRD V3.3 *** AT4G25170.1)
		Solyc03g120610	5	0.932764	Cytochrome c-type biogenesis protein (AHRD V3.3 *** A0A1U8FU75_CAPAN)
		Solyc04g081960	3	0.951122	Syringolide-induced protein 14-1-1 (AHRD V3.3 *** A0A2K3M7L2_TRIPR)
		Solyc06g071370	3	0.853644	NHL domain protein (AHRD V3.3 *** AT5G14895.1)
		Solyc12g068070	5	0.864437	Filament-like plant protein 3 (AHRD V3.3 *** A0A314LEB5_NICAT)
		Solyc03g033530	5	0.932894	DNA-(apurinic or apyrimidinic site) lyase (AHRD V3.3 *** A0A2G2ZMB4_CAPAN)
		Solyc11g010740	3	0.890696	Glycosyltransferase (AHRD V3.3 *** A0A2U1PXH3_ARTAN)
		Solyc07g066080	5	0.952155	Ubiquitin-conjugating enzyme (AHRD V3.3 *** A0A200QCU7_9MAGN)
		Solyc03g121620	1	0.634246	Late embryogenesis abundant (LEA) hydroxyproline-rich glycoprotein family (AHRD V3.3 *** A0A2U1MMJ0_ARTAN)
		Solyc12g005090	5	0.957417	hypothetical protein (AHRD V3.3 *-* AT1G50730.3)
		Solyc07g042500	8	0.805972	alpha/beta-Hydrolases superfamily protein (AHRD V3.3 *** AT2G03140.9)
		Solyc08g015650	5	0.953863	la-related protein 6B-like (AHRD V3.3 *** A0A1S3YWP1_TOBAC)
		Solyc01g097880	5	0.98435	tRNA-specific adenosine deaminase, chloroplastic (AHRD V3.3 *** A0A2I0WQV8_9ASPA)
		Solyc08g079470	5	0.89715	Glycine cleavage T-protein (AHRD V3.3 *** A0A200QAZ4_9MAGN)
		Solyc12g089240	5	0.822572	B-box zinc finger protein 22 (AHRD V3.3 *** A0A1U8F0C2_CAPAN)	TF
		Solyc03g083330	5	0.902616	Dipeptidyl peptidase (AHRD V3.3 *** A0A1Y1HMI5_KLENI)
		Solyc05g008900	5	0.994367	DUF1218 domain-containing protein (AHRD V3.3 *** A0A1Q3BM99_CEPFO)
		Solyc06g008350	8	0.926907	Serine-threonine protein kinase (AHRD V3.3 *** A0A2U1MEB6_ARTAN)
		Solyc02g093750	5	0.791525	C3H4 type zinc finger protein (DUF23) (AHRD V3.3 *** Q9FM26_ARATH)
		Solyc04g071890	4	0.843822	Peroxidase (AHRD V3.3 *** K4BTH6_SOLLC)
		Solyc07g014620	1	0.90592	Small auxin up-regulated RNA63
		Solyc06g069120	5	0.900277	BnaA05g33450D protein (AHRD V3.3 *** A0A078J4B8_BRANA)
		Solyc03g031430	5	0.969589	urease accessory protein F
		Solyc09g018460	8	0.854305	GRAS5	TF
		Solyc03g116330	8	0.510172	transmembrane protein (AHRD V3.3 *** AT1G74530.3)
		Solyc03g115850	3	0.877042	NAC domain-containing protein (AHRD V3.3 *** A0A2G3CZC4_CAPCH)	TF
		Solyc07g042930	3	0.914558	Rhomboid-like protein 14 (AHRD V3.3 *** A0A2K3N0Y0_TRIPR)
		Solyc02g063390	7	0.751986	3-oxo-5-alpha-steroid 4-dehydrogenase (DUF1295) (AHRD V3.3 *** O81042_ARATH)
		Solyc03g007210	5	0.876523	Receptor-like protein kinase (AHRD V3.3 *** A0A2K3PPP5_TRIPR)
		Solyc07g006850	4	0.828082	Xyloglucan endotransglucosylase/hydrolase (AHRD V3.3 *** A0A2G2WAC4_CAPBA)
		Solyc04g150134	5	0.543436	Indole-3-acetaldehyde oxidase (AHRD V3.3 *-* A0A2G2VPI3_CAPBA)
		Solyc12g042890	1	0.761636	Alpha/beta-Hydrolases superfamily protein (AHRD V3.3 *** A0A2U1Q9V2_ARTAN)
		Solyc07g007270	2	0.877134	Unknown protein
		Solyc05g015610	8	0.922957	Histidine kinase 3 (AHRD V3.3 *** A0A1U8EVH0_CAPAN)
		Solyc05g054570	8	0.959014	CRAL-TRIO lipid binding domain-containing protein (AHRD V3.3 *** A0A2U1PXE9_ARTAN)
		Solyc02g091390	8	0.818178	cold-regulated protein (AHRD V3.3 *** AT3G03341.1)
		Solyc08g066680	5	0.872496	Exostosin-like (AHRD V3.3 *** A0A200QDL7_9MAGN)
		Solyc12g016210	8	0.872417	tRNA dimethylallyltransferase (AHRD V3.3 *** AT3G23255.2)
		Solyc09g074280	5	0.992284	Ankyrin repeat-containing protein (AHRD V3.3 *** A0A2U1QG31_ARTAN)
		Solyc03g005450	8	0.965476	Cellulose synthase (AHRD V3.3 *** A0A200Q4F9_9MAGN)
		Solyc12g007140	1	0.765674	hypothetical protein (AHRD V3.3 *-* AT5G42710.2)
		Solyc01g087470	5	0.933487	Peptidylprolyl isomerase (AHRD V3.3 *** A0A2G3DGW7_CAPCH)
		Solyc01g081310	8	0.908624	glutathione S-transferase T3
		Solyc01g096810	5	0.958371	EIL3	TF
		Solyc02g080130	5	0.907857	Chaperone protein dnaJ 50 (AHRD V3.3 *** A0A2G3A964_CAPAN)
		Solyc12g021170	5	0.935211	Electron transfer flavoprotein-ubiquinone oxidoreductase (AHRD V3.3 *** A0A200QEC5_9MAGN)
		Solyc02g069670	2	0.72018	alpha-glucosidase (AHRD V3.3 *** A0A2I4FA71_9ROSI)
		Solyc10g050840	5	0.729755	Peptidase S9 (AHRD V3.3 *** A0A200PNL2_9MAGN)
		Solyc12g032930	5	0.789839	CBS domain containing protein (AHRD V3.3 *** B6U1W0_MAIZE)
		Solyc03g098760	8	0.62156	Serine protease inhibitor 1 (AHRD V3.3 *** A0A2G2XWX1_CAPAN)
		Solyc12g027540	8	0.786501	Unknown protein
		Solyc01g095790	8	0.972543	Protein SDE2-like protein (AHRD V3.3 *** A0A2G3BTD6_CAPCH)
		Solyc01g080990	8	0.819697	S-adenosyl-L-methionine-dependent methyltransferases superfamily protein (AHRD V3.3 *** A0A2U1LGR9_ARTAN)
		Solyc12g008650	4	0.873832	Inositol oxygenase (AHRD V3.3 *** A0A200QVH1_9MAGN)
		Solyc01g107825	3	0.937428	Glycosyltransferase (AHRD V3.3 *** P93365_TOBAC)
		Solyc04g072880	8	0.652896	CycH1_2

## Sheet: specific DETs Leaf Tondo
specifici	n.	SOL_ID	Cluster_DETs	Cluster_score	Description	TF genes
Leaf_Tondo_Down	111	Solyc10g050890	4	0.99158	nitrite reductase 2
		Solyc09g007480	2	0.939423	transmembrane protein (AHRD V3.3 -** AT5G03120.1)
		Solyc12g056960	4	0.960759	putative glucan 1,3-beta-glucosidase (AHRD V3.3 *** Q5W708_ORYSJ)
		Solyc10g006700	6	0.668532	Calcium-binding protein PBP1 (AHRD V3.3 *** A0A1U8EDM6_CAPAN)
		Solyc02g092370	4	0.970033	Transcription factor GRAS (AHRD V3.3 *** A0A200QN05_9MAGN)	TF
		Solyc01g006140	7	0.936947	CDT1-like protein a, chloroplastic (AHRD V3.3 *** A0A2I4F6Q2_9ROSI)
		Solyc03g044220	6	0.85397	F-box protein (AHRD V3.3 *** A0A2G2XGV7_CAPBA)
		Solyc03g114070	7	0.874759	Rac-like GTP binding protein (AHRD V3.3 *** Q9S821_PHYPA)
		Solyc06g083470	4	0.955332	NAD(P)-binding Rossmann-fold superfamily protein (AHRD V3.3 *** F4IKL5_ARATH),Pfam:PF13561
		Solyc02g080900	6	0.915306	Wall-associated receptor kinase-like protein (AHRD V3.3 *** A0A2K3NTT9_TRIPR)
		Solyc08g080070	7	0.93742	Transmembrane protein, putative (DUF1191) (AHRD V3.3 *** Q8GYJ5_ARATH)
		Solyc09g074830	1	0.936875	protein kinase WEE1
		Solyc01g005680	6	0.909249	Cytokinin riboside 5'-monophosphate phosphoribohydrolase (AHRD V3.3 *** A0A2I4FSE2_9ROSI)
		Solyc11g007920	6	0.869851	Histone H2B (AHRD V3.3 *-* A0A200PZ88_9MAGN)	TF
		Solyc06g054270	2	0.973734	Sugar transporter protein 11
		Solyc05g006750	4	0.989125	Glutathione S-transferase (AHRD V3.3 *** A0A200QY01_9MAGN)
		Solyc04g051880	7	0.98853	Mitochodrial transcription termination factor (AHRD V3.3 *-* A0A2U1MAL3_ARTAN)
		Solyc07g006410	2	0.890273	transmembrane protein (AHRD V3.3 *** AT4G16850.1)
		Solyc07g008600	4	0.849007	receptor-like protein 12 (AHRD V3.3 *** A0A1U8F5D2_CAPAN)
		Solyc05g012720	1	0.921161	mitotic checkpoint protein BUB3.3 (AHRD V3.3 *** A0A2I4FXI7_9ROSI)
		Solyc10g006370	2	0.97578	Protein LHCP TRANSLOCATION DEFECT (AHRD V3.3 *** A0A1U8ENV2_CAPAN)
		Solyc08g061640	6	0.880054	transmembrane protein (AHRD V3.3 *** AT5G21910.1)
		Solyc01g095220	6	0.88923	Unknown protein
		Solyc02g063020	4	0.967919	Major facilitator superfamily protein (AHRD V3.3 *** A0A2U1P386_ARTAN)
		Solyc04g077360	2	0.934433	G-type lectin S-receptor-like serine/threonine-protein kinase (AHRD V3.3 *** A0A2G2WZY5_CAPBA)
		Solyc09g084450	2	0.898241	Protease inhibitor I (AHRD V3.3 *** Q07459_SOLTU)
		Solyc02g089690	4	0.933332	Protein trichome birefringence-like 19 (AHRD V3.3 *** A0A2G2XIK2_CAPBA)
		Solyc03g063100	7	0.767433	single flower truss
		Solyc04g071940	7	0.901818	NAD(P)-binding Rossmann-fold superfamily protein (AHRD V3.3 *** A0A2U1L0Y3_ARTAN),Pfam:PF13561
		Solyc01g099010	7	0.947574	GDSL esterase/lipase At5g03980-like (AHRD V3.3 *** A0A1U8DUA9_CAPAN)
		Solyc06g051350	1	0.937634	Protein trichome birefringence-like 28 (AHRD V3.3 *** A0A1J3CSC5_NOCCA)
		Solyc02g065050	2	0.959764	aspartic proteinase PCS1-like (AHRD V3.3 *** A0A2G3A5E0_CAPAN)
		Solyc06g082210	4	0.985319	Protein LIGHT-DEPENDENT SHORT HYPOCOTYLS 6 (AHRD V3.3 *** A0A1J3GXN6_NOCCA)
		Solyc07g043150	4	0.966115	Glycosyltransferase (AHRD V3.3 *** Q94IF2_TOBAC)
		Solyc08g082470	6	0.866563	Late embryogenesis abundant (LEA) hydroxyproline-rich glycoprotein family (AHRD V3.3 *** Q9T0A8_ARATH)
		Solyc06g150135	2	0.765761	Unknown protein
		Solyc10g084430	2	0.96007	RING/U-box superfamily protein (AHRD V3.3 *** A0A2U1Q288_ARTAN)
		Solyc01g068620	2	0.941255	Polyketide cyclase / dehydrase and lipid transport protein (AHRD V3.3 *** Q9M120_ARATH)
		Solyc04g064860	6	0.928329	MADS-box transcription factor 23 (AHRD V3.3 *** A0A2G2Y5S9_CAPAN)	TF
		Solyc11g008530	6	0.603412	Dicer-like 2d
		Solyc11g008680	3	0.853919	Acyl-[acyl-carrier-protein] desaturase (AHRD V3.3 *** A0A2G3B0E0_CAPCH)
		Solyc08g079790	7	0.961114	Nucleotide-sugar transporter family protein (AHRD V3.3 *** A0A2U1PWK4_ARTAN)
		Solyc11g022590	2	0.968698	trypsin inhibitor-like protein precursor
		Solyc07g045100	3	0.778046	Eukaryotic aspartyl protease family protein (AHRD V3.3 *** G7KD30_MEDTR)
		Solyc09g010810	1	0.942247	Kinesin-like protein (AHRD V3.3 *** A0A2G2YR28_CAPAN)
		Solyc11g013130	4	0.923005	Unknown protein
		Solyc09g018220	6	0.985433	Tobacco mosaic virus resistance-2
		Solyc12g009110	4	0.960308	O-methyltransferase, putative (AHRD V3.3 *** B9SUX6_RICCO)
		Solyc10g055820	4	0.911005	Chitinase (AHRD V3.3 *** B9VRK7_CAPAN)
		Solyc10g078370	4	0.984462	Auxin Efflux Facilitator 9
		Solyc11g071470	1	0.965182	Transferase (AHRD V3.3 *** A0A200R9Q7_9MAGN)
		Solyc04g078550	4	0.934207	WRKY transcription factor 7	TF
		Solyc07g040900	1	0.945125	Alpha/beta hydrolase fold-3 (AHRD V3.3 *-* A0A200PPT1_9MAGN)
		Solyc08g016220	2	0.731964	Receptor like protein (AHRD V3.3 *** A0A1S8AD65_CITLI)
		Solyc02g089990	7	0.956648	HTH-type transcriptional regulator (AHRD V3.3 *** A0A2P5FXV7_TREOI)
		Solyc05g009760	4	0.984502	Disease resistance protein (CC-NBS-LRR class) family (AHRD V3.3 --* AT5G48620.6)
		Solyc05g052950	3	0.831651	Regulator of chromosome condensation (RCC1) family protein (AHRD V3.3 *** Q9M2S1_ARATH)
		Solyc01g097920	4	0.899676	Cysteine synthase (AHRD V3.3 *** A0A1U8E591_CAPAN)
		Solyc03g114800	7	0.973443	Sulfotransferase (AHRD V3.3 *** A0A2G3CYQ4_CAPCH)
		Solyc06g035940	6	0.516526	Homeobox-leucine zipper protein ROC5 (AHRD V3.3 *** A0A2G2X6G6_CAPBA)	TF
		Solyc09g091200	4	0.98683	Serinc-domain containing serine and sphingolipid biosynthesis protein (AHRD V3.3 *** A0A2U1P747_ARTAN)
		Solyc07g007050	4	0.976754	hypothetical protein (AHRD V3.3 *-* AT2G46490.1)
		Solyc01g104880	4	0.914009	Phosphatidylserine decarboxylase proenzyme 2 (AHRD V3.3 *** A0A2G3AWK6_CAPCH)
		Solyc03g112700	7	0.875445	Herbivore elicitor-regulated 1 (AHRD V3.3 *** S5ZR43_NICAT)
		Solyc01g088480	1	0.877656	UMP-CMP kinase (AHRD V3.3 *** A0A2G2XT48_CAPBA),Pfam:PF00406
		Solyc02g071310	4	0.953812	Awpm-19-like family protein (AHRD V3.3 *** A0A2K3KYB6_TRIPR)
		Solyc10g052510	6	0.673947	Isoflavone reductase homolog (AHRD V3.3 *** IFRH_SOLTU)
		Solyc12g006380	6	0.706779	2-oxoglutarate-dependent dioxygenase
		Solyc07g006590	4	0.943562	hypothetical protein (AHRD V3.3 *** AT5G35732.1)
		Solyc12g032960	4	0.986134	Photosystem I P700 chlorophyll a apoprotein A1 (AHRD V3.3 *-* J7H3U2_CAPAN)
		Solyc02g067700	4	0.913618	RING/U-box superfamily protein (AHRD V3.3 *-* A0A2U1LDD8_ARTAN)
		Solyc07g043250	4	0.778034	VQ motif-containing protein 22 (AHRD V3.3 *** A0A2G2Z0Y6_CAPAN)
		Solyc09g089790	4	0.969411	2-oxoglutarate (2OG) and Fe(II)-dependent oxygenase superfamily protein (AHRD V3.3 *** O80850_ARATH)
		Solyc06g008270	6	0.919923	Cladosporium fulvum resistance 2.2
		Solyc09g097960	4	0.831573	NAD(P)-linked oxidoreductase, aldo/keto reductase family protein (AHRD V3.3 *** A0A1Y1HY98_KLENI)
		Solyc02g070890	4	0.901923	Flagellin Sensing 2
		Solyc03g113040	4	0.978095	ABC transporter A family member 7 (AHRD V3.3 *** A0A2G3CYH9_CAPCH)
		Solyc02g071820	1	0.910512	LRR_1 domain-containing protein/Pkinase_Tyr domain-containing protein/Malectin domain-containing protein (AHRD V3.3 *** A0A1Q3CJY9_CEPFO)
		Solyc10g080900	6	0.903648	ripening related X72730
		Solyc10g051377	4	0.957163	RNA-binding protein (AHRD V3.3 *** O24106_NICGU)
		Solyc03g098250	6	0.843541	DNA polymerase epsilon subunit (AHRD V3.3 *** A0A2G2X7U4_CAPBA)
		Solyc04g054800	6	0.681332	UPSTREAM OF FLC protein (DUF966) (AHRD V3.3 *** A0A1P8BC74_ARATH)
		Solyc07g043170	7	0.973422	Glycosyltransferase (AHRD V3.3 *** Q94IF2_TOBAC)
		Solyc01g106090	2	0.989361	PsbP domain-containing protein 1, chloroplastic (AHRD V3.3 *** A0A2G3BUZ8_CAPCH)
		Solyc06g074030	3	0.829587	Polynucleotidyl transferase, ribonuclease H-like superfamily protein (AHRD V3.3 *** A0A2U1M9A7_ARTAN)
		Solyc06g008620	2	0.531458	TolB protein-related protein (AHRD V3.3 *** A0A2U1LVX5_ARTAN)
		Solyc01g102340	1	0.969532	R2R3MYB transcription factor 61	TF
		Solyc09g092130	2	0.993108	Sucrose phosphate synthase (AHRD V3.3 *** A0A0B5L7E2_LILDA)
		Solyc06g082070	1	0.969959	Protein trichome birefringence-like 45 (AHRD V3.3 *** A0A2G3CBV9_CAPCH)
		Solyc10g076780	4	0.954568	Alpha 1,4-glycosyltransferase family protein (AHRD V3.3 *** F4IS00_ARATH)
		Solyc11g010760	3	0.517278	Glycosyltransferase (AHRD V3.3 *** A0A2U1PXH3_ARTAN)
		Solyc03g116900	6	0.980349	Metal transporter Nramp3 (AHRD V3.3 *** A0A2G2WQR3_CAPBA)
		Solyc08g079660	2	0.904829	Clp protease-related protein, chloroplastic (AHRD V3.3 *** A0A1U8GJ95_CAPAN)
		Solyc04g009870	1	0.908582	Unknown protein
		Solyc09g011770	7	0.800836	RING/FYVE/PHD zinc finger superfamily protein (AHRD V3.3 *-* B6SN54_MAIZE)
		Solyc12g098130	2	0.710263	glycine-rich protein 5-like (AHRD V3.3 *-* XP_010314856.1)
		Solyc11g006910	4	0.973058	Ferredoxin (AHRD V3.3 *** K4D4V2_SOLLC)
		Solyc07g008620	4	0.879449	EIX receptor 1
		Solyc08g014490	4	0.972817	HXXXD-type acyl-transferase family protein (AHRD V3.3 *** F4JBC7_ARATH)
		Solyc01g094210	7	0.963887	NAD(P)-binding Rossmann-fold superfamily protein (AHRD V3.3 *** A0A2U1PI64_ARTAN)
		Solyc03g113980	4	0.84605	Calmodulin binding protein-like (AHRD V3.3 *** A0A200RE12_9MAGN)
		Solyc04g008880	7	0.934691	UDP-N-acetylmuramoyl-tripeptide--D-alanyl-D-alanine ligase (AHRD V3.3 *** A0A318T9G3_9RHIZ)
		Solyc05g013640	2	0.697196	Unknown protein
		Solyc03g044740	2	0.972993	Methyl esterase 1 (AHRD V3.3 *** A0A2U1LMY0_ARTAN)
		Solyc11g005700	4	0.890243	RING-type E3 ubiquitin transferase (AHRD V3.3 *** A0A2G2VFF2_CAPBA)
		Solyc02g062330	7	0.919536	Kinesin-like protein (AHRD V3.3 *** A0A2G2XB42_CAPBA)
		Solyc02g092075	6	0.930704	Unknown protein	TF
		Solyc06g008590	3	0.647281	auxin-regulated IAA17
		Solyc12g099330	6	0.907106	Unknown protein
		Solyc04g074030	2	0.931547	Receptor protein kinase, putative (AHRD V3.3 *** A0A061FG24_THECC)
		Solyc04g007390	2	0.757517	Protein kinase family protein (AHRD V3.3 *** A0A1P8BDJ0_ARATH)
Leaf_Tondo_Up	93	Solyc09g092720	2	0.940341	glycine-rich protein 3 short isoform-like (AHRD V3.3 *** XP_004247911.1)
		Solyc00g500297	8	0.756685	50S ribosomal protein L2 (AHRD V3.3 *** H6T990_9CARY)
		Solyc00g500339	5	0.754743	Unknown protein
		Solyc11g006740	5	0.737685	F-box domain, Phloem protein 2-like protein (AHRD V3.3 *** A0A2U1NHQ2_ARTAN)
		Solyc09g089540	8	0.685886	Proteinase inhibitor (AHRD V3.3 *** Q93X99_IPOBA)
		Solyc08g077910	4	0.832942	Expansin-like B1 (AHRD V3.3 *** A0A2G2VI71_CAPBA)
		Solyc03g114860	7	0.690091	alpha-1,4-glucan-protein synthase [UDP-forming] 2-like (AHRD V3.3 *** A0A2G3A1X9_CAPAN)
		Solyc00g500190	2	0.890628	30S ribosomal protein S2, chloroplastic (AHRD V3.3 *** I6N946_DATST)
		Solyc00g052530	8	0.753648	Unknown protein
		Solyc05g055070	8	0.962692	Ethylene receptor (AHRD V3.3 *** A0A2G2WUD6_CAPBA)
		Solyc03g070430	4	0.861113	Unknown protein
		Solyc12g007060	8	0.910718	serine-rich protein-like protein (AHRD V3.3 --* AT5G55980.1)
		Solyc12g009300	3	0.843174	fruit sucrose synthase
		Solyc12g056115	8	0.912298	Unknown protein
		Solyc10g061887	2	0.843528	NAD(P)H-quinone oxidoreductase subunit 2, chloroplastic (AHRD V3.3 *** J7H400_CAPAN)
		Solyc01g106110	8	0.969764	F-box protein PP2-B10 (AHRD V3.3 *** A0A2G3BV22_CAPCH)
		Solyc03g098710	8	0.657688	Kunitz-like protease inhibitor (AHRD V3.3 *** I6QIF0_HELAN)
		Solyc09g084470	2	0.734197	Proteinase inhibitor 1 PPI3B2 (AHRD V3.3 *** Q4FE26_SOLTU)
		Solyc09g084440	2	0.842283	Proteinase inhibitor 1 PPI3A2 (AHRD V3.3 *** Q4FE23_SOLTU)
		Solyc01g056940	8	0.833771	Ubiquitin (AHRD V3.3 *** B1P770_LOLTE)
		Solyc02g077940	2	0.824635	Unknown protein
		Solyc01g098910	5	0.901076	Peroxisomal adenine nucleotide carrier 1 (AHRD V3.3 *** A0A1U8DU94_CAPAN)
		Solyc04g053080	8	0.832295	Cysteine proteinases superfamily protein (AHRD V3.3 *** Q9LYC7_ARATH)
		Solyc03g078300	8	0.820557	NBS-LRR resistance protein (AHRD V3.3 *** A0A2K3NU03_TRIPR)
		Solyc02g092770	4	0.836182	Sigma-B regulation protein RsbQ (AHRD V3.3 *** A0A2V2Z439_9BACL)
		Solyc06g068130	2	0.707683	Tetratricopeptide repeat (TPR)-like superfamily protein (AHRD V3.3 *-* F4K464_ARATH)
		Solyc04g071083	4	0.904831	Unknown protein
		Solyc02g014030	5	0.858309	Serine/threonine/dual specificity protein kinase, catalytic domain-containing protein (AHRD V3.3 *** A0A2U1M6E8_ARTAN)
		Solyc04g007120	5	0.995627	Ubiquitin receptor RAD23c (AHRD V3.3 *** A0A2G2WS01_CAPBA)
		Solyc02g080970	8	0.909412	Core-2 i-branching beta-n-acetylglucosaminyltransferase family protein (AHRD V3.3 *-* A0A2K3MVY8_TRIPR)
		Solyc04g078860	1	0.95603	glutamate receptor-like 1.1
		Solyc02g030225	5	0.872583	UDP-glucose 4-epimerase (AHRD V3.3 *** A0A1Y1ITM0_KLENI)
		Solyc08g062180	5	0.809817	protein BIG GRAIN 1-like A (AHRD V3.3 *** A0A2I4FTX4_9ROSI)
		Solyc01g097520	8	0.60252	annexin 5
		Solyc04g008940	5	0.810824	GRAM domain-containing protein (AHRD V3.3 *** A0A1Q3B313_CEPFO)
		Solyc03g034370	5	0.82258	Unknown protein
		Solyc12g014430	4	0.856828	Cellulose synthase (AHRD V3.3 *** A0A200QCL6_9MAGN)
		Solyc10g062050	5	0.858833	NADH dehydrogenase subunit 2 (AHRD V3.3 *-* A0A0B4L0G8_9ROSA)
		Solyc02g093960	5	0.890526	Endosomal targeting BRO1-like domain-containing protein (AHRD V3.3 *** A0A2U1PPW2_ARTAN)
		Solyc09g014450	5	0.941576	Clathrin light chain (AHRD V3.3 *** A0A2G3BKE5_CAPCH)
		Solyc10g008470	5	0.850454	ELMO/CED-12 family protein (AHRD V3.3 *** A0A1P8APM3_ARATH)
		Solyc10g078880	5	0.704972	DNA-directed RNA polymerase subunit beta (AHRD V3.3 *** A0A2G3BHQ3_CAPCH)
		Solyc01g099750	8	0.842867	Heparan-alpha-glucosaminide N-acetyltransferase-like protein (DUF1624) (AHRD V3.3 *** Q94CC1_ARATH)
		Solyc12g049560	5	0.933981	Ethylene-responsive transcription factor (AHRD V3.3 *** A0A2G2ZB67_CAPAN)	TF
		Solyc01g150176	8	0.749127	Gibberellin regulated protein (AHRD V3.3 *** A0A200Q364_9MAGN)
		Solyc02g084870	5	0.950463	mitogen-activated protein kinase 8
		Solyc08g075810	5	0.870182	AMP-dependent synthetase/ligase (AHRD V3.3 *** A0A200QNF3_9MAGN)
		Solyc00g500327	2	0.770137	Protein Ycf2 (AHRD V3.3 *** A0A1Z1GA65_LITCN)
		Solyc11g010840	5	0.947906	KH domain-containing protein (AHRD V3.3 *** A0A2I0WKQ9_9ASPA)
		Solyc02g067760	8	0.616074	R2R3MYB transcription factor 21	TF
		Solyc02g082240	4	0.913865	Unknown protein
		Solyc05g007940	5	0.943997	LERNALX L.esculentum ribonuclease lx
		Solyc09g065000	3	0.930578	Eukaryotic aspartyl protease family protein (AHRD V3.3 *** A0A2U1ML86_ARTAN)
		Solyc09g056100	2	0.921647	4-dihydroxy-2-butanone 4-phosphate synthase (chloroplast) (AHRD V3.3 --* YP_009463666.1)
		Solyc10g078860	1	0.697635	DNA-directed RNA polymerase subunit beta (AHRD V3.3 *** A0A2G3BHQ3_CAPCH)
		Solyc08g076370	5	0.942904	Homeobox-leucine zipper protein ROC3 (AHRD V3.3 *** A0A2G3DCR4_CAPCH)	TF
		Solyc00g500085	2	0.672285	Cytochrome c biogenesis protein CcsA (AHRD V3.3 *** A0A1U8QCK2_CAPAN)
		Solyc11g062220	8	0.917505	Zinc finger CCCH domain-containing protein 44 (AHRD V3.3 *-* A0A2G3B9D7_CAPCH)	TF
		Solyc11g019890	5	0.844155	Adenylate isopentenyltransferase (AHRD V3.3 *** A0A2G2WHN5_CAPBA)
		Solyc08g014100	5	0.71398	Pentatricopeptide repeat-containing protein (AHRD V3.3 *** A0A1U8EU96_CAPAN)
		Solyc00g047190	8	0.803338	Unknown protein
		Solyc08g077300	8	0.867232	UMP-CMP kinase (AHRD V3.3 *** A0A2G3AFB8_CAPAN),Pfam:PF00406
		Solyc03g116260	4	0.827171	2-oxoglutarate (2OG) and Fe(II)-dependent oxygenase superfamily protein (AHRD V3.3 *** Q9LJ66_ARATH)
		Solyc02g082080	5	0.928843	Copper transporter (AHRD V3.3 *** E9LK45_VITVI)
		Solyc00g500207	8	0.722424	30S ribosomal protein S14, chloroplastic (AHRD V3.3 *-* A0A2G2X601_CAPBA)
		Solyc01g095150	5	0.770318	late embryogenesis-like protein
		Solyc12g056780	5	0.857282	HSP20-like chaperone (AHRD V3.3 *** A0A2U1QD54_ARTAN)
		Solyc06g068440	7	0.53907	cinnamoyl-CoA reductase
		Solyc12g098380	5	0.844883	Myosin-binding protein 2 (AHRD V3.3 *** A0A2G3B517_CAPCH)
		Solyc12g013820	8	0.678847	Ubiquitin-conjugating enzyme (AHRD V3.3 *-* A0A200QWS6_9MAGN)
		Solyc07g042235	8	0.887062	Retrovirus-related Pol polyprotein from transposon TNT 1-94 (AHRD V3.3 *-* POLX_TOBAC)
		Solyc03g097500	3	0.876248	Transferase (AHRD V3.3 *** A0A200QGG9_9MAGN)
		Solyc10g017830	5	0.945825	Protein kinase (AHRD V3.3 *-* A7L4B0_CARPA)
		Solyc02g083520	5	0.939761	self-pruning G-box protein	TF
		Solyc10g075150	2	0.861132	Non-specific lipid-transfer protein (AHRD V3.3 *** A0A2G2YKI8_CAPAN)
		Solyc12g010400	5	0.725058	hypothetical protein (AHRD V3.3 *-* AT2G46490.1)
		Solyc03g019920	3	0.985514	Late embryogenesis abundant (LEA) hydroxyproline-rich glycoprotein family (AHRD V3.3 *** Q9SLI0_ARATH)
		Solyc06g009690	5	0.955811	ARM repeat superfamily protein (AHRD V3.3 *** AT2G39910.1)
		Solyc11g007470	8	0.874458	Glycosyltransferase (AHRD V3.3 *** A0A2I4G8J4_9ROSI)
		Solyc02g071280	2	0.884036	Ribosome maturation factor RimM (AHRD V3.3 *** A0A1J3G163_NOCCA)
		Solyc01g058003	8	0.814488	Reverse transcriptase (AHRD V3.3 *-* Q8W452_BRANA)
		Solyc05g014930	8	0.43642	Protein FAR1-RELATED SEQUENCE 5 (AHRD V3.3 --* A0A2I0X1F3_9ASPA)	TF
		Solyc10g005320	8	0.773866	Tryptophan synthase beta chain (AHRD V3.3 *** B2J8R2_NOSP7)
		Solyc05g009310	2	0.798798	Zinc finger protein CONSTANS-LIKE 7 (AHRD V3.3 *** A0A2G2VK65_CAPBA)	TF
		Solyc12g150132	5	0.836156	extensin-2-like (AHRD V3.3 *-* A0A1U8ESB3_CAPAN)
		Solyc03g118810	8	0.809669	Calcium-binding allergen Ole e 8 (AHRD V3.3 *** A0A2G2WQF6_CAPBA)
		Solyc12g005030	3	0.983238	Calcium-dependent protein kinase (AHRD V3.3 *** Q9XER6_SOLTU)
		Solyc08g078890	8	0.592665	Bifunctional inhibitor/lipid-transfer protein/seed storage 2S albumin superfamily protein (AHRD V3.3 *-* Q9SXE7_ARATH)
		Solyc12g011310	3	0.980155	Glutathione S-transferase-like protein (AHRD V3.3 *** A0A2K3N2T5_TRIPR)
		Solyc11g006440	2	0.781048	Cupredoxin (AHRD V3.3 *** A0A2U1LF28_ARTAN)
		Solyc00g500373	5	0.584314	Magnesium transporter CorA-like family protein (AHRD V3.3 *-* A0A2K3P294_TRIPR)
		Solyc00g181250	8	0.937473	Photosystem II CP43 reaction center protein (AHRD V3.3 *-* A0A2G2V3B6_CAPBA)
		Solyc11g021080	2	0.680052	Protein Ycf2 (AHRD V3.3 *-* A0A2G2XPU4_CAPBA)

## Sheet: specific DETs Root M82
specifici	n.	SOL_ID	Cluster_DETs	Cluster_score	Description	TF genes
Root_M82_Down	294	Solyc07g062140	7	0.882994	trehalose-phosphate synthase 1
		Solyc02g070040	7	0.908039	ethylene-responsive nuclear protein / ethylene-regulated nuclear protein (ERT2) (AHRD V3.3 *-* AT4G20880.1)
		Solyc11g008770	7	0.875281	LETM1 domain-containing protein (AHRD V3.3 *** A0A1Q3CV52_CEPFO)
		Solyc10g079350	7	0.740508	Glycosyltransferase (AHRD V3.3 *** A0A0A1WCT7_NICAT)
		Solyc06g083250	7	0.974657	Unknown protein
		Solyc02g094300	7	0.864377	ACT domain (AHRD V3.3 *** A0A200R426_9MAGN)
		Solyc12g036500	7	0.781165	DUF1666 domain-containing protein (AHRD V3.3 *** A0A1Q3CZB6_CEPFO)
		Solyc02g068310	7	0.907162	2-oxoglutarate (2OG) and Fe(II)-dependent oxygenase superfamily protein (AHRD V3.3 *** Q9XI75_ARATH)
		Solyc07g018010	6	0.928379	bHLH transcription factor139	TF
		Solyc02g068930	7	0.904687	Cytochrome c6, chloroplastic (AHRD V3.3 *** A0A1U8FS80_CAPAN)
		Solyc08g069232	7	0.976625	AIG2-like protein (AHRD V3.3 *** A0A2I4GNX8_9ROSI)
		Solyc06g005410	5	0.650956	Unknown protein
		Solyc08g065420	7	0.887141	bell-like homeodomain protein 4	TF
		Solyc04g014220	4	0.979882	RING/U-box superfamily protein (AHRD V3.3 *-* F4JJ02_ARATH)
		Solyc02g088190	2	0.866589	MYB transcription factor (AHRD V3.3 *-* A0A0U3IU11_MESCR)	TF
		Solyc01g065500	7	0.82461	C2 calcium/lipid-binding plant phosphoribosyltransferase family protein (AHRD V3.3 *** A0A061EZM2_THECC)
		Solyc03g115980	2	0.850418	Geranylgeranyl diphosphate reductase, chloroplastic (AHRD V3.3 *** A0A2G2WR46_CAPBA)
		Solyc04g080230	6	0.871638	DUF1195 domain-containing protein (AHRD V3.3 *** A0A1Q3BNM7_CEPFO)
		Solyc09g009290	7	0.845194	Ankyrin repeat (AHRD V3.3 *** A0A200R0L6_9MAGN)
		Solyc05g010590	1	0.956687	WPP domain-interacting tail-anchored protein 2 (AHRD V3.3 *** A0A1J3HWE7_NOCCA)
		Solyc09g072660	6	0.882353	FAD-binding Berberine family protein (AHRD V3.3 *** A0A1P8AT94_ARATH)
		Solyc12g011360	4	0.918018	Interactor of constitutive active ROPS 1-like protein (AHRD V3.3 *** A0A2K3NH99_TRIPR)
		Solyc01g087600	1	0.890488	transmembrane protein%2C putative (DUF288) (AHRD V3.3 *** AT2G41770.1)
		Solyc02g073580	2	0.748863	transcription factor TGA6-like (AHRD V3.3 *** A0A2I4DJ54_9ROSI)
		Solyc05g006930	7	0.911459	5'-AMP-activated protein kinase subunit beta-2 (AHRD V3.3 *** A0A1J3EBW5_NOCCA)
		Solyc03g116560	1	0.779092	Pentatricopeptide repeat (AHRD V3.3 *** A0A200QVA5_9MAGN)
		Solyc05g018600	1	0.819408	Actin-related protein 6 (AHRD V3.3 *** A0A1U8GPF8_CAPAN)
		Solyc12g008460	1	0.737763	Senescence/dehydration-associated protein-related protein (AHRD V3.3 *** A0A2U1Q0R2_ARTAN)
		Solyc09g089690	7	0.870043	2-oxoglutarate (2OG) and Fe(II)-dependent oxygenase superfamily protein (AHRD V3.3 *** A0A2U1NTU8_ARTAN)
		Solyc02g067490	7	0.719115	Actin cross-linking protein (DUF569) (AHRD V3.3 *** Q9XIF7_ARATH)
		Solyc08g082230	7	0.771946	transmembrane protein (AHRD V3.3 *-* AT1G64385.2)
		Solyc03g020030	7	0.839685	Proteinase inhibitor type-2 (AHRD V3.3 *** A0A2G3A0T9_CAPAN)
		Solyc06g066340	7	0.9353	Homeodomain-like superfamily protein (AHRD V3.3 *-* A0A2U1QD82_ARTAN)	TF
		Solyc08g075850	1	0.913516	50S ribosomal protein L24 (AHRD V3.3 *** A0A2G3DCX3_CAPCH)
		Solyc09g005035	1	0.614507	Unknown protein
		Solyc04g045470	7	0.887171	O-fucosyltransferase (AHRD V3.3 *** A0A2P5CW83_PARAD)
		Solyc09g007550	4	0.901894	Protein indeterminate-domain 12 (AHRD V3.3 *** A0A2G2V7B7_CAPBA)	TF
		Solyc09g075560	6	0.992465	Hexosyltransferase (AHRD V3.3 *** A0A2G3BWD5_CAPCH)
		Solyc06g071330	4	0.845374	Nucleobase-ascorbate transporter 8 (AHRD V3.3 *** A0A2G3C9N0_CAPCH)
		Solyc02g071360	4	0.891066	2-oxoglutarate (2OG) and Fe(II)-dependent oxygenase superfamily protein (AHRD V3.3 *** F4I629_ARATH)
		Solyc12g056250	4	0.791522	Glutathione S-transferase (AHRD V3.3 *** A0A200QUC6_9MAGN)
		Solyc02g067040	4	0.929763	Protein ENHANCED DISEASE RESISTANCE 2-like (AHRD V3.3 *** A0A1J3E5X3_NOCCA)
		Solyc02g030100	7	0.918752	Vacuolar protein sorting-associated protein 54, chloroplastic (AHRD V3.3 *-* A0A2G3D2K9_CAPCH)
		Solyc08g078490	7	0.96852	Formyltetrahydrofolate deformylase-like protein (AHRD V3.3 *** A0A2K3NLL3_TRIPR)
		Solyc02g091590	4	0.968785	symbiosis receptor-like kinase (SYMRK)
		Solyc09g150145	7	0.961049	Retrovirus-related Pol polyprotein from transposon TNT 1-94 (AHRD V3.3 *-* A0A2K3LWA1_TRIPR)
		Solyc08g061950	1	0.727923	Unknown protein
		Solyc03g114920	1	0.969345	Pentatricopeptide repeat (AHRD V3.3 *** A0A200QVV9_9MAGN)
		Solyc01g108340	7	0.787773	Peptidyl-prolyl cis-trans isomerase D (AHRD V3.3 *** A0A2G3BVL2_CAPCH)
		Solyc01g068460	4	0.881173	Plant calmodulin-binding-like protein (AHRD V3.3 *** G7IW85_MEDTR)
		Solyc01g109880	1	0.48951	BZIP transcription factor (AHRD V3.3 *** Q8GTZ1_CAPCH)	TF
		Solyc12g009020	1	0.974639	MAP kinase kinase 1
		Solyc03g114710	1	0.580681	Glycosyltransferase (AHRD V3.3 *** A0A328DB01_9ASTE)
		Solyc05g010685	7	0.941071	Glycosyltransferase (AHRD V3.3 *** A0A077ERE3_ACTDE)
		Solyc06g008366	5	0.640451	Unknown protein
		Solyc03g078570	7	0.970699	Rab family GTPase (AHRD V3.3 *** A0A1Y1IFP9_KLENI)
		Solyc08g067840	2	0.86812	Photosystem II reaction center PsbP family protein (AHRD V3.3 *** A0A0F7GYP2_9ROSI)
		Solyc06g076640	1	0.960879	Tubulin beta chain (AHRD V3.3 *** A0A1U8H9E6_CAPAN)
		Solyc08g074490	4	0.937171	Nucleotide-diphospho-sugar transferase, nucleotide-diphospho-sugar transferase (AHRD V3.3 *** A0A2U1NHY0_ARTAN)
		Solyc06g074420	4	0.892773	Cytochrome P450 (AHRD V3.3 *** A0A200Q6A4_9MAGN)
		Solyc06g007960	6	0.820386	O-methyltransferase (AHRD V3.3 *** A0A076NBT0_VACCO)
		Solyc03g112320	2	0.868488	ferric reduction oxidase 8, mitochondrial (AHRD V3.3 *** A0A2I4E3B3_9ROSI)
		Solyc04g015050	1	0.894243	Trafficking protein particle complex subunit (AHRD V3.3 *** A0A2G2XYK8_CAPAN)
		Solyc04g071520	6	0.901074	Transcription elongation factor (TFIIS) family protein (AHRD V3.3 *** A0A1P8BE77_ARATH)
		Solyc12g094500	7	0.901183	Alcohol dehydrogenase-like 7 (AHRD V3.3 *** A0A2G3B4K6_CAPCH)
		Solyc02g071490	4	0.943682	2-oxoglutarate (2OG) and Fe(II)-dependent oxygenase superfamily protein (AHRD V3.3 *** Q9SB32_ARATH)
		Solyc12g036825	7	0.695483	kinesin-like protein KIN-14P (AHRD V3.3 *-* XP_019066823.1)
		Solyc11g045030	4	0.951789	E3 ubiquitin-protein ligase (AHRD V3.3 *** Q9C803_ARATH)
		Solyc10g049800	7	0.906678	BnaC03g41030D protein (AHRD V3.3 *-* A0A078GC68_BRANA)
		Solyc01g094370	1	0.546206	remorin 2
		Solyc09g007020	4	0.83734	Pathogenesis-related protein 1 (AHRD V3.3 *** Q75QH2_CAPCH)
		Solyc07g053030	4	0.956345	Auxin-responsive GH3 family protein (AHRD V3.3 *-* A0A2U1LNK3_ARTAN)
		Solyc03g033820	5	0.666179	P-loop containing nucleoside triphosphate hydrolases superfamily protein (AHRD V3.3 *** A0A2U1NGS8_ARTAN)
		Solyc05g015220	1	0.959103	Mannosyl-oligosaccharide glucosidase GCS1 (AHRD V3.3 *** A0A2G3CQL2_CAPCH)
		Solyc02g090420	1	0.991191	50S ribosomal protein L25 (AHRD V3.3 *** A0A1J3IIM4_NOCCA)
		Solyc02g089065	7	0.954231	Protein SPIRAL1 (AHRD V3.3 *** A0A1U8FPZ4_CAPAN)
		Solyc03g007060	5	0.691039	Cell cycle regulated microtubule associated protein (AHRD V3.3 *** A0A1P8B7D6_ARATH)
		Solyc02g067080	1	0.989187	UDP-glucose 6-dehydrogenase (AHRD V3.3 *** Q6IVK6_TOBAC)
		Solyc09g082190	4	0.832928	DUF1677 domain-containing protein (AHRD V3.3 *** A0A1Q3CNW8_CEPFO)
		Solyc06g062500	1	0.866745	60S ribosomal protein L28 (AHRD V3.3 *** B3TLS3_ELAGV)
		Solyc02g070890	4	0.901923	Flagellin Sensing 2
		Solyc01g005253	1	0.967161	Sec14p-like phosphatidylinositol transfer family protein (AHRD V3.3 *** A0A1Y1I4L4_KLENI)
		Solyc01g098690	4	0.835247	Receptor-like protein 12 (AHRD V3.3 *** A0A1J6JWI2_NICAT)
		Solyc06g049070	1	0.97713	Nucleotide/sugar transporter family protein (AHRD V3.3 *** A0A2K3PIW2_TRIPR)
		Solyc08g081070	7	0.913288	Mitochondrial substrate carrier family protein (AHRD V3.3 *** F4JP07_ARATH)
		Solyc10g083650	7	0.955967	Peroxiredoxin-2E, chloroplastic (AHRD V3.3 *** A0A2G2YMS7_CAPAN)
		Solyc10g077060	1	0.840433	S-acyltransferase (AHRD V3.3 *** A0A2G2VW27_CAPBA)
		Solyc07g150146	1	0.892063	Unknown protein
		Solyc05g012270	6	0.915716	Argininosuccinate synthase (AHRD V3.3 *** A0A1U8EP46_CAPAN)
		Solyc08g067390	4	0.914165	EG45-like domain containing protein (AHRD V3.3 *** A0A2I4GVG0_9ROSI)
		Solyc05g052450	4	0.982139	Protein trichome birefringence-like 32 (AHRD V3.3 *** A0A1U8GQI0_CAPAN)
		Solyc03g116260	4	0.827171	2-oxoglutarate (2OG) and Fe(II)-dependent oxygenase superfamily protein (AHRD V3.3 *** Q9LJ66_ARATH)
		Solyc03g005930	4	0.984102	Cyclic phosphodiesterase (AHRD V3.3 *** A0A2G2ZL60_CAPAN)
		Solyc11g069690	1	0.910522	Protein disulfide-isomerase 5-1 (AHRD V3.3 *** A0A1U8EZC9_CAPAN)
		Solyc12g005350	4	0.962801	Dihydroflavonol-4-reductase (AHRD V3.3 *** B6TUD3_MAIZE)
		Solyc11g018610	1	0.933451	Calcium-dependent protein kinase (AHRD V3.3 *** Q6EE27_9ROSI)
		Solyc06g083340	1	0.894818	Wound-induced basic protein (AHRD V3.3 *** A0A1U8H216_CAPAN)
		Solyc06g083030	4	0.870166	Carboxypeptidase (AHRD V3.3 *** A0A2G2WN52_CAPBA)
		Solyc03g081260	6	0.895755	Subtilisin-like protease SBT3.5 (AHRD V3.3 *** A0A1U8FZF7_CAPAN)
		Solyc02g076780	7	0.984472	MAP kinase kinase kinase 17
		Solyc06g074320	4	0.91507	Transcription factor TGA2 (AHRD V3.3 *** A0A2G3CAK2_CAPCH)	TF
		Solyc09g064610	1	0.738523	Disease resistance protein RGA2 (AHRD V3.3 *** A0A1U8GK21_CAPAN)
		Solyc06g071260	1	0.980412	BnaA06g17060D protein (AHRD V3.3 *** A0A078GFP7_BRANA)
		Solyc03g117690	7	0.818082	Eukaryotic aspartyl protease family protein (AHRD V3.3 *** A0A2U1P524_ARTAN)
		Solyc08g075490	2	0.908042	9-cis-epoxycarotenoid dioxygenase (AHRD V3.3 *** A0A193PR95_9LILI)
		Solyc07g056410	1	0.924075	Leucine-rich receptor-like protein kinase family protein (AHRD V3.3 *** A0A2U1LDI6_ARTAN)
		Solyc09g005880	4	0.906177	membrane-associated kinase regulator (AHRD V3.3 *** AT2G39370.1)
		Solyc06g051250	7	0.98475	RING/U-box superfamily protein (AHRD V3.3 *-* A0A2U1Q188_ARTAN)
		Solyc06g074850	1	0.905501	Carboxypeptidase (AHRD V3.3 *** A0A2G3CAN0_CAPCH)
		Solyc09g011770	7	0.800836	RING/FYVE/PHD zinc finger superfamily protein (AHRD V3.3 *-* B6SN54_MAIZE)
		Solyc02g092530	7	0.839114	Acetamidase/Formamidase (AHRD V3.3 *** A0A200R348_9MAGN)
		Solyc03g116173	7	0.898217	Retrovirus-related Pol polyprotein from transposon TNT 1-94 (AHRD V3.3 *-* A0A2K3MRD5_TRIPR)
		Solyc12g096980	4	0.880495	auxin-regulated IAA11
		Solyc02g063390	7	0.751986	3-oxo-5-alpha-steroid 4-dehydrogenase (DUF1295) (AHRD V3.3 *** O81042_ARATH)
		Solyc10g081250	7	0.955627	DNA polymerase (AHRD V3.3 *** A0A2G2YNF6_CAPAN)
		Solyc04g008880	7	0.934691	UDP-N-acetylmuramoyl-tripeptide--D-alanyl-D-alanine ligase (AHRD V3.3 *** A0A318T9G3_9RHIZ)
		Solyc01g106460	7	0.444128	bHLH transcription factor 007	TF
		Solyc05g008090	7	0.964545	TPX2 (Targeting protein for Xklp2) protein family (AHRD V3.3 *-* A0A2U1NUC4_ARTAN)
		Solyc09g014250	7	0.921868	Transcription factor DIVARICATA (AHRD V3.3 *** A0A2G2VYG4_CAPBA)	TF
		Solyc02g082840	7	0.803116	Protein GRIP (AHRD V3.3 *** A0A1U8FMA7_CAPAN)
		Solyc01g020440	7	0.871984	Replication factor C subunit 3 (AHRD V3.3 *** A0A1U8E9Y1_CAPAN)
		Solyc12g099540	6	0.862723	Kinesin-like protein (AHRD V3.3 *** A0A2G3B5J6_CAPCH)
		Solyc02g082720	6	0.865877	Protease Do-like 14-like protein (AHRD V3.3 *** A0A2K3MMS3_TRIPR)
		Solyc01g066980	4	0.909883	Flowering-promoting factor 1 (AHRD V3.3 *** A0A1U8FMN5_CAPAN)
		Solyc11g006630	4	0.922259	Disease resistance protein (AHRD V3.3 *** A0A2U1M2V8_ARTAN)
		Solyc09g005750	1	0.875838	DUF3741 domain-containing protein/DUF4378 domain-containing protein/VARLMGL domain-containing protein (AHRD V3.3 *** A0A1Q3B3Y4_CEPFO)
		Solyc05g008260	1	0.987787	Peptidyl serine alpha-galactosyltransferase (AHRD V3.3 *** SRGT1_ARATH)
		Solyc04g081910	1	0.923306	Calcium-dependent protein kinase (AHRD V3.3 *** Q8RW36_SOLLC)
		Solyc02g065600	4	0.832225	Protein trichome birefringence-like 19 (AHRD V3.3 *** A0A2G3D385_CAPCH)
		Solyc11g010813	7	0.960796	UDP-glycosyltransferase 91A1 (AHRD V3.3 *** A0A2G3B0B4_CAPCH)
		Solyc08g082240	7	0.827355	transmembrane protein (AHRD V3.3 --* AT1G64385.2)
		Solyc11g072040	7	0.877552	GDSL esterase/lipase (AHRD V3.3 *** A0A2K3NP63_TRIPR)
		Solyc12g088900	1	0.904455	Succinate dehydrogenase subunit 5, mitochondrial (AHRD V3.3 *** A0A2G2VHS1_CAPBA)
		Solyc09g082130	1	0.732983	spindle assembly abnormal protein (AHRD V3.3 *** AT4G14840.3)
		Solyc01g074020	7	0.889184	Zinc finger, HIT-type (AHRD V3.3 *** A0A2U1P2A6_ARTAN)
		Solyc07g007950	7	0.979374	Calmodulin-like protein 5 (AHRD V3.3 *** A0A1U8FML3_CAPAN)
		Solyc06g082470	7	0.576101	MAP kinase kinase kinase 42
		Solyc01g005660	6	0.951954	R2R3MYB transcription factor 5	TF
		Solyc10g006360	4	0.933065	hexon (AHRD V3.3 *** AT5G54850.1)
		Solyc11g061720	4	0.823081	Serine/threonine-protein kinase UCNL (AHRD V3.3 *** A0A2G3B973_CAPCH)
		Solyc07g049310	7	0.88432	Major facilitator superfamily protein (AHRD V3.3 *** A0A2U1QGR0_ARTAN)
		Solyc01g091060	7	0.569735	Pectinesterase (AHRD V3.3 *** A0A2G3BCT8_CAPCH)
		Solyc12g005810	4	0.960848	Unknown protein
		Solyc02g068740	4	0.978557	Glycine cleavage system H protein (AHRD V3.3 *** A0A1U8FKG0_CAPAN)
		Solyc08g082950	4	0.92956	Aluminum activated malate transporter family protein (AHRD V3.3 *** A0A2U1LM75_ARTAN)
		Solyc10g084320	6	0.886931	Subtilisin-like protease (AHRD V3.3 *** O82777_SOLLC)
		Solyc05g053070	1	0.876359	Unknown protein
		Solyc03g095310	5	0.776382	Cytochrome P450 (AHRD V3.3 *** A0A2U1PRC1_ARTAN)
		Solyc07g043680	7	0.873204	3-hydroxyisobutyryl-CoA hydrolase-like protein 5 (AHRD V3.3 *** A0A2G2XQ26_CAPBA)
		Solyc02g080900	6	0.915306	Wall-associated receptor kinase-like protein (AHRD V3.3 *** A0A2K3NTT9_TRIPR)
		Solyc07g064830	7	0.946261	1,4-alpha-glucan-branching enzyme 3, chloroplastic/amyloplastic (AHRD V3.3 *** A0A2G2WFE8_CAPBA)
		Solyc03g121970	7	0.876818	protein BIG GRAIN 1-like A (AHRD V3.3 *** A0A2I4FTX4_9ROSI)
		Solyc03g082520	6	0.859401	Small auxin up-regulated RNA36
		Solyc02g094450	1	0.970277	nucleolin (AHRD V3.3 *-* AT1G12830.1)
		Solyc01g096860	4	0.987789	AP2-like ethylene-responsive transcription factor (AHRD V3.3 *-* A0A2G2YVB3_CAPAN)	TF
		Solyc10g079170	7	0.93199	Leucine-rich repeat receptor-like tyrosine-protein kinase (AHRD V3.3 *** A0A2R6R578_ACTCH)
		Solyc06g074460	4	0.844436	Peroxisomal membrane protein PEX16 (AHRD V3.3 *** A0A1U8H3H0_CAPAN)
		Solyc03g121900	2	0.812357	Bifunctional inhibitor/plant lipid transfer protein/seed storage helical domain containing protein (AHRD V3.3 *** A0A2P5DNS6_PARAD)
		Solyc04g007150	6	0.942502	Glycoside hydrolase family 31 (AHRD V3.3 *** A0A2U1PBY7_ARTAN)
		Solyc01g090470	7	0.800257	rRNA processing protein-like protein (AHRD V3.3 *** A0A1P8BD18_ARATH)
		Solyc02g092820	6	0.812131	IAA-amido synthetase 3-4
		Solyc07g005190	7	0.716934	Lysosomal Pro-X carboxypeptidase (AHRD V3.3 *** A0A1J3DVN3_NOCCA)
		Solyc05g051460	1	0.709535	Homeobox-leucine zipper protein HOX4 (AHRD V3.3 *** A0A2G2Y5D1_CAPAN)	TF
		Solyc05g018700	1	0.644423	Protein disulfide-isomerase (AHRD V3.3 *** A0A2G2WTW8_CAPBA)
		Solyc01g091870	7	0.930277	SPX domain-containing protein (AHRD V3.3 *** D7MDY2_ARALL)
		Solyc04g008800	1	0.954425	protein translocase subunit (AHRD V3.3 *** AT3G51010.1)
		Solyc07g043660	7	0.96149	AMP-dependent synthetase/ligase (AHRD V3.3 *** A0A200QNF3_9MAGN)
		Solyc01g095220	6	0.88923	Unknown protein
		Solyc02g068315	7	0.92217	2-oxoglutarate (2OG) and Fe(II)-dependent oxygenase superfamily protein (AHRD V3.3 *** Q9XI75_ARATH)
		Solyc03g111050	7	0.855306	CONSTANS interacting protein 5
		Solyc09g005570	6	0.903401	hypothetical protein (AHRD V3.3 *-* AT5G58630.1)
		Solyc01g107990	7	0.929688	PI-PLC X domain-containing protein (AHRD V3.3 *** A0A2G2W995_CAPBA)
		Solyc04g049140	7	0.883614	Transcription factor jumonji (JmjC) domain-containing protein (AHRD V3.3 *** Q8VYB9_ARATH)
		Solyc09g007140	1	0.933827	Protein RESTRICTED TEV MOVEMENT 2 (AHRD V3.3 *-* A0A1J3D687_NOCCA)
		Solyc10g078160	7	0.943437	Hydroxyproline-rich glycoprotein family protein (AHRD V3.3 *** B3H693_ARATH)
		Solyc03g031730	4	0.986979	Beta-glucosidase (AHRD V3.3 *** B6SYQ7_MAIZE)
		Solyc07g052470	4	0.943642	Syntaxin-132 (AHRD V3.3 *** A0A2U1NHB7_ARTAN)
		Solyc04g005820	7	0.925985	DnaJ-like protein (AHRD V3.3 *** Q9SP09_TOBAC)
		Solyc01g099010	7	0.947574	GDSL esterase/lipase At5g03980-like (AHRD V3.3 *** A0A1U8DUA9_CAPAN)
		Solyc03g013610	2	0.82008	50S ribosomal protein L32, chloroplastic (AHRD V3.3 *** RK32_SOLTU)
		Solyc09g083110	7	0.930905	Pentatricopeptide repeat-containing protein (AHRD V3.3 *** A0A1U8G627_CAPAN)
		Solyc05g006070	7	0.887134	RNA-binding (RRM/RBD/RNP motifs) family protein (AHRD V3.3 *-* Q84JK1_ARATH)
		Solyc03g006030	2	0.887614	LRR receptor-like serine/threonine-protein kinase EFR (AHRD V3.3 *** A0A1U8GGG3_CAPAN)
		Solyc07g009100	4	0.958958	defensin-like protein 19 (AHRD V3.3 *** A0A1S4AH79_TOBAC)
		Solyc04g080360	1	0.890804	S-adenosyl-L-methionine-dependent methyltransferases superfamily protein (AHRD V3.3 *** A0A2U1Q220_ARTAN)
		Solyc10g083330	4	0.94573	hypothetical protein (AHRD V3.3 *** AT2G36220.1)
		Solyc04g014470	1	0.765613	R2R3MYB transcription factor 20	TF
		Solyc06g073300	4	0.872936	60S ribosomal protein L27 (AHRD V3.3 *** A0A2G3CAK1_CAPCH)
		Solyc11g012920	7	0.929073	translation initiation factor (AHRD V3.3 *** AT1G44780.2)
		Solyc11g073020	7	0.70933	Heavy metal transport/detoxification superfamily protein (AHRD V3.3 *** B6T8A4_MAIZE)
		Solyc04g072940	6	0.971858	nucleolar GTP-binding protein (AHRD V3.3 *** AT1G78110.1)
		Solyc01g109700	6	0.86244	bHLH transcription factor 010	TF
		Solyc09g009710	7	0.9532	Transducin/WD40 repeat-like superfamily protein (AHRD V3.3 *** AT1G19485.2)
		Solyc02g069585	1	0.990685	Coatomer subunit epsilon (AHRD V3.3 *** A0A1U8FJB3_CAPAN),Pfam:PF04733
		Solyc08g078480	1	0.77344	transmembrane protein (AHRD V3.3 *** AT4G16695.1)
		Solyc04g008060	7	0.901052	Vacuolar iron transporter (AHRD V3.3 *** C4B8E3_TULGE)
		Solyc04g050623	1	0.794228	Unknown protein
		Solyc02g081600	7	0.927404	Zinc transporter protein (AHRD V3.3 *-* A5BDR3_VITVI)
		Solyc06g065440	1	0.87904	Zinc finger protein STOP1-like protein (AHRD V3.3 *** A0A2G2ZB75_CAPAN)	TF
		Solyc04g077670	6	0.960964	Serine carboxypeptidase-like 18 (AHRD V3.3 *** A0A2G3CPL7_CAPCH)
		Solyc08g041700	4	0.948777	GRAS family transcription factor family protein (AHRD V3.3 *** AT5G19970.1)
		Solyc06g052060	6	0.942121	hypothetical protein (AHRD V3.3 *** AT4G10810.1)
		Solyc10g079490	6	0.978227	Core-2/I-branching beta-16-N-acetylglucosaminyltransferase family protein (AHRD V3.3 *** B6ST68_MAIZE)
		Solyc12g009380	1	0.531182	30S ribosomal protein S17 (AHRD V3.3 *** A0A2G3BP35_CAPCH)
		Solyc05g008200	4	0.859827	1-phosphatidylinositol-3-phosphate 5-kinase FAB1A (AHRD V3.3 *-* A0A2I0WJB6_9ASPA)
		Solyc10g018140	4	0.924305	Dihydroflavonol-4-reductase (AHRD V3.3 *** A0A2K3N028_TRIPR)
		Solyc06g073280	7	0.990688	LL-diaminopimelate aminotransferase (AHRD V3.3 *** A0A2R6R247_ACTCH)
		Solyc02g080300	4	0.900902	Beta-glucosidase 46 (AHRD V3.3 *** A0A1U8FUJ5_CAPAN)
		Solyc01g100310	4	0.967032	DUF1645 family protein (AHRD V3.3 *-* G7I9G3_MEDTR)
		Solyc06g007275	7	0.856423	Unknown protein
		Solyc02g072520	7	0.978107	Concanavalin A-like lectin/glucanase, subgroup (AHRD V3.3 *** A0A2U1KZV6_ARTAN)
		Solyc09g009080	7	0.862412	DNA demethylase1
		Solyc02g090580	7	0.873082	ternary complex factor MIP1 leucine-zipper protein (Protein of unknown function%2C DUF547) (AHRD V3.3 *** AT4G37080.3)
		Solyc07g049700	1	0.921871	Disease resistance protein (AHRD V3.3 *** A0A2U1N8H9_ARTAN)
		Solyc02g065116	7	0.816355	Unknown protein
		Solyc03g006850	1	0.7593	junctophilin-like protein (AHRD V3.3 *** AT5G51840.1)
		Solyc03g116360	1	0.945685	Regulator of chromosome condensation (RCC1) family protein (AHRD V3.3 *** A0A1I9LLL7_ARATH)
		Solyc04g015120	4	0.940736	U-box domain-containing protein 35 (AHRD V3.3 *** A0A2I4F8Y4_9ROSI)
		Solyc11g012580	6	0.893787	Carbohydrate-binding X8 domain superfamily protein (AHRD V3.3 *** F4IFD7_ARATH)
		Solyc03g043930	7	0.82287	Heptahelical transmembrane protein 4 (AHRD V3.3 *** A0A1J3DWA9_NOCCA)
		Solyc05g010150	7	0.97782	HD domain-containing protein 2 (AHRD V3.3 *** A0A2G2YCL6_CAPAN)
		Solyc08g042130	1	0.566401	Phox (PX) domain-containing protein (AHRD V3.3 *** A0A1P8B1Z4_ARATH)
		Solyc07g009060	4	0.957608	defensin-like protein 19 (AHRD V3.3 *** A0A1S4AH79_TOBAC)
		Solyc05g023770	7	0.934072	Coiled-coil domain-containing protein SCD2 (AHRD V3.3 *** A0A2G2VN50_CAPBA)
		Solyc06g067940	1	0.937683	Cytochrome c oxidase subunit 5b-1, mitochondrial (AHRD V3.3 *** A0A2G3C921_CAPCH)
		Solyc04g079710	4	0.987754	Wall-associated receptor kinase-like 14 (AHRD V3.3 *** A0A1U8GBI3_CAPAN)
		Solyc02g078330	1	0.73243	Pentatricopeptide repeat (AHRD V3.3 *** A0A200QWZ8_9MAGN)
		Solyc11g068530	2	0.884752	The fantastic four family (AHRD V3.3 *-* A0A200QHM9_9MAGN)
		Solyc02g080290	1	0.880944	Beta-glucosidase 46 (AHRD V3.3 *** A0A1U8FUJ5_CAPAN)
		Solyc11g071850	1	0.849499	Core-2 i-branching beta-n-acetylglucosaminyltransferase family protein (AHRD V3.3 *** A0A2K3MQ33_TRIPR)
		Solyc06g053610	4	0.965701	R2R3MYB transcription factor 14	TF
		Solyc02g087950	7	0.83881	DUF1666 domain-containing protein (AHRD V3.3 *** A0A1Q3AQV7_CEPFO)
		Solyc04g009450	1	0.744013	Ethylene-responsive transcription factor (AHRD V3.3 *** A0A2G3CEN0_CAPCH)	TF
		Solyc01g006370	4	0.966013	Callose synthase (AHRD V3.3 *** K7PRK8_MAIZE)
		Solyc03g093360	1	0.802515	PLAT/LH2 domain (AHRD V3.3 *** A0A200QDT2_9MAGN)
		Solyc08g008340	1	0.89226	Nucleoside diphosphate kinase (AHRD V3.3 *** A0A2G3AP96_CAPAN)
		Solyc01g094010	7	0.888238	Alpha/beta-hydrolases superfamily protein (AHRD V3.3 *** A0A2U1LX98_ARTAN)
		Solyc11g007490	1	0.806806	Glycosyltransferase (AHRD V3.3 *** A0A288W8G7_GARJA)
		Solyc12g007320	4	0.92051	RING/U-box superfamily protein (AHRD V3.3 *** A0A2U1QGT0_ARTAN)
		Solyc12g009590	7	0.955419	Methyl-CpG-binding domain-containing protein 11 (AHRD V3.3 *-* A0A2G2X4A8_CAPBA)
		Solyc12g008420	7	0.79671	RNA-dependent RNA polymerase (AHRD V3.3 *** A0A328CYP7_9ASTE)
		Solyc05g051890	1	0.882418	Late embryogenesis abundant (LEA) hydroxyproline-rich glycoprotein family (AHRD V3.3 *** Q84VP8_ARATH)
		Solyc01g104950	6	0.974482	LEXYL2
		Solyc10g051030	7	0.526987	electron transporter%2C putative (Protein of unknown function%2C DUF547) (AHRD V3.3 *** AT5G66600.9)
		Solyc02g090310	1	0.516026	Dof zinc finger protein (AHRD V3.3 *** A0A2K3LFN5_TRIPR)	TF
		Solyc02g081050	4	0.97222	Lyk12 (AHRD V3.3 *** G3KGB3_SOLLC)
		Solyc10g007780	7	0.867178	Transcription factor PAR2 (AHRD V3.3 *** A0A2G2WG50_CAPBA)
		Solyc11g072500	7	0.860716	Dof zinc finger protein (AHRD V3.3 *** A0A2K3LIE4_TRIPR)	TF
		Solyc01g104580	1	0.847539	Late embryogenesis abundant protein (AHRD V3.3 *** A0A200Q6I0_9MAGN)
		Solyc04g009320	1	0.880991	hsp70 nucleotide exchange factor FES1 (AHRD V3.3 *** A0A2I4FCD8_9ROSI)
		Solyc10g080900	6	0.903648	ripening related X72730
		Solyc07g007920	6	0.960673	Rif1_N domain-containing protein (AHRD V3.3 *** A0A1Q3D7F4_CEPFO)
		Solyc03g118280	7	0.958292	Pentatricopeptide repeat (AHRD V3.3 *** A0A200R3T1_9MAGN)
		Solyc02g021640	1	0.965482	BTB/POZ domain-containing protein (AHRD V3.3 *** A0A1U8FH79_CAPAN)
		Solyc05g006030	7	0.899011	D-ribose-binding periplasmic (AHRD V3.3 *** A0A0B0Q0N1_GOSAR)
		Solyc06g036310	1	0.969253	Heavy metal-associated isoprenylated plant protein (AHRD V3.3 *** A0A2R6RSL8_ACTCH)
		Solyc04g058205	6	0.947956	Unknown protein
		Solyc12g098830	7	0.857977	5-nucleotidase (AHRD V3.3 *** B6SV15_MAIZE)
		Solyc08g078180	1	0.899768	Ethylene Response Factor A.1	TF
		Solyc04g080010	6	0.989066	Glycosyltransferase (AHRD V3.3 *** A0A2I4F4T3_9ROSI)
		Solyc11g012570	7	0.950357	Pentatricopeptide repeat-containing protein (AHRD V3.3 *** A0A2U1PDA5_ARTAN)
		Solyc07g043330	7	0.863026	Transcription factor GRAS (AHRD V3.3 *** A0A200QPL1_9MAGN)	TF
		Solyc09g011840	7	0.969344	Lectin_legB domain-containing protein (AHRD V3.3 *** A0A1Q3BCE3_CEPFO)
		Solyc10g079810	4	0.933574	Unknown protein
		Solyc12g040480	7	0.884952	Peroxin-3 (AHRD V3.3 *-* A0A2U1LRY0_ARTAN)
		Solyc09g011650	4	0.860392	Glutathione S-transferase (AHRD V3.3 *** A0A173GPJ1_9ASPA)
		Solyc06g082090	1	0.93593	Methionine aminopeptidase 2A (AHRD V3.3 *** A0A2I0WVF2_9ASPA)
		Solyc05g052460	1	0.907191	autophagy-like protein (AHRD V3.3 *** AT2G40316.1)
		Solyc08g150103	7	0.770524	Auxin-responsive protein SAUR32 (AHRD V3.3 *** A0A2G3BQ18_CAPCH)
		Solyc11g066930	6	0.965029	DUF868 domain-containing protein (AHRD V3.3 *** A0A1Q3B4B3_CEPFO)
		Solyc06g008300	7	0.897879	Hcr2-5D (AHRD V3.3 *** Q9ZTJ6_SOLLC)
		Solyc06g062440	7	0.927274	Disease resistance protein (AHRD V3.3 *** A0A2U1N8H9_ARTAN)
		Solyc09g009200	1	0.964359	Growth-regulating factor 3 (AHRD V3.3 *** A0A2G3BIU0_CAPCH)	TF
		Solyc04g054147	7	0.849017	Unknown protein
		Solyc04g080040	2	0.90949	Auxilin-related protein 2 (AHRD V3.3 *** A0A2G3CQ94_CAPCH)
		Solyc04g079760	7	0.863885	UPF0114 domain-containing protein (AHRD V3.3 *** A0A1Q3D8A0_CEPFO)
		Solyc06g083050	7	0.929993	Carboxypeptidase (AHRD V3.3 *** A0A2G2WN52_CAPBA)
		Solyc07g017940	1	0.942356	ribosomal RNA processing protein 1 homolog (AHRD V3.3 *-* A0A2I4GLN2_9ROSI)
		Solyc12g007140	1	0.765674	hypothetical protein (AHRD V3.3 *-* AT5G42710.2)
		Solyc01g008180	7	0.943252	Remorin (AHRD V3.3 *** A0A200QBN3_9MAGN)
		Solyc06g062290	5	0.556999	Glycosyltransferase (AHRD V3.3 *** A0A2K3PHM3_TRIPR)
		Solyc02g092075	6	0.930704	Unknown protein	TF
		Solyc07g054090	7	0.89333	Pentatricopeptide repeat (AHRD V3.3 *** A0A200QWZ8_9MAGN)
		Solyc05g005460	4	0.916615	DC1 domain-containing protein (AHRD V3.3 *** A0A2U1QM98_ARTAN)
		Solyc02g093150	7	0.925183	APETALA2c	TF
		Solyc12g008380	2	0.85733	Avr9/Cf-9 rapidly elicited protein (AHRD V3.3 *** Q9ZU12_ARATH)
		Solyc10g047170	4	0.943345	sulfate transporter 1
		Solyc06g083080	4	0.858556	Pathogenic type III effector avirulence factor Avr AvrRpt-cleavage: cleavage site protein (AHRD V3.3 *** Q8LEL0_ARATH)
		Solyc07g052970	6	0.818195	BTB domain-containing protein/NPH3 domain-containing protein (AHRD V3.3 *** A0A1Q3D7J0_CEPFO)
		Solyc06g064510	7	0.947688	O-methyltransferase (AHRD V3.3 *** A0A1B4Z3W3_9ROSA)
		Solyc08g005490	7	0.965981	S-adenosyl-L-methionine-dependent methyltransferases superfamily protein (AHRD V3.3 *** A0A2U1NU97_ARTAN)
		Solyc11g010280	7	0.910765	Unknown protein
		Solyc09g011070	4	0.876989	Lectin receptor kinase (AHRD V3.3 *** B8XSM8_WHEAT)
		Solyc01g088460	7	0.840822	Unknown protein
Root_M82_Up	412	Solyc01g096460	3	0.852433	RING-type E3 ubiquitin transferase (AHRD V3.3 *-* T1R384_DATGL)
		Solyc03g117210	8	0.869276	hypothetical protein (AHRD V3.3 *** AT1G80610.1)
		Solyc12g049270	5	0.955444	Developmentally regulated GTP binding protein (AHRD V3.3 *** O22445_PEA)
		Solyc09g092720	2	0.940341	glycine-rich protein 3 short isoform-like (AHRD V3.3 *** XP_004247911.1)
		Solyc10g083730	5	0.965085	F-box protein PP2-A15 (AHRD V3.3 *** A0A2G2VV31_CAPBA)
		Solyc11g017470	3	0.811325	NAC domain-containing protein (AHRD V3.3 *** A0A2K3N804_TRIPR)	TF
		Solyc05g052280	5	0.976345	Peroxidase (AHRD V3.3 *** K4C1Q9_SOLLC)
		Solyc06g072670	2	0.897575	Hydroxysteroid dehydrogenase (AHRD V3.3 *** Q2R3W3_ORYSJ)
		Solyc01g068190	2	0.996476	high chlorophyll fluorescence 153 (AHRD V3.3 *** AT4G31560.1)
		Solyc02g005003	2	0.997419	Unknown protein
		Solyc01g016410	3	0.926585	RING/U-box superfamily protein (AHRD V3.3 *-* A0A2U1PQW6_ARTAN)
		Solyc01g056310	2	0.868211	anther-specific LAT51
		Solyc02g079980	2	0.944755	Sulfite exporter TauE/SafE family protein 2 (AHRD V3.3 *** TAUE2_ARATH)
		Solyc04g011520	3	0.862237	Protein kinase APK1B, chloroplastic (AHRD V3.3 *** A0A2G2ZG75_CAPAN)
		Solyc07g064180	2	0.667004	pectin methylesterase 2
		Solyc01g096080	2	0.761019	DUF688 domain-containing protein (AHRD V3.3 *** A0A1Q3BJN3_CEPFO)
		Solyc12g010910	2	0.976684	Phospholipase A1-IIdelta (AHRD V3.3 *** A0A2G2YTM0_CAPAN)
		Solyc02g082610	3	0.839697	Unknown protein
		Solyc03g112340	3	0.83332	RING/U-box superfamily protein (AHRD V3.3 *** A0A2H1ZED7_ARATH)
		Solyc02g091880	3	0.406049	Cytochrome c oxidase subunit 6a, mitochondrial (AHRD V3.3 *** A0A1U8FNT4_CAPAN)
		Solyc03g124110	2	0.816152	Dehydration-responsive element-binding transcription factor (AHRD V3.3 *** A0A1S6M2D0_9CARY)	TF
		Solyc03g111610	2	0.983957	Haloacid dehalogenase-like hydrolase domain-containing protein (AHRD V3.3 *** A0A2G3CCT0_CAPCH),Pfam:PF13419
		Solyc04g076220	3	0.960212	AT-hook motif nuclear-localized protein (AHRD V3.3 *** A0A1U8GD78_CAPAN)
		Solyc08g076720	3	0.792982	ABC transporter B family member 2 (AHRD V3.3 *** A0A2G2XLV4_CAPBA)
		Solyc02g090810	3	0.956804	Calcium-binding protein CML19 (AHRD V3.3 *** A0A1U8FSU6_CAPAN)
		Solyc01g098640	2	0.988929	UPF0603 protein, chloroplastic (AHRD V3.3 *** A0A1U8E5D6_CAPAN)
		Solyc02g084280	3	0.684457	nuclear pore complex protein NUP98B-like isoform X4 (AHRD V3.3 *-* XP_019068099.2)
		Solyc10g082064	5	0.872787	furry (AHRD V3.3 *** AT5G08060.1)
		Solyc10g085490	3	0.920018	F-box protein PP2-A15 (AHRD V3.3 *** A0A2G3BFE3_CAPCH)
		Solyc05g054660	3	0.75394	Zinc finger protein (AHRD V3.3 *** A0A200PZ96_9MAGN)	TF
		Solyc05g014320	3	0.986959	alpha/beta-Hydrolases superfamily protein (AHRD V3.3 *** AT3G27320.2)
		Solyc12g150101	2	0.981946	Photosystem II reaction center X protein (AHRD V3.3 *** A0A2G2X3Z0_CAPBA)
		Solyc12g040390	2	0.926769	RING/U-box superfamily protein (AHRD V3.3 *** A0A2U1NS63_ARTAN)
		Solyc03g116820	8	0.536676	PX domain-containing protein (AHRD V3.3 *-* A0A1Q3AXP4_CEPFO)
		Solyc03g059200	3	0.711391	Myb-related protein (AHRD V3.3 *** A0A2G2WYH6_CAPBA)	TF
		Solyc12g082770	3	0.672186	Unknown protein
		Solyc08g067430	2	0.870237	DNA-directed RNA polymerase subunit beta (AHRD V3.3 *** AT2G25605.1)
		Solyc10g075110	2	0.81829	Non-specific lipid-transfer protein (AHRD V3.3 *** M1AVB9_SOLTU)
		Solyc01g150165	2	0.928587	transmembrane protein 184C (AHRD V3.3 *-* XP_010316698.1)
		Solyc04g009540	2	0.987625	50S ribosomal protein L10 (AHRD V3.3 *** B6SUJ0_MAIZE)
		Solyc10g085660	3	0.973785	F-box protein SKIP24 (AHRD V3.3 *** A0A2G2YLS2_CAPAN)
		Solyc10g017620	2	0.46085	fructokinase AY099454
		Solyc02g062180	3	0.936147	2-oxoglutarate (2OG) and Fe(II)-dependent oxygenase superfamily protein (AHRD V3.3 *-* A0A2U1N614_ARTAN)
		Solyc07g045200	8	0.93194	Serine-rich protein-like protein (AHRD V3.3 *-* Q9FKU6_ARATH)
		Solyc10g079930	8	0.798849	Glycosyltransferase (AHRD V3.3 *** A0A0A1WDH9_NICAT)
		Solyc02g066920	2	0.973912	Chlororespiratory reduction 7 (AHRD V3.3 *** A0A2U1NIM3_ARTAN)
		Solyc06g073587	3	0.802353	Cysteine proteinase inhibitor (AHRD V3.3 *-* A0A2G2ZD82_CAPAN)
		Solyc03g150147	3	0.86049	Unknown protein
		Solyc12g010600	3	0.614022	RNA polymerase 2 second largest subunit 2
		Solyc08g068720	3	0.774292	Tyramine N-feruloyltransferase 10/30 (AHRD V3.3 *** A0A2G2W3Q5_CAPBA)
		Solyc09g011550	3	0.934436	Glutathione S-transferase (AHRD V3.3 *** C0LF68_CAPAN)
		Solyc05g012600	2	0.965514	hypothetical protein (AHRD V3.3 *** AT2G03420.1)
		Solyc07g007755	2	0.815021	Defensin protein (AHRD V3.3 *** B1N681_SOLPI)
		Solyc09g098220	3	0.939665	DNA polymerase zeta processivity subunit (AHRD V3.3 *** A0A2G3CRB0_CAPCH)
		Solyc04g025530	3	0.778316	Glutamate decarboxylase (AHRD V3.3 *** A0A2G2YVX0_CAPAN)
		Solyc03g026210	2	0.980925	Dihydrodipicolinate reductase-like protein (AHRD V3.3 *** A0A0F7GZT6_9ROSI)
		Solyc03g095900	8	0.940382	E8 protein homolog
		Solyc11g010460	3	0.876122	cyclinD4_1
		Solyc02g091920	2	0.971434	xyloglucan endotransglucosylase-hydrolase 7
		Solyc01g104060	2	0.992188	Aminomethyltransferase (AHRD V3.3 *** A0A1J3IXX0_NOCCA)
		Solyc12g088520	3	0.617283	cyclin A3_3
		Solyc02g080970	8	0.909412	Core-2 i-branching beta-n-acetylglucosaminyltransferase family protein (AHRD V3.3 *-* A0A2K3MVY8_TRIPR)
		Solyc01g066457	2	0.774618	Alpha/beta-Hydrolases superfamily protein (AHRD V3.3 *** A0A2U1MWY4_ARTAN)
		Solyc10g044965	3	0.835438	MADS box transcription factor AGAMOUS (AHRD V3.3 *** A0A1Q1NK16_PAELC)	TF
		Solyc02g088010	3	0.924667	Defective in cullin neddylation protein (AHRD V3.3 *** A0A2G3ACF2_CAPAN)
		Solyc12g094710	2	0.958426	AT-hook motif nuclear-localized protein 10 (AHRD V3.3 *-* A0A2G3B4F7_CAPCH)
		Solyc07g064920	2	0.924667	SWIB domain-containing protein (AHRD V3.3 *** A0A1Q3D0Q2_CEPFO)
		Solyc01g110350	3	0.993014	hypothetical protein (AHRD V3.3 *** AT4G38980.1)
		Solyc03g097750	4	0.818194	Translocon-associated protein subunit beta (AHRD V3.3 *** V4N6V6_EUTSA),Pfam:PF05753
		Solyc12g021340	2	0.956903	Rhodanese-like domain-containing protein 11, chloroplastic (AHRD V3.3 *** A0A2G2XPH2_CAPBA)
		Solyc10g084140	3	0.906727	Ferrochelatase (AHRD V3.3 *** A0A2G3BRU7_CAPCH)
		Solyc02g065540	3	0.948092	E3 ubiquitin-protein ligase (AHRD V3.3 *** A0A2G3D341_CAPCH)
		Solyc04g054520	2	0.984241	Peptidylprolyl isomerase (AHRD V3.3 *** A0A2G3B2P5_CAPCH)
		Solyc01g100390	4	0.796464	Pyrophosphate-energized vacuolar membrane proton pump (AHRD V3.3 *** A0A2G2V5M7_CAPBA)
		Solyc08g007460	3	0.78295	Bifunctional inhibitor/lipid-transfer protein/seed storage 2S albumin superfamily protein (AHRD V3.3 *** A0A2U1L4X0_ARTAN)
		Solyc05g055850	2	0.996146	Protein RESISTANCE TO PHYTOPHTHORA 1, chloroplastic (AHRD V3.3 *** RPH1_SOLTU)
		Solyc11g005580	2	0.793834	Ribosomal RNA small subunit methyltransferase H (AHRD V3.3 *** A0A200QZ92_9MAGN)
		Solyc09g064500	2	0.997001	Photosystem II reaction center Psb28 protein (AHRD V3.3 *** A0A1U8EF03_CAPAN)
		Solyc04g064930	2	0.980125	Thioredoxin superfamily protein (AHRD V3.3 *** AT1G21350.3)
		Solyc11g069220	3	0.900747	MLO-like protein (AHRD V3.3 *** K4DA78_SOLLC)
		Solyc11g068710	3	0.885314	F-box family protein (AHRD V3.3 *-* A0A2U1LJ24_ARTAN)
		Solyc10g080040	2	0.976728	Ribonuclease III family protein (AHRD V3.3 *** A0A2U1NY53_ARTAN)
		Solyc03g083680	3	0.855827	Unknown protein	TF
		Solyc02g090170	8	0.933349	B3 domain-containing protein (AHRD V3.3 *** A0A1Q3CHQ8_CEPFO)	TF
		Solyc06g050170	2	0.935628	Potassium transporter (AHRD V3.3 *** A0A1Q3B385_CEPFO)
		Solyc03g025890	3	0.943112	DNA mismatch repair protein MutS (AHRD V3.3 *** A0A200QUI6_9MAGN)
		Solyc07g045100	3	0.778046	Eukaryotic aspartyl protease family protein (AHRD V3.3 *** G7KD30_MEDTR)
		Solyc01g099820	2	0.569752	Hypoxia-responsive family protein (AHRD V3.3 *** Q8LG60_ARATH)
		Solyc03g117590	3	0.860097	Chaperone protein DnaJ (AHRD V3.3 *** A0A2G2WQF7_CAPBA)
		Solyc11g028020	2	0.739523	Tomato AGAMOUS like 11	TF
		Solyc09g007380	3	0.866286	Alpha/beta-Hydrolases superfamily protein (AHRD V3.3 *** Q9SF34_ARATH)
		Solyc02g043940	2	0.972814	Unknown protein
		Solyc06g069850	2	0.982676	R2R3MYB transcription factor 30	TF
		Solyc03g082880	3	0.899227	Unknown protein
		Solyc05g053760	2	0.988212	Chaperone protein DnaJ (AHRD V3.3 *** A0A2G3AV72_CAPCH)
		Solyc10g079420	3	0.857957	Calcium-dependent protein kinase (AHRD V3.3 *-* CDPK_DAUCA)
		Solyc10g084160	3	0.555399	Small RNA degrading nuclease 3 (AHRD V3.3 *** A0A2G2YMC1_CAPAN)
		Solyc11g042950	2	0.959451	Xylulose kinase-1 (AHRD V3.3 *-* A0A2U1MR58_ARTAN)
		Solyc10g078920	2	0.975296	Thioredoxin-like 3-1, chloroplastic (AHRD V3.3 *** A0A2G3BHN6_CAPCH)
		Solyc07g150133	3	0.962172	serine/threonine-protein kinase ATM (AHRD V3.3 *-* A0A1S3XAP8_TOBAC)
		Solyc01g079800	2	0.994499	DEAD-box ATP-dependent RNA helicase 58, chloroplastic (AHRD V3.3 *** A0A2G3AL49_CAPAN)
		Solyc11g005760	3	0.838491	Hexosyltransferase (AHRD V3.3 *** K4D4I9_SOLLC)
		Solyc10g011730	6	0.561876	Arabinogalactan peptide (AHRD V3.3 *** A0A200Q7C1_9MAGN)
		Solyc06g005110	3	0.935907	40S ribosomal protein S23 (AHRD V3.3 *** A0A2I4EYK6_9ROSI)
		Solyc06g065570	3	0.943328	N-alpha-acetyltransferase 50 (AHRD V3.3 *** A0A1U8GUI6_CAPAN)
		Solyc03g123560	2	0.83919	Chaperone protein DnaJ (AHRD V3.3 *-* A0A1J3IS52_NOCCA)
		Solyc12g011010	2	0.942388	Protodermal factor 1 (AHRD V3.3 *-* A0A2G2YT94_CAPAN)
		Solyc01g090740	8	0.879876	zinc ion-binding protein (AHRD V3.3 *** AT3G60520.1)
		Solyc05g052950	3	0.831651	Regulator of chromosome condensation (RCC1) family protein (AHRD V3.3 *** Q9M2S1_ARATH)
		Solyc11g069880	8	0.796004	Ripening-related protein grip22 (AHRD V3.3 *** A0A1U8EJN4_CAPAN)
		Solyc04g054190	2	0.994282	Protein kinase superfamily protein (AHRD V3.3 *** A0A2U1MTH5_ARTAN)
		Solyc07g055710	4	0.797744	Heat stress transcription factor A-5 (AHRD V3.3 *** A0A2G2Z4R4_CAPAN)	TF
		Solyc01g097280	2	0.873384	Pathogenesis-related protein 4b (AHRD V3.3 *** A0A0H3TYE5_CAPAN)
		Solyc03g071720	2	0.931585	Phytol kinase 1, chloroplastic (AHRD V3.3 *** A0A1U8G8P2_CAPAN)
		Solyc05g052600	2	0.968168	Sedoheptulose-1,7-bisphosphatase, chloroplastic (AHRD V3.3 *-* A0A1U8GZ15_CAPAN)
		Solyc07g055760	3	0.886608	Unknown protein
		Solyc02g084400	2	0.715156	Protein kinase superfamily protein (AHRD V3.3 *** F4I8V6_ARATH)
		Solyc11g017100	8	0.776679	Transcription factor GRAS (AHRD V3.3 *** A0A2U1PKY8_ARTAN)	TF
		Solyc08g044540	2	0.512515	hypothetical protein (AHRD V3.3 *-* AT3G57450.1)
		Solyc08g065940	5	0.895246	Zinc finger CCCH domain-containing protein 20 (AHRD V3.3 *** A0A1U8E1G0_CAPAN)	TF
		Solyc05g008910	4	0.82181	Class I glutamine amidotransferase-like superfamily protein (AHRD V3.3 *-* F4KA45_ARATH)
		Solyc08g036503	3	0.862315	Unknown protein
		Solyc01g109180	2	0.959175	Long chain acyl-CoA synthetase 4 (AHRD V3.3 *** A0A2G2Y3Y7_CAPAN)
		Solyc03g116800	2	0.950553	homoserine O-acetyltransferase (AHRD V3.3 *-* AT3G15900.1)
		Solyc02g067810	4	0.795248	Cyclin-dependent protein kinase inhibitor SMR6 (AHRD V3.3 *** SMR6_ARATH)
		Solyc04g082290	3	0.766793	inactive purple acid phosphatase-like protein (AHRD V3.3 *** AT1G42430.1)
		Solyc10g079990	8	0.829856	Transcription initiation factor IIB (AHRD V3.3 *** A0A2G3BH71_CAPCH)
		Solyc01g087850	3	0.713374	serine protease SBT3
		Solyc03g026280	2	0.917534	C-repeat binding factor 1	TF
		Solyc11g006240	2	0.749468	Unknown protein
		Solyc01g098990	2	0.996823	DUF1995 domain protein%2C putative (DUF1995) (AHRD V3.3 *** AT5G27560.4)
		Solyc06g084060	3	0.636843	F-box/LRR-repeat protein 17 (AHRD V3.3 *** A0A2G2WN42_CAPBA)
		Solyc11g072210	3	0.5645	Zinc finger protein (AHRD V3.3 *-* A0A200QBU2_9MAGN)	TF
		Solyc09g018550	3	0.961544	Unknown protein
		Solyc11g066250	2	0.780202	Carboxypeptidase (AHRD V3.3 *** A0A1U8EWA6_CAPAN)
		Solyc07g056670	2	0.726114	gibberellin 2-oxidase 2
		Solyc02g078390	2	0.922067	DNA mismatch repair protein MutS (AHRD V3.3 *** A0A200PQX6_9MAGN)
		Solyc03g083690	3	0.594006	Unknown protein
		Solyc07g066620	2	0.925626	ATP-dependent zinc metalloprotease (AHRD V3.3 *** Q9C7J3_ARATH)
		Solyc09g072770	2	0.965797	Pollen Ole e 1 allergen and extensin family protein (AHRD V3.3 *-* F4IK06_ARATH)
		Solyc05g050490	3	0.906336	ATPase (AHRD V3.3 *-* A0A2G2WSP7_CAPBA)
		Solyc06g084050	2	0.971392	Photosystem II reaction center W protein, chloroplastic (AHRD V3.3 *** A0A2G2WN23_CAPBA)
		Solyc01g109630	2	0.84588	Mitochondrial transcription termination factor family protein (AHRD V3.3 *** A0A1P8AXV9_ARATH)
		Solyc09g092110	2	0.912935	Light-regulated protein (AHRD V3.3 *** A0A2G3CRI7_CAPCH)
		Solyc03g120760	3	0.830362	Proline-rich receptor-like protein kinase PERK2 (AHRD V3.3 *** A0A1U8FV09_CAPAN)
		Solyc12g088040	5	0.842831	Wall-associated receptor kinase-like 20 (AHRD V3.3 *** A0A2G2Y9C2_CAPAN)
		Solyc01g087780	2	0.958715	serine protease SBT4A
		Solyc01g079940	4	0.892732	Eukaryotic aspartyl protease family protein (AHRD V3.3 *** A0A2U1KXX4_ARTAN)
		Solyc06g072090	2	0.850429	ABC transporter (AHRD V3.3 *** Q6X4V5_GOSHI)
		Solyc12g044455	8	0.852232	TMV resistance protein N (AHRD V3.3 *-* A0A2G3DF54_CAPCH)
		Solyc02g080550	4	0.804445	Unknown protein
		Solyc10g080960	3	0.811351	Two-component response regulator ARR1 (AHRD V3.3 *** A0A2G3BHC7_CAPCH)	TF
		Solyc10g055470	2	0.419633	Beta-galactosidase (AHRD V3.3 *** A0A2G3BEC1_CAPCH)
		Solyc08g006750	3	0.691679	Serine decarboxylase (AHRD V3.3 *** A0A1U8F8Y3_CAPAN)
		Solyc01g106090	2	0.989361	PsbP domain-containing protein 1, chloroplastic (AHRD V3.3 *** A0A2G3BUZ8_CAPCH)
		Solyc07g006650	5	0.88018	Xylose isomerase (AHRD V3.3 *** A0A1U8H8G3_CAPAN)
		Solyc10g085330	2	0.992457	Protein DETOXIFICATION (AHRD V3.3 *-* A0A200QBR8_9MAGN)
		Solyc11g018800	3	0.596011	Peroxidase (AHRD V3.3 *** K4D6T3_SOLLC)
		Solyc06g073230	3	0.801541	tRNA-dihydrouridine synthase (AHRD V3.3 *** Q7XUN7_ORYSJ)
		Solyc10g074890	3	0.658159	Protein kinase domain (AHRD V3.3 *** A0A200QIC0_9MAGN)
		Solyc02g080040	3	0.899689	Cysteine-rich receptor-like protein kinase 29 (AHRD V3.3 *** A0A2G2XFA8_CAPBA)
		Solyc05g041530	2	0.997301	Alpha/beta-Hydrolases superfamily protein (AHRD V3.3 *** A0A2U1LLS3_ARTAN)
		Solyc02g092120	3	0.864724	phytosulfokines-like (AHRD V3.3 *** A0A2I4HMI7_9ROSI)
		Solyc07g045090	3	0.790389	2-alkenal reductase (NADP(+)-dependent)-like (AHRD V3.3 *** A0A2I4GX13_9ROSI)
		Solyc12g098380	5	0.844883	Myosin-binding protein 2 (AHRD V3.3 *** A0A2G3B517_CAPCH)
		Solyc01g090600	2	0.816011	Chalcone synthase (AHRD V3.3 *** A0A2U1NKH0_ARTAN)
		Solyc10g009430	2	0.706021	O-acyltransferase WSD1-like (AHRD V3.3 *** A0A2I4EG31_9ROSI)
		Solyc02g067230	3	0.69156	Dof zinc finger protein3	TF
		Solyc10g050470	3	0.78717	Leucine-rich repeat (AHRD V3.3 *-* A0A200R9L9_9MAGN)
		Solyc12g006080	3	0.730244	RPM1-interacting protein 4 (AHRD V3.3 *** A0A2G2WC31_CAPBA)
		Solyc10g075150	2	0.861132	Non-specific lipid-transfer protein (AHRD V3.3 *** A0A2G2YKI8_CAPAN)
		Solyc06g062420	3	0.534784	Unknown protein
		Solyc06g083270	3	0.964614	ER lumen protein retaining receptor (AHRD V3.3 *** A0A200QBW0_9MAGN)
		Solyc03g118130	2	0.991211	Rubredoxin (AHRD V3.3 *** A0A2K3LH61_TRIPR)
		Solyc06g053260	2	0.983053	Auxin-responsive protein SAUR32 (AHRD V3.3 *** A0A2G2Z9Q7_CAPAN)
		Solyc08g062970	2	0.843969	Glutaredoxin (AHRD V3.3 *** A0A118JSL8_CYNCS)
		Solyc07g049200	8	0.863425	coiled-coil protein (AHRD V3.3 *** AT1G05060.1)
		Solyc11g065240	2	0.981357	Saccharopine dehydrogenase (AHRD V3.3 *** A0A2K3NVD5_TRIPR)
		Solyc03g115900	2	0.966002	Chlorophyll a-b binding protein, chloroplastic (AHRD V3.3 *** A0A1U8G3I4_CAPAN)
		Solyc09g097770	2	0.980878	Cell wall protein (AHRD V3.3 *** Q40142_SOLLC)
		Solyc03g063210	3	0.792813	Protein PHOTOPERIOD-INDEPENDENT EARLY FLOWERING 1 (AHRD V3.3 *-* A0A2G2X643_CAPBA)
		Solyc07g056000	4	0.748211	Xyloglucan endotransglucosylase/hydrolase (AHRD V3.3 *** Q43528_SOLLC)
		Solyc05g009300	2	0.994816	transmembrane protein (AHRD V3.3 *-* AT2G29180.1)
		Solyc06g150105	3	0.881192	Unknown protein
		Solyc02g064800	2	0.717839	WD40 repeat (AHRD V3.3 *** A0A200PS16_9MAGN)
		Solyc10g049590	2	0.995034	DNA-directed RNA polymerase subunit beta (AHRD V3.3 *-* A0A2S0SV23_9FABA)
		Solyc06g048840	2	0.40963	Late embryogenesis abundant protein (AHRD V3.3 *** H2E688_HORVU)
		Solyc01g010640	2	0.979046	NAD(P)-linked oxidoreductase superfamily protein (AHRD V3.3 *** Q949S6_ARATH)
		Solyc05g053680	3	0.673221	Pectinesterase (AHRD V3.3 *** A0A2G2VIL1_CAPBA)
		Solyc01g112060	2	0.982407	NAD(P)-binding domain-containing protein (AHRD V3.3 *** A0A2U1M2T6_ARTAN)
		Solyc06g084540	5	0.880794	Adenine nucleotide alpha hydrolases-like superfamily protein (AHRD V3.3 *** O82240_ARATH)
		Solyc06g075780	2	0.696782	Zinc finger protein (AHRD V3.3 *** A0A200PZ96_9MAGN)	TF
		Solyc03g053130	2	0.520467	Strictosidine synthase (AHRD V3.3 *** A0A2I0WKV6_9ASPA)
		Solyc03g093690	2	0.974313	Peptide methionine sulfoxide reductase (AHRD V3.3 *** A0A2G2X4W4_CAPBA)
		Solyc02g071760	8	0.87018	oil body-associated protein 2A-like (AHRD V3.3 *** A0A2I4FEE8_9ROSI)
		Solyc08g007090	3	0.847841	Expansin-like B1 (AHRD V3.3 *-* A0A2G2W3G6_CAPBA)
		Solyc11g066160	3	0.610593	Histone H4 (AHRD V3.3 *-* A0A2P6TCF4_CHLSO)
		Solyc03g026200	2	0.996028	protein COFACTOR ASSEMBLY OF COMPLEX C SUBUNIT B CCB2, chloroplastic (AHRD V3.3 *** A0A2I4GK97_9ROSI)
		Solyc04g014260	2	0.696831	Zinc-finger homeodomain protein 1 (AHRD V3.3 *** A0A2G3CDG4_CAPCH)	TF
		Solyc12g057100	6	0.562627	purine permease 3-like (AHRD V3.3 *** A0A1U7V949_NICSY),Pfam:PF16913
		Solyc10g007800	8	0.779933	Protodermal factor 1 (AHRD V3.3 *-* A0A2G2VRL1_CAPBA)
		Solyc09g047900	2	0.984545	Alpha/beta-Hydrolases superfamily protein (AHRD V3.3 *** Q8VZ57_ARATH)
		Solyc11g006800	3	0.81114	Unknown protein
		Solyc12g044610	2	0.759573	Transcription factor MYB1R1 (AHRD V3.3 *** A0A2G3B343_CAPCH)	TF
		Solyc01g100650	2	0.999487	NHL repeat-containing protein 2-like (AHRD V3.3 *** A0A2K3NND0_TRIPR)
		Solyc10g080840	2	0.95129	Cytochrome P450 (AHRD V3.3 *** A2PZD4_IPONI)
		Solyc04g072590	2	0.433323	F-box family protein (AHRD V3.3 *** I0J3I6_ARAHH)
		Solyc05g012900	3	0.84008	JJH-R-like protein
		Solyc08g082000	8	0.82964	hypothetical protein (AHRD V3.3 *-* AT5G53220.7)
		Solyc09g072750	2	0.980658	Unknown protein
		Solyc12g013650	8	0.786781	DUF1218 domain-containing protein (AHRD V3.3 *** A0A1Q3DB07_CEPFO)
		Solyc03g034140	3	0.71944	NAD(P)H dehydrogenase (Quinone) (AHRD V3.3 *** A0A2G2XZH4_CAPAN)
		Solyc08g065260	2	0.886424	YCF36%2C putative (DUF1230) (AHRD V3.3 *** AT5G11840.1)
		Solyc11g066620	3	0.848718	aspartic proteinase-like protein 2 (AHRD V3.3 *** A0A1U7W5P3_NICSY)
		Solyc08g008280	2	0.581942	WRKY transcription factor 53	TF
		Solyc10g006660	3	0.426197	Calcium-binding protein PBP1 (AHRD V3.3 *** A0A1U8EDM6_CAPAN)
		Solyc09g010880	3	0.968277	Rhomboid-like protein (AHRD V3.3 *** A0A1U8EGH3_CAPAN)
		Solyc04g054960	3	0.6368	Late embryogenesis abundant (LEA) hydroxyproline-rich glycoprotein family (AHRD V3.3 *** Q84VP8_ARATH)
		Solyc04g009440	6	0.449698	NAC domain protein AY498713	TF
		Solyc01g105310	3	0.849822	Metacaspase-1 (AHRD V3.3 *** A0A2G2VS93_CAPBA),Pfam:PF00656
		Solyc11g010230	3	0.772958	Histone H3 (AHRD V3.3 *** A0A2K1J132_PHYPA)
		Solyc03g118240	2	0.985405	Magnesium-protoporphyrin IX methyltransferase (AHRD V3.3 *** A0A1P8B4G1_ARATH)
		Solyc09g075930	2	0.514077	Amine oxidase (AHRD V3.3 *** A0A1U8GHQ9_CAPAN)
		Solyc12g005390	3	0.985343	Vesicle-associated protein 4-1 (AHRD V3.3 *** A0A2G2Z5C6_CAPAN)
		Solyc10g078360	3	0.906313	NAD(P)-binding Rossmann-fold superfamily protein (AHRD V3.3 *** Q94AL3_ARATH)
		Solyc00g052530	8	0.753648	Unknown protein
		Solyc01g091170	3	0.858555	ARGINASE 2
		Solyc06g031712	3	0.651908	Unknown protein	TF
		Solyc01g080190	2	0.489225	Pentatricopeptide repeat-containing protein, mitochondrial (AHRD V3.3 *** A0A1U8E0X5_CAPAN)
		Solyc09g097800	2	0.983489	Unknown protein
		Solyc02g092330	8	0.856096	ADP-ribosylation factor-like protein 8B (AHRD V3.3 *** A0A1U8FNY6_CAPAN)
		Solyc03g115650	5	0.987616	eukaryotic translation initiation factor 5A-1
		Solyc02g087670	3	0.64483	Pectate lyase (AHRD V3.3 *** A0A2G2XHV6_CAPBA)
		Solyc02g086910	2	0.992406	Peptidyl-prolyl cis-trans isomerase protein (AHRD V3.3 *** A0A2U1LHJ7_ARTAN)
		Solyc03g115010	2	0.94392	TCP transcription factor 4	TF
		Solyc12g013770	3	0.871615	Mannan endo-1,4-beta-mannosidase 1 (AHRD V3.3 *** A0A2G2YDQ8_CAPAN)
		Solyc06g008680	2	0.648581	Major pollen allergen Ole e 6 (AHRD V3.3 *** A0A2G3C3U1_CAPCH)
		Solyc06g075080	2	0.668936	NADH pyrophosphatase-like, NUDIX hydrolase domain-like protein (AHRD V3.3 *** A0A2U1PJU9_ARTAN)
		Solyc03g119710	2	0.839755	carbon catabolite repressor protein 4 homolog 3 (AHRD V3.3 *** A0A2I4F188_9ROSI)
		Solyc06g075690	2	0.72736	auxin-regulated protein AF416289
		Solyc06g074960	3	0.915912	Dolichol kinase (AHRD V3.3 *** A0A1J3I6T5_NOCCA)
		Solyc10g150128	8	0.926061	sodium channel modifier 1-like (AHRD V3.3 *** A0A2I4FVC8_9ROSI)
		Solyc02g088270	2	0.800085	hypothetical protein (DUF1997) (AHRD V3.3 *** AT5G39530.1)
		Solyc04g009230	3	0.964986	Thioredoxin-like protein 4A (AHRD V3.3 *** A0A1U8FZJ9_CAPAN)
		Solyc08g014565	2	0.583133	Unknown protein
		Solyc12g013690	4	0.85808	Monooxygenase (AHRD V3.3 *** Q8H9C4_SOLTU)
		Solyc07g007730	3	0.574535	Defensin protein (AHRD V3.3 *** B1N679_SOLLC)
		Solyc12g009320	3	0.925215	Unknown protein	TF
		Solyc04g078370	3	0.820134	Cytochrome P450 (AHRD V3.3 *** A0A200Q0W8_9MAGN)
		Solyc01g107850	2	0.705569	Glycosyltransferase (AHRD V3.3 *-* P93365_TOBAC)
		Solyc02g081830	3	0.828874	Haloacid dehalogenase-like hydrolase (HAD) superfamily protein (AHRD V3.3 *** A0A2U1MTA1_ARTAN),Pfam:PF00702
		Solyc06g066800	6	0.557361	Nucleotide-diphospho-sugar transferases superfamily protein (AHRD V3.3 *** AT1G64980.3)
		Solyc11g068460	3	0.818749	Calcium-binding EF-hand family protein (AHRD V3.3 *** A0A2U1NS17_ARTAN)
		Solyc07g053550	3	0.835592	Glutaredoxin-C9 (AHRD V3.3 *** A0A2G2WE57_CAPBA)
		Solyc12g044730	8	0.973664	40S ribosomal protein S15a (AHRD V3.3 *** B6U773_MAIZE)
		Solyc10g075103	8	0.957215	Non-specific lipid-transfer protein (AHRD V3.3 *** K4D1V1_SOLLC)
		Solyc10g079910	8	0.704324	Nucleotide-sugar transporter family protein (AHRD V3.3 *** A0A2U1PWK4_ARTAN)
		Solyc11g069530	3	0.858955	Protein ENHANCED DISEASE RESISTANCE 2-like (AHRD V3.3 *** A0A1J3FC31_NOCCA)
		Solyc01g090523	3	0.654663	Unknown protein
		Solyc09g064380	5	0.904757	Tetratricopeptide repeat (TPR)-like superfamily protein (AHRD V3.3 *** F4I456_ARATH)
		Solyc04g071120	5	0.963206	Protein kinase domain (AHRD V3.3 *** A0A200RCD5_9MAGN)
		Solyc10g081980	3	0.958619	Late embryogenesis abundant (LEA) hydroxyproline-rich glycoprotein family (AHRD V3.3 *** A0A2U1KP17_ARTAN)
		Solyc00g500027	2	0.977564	Cytochrome b6 (AHRD V3.3 *** A0A125RTD6_9ASTR)
		Solyc07g066530	3	0.958041	Tetratricopeptide repeat (TPR)-like superfamily protein (AHRD V3.3 *** AT1G56090.2)
		Solyc00g500208	2	0.976635	Photosystem I P700 chlorophyll a apoprotein A2 (AHRD V3.3 *** I6N956_DATST)
		Solyc04g007680	3	0.606657	Sn-2 protein (AHRD V3.3 *** Q39467_CAPAN)
		Solyc09g065290	5	0.900289	WD40 repeat (AHRD V3.3 *** A0A200QQ89_9MAGN)
		Solyc07g063050	3	0.808097	Transmembrane protein (AHRD V3.3 *** Q67ZR8_ARATH)
		Solyc06g068130	2	0.707683	Tetratricopeptide repeat (TPR)-like superfamily protein (AHRD V3.3 *-* F4K464_ARATH)
		Solyc07g009280	4	0.86474	Unknown protein
		Solyc12g010510	2	0.41189	Oxysterol-binding protein-related protein 2B (AHRD V3.3 *** A0A2G3CD16_CAPCH)
		Solyc03g111620	2	0.903579	S-adenosyl-L-methionine-dependent methyltransferases superfamily protein (AHRD V3.3 *** A0A2U1MVU3_ARTAN)
		Solyc03g031880	3	0.869539	Lysine-specific histone demethylase 1 (AHRD V3.3 *** B6SV76_MAIZE)
		Solyc03g081330	3	0.9571	Avr9/Cf-9 rapidly elicited protein (AHRD V3.3 -** AT5G54165.1)
		Solyc11g064930	3	0.638267	sorbin/SH3 domain protein (AHRD V3.3 *-* AT5G09960.3)
		Solyc04g039960	3	0.855476	Calcium-binding EF-hand protein (AHRD V3.3 *-* A0A072VB19_MEDTR)
		Solyc11g071900	3	0.806083	Plant self-incompatibility protein S1 family, putative (AHRD V3.3 *** A0A061DZB7_THECC)
		Solyc08g076670	3	0.984054	SNARE associated Golgi protein (AHRD V3.3 *** A0A200PXG4_9MAGN)
		Solyc07g040960	2	0.915153	Harbinger transposase-derived nuclease (AHRD V3.3 *** A0A200QD47_9MAGN)
		Solyc02g080780	2	0.982833	orotidine 5'-phosphate decarboxylase (AHRD V3.3 *** AT1G62250.3)
		Solyc07g054580	2	0.939976	Auxin-responsive GH3 family protein (AHRD V3.3 *** A0A2U1MRW5_ARTAN)
		Solyc08g082570	2	0.983218	hypothetical protein (AHRD V3.3 *-* AT5G42070.1)
		Solyc01g150156	3	0.903124	nuclear pore complex protein NUP98A-like isoform X5 (AHRD V3.3 *-* XP_019068100.2)
		Solyc08g081990	3	0.567787	protein SPA1-RELATED 2-like (AHRD V3.3 *** A0A2I4DQ28_9ROSI)
		Solyc12g010870	2	0.989121	ATP synthase protein I-related protein (AHRD V3.3 *** A0A2U1Q771_ARTAN)
		Solyc05g052170	2	0.932997	Acyl-CoA N-acyltransferases (NAT) superfamily protein (AHRD V3.3 *** AT4G19985.5)
		Solyc10g074440	2	0.751662	Chitinase (AHRD V3.3 *** B9VRK7_CAPAN)
		Solyc08g079420	2	0.896316	Cytochrome P450 (AHRD V3.3 *** A0A200QB17_9MAGN)
		Solyc02g080920	3	0.850064	Stigma-specific protein Stig1 (AHRD V3.3 *** A0A200RCL2_9MAGN)
		Solyc02g089500	3	0.725072	Zinc finger protein CONSTANS-LIKE 2 (AHRD V3.3 *-* A0A2G3ABV8_CAPAN)	TF
		Solyc04g071510	3	0.979971	Protein ABSCISIC ACID-INSENSITIVE 5 (AHRD V3.3 *** A0A2G3CMZ5_CAPCH)	TF
		Solyc08g076820	2	0.969933	bHLH transcription factor146	TF
		Solyc08g080990	3	0.548594	Unknown protein
		Solyc07g053220	8	0.903799	G-type lectin S-receptor-like serine/threonine-protein kinase (AHRD V3.3 *** A0A2G2WDS9_CAPBA)
		Solyc06g072230	8	0.93799	Proteinase inhibitor I3 (AHRD V3.3 *** A0A200QJU5_9MAGN)
		Solyc07g056617	3	0.242858	Unknown protein
		Solyc02g032480	3	0.812997	Nuclear pore complex protein NUP214 (AHRD V3.3 *-* A0A2U1PQW9_ARTAN)
		Solyc08g006800	8	0.849685	transmembrane protein (AHRD V3.3 *** AT4G31830.1)
		Solyc05g052050	3	0.693534	DNA-binding protein Pti4	TF
		Solyc04g009020	2	0.980544	High chlorophyll fluorescent 107 (AHRD V3.3 *** F4J3Z3_ARATH)
		Solyc02g089520	3	0.931219	Zinc finger protein CONSTANS-LIKE 2 (AHRD V3.3 *** A0A2G3ABV8_CAPAN)	TF
		Solyc01g087910	8	0.858144	F-box/WD-40 repeat-containing protein (AHRD V3.3 *** A0A1J3H907_NOCCA)
		Solyc06g075960	3	0.312386	Histone H4 (AHRD V3.3 *-* F2E7L1_HORVV)
		Solyc07g006740	3	0.860194	Protein DETOXIFICATION (AHRD V3.3 *** A0A2I4FHR8_9ROSI)
		Solyc06g061010	5	0.92803	FCS-Like Zinc finger 2 (AHRD V3.3 *-* FLZ2_ARATH)
		Solyc01g097730	5	0.973431	Pentatricopeptide repeat-containing protein (AHRD V3.3 *** A0A2G2W7A9_CAPBA)
		Solyc09g025210	3	0.831828	alcohol dehydrogenase-2
		Solyc11g072320	3	0.547054	Something about silencing protein 10 (AHRD V3.3 *** A0A2G2WKC0_CAPBA)
		Solyc04g074990	2	0.985057	Zinc-finger homeodomain protein 1 (AHRD V3.3 *** A0A2G2X027_CAPBA)	TF
		Solyc06g073583	3	0.324851	Rhodanese-like domain (AHRD V3.3 *** A0A200RA76_9MAGN)
		Solyc01g068120	3	0.237753	Pectinesterase (AHRD V3.3 *-* A0A2G3AK10_CAPAN)
		Solyc03g006980	2	0.979203	Alpha-L-fucosidase 1 (AHRD V3.3 *** A0A2G2X6A5_CAPBA)
		Solyc04g050270	8	0.77275	transmembrane protein (AHRD V3.3 *-* AT3G04310.2)
		Solyc02g090460	3	0.85772	Unknown protein
		Solyc02g088710	3	0.783506	4-coumarate--CoA ligase-like 1 (AHRD V3.3 *** A0A1U8FQ18_CAPAN)
		Solyc12g094640	2	0.975732	Glyceraldehyde-3-phosphate dehydrogenase (AHRD V3.3 *** A0A2G2YA75_CAPAN)
		Solyc12g014190	2	0.913199	tRNA dimethylallyltransferase 9 (AHRD V3.3 *** A0A2G2VFT1_CAPBA)
		Solyc11g018774	3	0.509942	Peroxidase (AHRD V3.3 *** M1CN26_SOLTU)
		Solyc09g075590	2	0.923942	leucine-rich repeat extensin-like protein 1 (AHRD V3.3 *** XP_010326561.1)
		Solyc08g080480	8	0.758352	2S sulfur-rich seed storage protein 2-like (AHRD V3.3 *** XP_004245641.1)
		Solyc10g081930	2	0.874577	Cytoplasmic FMR1 interacting protein (AHRD V3.3 *-* A0A1Y1I7X8_KLENI)
		Solyc09g065180	2	0.963078	binding protein precursor AF106660
		Solyc01g067000	3	0.902227	Calcium-dependent lipid-binding (CaLB domain) family protein (AHRD V3.3 *-* F4JK83_ARATH)
		Solyc01g098730	3	0.877288	Unknown protein
		Solyc08g006290	3	0.408172	fasciclin-like arabinogalactan protein 3 (AHRD V3.3 *-* A0A1S4A8S1_TOBAC)
		Solyc04g007580	2	0.41254	DUF4228 domain-containing protein (AHRD V3.3 *** A0A1Q3CT45_CEPFO)
		Solyc01g106320	3	0.856075	Phox/Bem1p (AHRD V3.3 *** A0A200QI01_9MAGN)
		Solyc06g076920	2	0.954349	Alkyl transferase (AHRD V3.3 *** K4CA50_SOLLC)
		Solyc01g009000	5	0.895969	RING/U-box superfamily protein (AHRD V3.3 *** A0A1I9LQQ9_ARATH)
		Solyc12g089300	3	0.899498	Gibberellin regulated protein (AHRD V3.3 *** A0A200QKC0_9MAGN)
		Solyc08g083190	2	0.985508	Alpha/beta-Hydrolases superfamily protein (AHRD V3.3 *** A0A2U1LI82_ARTAN)
		Solyc09g097960	4	0.831573	NAD(P)-linked oxidoreductase, aldo/keto reductase family protein (AHRD V3.3 *** A0A1Y1HY98_KLENI)
		Solyc12g019930	2	0.942162	Myosin-11 (AHRD V3.3 *-* A0A2G3CCD6_CAPCH)
		Solyc04g082250	2	0.965793	FtsH-like protein precursor
		Solyc03g094040	3	0.959394	Polyadenylate-binding protein 1 (AHRD V3.3 *** A0A2U1NYE9_ARTAN)
		Solyc12g038800	8	0.974001	Unknown protein
		Solyc08g013720	2	0.94603	S-adenosyl-L-methionine-dependent methyltransferases superfamily protein (AHRD V3.3 *-* A0A2U1KR65_ARTAN)
		Solyc07g041340	3	0.880524	protein ELF4-LIKE 4-like (AHRD V3.3 *** A0A2I4GKV3_9ROSI)
		Solyc06g069730	2	0.963842	Chlorophyll a-b binding protein, chloroplastic (AHRD V3.3 *** A0A1U8GPF4_CAPAN)
		Solyc11g013480	8	0.914768	Auxin Response Factor 17	TF
		Solyc01g106400	2	0.995894	Peptide-methionine (R)-S-oxide reductase (AHRD V3.3 *** A0A2G2W8Z3_CAPBA)
		Solyc07g007110	2	0.977481	Peptidyl-prolyl cis-trans isomerase (AHRD V3.3 *** A0A2U1P8R3_ARTAN)
		Solyc02g072080	3	0.92569	RING-type E3 ubiquitin transferase (AHRD V3.3 *** A1E0Y2_SOLTU)
		Solyc02g067790	2	0.972958	High affinity nitrate transporter 2.7 (AHRD V3.3 *** A0A2G2Y0R2_CAPAN)
		Solyc09g098500	3	0.859876	Got1/Sft2-like vescicle transport protein family (AHRD V3.3 *** Q8GWH4_ARATH)
		Solyc03g098330	3	0.92953	Coiled coil protein (AHRD V3.3 *** A0A1P8B4G0_ARATH)
		Solyc07g041720	2	0.924151	Germin-like protein (AHRD V3.3 *** S8E4K0_9LAMI)
		Solyc01g068045	3	0.378589	Ubiquitin (AHRD V3.3 *** B1P770_LOLTE)
		Solyc08g068070	3	0.868475	Two-on-two hemoglobin-3 (AHRD V3.3 *** A0A2G3BSD0_CAPCH)
		Solyc03g117900	3	0.871857	Cytochrome C oxidase assembly factor (AHRD V3.3 *** Q8GWM1_ARATH)
		Solyc02g070630	5	0.905563	60S ribosomal protein L18a-like protein (AHRD V3.3 *** A0A2I4HA23_9ROSI)
		Solyc03g064030	3	0.95713	Alpha/beta hydrolase family protein (AHRD V3.3 *** Q8RWA3_ARATH)
		Solyc06g060840	8	0.841777	Oleosin (AHRD V3.3 *** A0A1U8H204_CAPAN)
		Solyc10g054900	3	0.324564	Proline-rich protein (AHRD V3.3 *** Q9M6T7_NICGL)
		Solyc07g064790	3	0.882779	Threonine--tRNA ligase, cytoplasmic (AHRD V3.3 *-* A0A2G2WFC7_CAPBA)
		Solyc05g024430	2	0.976222	transmembrane protein (AHRD V3.3 *-* AT4G13500.1)
		Solyc10g085090	3	0.97159	Laccase (AHRD V3.3 *** K4D3U3_SOLLC)
		Solyc09g091580	2	0.984535	Protein kinase domain (AHRD V3.3 *** A0A200QUN4_9MAGN)
		Solyc00g019990	5	0.840938	Unknown protein
		Solyc03g117850	2	0.980155	Ribulose bisphosphate carboxylase/oxygenase activase, chloroplastic (AHRD V3.3 *** A0A2G2WQM5_CAPBA)
		Solyc06g008910	3	0.507096	Hexosyltransferase (AHRD V3.3 *** A0A2G3C3P2_CAPCH)
		Solyc02g022890	2	0.955729	Fatty acid hydroxylase (AHRD V3.3 *-* A0A200Q3T8_9MAGN)
		Solyc08g007730	3	0.850323	YTH domain-containing protein (AHRD V3.3 *** A0A1Q3CHK8_CEPFO)
		Solyc01g105000	3	0.785203	heavy metal-associated isoprenylated plant protein 3-like (AHRD V3.3 *** A0A1S4DQD5_TOBAC)
		Solyc10g078890	4	0.666074	Peroxidase (AHRD V3.3 *** K4D2D0_SOLLC)
		Solyc02g084590	3	0.941379	GATA transcription factor (AHRD V3.3 *** K4BAX4_SOLLC)	TF
		Solyc04g005270	8	0.881477	Phosphatidylinositol 4-kinase gamma 7 (AHRD V3.3 *** A0A1U8GNT8_CAPAN)
		Solyc10g055740	4	0.811249	lysine histidine transporter-like 8 (AHRD V3.3 *** A0A2I4HTG9_9ROSI)
		Solyc01g009590	3	0.786053	Stamen-specific protein FIL1 (AHRD V3.3 *** A0A2G3AJI0_CAPAN)
		Solyc10g005470	2	0.964021	receptor-interacting protein (AHRD V3.3 *** AT4G21445.1)
		Solyc08g029160	3	0.719106	Membrane steroid binding protein (AHRD V3.3 *** A0A1Y1HVR8_KLENI)
		Solyc04g080070	3	0.913224	Ubiquitin (AHRD V3.3 *-* A0A2U1KZS9_ARTAN)
		Solyc05g013980	3	0.564817	anther-specific protein BCP1-like (AHRD V3.3 -** XP_022855050.1)
		Solyc02g090430	2	0.945884	MAP kinase kinase kinase 20
		Solyc03g081200	3	0.97218	Transducin/WD40 repeat-like superfamily protein (AHRD V3.3 --* AT5G24520.4)
		Solyc12g036740	2	0.277595	Unknown protein
		Solyc10g039220	3	0.976217	photosystem II 44 kDa protein (chloroplast) (AHRD V3.3 --* YP_636500.1)
		Solyc07g008620	4	0.879449	EIX receptor 1
		Solyc01g086670	3	0.591794	Unknown protein
		Solyc11g021365	2	0.982172	SSUH2-like protein (AHRD V3.3 *** AT1G22630.1)
		Solyc08g074270	3	0.677527	Photolyase/cryptochrome dash (AHRD V3.3 *** A0A1Y1HMX6_KLENI)
		Solyc09g097790	2	0.469013	Unknown protein
		Solyc09g089870	3	0.499922	bHLH transcription factor 061	TF
		Solyc03g005580	3	0.897593	Seed storage protein (AHRD V3.3 *** Q2TPW5_9ROSI)
		Solyc05g054570	8	0.959014	CRAL-TRIO lipid binding domain-containing protein (AHRD V3.3 *** A0A2U1PXE9_ARTAN)
		Solyc01g066205	3	0.34409	Retrovirus-related Pol polyprotein from transposon TNT 1-94 (AHRD V3.3 *-* A0A2K3NZR4_TRIPR)
		Solyc11g065520	3	0.636426	Ribonuclease H (AHRD V3.3 *-* A0A2K3L3V1_TRIPR)
		Solyc12g007045	2	0.628741	Arabinogalactan peptide 22 (AHRD V3.3 --* A0A2G2YUE4_CAPAN)
		Solyc04g005460	3	0.861786	Pentatricopeptide repeat (AHRD V3.3 *** A0A200QNY2_9MAGN)
		Solyc06g011670	3	0.913204	Homeobox-leucine zipper protein HOX32 (AHRD V3.3 *-* A0A2G3A6N3_CAPAN)	TF
		Solyc09g065540	5	0.980105	biotin-binding protein
		Solyc10g007990	5	0.910456	Plant cysteine oxidase (AHRD V3.3 *** A0A2R6QBY4_ACTCH)
		Solyc10g047040	8	0.954577	Zinc finger transcription factor 58	TF
		Solyc07g055790	2	0.395965	Protein trichome birefringence-like 43 (AHRD V3.3 *** A0A1U8H7S1_CAPAN)
		Solyc09g011510	4	0.782776	Glutathione S-transferase-like protein (AHRD V3.3 *** A8DUB0_SOLLC)
		Solyc10g084370	8	0.746731	Homeodomain-like superfamily protein (AHRD V3.3 *** A0A1I9LS15_ARATH)	TF
		Solyc12g088410	3	0.733975	Glycosyl hydrolase family 35 protein (AHRD V3.3 *-* AT5G01075.1)
		Solyc10g075118	8	0.87197	Non-specific lipid-transfer protein (AHRD V3.3 *** K4D1W2_SOLLC)
		Solyc01g095530	2	0.968714	hypothetical protein (AHRD V3.3 *-* AT5G41761.1)
		Solyc04g079320	2	0.952442	Uroporphyrinogen-III synthase, chloroplastic (AHRD V3.3 *** A0A2G2ZRP3_CAPAN)
		Solyc03g123610	3	0.94941	Alanine aminotransferase 2 (AHRD V3.3 *** A0A2G3D1D6_CAPCH)
		Solyc06g007460	8	0.906838	EPIDERMAL PATTERNING FACTOR-like protein 6 (AHRD V3.3 *** A0A2G2WHG3_CAPBA)
		Solyc11g012370	3	0.75489	cysteine proteinase inhibitor A (AHRD V3.3 -** XP_002987167.2)
		Solyc04g078620	3	0.959679	Ubiquitin-conjugating enzyme (AHRD V3.3 *** B3TLZ3_ELAGV)
		Solyc10g086580	2	0.978918	Ribulose bisphosphate carboxylase/oxygenase activase, chloroplastic (AHRD V3.3 *** RCA_SOLPN)
		Solyc03g007030	2	0.962304	CDGSH iron-sulfur domain-containing protein NEET (AHRD V3.3 *** A0A1U8HGA0_CAPAN)
		Solyc08g007800	2	0.608062	SPX domain-containing protein (AHRD V3.3 *** D7MDY2_ARALL)
		Solyc04g076100	3	0.796029	transmembrane protein (AHRD V3.3 *** AT5G65440.7)
		Solyc04g074030	2	0.931547	Receptor protein kinase, putative (AHRD V3.3 *** A0A061FG24_THECC)
		Solyc03g115100	2	0.495771	hypothetical protein (AHRD V3.3 *** AT5G61040.1)
		Solyc10g050440	2	0.988426	Unknown protein
		Solyc02g087970	4	0.844025	Mini zinc finger protein (AHRD V3.3 *** A0ZXL1_SOLLC)	TF

## Sheet: specific DETs Root Tondo
specifici	n.	SOL_ID	Cluster_DETs	Cluster_score	Description	TF genes
Root_Tondo_Down	239	Solyc04g015940	1	0.874982	ARM repeat superfamily protein (AHRD V3.3 *** F4JNL5_ARATH)
		Solyc02g065610	6	0.965243	Protein trichome birefringence-like 21 (AHRD V3.3 *** A0A2G3A5R0_CAPAN)
		Solyc03g025730	6	0.917657	Tubulin beta chain (AHRD V3.3 *** A0A1U8FRZ9_CAPAN)
		Solyc03g031620	6	0.965868	5'-adenylylsulfate reductase 1, chloroplastic (AHRD V3.3 *** S5ZQS8_NICAT)
		Solyc02g069850	4	0.861345	40S ribosomal protein S25 (AHRD V3.3 *-* A0A2G3D4C4_CAPCH)
		Solyc03g005960	7	0.911784	protein kinase LESK1
		Solyc09g092230	6	0.964895	Unknown protein
		Solyc04g011760	4	0.912693	Unknown protein	TF
		Solyc05g008190	1	0.964756	Transducin/WD40 repeat-like superfamily protein (AHRD V3.3 *** A0A2U1MKJ4_ARTAN)
		Solyc01g081230	1	0.933571	Unknown protein
		Solyc05g050830	7	0.795978	Ethylene-responsive transcription factor (AHRD V3.3 *** A0A2G2WT45_CAPBA)	TF
		Solyc02g024070	7	0.938753	Homeobox leucine-zipper protein (AHRD V3.3 *** A0A2U1QME9_ARTAN)	TF
		Solyc12g008680	4	0.846789	Unknown protein
		Solyc02g088540	7	0.930489	tRNA (Guanosine(18)-2'-O)-methyltransferase (AHRD V3.3 *** A0A1J3CNY1_NOCCA)
		Solyc02g070100	1	0.872079	RNA helicase DEAD7
		Solyc11g005430	6	0.897874	WAT1-related protein (AHRD V3.3 *** K4D4F6_SOLLC)
		Solyc08g081490	4	0.9654	mitogen-activated protein kinase 7
		Solyc05g007150	6	0.905666	UDP-galactose/UDP-glucose transporter 3 (AHRD V3.3 *** A0A2G2YDQ6_CAPAN)
		Solyc01g066910	4	0.992667	Bifunctional inhibitor/plant lipid transfer protein/seed storage helical domain containing protein (AHRD V3.3 *** A0A2P5CY45_TREOI)
		Solyc07g006010	1	0.938086	Nuclear pore complex protein NUP43 (AHRD V3.3 *** A0A2G2XYZ1_CAPAN)
		Solyc11g032120	1	0.940363	histone H3-like centromeric protein HTR12 (AHRD V3.3 *-* XP_004250682.1)
		Solyc02g089740	1	0.87948	Unknown protein
		Solyc11g005620	7	0.995806	Acetylglutamate kinase (AHRD V3.3 *** A0A1U8EW67_CAPAN)
		Solyc11g007210	1	0.834831	Peroxidase (AHRD V3.3 *** K4D4Y2_SOLLC)
		Solyc06g050900	2	0.843565	Protein NRT1/ PTR FAMILY 5.1 (AHRD V3.3 *** A0A1U8H5B7_CAPAN)
		Solyc09g015840	1	0.90485	receptor-like protein kinase FERONIA (AHRD V3.3 *-* A0A2I4E4Q0_9ROSI)
		Solyc02g072310	4	0.962091	Protein NSP-INTERACTING KINASE 1 (AHRD V3.3 *** A0A2G3A7N6_CAPAN)
		Solyc12g006760	6	0.854673	Unknown protein
		Solyc06g009770	2	0.845606	hypothetical protein (AHRD V3.3 *** AT3G62650.2)
		Solyc12g088730	1	0.883886	50S ribosomal protein L4 (AHRD V3.3 *** Q8LE97_ARATH)
		Solyc09g090340	4	0.863915	Transducin/WD40 repeat-like superfamily protein (AHRD V3.3 *** AT4G14310.1)
		Solyc07g055310	1	0.910184	Pentatricopeptide repeat-containing protein (AHRD V3.3 *** A0A2G2Z4F2_CAPAN)
		Solyc01g006450	7	0.905976	Enoyl-[acyl-carrier-protein] reductase [NADH], chloroplastic (AHRD V3.3 *** A0A2G3DE80_CAPCH)
		Solyc09g010840	2	0.879973	phantastica	TF
		Solyc02g090930	4	0.951418	Lipase (AHRD V3.3 *** A0A200QYW4_9MAGN)
		Solyc01g102800	1	0.974591	Histidine--tRNA ligase, cytoplasmic (AHRD V3.3 *** A0A2G3BUL7_CAPCH)
		Solyc04g007400	7	0.932307	NAD(P)-binding Rossmann-fold superfamily protein (AHRD V3.3 *** F4IKL5_ARATH),Pfam:PF13561
		Solyc05g051400	1	0.570001	Mitochondrial uncoupling protein 6 (AHRD V3.3 *** A0A2G3CG15_CAPCH)
		Solyc05g013170	4	0.95844	GCK domain-containing protein (AHRD V3.3 *-* A0A1Q3BWH3_CEPFO)
		Solyc12g049250	4	0.886746	Unknown protein
		Solyc01g010060	6	0.927497	Unknown protein
		Solyc08g066700	1	0.992052	Exosome complex exonuclease RRP46-like protein (AHRD V3.3 *** A0A1U8GGL3_CAPAN)
		Solyc11g069250	6	0.949277	Fasciclin-like arabinogalactan protein 12 (AHRD V3.3 *** A0A1J6K653_NICAT)
		Solyc02g083190	7	0.986881	F-box family protein (AHRD V3.3 *** A0A2K3NMJ9_TRIPR)
		Solyc06g068390	7	0.931673	Zinc finger protein 4 (AHRD V3.3 *** A0A2G3C958_CAPCH)	TF
		Solyc09g055180	1	0.782226	Protein kinase domain (AHRD V3.3 *** A0A200Q8Z3_9MAGN)
		Solyc09g011850	7	0.883285	Fructokinase-like protein 1 (AHRD V3.3 *** D9IWP2_SOLTU)
		Solyc04g015360	7	0.943656	GATA transcription factor (AHRD V3.3 *** K4BQ39_SOLLC)	TF
		Solyc01g005000	7	0.858764	Glutamate decarboxylase (AHRD V3.3 *** B1Q3F2_SOLLC)
		Solyc10g049580	6	0.893644	classical arabinogalactan protein 9-like (AHRD V3.3 *-* XP_004248771.3)
		Solyc10g083600	1	0.97607	Ribosome production factor 2-like protein (AHRD V3.3 *** A0A2G2VUP6_CAPBA)
		Solyc01g111420	4	0.887549	Ribosomal protein L1 (AHRD V3.3 *** A0A200R8A3_9MAGN)
		Solyc01g079660	7	0.873387	Cotton fiber protein (AHRD V3.3 *** Q570M0_ARATH)
		Solyc04g040130	4	0.97869	Fatty acid desaturase (AHRD V3.3 *** E7CCD0_CAMMC)
		Solyc10g079430	7	0.88959	U3 small nucleolar RNA-associated protein 11 (AHRD V3.3 *** A0A1U8E9A3_CAPAN)
		Solyc03g116540	1	0.68375	Pentatricopeptide repeat-containing protein, mitochondrial (AHRD V3.3 *** A0A2G3B795_CAPCH)
		Solyc05g009890	6	0.920695	Eukaryotic aspartyl protease family protein (AHRD V3.3 *** A0A061EI23_THECC)
		Solyc12g005700	4	0.925312	DUF1218 domain-containing protein (AHRD V3.3 *** A0A1Q3CI94_CEPFO)
		Solyc01g073810	4	0.912211	Cysteine/Histidine-rich C1 domain family protein (AHRD V3.3 *** A0A2U1L9L8_ARTAN)
		Solyc07g043230	7	0.922059	Zinc transporter protein (AHRD V3.3 *** A5BDR3_VITVI)
		Solyc01g106510	6	0.893192	F-box domain-containing protein/DUF295 domain-containing protein (AHRD V3.3 *** A0A1Q3CTB5_CEPFO)
		Solyc02g089980	4	0.997101	electron transporter%2C putative (Protein of unknown function%2C DUF547) (AHRD V3.3 *** AT5G66600.9)
		Solyc01g102895	4	0.949791	Germin-like protein subfamily 1 member 20 (AHRD V3.3 *** A0A2G2XXE7_CAPAN)
		Solyc01g099410	6	0.952556	Histone H2A (AHRD V3.3 *** A0A0H5QLQ1_9EUKA)
		Solyc03g007950	1	0.908771	Pectin lyase-like superfamily protein (AHRD V3.3 *** O81746_ARATH)
		Solyc03g119220	1	0.70615	Kinesin-like protein (AHRD V3.3 *** A0A2G3CZZ7_CAPCH)
		Solyc04g007760	4	0.977856	Sn-1 protein (AHRD V3.3 *** Q42393_CAPAN)
		Solyc04g078470	7	0.934202	D-type cyclin-3
		Solyc01g066760	6	0.949113	Unknown protein
		Solyc06g066820	4	0.994094	Le3OH-13b-hydroxylase
		Solyc02g082500	6	0.935084	50S ribosomal protein L11 (AHRD V3.3 *** B4FC48_MAIZE)
		Solyc01g112080	4	0.990145	Lysm domain GPI-anchored protein 2 (AHRD V3.3 *** A0A2U1M2U7_ARTAN)
		Solyc09g007830	7	0.863425	Cytokinin riboside 5'-monophosphate phosphoribohydrolase (AHRD V3.3 *** A0A1U8E671_CAPAN)
		Solyc10g075160	2	0.874004	Ferredoxin (AHRD V3.3 *** K4D1V7_SOLLC)
		Solyc05g056290	7	0.96397	biotin carboxylase carrier
		Solyc03g110970	1	0.897138	GDP-mannose transporter GONST3 (AHRD V3.3 *** A0A1U8FXG8_CAPAN)
		Solyc06g075220	6	0.962262	Fasciclin-like arabinogalactan protein 11 (AHRD V3.3 *** A0A2G2V1G2_CAPBA)
		Solyc01g099350	1	0.900574	Acyl-CoA-binding domain-containing protein 4 (AHRD V3.3 *** A0A2G2Y0B8_CAPAN)
		Solyc08g079150	6	0.97414	Auxin-responsive protein SAUR32 (AHRD V3.3 *** A0A2G2XKY1_CAPBA)
		Solyc02g078830	1	0.975513	p21-activated protein kinase-interacting protein 1-like (AHRD V3.3 *** A0A2I4GUT3_9ROSI)
		Solyc11g008630	2	0.909595	HXXXD-type acyl-transferase family protein (AHRD V3.3 *** A0A2U1LG13_ARTAN)
		Solyc03g098120	1	0.93907	40S ribosomal protein (AHRD V3.3 *** AT1G57540.3)
		Solyc06g043070	1	0.844763	hypothetical protein (AHRD V3.3 *** AT3G04020.1)
		Solyc04g058070	1	0.863428	UDP-sugar pyrophosphorylase (AHRD V3.3 *** A0A2G2WYE7_CAPBA)
		Solyc06g068880	4	0.888429	Carboxypeptidase (AHRD V3.3 *** A0A2G2ZBY4_CAPAN)
		Solyc09g009520	4	0.863944	Alpha/beta-Hydrolases superfamily protein (AHRD V3.3 *** Q9SJM9_ARATH)
		Solyc06g083180	6	0.96292	40S ribosomal protein S8 (AHRD V3.3 *** A0A1U8H236_CAPAN)
		Solyc12g008600	6	0.976692	DUF1005 family protein (DUF1005) (AHRD V3.3 *** Q9M0F0_ARATH)
		Solyc04g080450	7	0.958708	3-ketoacyl-CoA synthase (AHRD V3.3 *** A0A2G2V5U9_CAPBA)
		Solyc10g005780	1	0.930612	ER membrane protein complex subunit 8/9-like protein (AHRD V3.3 *** A0A1U8HGZ8_CAPAN)
		Solyc08g066670	7	0.864802	Exostosin-like (AHRD V3.3 *** A0A200QDL7_9MAGN)
		Solyc08g065850	6	0.954732	Unknown protein
		Solyc06g074430	6	0.92174	60S acidic ribosomal protein P2 (AHRD V3.3 *** A0A2G2ZDK5_CAPAN),Pfam:PF00428
		Solyc12g099280	1	0.901557	Fip1 domain-containing protein (AHRD V3.3 *** A0A1Q3BSA1_CEPFO)
		Solyc05g050360	4	0.87008	Cyclic nucleotide-gated ion channel 1 (AHRD V3.3 *** A0A2G2WSK7_CAPBA)
		Solyc05g050000	1	0.960062	S-adenosyl-L-methionine-dependent methyltransferases superfamily protein (AHRD V3.3 *** AT5G51130.1)
		Solyc10g080460	4	0.965938	Myb family transcription factor APL (AHRD V3.3 *** A0A2G2VWG6_CAPBA)	TF
		Solyc03g121620	1	0.634246	Late embryogenesis abundant (LEA) hydroxyproline-rich glycoprotein family (AHRD V3.3 *** A0A2U1MMJ0_ARTAN)
		Solyc01g096430	4	0.99131	NADPH:quinone oxidoreductase-like (AHRD V3.3 *** A0A2I4GZV4_9ROSI)
		Solyc07g055230	6	0.959647	60S ribosomal protein L11 (AHRD V3.3 *-* A0A2G2VRP4_CAPBA)
		Solyc06g034370	4	0.941568	Plant invertase/pectin methylesterase inhibitor superfamily protein (AHRD V3.3 *** A0A061G797_THECC)
		Solyc12g042890	1	0.761636	Alpha/beta-Hydrolases superfamily protein (AHRD V3.3 *** A0A2U1Q9V2_ARTAN)
		Solyc03g120870	4	0.96331	CASP-like protein (AHRD V3.3 *** A0A2I4G5I1_9ROSI)
		Solyc08g006070	7	0.880054	AIG2-like protein (AHRD V3.3 *** A0A2I4GNX8_9ROSI)
		Solyc03g025390	7	0.899111	Short-chain dehydrogenase TIC 32, chloroplastic (AHRD V3.3 *** A0A2G2X6Q5_CAPBA)
		Solyc07g049550	4	0.975403	1-aminocyclopropane-1-carboxylate oxidase 2 (AHRD V3.3 *** Q7Y257_BETPN)
		Solyc01g100740	1	0.905972	Xaa-pro aminopeptidase (AHRD V3.3 *** A0A1J9S034_9PEZI)
		Solyc06g074990	1	0.922517	putative high affinity nitrate transporter 2
		Solyc05g054960	1	0.85629	Multiple organellar RNA editing factor 5, chloroplastic/mitochondrial (AHRD V3.3 *** MORF5_ARATH)
		Solyc03g096540	4	0.967788	PLAT/LH2 domain-containing protein (AHRD V3.3 *** A0A2U1NEA8_ARTAN)
		Solyc03g117260	1	0.95911	DUF247 domain-containing protein (AHRD V3.3 *** A0A1Q3CSX8_CEPFO)
		Solyc06g051960	7	0.939623	Pectinesterase (AHRD V3.3 *** A0A2G2WIV2_CAPBA)
		Solyc07g042390	7	0.893031	Plant invertase/pectin methylesterase inhibitor superfamily protein (AHRD V3.3 *** A0A061GSW0_THECC)
		Solyc11g065890	7	0.936786	1-acyl-sn-glycerol-3-phosphate acyltransferase (Putative) (AHRD V3.3 *** Q40119_LIMDO)
		Solyc07g045370	1	0.898015	Las1-like family protein (AHRD V3.3 *** A0A2U1M3X1_ARTAN)
		Solyc11g069030	4	0.982139	blind	TF
		Solyc10g081910	7	0.938157	Receptor-like kinase (AHRD V3.3 *** A0A2R6Q427_ACTCH)
		Solyc11g042610	1	0.913975	40S ribosomal protein S5 (AHRD V3.3 *** A0A1U8EKR1_CAPAN)
		Solyc10g009380	7	0.739704	DUF688 domain-containing protein (AHRD V3.3 *** A0A1Q3BEA6_CEPFO)
		Solyc03g120380	7	0.891967	auxin-regulated IAA19
		Solyc02g086370	7	0.859573	Lipid phosphate phosphatase (AHRD V3.3 *** A0A2R6PA01_ACTCH)
		Solyc04g014850	4	0.854711	structural maintenance of chromosomes protein (AHRD V3.3 *-* AT4G17240.1)
		Solyc05g051540	4	0.99528	ABC transporter G family member 11 (AHRD V3.3 *-* A0A2G2WTG8_CAPBA)
		Solyc09g091900	1	0.928655	ER lumen protein-retaining receptor (AHRD V3.3 *** A0A1U8G5I2_CAPAN)
		Solyc03g097230	4	0.996782	AIG2-like (Avirulence induced gene) family protein (AHRD V3.3 *** Q9FIQ3_ARATH)
		Solyc06g069380	7	0.818566	O-fucosyltransferase (AHRD V3.3 *** A0A2P5EBU6_TREOI)
		Solyc11g066470	1	0.928853	Unknown protein
		Solyc01g006630	1	0.795391	NAD(P)-binding Rossmann-fold superfamily protein (AHRD V3.3 *** A0A2U1KNW2_ARTAN)
		Solyc05g054070	6	0.881529	60S ribosomal protein L6 (AHRD V3.3 *** A0A2G3CJ48_CAPCH)
		Solyc05g015980	6	0.967818	Gap junction beta-4 protein (AHRD V3.3 *** AT5G13100.1)
		Solyc04g054682	4	0.872804	MADS-box transcription factor 50-like (AHRD V3.3 *** XP_025886283.1)	TF
		Solyc06g084580	1	0.878546	Pentatricopeptide repeat (AHRD V3.3 *** A0A200PMI1_9MAGN)
		Solyc04g082210	4	0.931827	NADH-ubiquinone oxidoreductase chain (AHRD V3.3 *** AT1G76185.1)
		Solyc09g011540	7	0.852868	Glutathione S-transferase (AHRD V3.3 *** C0LF68_CAPAN)
		Solyc02g082970	1	0.913666	Pentatricopeptide repeat-containing protein (AHRD V3.3 *** A0A2G2XFX3_CAPBA)
		Solyc04g009820	4	0.946215	GRF1-interacting factor 1 (AHRD V3.3 *-* A0A2G2ZG76_CAPAN)
		Solyc09g055930	6	0.990652	monocopper oxidase-like protein SKU5 (AHRD V3.3 *** A0A2I4E6T4_9ROSI)
		Solyc08g068600	6	0.860861	Serine decarboxylase (AHRD V3.3 *** A0A2G2W5V8_CAPBA)
		Solyc04g040170	4	0.853088	DNA-directed RNA polymerase V subunit 5A (AHRD V3.3 *** A0A1U8GKX3_CAPAN)
		Solyc07g062260	2	0.624587	BES1/BZR1 (AHRD V3.3 *** A0A2K3PP13_TRIPR)	TF
		Solyc01g102550	1	0.801071	nuclear pore complex protein NUP160 isoform X4 (AHRD V3.3 *-* A0A2I4G5Z6_9ROSI),Pfam:PF11715
		Solyc01g005590	6	0.878097	Unknown protein
		Solyc08g007140	4	0.856395	60S ribosomal protein L37a (AHRD V3.3 *** A0A2G3AM54_CAPAN)
		Solyc10g079100	1	0.923726	Unknown protein
		Solyc09g098520	1	0.847251	CMP-sialic acid transporter 2 (AHRD V3.3 *** A0A2G2V6Q4_CAPBA)
		Solyc07g064410	6	0.992295	Fatty acid desaturase 4, chloroplastic (AHRD V3.3 *** A0A1U8FLY9_CAPAN)
		Solyc10g006860	2	0.869651	NAD(P)-binding Rossmann-fold superfamily protein (AHRD V3.3 *** F4IPI3_ARATH)
		Solyc08g078560	4	0.913518	hypothetical protein (AHRD V3.3 *** AT4G17310.9)
		Solyc07g053670	4	0.91989	Protein NUCLEAR FUSION DEFECTIVE 6, chloroplastic/mitochondrial (AHRD V3.3 *** A0A2G2WE69_CAPBA)
		Solyc08g006900	6	0.890059	60S ribosomal protein L32 (AHRD V3.3 *** A0A2G3DDM0_CAPCH)
		Solyc04g074430	6	0.976617	Protein EXORDIUM-like 1 (AHRD V3.3 *-* A0A2G2ZQI6_CAPAN)
		Solyc08g007820	7	0.938829	Dehydration-responsive element-binding protein 1E (AHRD V3.3 *** A0A2G2W337_CAPBA)	TF
		Solyc10g081720	6	0.990645	Fasciclin-like arabinogalactan protein 17 (AHRD V3.3 *** A0A2G3AVK5_CAPCH)
		Solyc11g010440	6	0.916982	GLABRA2 expression modulator (AHRD V3.3 *** A0A2G3CDH1_CAPCH)
		Solyc07g041930	1	0.978138	Adenylyl cyclase (AHRD V3.3 *** Q9LVG0_ARATH)
		Solyc03g078290	6	0.920421	40S ribosomal protein S18 (AHRD V3.3 *** A0A2G3CUV3_CAPCH)
		Solyc06g072070	1	0.917128	Transmembrane protein, putative (DUF 3339) (AHRD V3.3 *** Q9SMN3_ARATH)
		Solyc01g079610	4	0.886146	DnaJ protein ERDJ3B (AHRD V3.3 *** A0A2G2Z6I0_CAPAN)
		Solyc05g055640	4	0.910141	60S ribosomal protein L38 (AHRD V3.3 *** A0A2G3B0P8_CAPCH)
		Solyc01g090670	1	0.977567	nuclear pore complex protein NUP62 (AHRD V3.3 *-* A0A2I4GEZ1_9ROSI)
		Solyc04g074470	4	0.993241	Protein EXORDIUM-like 2 (AHRD V3.3 *** A0A2G3CNT3_CAPCH)
		Solyc09g010780	4	0.97872	Protein phosphatase 2C (AHRD V3.3 *-* A0A2U1P5P3_ARTAN)
		Solyc02g069065	4	0.973214	Phloem protein 2-like (AHRD V3.3 *** A0A200QPN3_9MAGN)
		Solyc02g090240	1	0.842788	Pentatricopeptide repeat (AHRD V3.3 *** A0A200QYC4_9MAGN)
		Solyc04g074770	4	0.985566	Unknown protein
		Solyc09g007660	6	0.978636	Fasciclin-like arabinogalactan protein 11 (AHRD V3.3 *** A0A2G3BJB8_CAPCH)
		Solyc10g086150	7	0.878552	RNA-binding protein (AHRD V3.3 *** A0A2U1PI86_ARTAN)
		Solyc01g109370	7	0.978395	Acyltransferase domain-containing protein (AHRD V3.3 *** A0A1Q3CKP3_CEPFO)
		Solyc06g064430	4	0.973272	Longin domain-containing protein (AHRD V3.3 *** A0A1Q3BVJ4_CEPFO)
		Solyc08g007850	4	0.956995	Unknown protein
		Solyc06g065650	4	0.930387	Tify domain-containing protein (AHRD V3.3 *** A0A1Q3C435_CEPFO)
		Solyc10g008900	4	0.903317	Dirigent protein (AHRD V3.3 *** K4CY66_SOLLC)
		Solyc07g065320	7	0.882669	ABC transporter C family member 3 (AHRD V3.3 *** A0A2G2WFH5_CAPBA)
		Solyc03g115200	7	0.959504	Carbohydrate-binding X8 domain superfamily protein (AHRD V3.3 *-* A0A1P8AZV6_ARATH)
		Solyc04g081850	1	0.973944	Single hybrid motif superfamily protein (AHRD V3.3 *** AT1G75980.1)
		Solyc12g010980	2	0.858703	HXXXD-type acyl-transferase family protein (AHRD V3.3 *** F4JBC7_ARATH)
		Solyc02g071950	4	0.949767	Unknown protein
		Solyc04g014270	4	0.849769	ATP-dependent 6-phosphofructokinase (AHRD V3.3 *** A0A2G2XA03_CAPBA)
		Solyc12g057160	4	0.991788	Unknown protein
		Solyc01g005830	6	0.933005	Glucan endo-1,3-beta-glucosidase 4 (AHRD V3.3 *-* A0A2G2XNZ6_CAPBA)
		Solyc06g068770	1	0.875761	DB279
		Solyc09g074970	6	0.951873	Thiamine pyrophosphokinase (AHRD V3.3 *** A0A2G2W0D5_CAPBA)
		Solyc02g085360	7	0.978101	CYP90B3 mRNA for cytochrome P450
		Solyc01g098900	1	0.910773	Protein YIPF (AHRD V3.3 *** A0A1U8DU83_CAPAN)
		Solyc03g071620	1	0.935029	Histone H2B (AHRD V3.3 *-* A0A328DBY2_9ASTE)
		Solyc11g069540	4	0.949712	Nucleotide/sugar transporter family protein (AHRD V3.3 *** A0A2U1QP35_ARTAN)
		Solyc08g005630	2	0.895976	Long-chain-alcohol oxidase (AHRD V3.3 *** R9R6I9_SOLLC)
		Solyc12g006690	7	0.975756	Protein kinase PINOID 2 (AHRD V3.3 *** A0A2G3BN98_CAPCH)
		Solyc01g096190	6	0.957759	Ca2+-ATPase
		Solyc05g051010	1	0.908941	Dihydroflavonol-4-reductase (AHRD V3.3 *** A0A2K3N028_TRIPR)
		Solyc01g102700	4	0.91643	Leucine-rich repeat receptor-like protein kinase 1 (AHRD V3.3 *** A0A1P8SF01_NICBE)
		Solyc06g035940	6	0.516526	Homeobox-leucine zipper protein ROC5 (AHRD V3.3 *** A0A2G2X6G6_CAPBA)	TF
		Solyc02g085650	4	0.944554	Pentatricopeptide repeat-containing protein, mitochondrial (AHRD V3.3 *** A0A2G3A487_CAPAN)
		Solyc10g084940	7	0.85845	Protein NRT1/ PTR FAMILY 5.7 (AHRD V3.3 *** A0A2G2YM72_CAPAN)
		Solyc05g050380	6	0.922658	Cyclic nucleotide-gated ion channel 1 (AHRD V3.3 *** A0A2G2WSK7_CAPBA)
		Solyc10g045240	7	0.799693	Beta-glucosidase (AHRD V3.3 *** F8R893_9MAGN)
		Solyc04g007850	4	0.883239	Protein BCCIP homolog (AHRD V3.3 *** A0A1U8GMK4_CAPAN)
		Solyc05g053780	4	0.91773	RNA binding protein (AHRD V3.3 *** O23793_NICSY)
		Solyc10g081390	4	0.957667	Unknown protein
		Solyc03g019840	1	0.872412	hydroxyproline-rich glycoprotein family protein (AHRD V3.3 *-* AT5G58210.4)
		Solyc08g029000	4	0.98755	Lipoxygenase (AHRD V3.3 *** K4CJW3_SOLLC)
		Solyc03g059250	4	0.881432	Serine/threonine-protein kinase Nek6 (AHRD V3.3 *** A0A2G2ZY51_CAPAN)
		Solyc01g100430	6	0.983423	rRNA adenine N(6)-methyltransferase (AHRD V3.3 *** A0A2G3AWT6_CAPCH)
		Solyc03g098140	7	0.946207	Arabinose 5-phosphate isomerase (AHRD V3.3 *** J2F7V0_PSEFL)
		Solyc03g093080	6	0.874076	Xyloglucan endotransglucosylase/hydrolase (AHRD V3.3 *** Q6RHY0_SOLLC)
		Solyc05g009490	6	0.923999	Unknown protein
		Solyc03g119600	4	0.902108	NIMIN2b protein (AHRD V3.3 *** Q0MR95_TOBAC)
		Solyc08g082630	7	0.88908	Auxin Response Factor 9A	TF
		Solyc08g076960	1	0.906009	Abscisic acid receptor PYL1 (AHRD V3.3 *** A0A2G3DCH7_CAPCH)
		Solyc04g074440	6	0.958982	Protein EXORDIUM-like 1 (AHRD V3.3 *** A0A2G2ZQI6_CAPAN)
		Solyc03g122190	7	0.93597	Protein TIFY 10A (AHRD V3.3 *** A0A2G2WQ40_CAPBA)
		Solyc03g025520	1	0.89629	60S ribosomal protein L36 (AHRD V3.3 *-* A0A2G2Z8V1_CAPAN)
		Solyc07g042400	6	0.708925	Unknown protein
		Solyc07g041760	6	0.980876	Unknown protein
		Solyc06g059990	5	0.601946	Alkyl transferase (AHRD V3.3 *** K7W9N9_SOLLC)
		Solyc05g012080	1	0.946477	cytochrome b5 (AHRD V3.3 *** A0A2I4H8C1_9ROSI)
		Solyc03g121030	1	0.955775	MMS19 nucleotide excision repair protein-like protein (AHRD V3.3 *** A0A1J3J2C2_NOCCA)
		Solyc07g008670	6	0.857337	protein LONGIFOLIA 1 (AHRD V3.3 *** A0A2I4HKE6_9ROSI)
		Solyc12g007230	7	0.958272	auxin-regulated IAA8
		Solyc09g011500	4	0.988713	Glutathione S-transferase (AHRD V3.3 *** C0LF68_CAPAN)
		Solyc11g066920	7	0.963392	Pentatricopeptide repeat-containing protein (AHRD V3.3 *** A0A2I0VP48_9ASPA)
		Solyc02g093210	7	0.90411	PI-PLC X domain-containing protein (AHRD V3.3 *** A0A2G3A7Y6_CAPAN)
		Solyc02g090490	6	0.872546	Patatin (AHRD V3.3 *** A0A059P1E3_CAPAN)
		Solyc10g009400	1	0.958212	S-adenosyl-L-methionine-dependent methyltransferases superfamily protein (AHRD V3.3 *** AT5G27400.1)
		Solyc01g086650	4	0.90645	Uroporphyrinogen-III C-methyltransferase (AHRD V3.3 *** A0A2I0V6U1_9ASPA)
		Solyc11g069290	2	0.865169	Pyridoxal 5'-phosphate synthase subunit PdxT (AHRD V3.3 *** A0A1V4EC63_9ACTN)
		Solyc11g010180	1	0.941622	Mitochondrial ribosomal protein L37 (AHRD V3.3 *-* Q1PDW9_ARATH)
		Solyc06g063270	6	0.928291	Plant organelle RNA recognition domain containing protein (AHRD V3.3 *** A0A2P5CZH1_TREOI)
		Solyc09g010390	1	0.91631	hypothetical protein (AHRD V3.3 *** AT3G53630.1)
		Solyc12g095980	6	0.982355	Late embryogenesis abundant (LEA) hydroxyproline-rich glycoprotein family (AHRD V3.3 *** A0A2U1MMJ0_ARTAN)
		Solyc07g041230	1	0.86535	Protein Brevis radix-like 1 (AHRD V3.3 *** A0A1U8HG14_CAPAN)
		Solyc04g005830	7	0.973839	P-loop containing nucleoside triphosphate hydrolases superfamily protein (AHRD V3.3 *** A0A2U1KZ59_ARTAN)
		Solyc11g065630	4	0.825793	myosin-like protein (AHRD V3.3 *** AT1G51405.1)
		Solyc12g014180	1	0.910648	Malate dehydrogenase (AHRD V3.3 *** A0A2G2X2U9_CAPBA)
		Solyc03g121800	6	0.974302	copz1 nonclathrin coat protein zeta1-COP
		Solyc04g017720	2	0.830152	Gibberellin regulated protein (AHRD V3.3 *** A0A2U1PE48_ARTAN)
		Solyc10g085020	1	0.986023	Tubulin beta chain (AHRD V3.3 *** A0A1U8EHY4_CAPAN)
		Solyc04g081570	1	0.914745	Heat shock protein 90 (AHRD V3.3 *-* A0A0A7LYT2_ALBBR)
		Solyc10g008120	4	0.84389	O-methyltransferase (AHRD V3.3 *** A0A1B4Z3W3_9ROSA)
Root_Tondo_Up	241	Solyc01g110640	8	0.963436	DNA mismatch repair protein MLH3 (AHRD V3.3 *-* A0A2G3A9Q9_CAPAN)
		Solyc11g010930	5	0.858437	HVA22-like protein (AHRD V3.3 *** A0A2G3B0A8_CAPCH)
		Solyc11g006740	5	0.737685	F-box domain, Phloem protein 2-like protein (AHRD V3.3 *** A0A2U1NHQ2_ARTAN)
		Solyc09g090990	5	0.997499	Major allergen Pru ar 1 (AHRD V3.3 *** Q5GMN2_CAPCH)
		Solyc03g116460	5	0.91518	Aspartate racemase (AHRD V3.3 *** A0A2K3MVX4_TRIPR)
		Solyc04g063245	6	0.675949	Cytochrome (AHRD V3.3 *** A0A1U8F0H8_CAPAN)
		Solyc00g500004	8	0.673375	Unknown protein
		Solyc12g088250	2	0.89635	Serine carboxypeptidase (AHRD V3.3 *** A0A2K3MSK4_TRIPR)
		Solyc11g067160	2	0.983098	Aldo/keto reductase family oxidoreductase (AHRD V3.3 *** A0A2K3NWG7_TRIPR)
		Solyc06g066650	3	0.909395	Rop guanine nucleotide exchange factor 12 (AHRD V3.3 *** A0A1U8HDV5_CAPAN)
		Solyc09g075230	2	0.712508	DUF538 family protein (AHRD V3.3 *** B6SJU2_MAIZE)
		Solyc05g055070	8	0.962692	Ethylene receptor (AHRD V3.3 *** A0A2G2WUD6_CAPBA)
		Solyc04g074535	5	0.764248	Alcohol dehydrogenase-like 7 (AHRD V3.3 *** A0A2G2WZQ5_CAPBA)
		Solyc04g074380	3	0.902747	Glycosyltransferase (AHRD V3.3 *** A0A2G3CNS7_CAPCH)
		Solyc02g076670	4	0.85238	Myb domain, Homeodomain-like protein (AHRD V3.3 *** A0A2U1Q384_ARTAN)	TF
		Solyc04g056580	2	0.97283	Transmembrane protein, putative (DUF2358) (AHRD V3.3 *** Q8L604_ARATH)
		Solyc11g069350	5	0.865714	Zinc finger, RING-CH-type, Zinc finger, RING/FYVE/PHD-type (AHRD V3.3 *** A0A2U1QK69_ARTAN)
		Solyc02g062590	8	0.885234	Hexosyltransferase (AHRD V3.3 *** A0A2G2XBE9_CAPBA)
		Solyc01g099020	2	0.975229	GDSL esterase/lipase (AHRD V3.3 *** A0A199UFA2_ANACO)
		Solyc11g068950	2	0.862309	BEL1-like homeodomain protein 1 (AHRD V3.3 *** A0A2G2YH01_CAPAN)	TF
		Solyc09g008913	2	0.807199	Cytochrome P450 (AHRD V3.3 *** Q8H0I8_PETHY)
		Solyc01g103990	8	0.988443	T-complex protein 11 (AHRD V3.3 *** A0A2U1QKZ8_ARTAN)
		Solyc12g056115	8	0.912298	Unknown protein
		Solyc01g056940	8	0.833771	Ubiquitin (AHRD V3.3 *** B1P770_LOLTE)
		Solyc08g077500	5	0.976919	Pleckstrin homology domain (AHRD V3.3 *** A0A200QQL4_9MAGN)
		Solyc09g007200	2	0.998026	Pentatricopeptide repeat-containing protein, chloroplastic (AHRD V3.3 *** A0A2G2VZI3_CAPBA)
		Solyc01g091590	3	0.481065	BON1-associated protein 2-like (AHRD V3.3 *** A0A2I4E3A5_9ROSI)
		Solyc01g081340	2	0.972865	S-adenosyl-L-methionine-dependent methyltransferases superfamily protein (AHRD V3.3 *** A0A2U1PMX3_ARTAN)
		Solyc10g080890	3	0.982946	NAD(P)-binding Rossmann-fold superfamily protein (AHRD V3.3 *** F4I227_ARATH)
		Solyc06g064900	3	0.722188	Unknown protein
		Solyc04g076010	8	0.938208	zinc ion-binding protein (AHRD V3.3 *-* AT1G02070.1)
		Solyc12g056400	2	0.880507	RING/U-box superfamily protein (AHRD V3.3 *** Q93YQ5_ARATH)
		Solyc06g068850	8	0.982072	DCD (Development and Cell Death) domain protein (AHRD V3.3 *-* F4K521_ARATH)
		Solyc04g015520	8	0.854166	Remorin (AHRD V3.3 *** A0A200Q6K8_9MAGN)
		Solyc11g066330	5	0.890546	Major facilitator superfamily (AHRD V3.3 *** A0A2U1Q7R9_ARTAN)
		Solyc09g011020	5	0.941166	Tetratricopeptide repeat (TPR)-like superfamily protein (AHRD V3.3 *** AT5G02130.1)
		Solyc07g009440	2	0.993016	G-type lectin S-receptor-like serine/threonine-protein kinase (AHRD V3.3 *-* A0A1U8HJL6_CAPAN)
		Solyc03g123750	8	0.971226	Alpha/beta-Hydrolases superfamily protein (AHRD V3.3 *** F4JFU8_ARATH)
		Solyc07g063430	2	0.940103	Peroxisomal membrane 22 kDa (Mpv17/PMP22) family protein (AHRD V3.3 *** A0A2U1KPZ4_ARTAN)
		Solyc06g068520	3	0.55277	Hydroxyproline-rich systemin (AHRD V3.3 *** HSY1_SOLLC)
		Solyc04g082730	8	0.823915	Unknown protein
		Solyc07g049150	8	0.906996	Dicer-like 3 (AHRD V3.3 *-* B3SRQ0_PHYPA)
		Solyc09g055230	2	0.801949	Double Clp-N motif-containing protein (AHRD V3.3 *** A0A2U1PA10_ARTAN)
		Solyc04g008900	3	0.859143	Transmembrane protein, putative (DUF247) (AHRD V3.3 *** Q9SN03_ARATH)
		Solyc07g007130	8	0.951607	NHL domain protein (AHRD V3.3 *** A0A1P8BDM5_ARATH)
		Solyc07g066640	8	0.955871	transglycosylase (AHRD V3.3 *** AT1G16290.2)
		Solyc03g083000	5	0.984123	Transmembrane protein (AHRD V3.3 *-* F4IJ67_ARATH)
		Solyc06g076880	5	0.976749	Quinone reductase (AHRD V3.3 *** F8WQS4_NICBE)
		Solyc12g010640	8	0.974636	hypothetical protein (AHRD V3.3 --* AT5G57790.4)
		Solyc12g094510	3	0.901413	NADH-ubiquinone oxidoreductase chain (AHRD V3.3 *** AT1G20460.1)
		Solyc04g015500	5	0.901675	B3 domain-containing protein (AHRD V3.3 *-* A0A1Q3DFU3_CEPFO)	TF
		Solyc11g065950	8	0.979011	Protein kinase domain (AHRD V3.3 *** A0A200R6I6_9MAGN)
		Solyc07g055350	3	0.897314	Cytochrome (AHRD V3.3 *** A0A2G2WEH0_CAPBA)
		Solyc10g005150	8	0.961622	Purine permease (AHRD V3.3 *** A0A2P5EE53_TREOI),Pfam:PF16913
		Solyc03g123760	2	0.906078	phytoene desaturase
		Solyc02g070970	2	0.976498	Chlorophyll a-b binding protein, chloroplastic (AHRD V3.3 *** A0A2G3A7J8_CAPAN)
		Solyc06g053910	8	0.85196	DUF506 domain-containing protein (AHRD V3.3 *** A0A1Q3BNU4_CEPFO)
		Solyc10g054780	2	0.915648	Alpha/Beta hydrolase fold protein (AHRD V3.3 *** A0A2U1N7V3_ARTAN)
		Solyc02g089630	4	0.863943	Proline dehydrogenase (AHRD V3.3 *** A0A2G2XIU2_CAPBA)
		Solyc12g098520	5	0.957856	Heat stress transcription factor A-5 (AHRD V3.3 *** A0A2G3AV96_CAPCH)	TF
		Solyc01g097820	8	0.923727	Adenine phosphoribosyltransferase-like protein, putative (DUF2358) (AHRD V3.3 *** Q94K63_ARATH)
		Solyc05g053820	8	0.855404	Glycosyltransferase (AHRD V3.3 *** A0A2Z4BSF1_9APIA)
		Solyc12g010830	5	0.917063	hypothetical protein (AHRD V3.3 *-* AT2G31130.6)
		Solyc09g065370	8	0.95425	17.6 kDa class II heat shock protein (AHRD V3.3 *** O23338_ARATH)
		Solyc01g006130	2	0.995411	DnaJ/Hsp40 cysteine-rich domain superfamily protein (AHRD V3.3 *-* AT2G34860.2)
		Solyc08g005275	5	0.905027	Unknown protein
		Solyc05g007940	5	0.943997	LERNALX L.esculentum ribonuclease lx
		Solyc05g012560	3	0.955281	ripening regulated protein (DDTFR7)
		Solyc11g011400	4	0.873778	Unknown protein
		Solyc06g062670	2	0.92116	Protein indeterminate-domain 7 (AHRD V3.3 *** A0A2G3C8G8_CAPCH)	TF
		Solyc06g006000	8	0.953041	Maternal effect embryo arrest 59 (AHRD V3.3 *** B6T4K8_MAIZE)
		Solyc12g008900	3	0.830625	cytokinin oxidase6
		Solyc06g054050	3	0.83288	p-loop containing nucleoside triphosphate hydrolases superfamily protein (AHRD V3.3 *** A0A1P8AMM9_ARATH)
		Solyc01g100920	3	0.951693	WAT1-related protein (AHRD V3.3 *** K4B1C3_SOLLC)
		Solyc03g025670	2	0.804853	PAR1 (AHRD V3.3 *** A0A2U1P9T7_ARTAN)
		Solyc01g087260	2	0.994456	carotenoid cleavage dioxygenase 1B
		Solyc11g008440	5	0.993653	Amino acid transporter (AHRD V3.3 *** A0A200R5Q3_9MAGN)
		Solyc03g044430	8	0.977647	Nicotinate phosphoribosyltransferase (AHRD V3.3 *** A0A1U8GGJ3_CAPAN)
		Solyc07g006950	5	0.895694	Unknown protein
		Solyc01g112190	2	0.876795	Plant regulator RWP-RK family protein, putative (AHRD V3.3 *** A0A061FD78_THECC)	TF
		Solyc05g010010	4	0.805915	Protein MIZU-KUSSEI 1 (AHRD V3.3 *** A0A2G2VKP6_CAPBA)
		Solyc02g068920	3	0.898505	lecithine cholesterol acyltransferase
		Solyc03g019930	8	0.925504	hypothetical protein (AHRD V3.3 *-* AT1G73380.1)
		Solyc06g075150	8	0.907088	Auxin Response Factor 10B	TF
		Solyc09g008490	8	0.886553	Protein SHOOT GRAVITROPISM 6 (AHRD V3.3 *** A0A2G2YPS4_CAPAN)
		Solyc06g066230	5	0.89886	Cytochrome 71D7 (AHRD V3.3 *** A0A2G3C7P6_CAPCH)
		Solyc11g150122	2	0.94899	Unknown protein
		Solyc01g097150	5	0.967647	Unknown protein	TF
		Solyc04g063240	2	0.979998	Protein STAY-GREEN, chloroplastic (AHRD V3.3 *** A0A2G2WYV6_CAPBA)
		Solyc12g089240	5	0.822572	B-box zinc finger protein 22 (AHRD V3.3 *** A0A1U8F0C2_CAPAN)	TF
		Solyc10g087040	8	0.660014	Cytochrome P450 (AHRD V3.3 *** A2PZD4_IPONI)
		Solyc02g065400	2	0.992374	33kDa precursor protein of oxygen-evolving complex
		Solyc12g089000	8	0.945669	RBR-type E3 ubiquitin transferase (AHRD V3.3 *** A0A1U8EVL3_CAPAN)
		Solyc09g092420	5	0.959688	Amino acid/polyamine transporter I (AHRD V3.3 *** A0A200R6T7_9MAGN)
		Solyc09g074740	5	0.988295	Cation efflux family protein (AHRD V3.3 *-* A0A2U1NZ88_ARTAN)
		Solyc12g035400	5	0.851144	WAT1-related protein (AHRD V3.3 *** K4DE01_SOLLC)
		Solyc12g096100	2	0.984689	Protein PAM68, chloroplastic (AHRD V3.3 *** A0A2G2YAA0_CAPAN)
		Solyc11g150106	2	0.940282	Unknown protein
		Solyc04g014370	3	0.848164	Very-long-chain (3R)-3-hydroxyacyl-CoA dehydratase (AHRD V3.3 *** A0A2G2V069_CAPBA)
		Solyc03g006240	4	0.868544	GDSL esterase/lipase (AHRD V3.3 *** A0A2G2ZLG9_CAPAN)
		Solyc10g079400	2	0.94675	Villin (AHRD V3.3 *** A0A2P5EN25_TREOI)
		Solyc02g068240	5	0.887537	Diacylglycerol O-acyltransferase 2 (AHRD V3.3 *** A0A2G3D3R8_CAPCH)
		Solyc07g006030	2	0.985988	Tetratricopeptide repeat (TPR)-like superfamily protein (AHRD V3.3 *** A0A2U1MFU8_ARTAN)
		Solyc09g092070	5	0.909568	Ypt/Rab-GAP domain of gyp1p superfamily protein (AHRD V3.3 *** Q9SVN9_ARATH)
		Solyc04g077500	2	0.94347	transmembrane protein (AHRD V3.3 *** AT1G44920.1)
		Solyc10g009110	5	0.943717	ethylene response factor F.5	TF
		Solyc11g072650	3	0.725509	Zinc-binding dehydrogenase (AHRD V3.3 *** A0A162PTR1_9PEZI)
		Solyc10g078670	4	0.854604	Transcription factor (AHRD V3.3 *** A0A2R4QNU7_9POAL)	TF
		Solyc11g017210	5	0.576716	protein FAR1-RELATED SEQUENCE 5-like (AHRD V3.3 *-* A0A2I4EFP3_9ROSI)	TF
		Solyc03g096350	2	0.687996	Transcription factor DIVARICATA (AHRD V3.3 *** A0A1U8G0H1_CAPAN)	TF
		Solyc01g097910	2	0.986323	Rubredoxin (AHRD V3.3 *** E5GBR8_CUCME)
		Solyc09g082250	8	0.80222	N-acetyltransferase (AHRD V3.3 *** A0A2N9Z4V7_PAEPO)
		Solyc01g008780	2	0.939143	Phospholipase A2 family protein (AHRD V3.3 *** AT4G29070.2)
		Solyc04g076050	8	0.904517	Divalent-cation tolerance protein CutA (AHRD V3.3 *** A0A1M5JAL0_PECCA)
		Solyc05g055570	3	0.776245	E3 ubiquitin-protein ligase RKP (AHRD V3.3 *-* A0A1U8EU57_CAPAN)
		Solyc06g050300	5	0.965687	Non-specific serine/threonine protein kinase (AHRD V3.3 *** A0A2G2ZJA2_CAPAN)
		Solyc02g078920	3	0.929462	Endonuclease 3 (AHRD V3.3 *** A0A2G3D5Y1_CAPCH)
		Solyc01g108570	8	0.97562	Alpha/beta-Hydrolases superfamily protein (AHRD V3.3 *** A0A2U1KC75_ARTAN)
		Solyc03g116280	2	0.9614	2-oxoglutarate (2OG) and Fe(II)-dependent oxygenase superfamily protein (AHRD V3.3 *-* F4J670_ARATH)
		Solyc07g008720	2	0.828704	Nascent polypeptide-associated complex subunit beta (AHRD V3.3 *** A0A2G3DD77_CAPCH)
		Solyc07g056440	4	0.829118	Glutathione S-transferase (AHRD V3.3 *** Q9FQE8_SOYBN)
		Solyc06g074120	2	0.961917	bell-like homeodomain protein 2	TF
		Solyc04g082120	8	0.503842	Prolyl oligopeptidase (AHRD V3.3 *** H2D7F1_COFAR)
		Solyc12g088920	5	0.937347	Calcineurin-like metallo-phosphoesterase superfamily protein (AHRD V3.3 *** F4JPS4_ARATH)
		Solyc10g078560	2	0.877947	Chaperone protein DnaJ (AHRD V3.3 *** A0A2G2WDY8_CAPBA)
		Solyc01g099260	2	0.953595	Chaperone protein DnaJ (AHRD V3.3 *** A0A1J3IQ23_NOCCA)
		Solyc03g097820	3	0.856617	bHLH transcription factor 022	TF
		Solyc01g094080	2	0.968943	Cytochrome P450 (AHRD V3.3 *** A0A200PMP8_9MAGN)
		Solyc10g017990	3	0.808829	Cytokinin oxidase/dehydrogenase 2 (AHRD V3.3 *-* C0LPA7_SOLTU)
		Solyc06g074710	5	0.978715	Transferase (AHRD V3.3 *** A0A200R9R6_9MAGN)
		Solyc06g061280	8	0.874926	NAD(P)-binding Rossmann-fold superfamily protein (AHRD V3.3 *** A0A2U1LGD5_ARTAN)
		Solyc01g087240	8	0.980944	Nuclear transcription factor Y subunit A-9 (AHRD V3.3 *** A0A1U8DTI1_CAPAN)	TF
		Solyc04g077030	5	0.891906	Xylulose kinase (AHRD V3.3 *** A0A2G2X084_CAPBA)
		Solyc12g015970	2	0.978277	GPI-anchored protein LORELEI (AHRD V3.3 *** A0A2I4E3L7_9ROSI)
		Solyc05g013180	2	0.897224	Phosphate transporter PHO1-like protein 10 (AHRD V3.3 *** A0A2G2YDB9_CAPAN)
		Solyc03g051720	3	0.824235	Alcohol dehydrogenase (AHRD V3.3 *-* A0A2U1MN94_ARTAN)
		Solyc06g072740	8	0.989721	Inositol-tetrakisphosphate 1-kinase (AHRD V3.3 *** A0A1U8H3S2_CAPAN)
		Solyc03g116710	2	0.966164	Protein LURP-one-related 5 (AHRD V3.3 *** A0A1U8GFL7_CAPAN)
		Solyc07g045180	8	0.943693	Zinc finger protein CONSTANS-LIKE 9 (AHRD V3.3 *** A0A2G2WC44_CAPBA)	TF
		Solyc09g074530	2	0.897232	Bidirectional sugar transporter SWEET (AHRD V3.3 *** M1ASY4_SOLTU)
		Solyc09g082550	3	0.421513	Sulfate transporter (AHRD V3.3 *** Q70BL1_BRAOL)
		Solyc01g094330	5	0.877807	Terpene utilization protein AtuA (AHRD V3.3 *** A0A191YQC8_9PSED)
		Solyc10g055410	3	0.603309	R2R3MYB transcription factor 32	TF
		Solyc04g077220	5	0.944797	Homeobox-leucine zipper protein HAT22 (AHRD V3.3 *** A0A2G3CPE7_CAPCH)	TF
		Solyc03g044090	2	0.940359	BTB domain-containing protein/NPH3 domain-containing protein (AHRD V3.3 *** A0A1Q3ASI0_CEPFO)
		Solyc01g014250	8	0.85156	Unknown protein
		Solyc03g112210	8	0.807091	Unknown protein
		Solyc09g084450	2	0.898241	Protease inhibitor I (AHRD V3.3 *** Q07459_SOLTU)
		Solyc09g091570	8	0.896546	2-octaprenyl-3-methyl-6-methoxy-1,4-benzoquinol hydroxylase (AHRD V3.3 *** A0A0D5XRL2_9PSED)
		Solyc07g042100	3	0.953807	hypothetical protein (AHRD V3.3 *** AT1G72490.2)
		Solyc09g092260	8	0.865928	Chaperone protein DnaJ (AHRD V3.3 *** A0A2G3AV72_CAPCH)
		Solyc09g065760	8	0.92115	DUF506 domain-containing protein (AHRD V3.3 *** A0A1Q3CFM9_CEPFO)
		Solyc06g061180	3	0.781724	Abscisic acid receptor PYL1 (AHRD V3.3 *-* A0A2G3C7N8_CAPCH)
		Solyc03g020010	4	0.862873	Lemir (AHRD V3.3 *** O48625_SOLLC)
		Solyc02g064720	8	0.75179	BTB/POZ domain-containing protein (AHRD V3.3 *** A0A2G2XBD2_CAPBA)
		Solyc01g109810	8	0.905879	tRNA-methyltransferase non-catalytic subunit trm6MTase subunit (AHRD V3.3 *** Q9FJZ5_ARATH)
		Solyc07g042295	2	0.896267	Unknown protein
		Solyc05g054200	8	0.803374	Transcriptional adapter (AHRD V3.3 *** A0A2G2WV26_CAPBA)
		Solyc03g114330	8	0.906514	Peroxisomal membrane protein PEX14 (AHRD V3.3 *** A0A2G2ZCJ2_CAPAN)
		Solyc08g078510	3	0.747632	GRAM domain family protein (AHRD V3.3 *-* A0A2U1NIK8_ARTAN)
		Solyc02g092110	2	0.738609	Phytosulfokines 3 (AHRD V3.3 *** A0A2I0WHI7_9ASPA)
		Solyc11g069180	5	0.989317	Isovaleryl-CoA dehydrogenase (AHRD V3.3 *** B4FQ64_MAIZE)
		Solyc11g033283	2	0.973197	Protein NRT1/ PTR FAMILY 6.1 (AHRD V3.3 *** A0A2G2ZGE5_CAPAN)
		Solyc01g080870	2	0.899886	Protein NRT1/ PTR FAMILY 7.3 (AHRD V3.3 *** A0A2G3DJ73_CAPCH)
		Solyc10g062050	5	0.858833	NADH dehydrogenase subunit 2 (AHRD V3.3 *-* A0A0B4L0G8_9ROSA)
		Solyc07g064440	8	0.892207	inositol-1%2C4%2C5-trisphosphate 5-phosphatase (AHRD V3.3 *** AT5G54870.1)
		Solyc04g025940	5	0.942569	Trehalose-6-phosphate synthase (AHRD V3.3 *** E5GC29_CUCME)
		Solyc04g008300	8	0.986381	Protein kinase superfamily protein (AHRD V3.3 *** F4ID59_ARATH)
		Solyc07g005240	2	0.688054	FAD-dependent oxidoreductase family protein (AHRD V3.3 *** A0A2U1NVG0_ARTAN)
		Solyc04g015100	5	0.871071	Acetyl-CoA C-acetyltransferase (AHRD V3.3 *** D9U856_BACMN)
		Solyc03g034320	5	0.859595	Class I glutamine amidotransferase-like superfamily protein (AHRD V3.3 *** F4KA45_ARATH)
		Solyc07g007790	2	0.873913	sucrose-phosphate synthase
		Solyc04g077590	2	0.788962	Protein PHLOEM PROTEIN 2-LIKE A10 (AHRD V3.3 *** A0A2G2X0I1_CAPBA)
		Solyc06g036340	2	0.984577	Pentatricopeptide repeat (PPR) superfamily protein (AHRD V3.3 *-* A0A2U1LU47_ARTAN)
		Solyc03g096740	8	0.865441	Unknown protein
		Solyc03g098010	2	0.767413	phosphate starvation inducible gene TPSI1
		Solyc10g083690	5	0.926616	Cytochrome P450 (AHRD V3.3 *** Q8H0I8_PETHY)
		Solyc07g062740	2	0.820396	serine/arginine repetitive matrix protein (AHRD V3.3 --* AT3G15115.1)
		Solyc04g074390	3	0.87542	Glycosyltransferase (AHRD V3.3 *** A0A2G3CNS7_CAPCH)
		Solyc03g019660	2	0.98614	Thylakoid lumenal 17.9 kDa protein, chloroplastic (AHRD V3.3 *** A0A2G2V4Z7_CAPBA)
		Solyc03g117890	2	0.951824	ACT domain-containing protein (AHRD V3.3 *** A0A2U1QDU0_ARTAN)
		Solyc11g010850	2	0.968914	1-deoxy-d-xylulose-5-phosphate synthase 1 (AHRD V3.3 *** A0A2U1PQH9_ARTAN)
		Solyc07g045310	2	0.991404	ribulose-1,5 bisphosphate carboxylase/oxygenase large subunit N-methyltransferase, chloroplastic (AHRD V3.3 *** A0A1U8HAS0_CAPAN)
		Solyc01g094320	8	0.962245	LIM domain-containing protein (AHRD V3.3 *** A0A1Q3C877_CEPFO)
		Solyc06g082280	2	0.95566	Calcineurin-like metallo-phosphoesterase superfamily protein (AHRD V3.3 *** A0A2U1MM52_ARTAN)
		Solyc04g008170	4	0.885083	hero resistance 3
		Solyc03g025720	2	0.975998	Oxalate--CoA ligase (AHRD V3.3 *** A0A2G2X724_CAPBA)
		Solyc01g107240	8	0.940982	Peroxisomal membrane 22 kDa (Mpv17/PMP22) family protein (AHRD V3.3 *-* A0A2U1NNX3_ARTAN)
		Solyc08g067230	3	0.691906	MADS-box transcription factor (AHRD V3.3 *** F1T120_9ERIC)	TF
		Solyc11g007030	3	0.935357	Alpha/beta-Hydrolases superfamily protein (AHRD V3.3 *** A0A2U1MAY4_ARTAN)
		Solyc01g008850	2	0.993543	Non-specific serine/threonine protein kinase (AHRD V3.3 *** A0A2G2XP60_CAPBA)
		Solyc02g070750	8	0.786193	Disease resistance protein (AHRD V3.3 *-* A0A200Q3R7_9MAGN)
		Solyc01g104030	8	0.860793	Potassium channel AKT2 (AHRD V3.3 *** A0A1U8E6Z3_CAPAN)
		Solyc12g015770	8	0.917278	Cellulose synthase (AHRD V3.3 *-* A0A200RAR0_9MAGN)
		Solyc03g093470	8	0.765953	LEAPSAA2 L.esculentum APS-AA2
		Solyc10g084960	3	0.865191	Glutathione S-transferase (AHRD V3.3 *** C0LF68_CAPAN)
		Solyc01g108490	2	0.983578	Carboxypeptidase (AHRD V3.3 *** A0A1U8E723_CAPAN)
		Solyc01g067570	5	0.932331	E3 ubiquitin-protein ligase RING1-like (AHRD V3.3 *** A0A2G3BK63_CAPCH)	TF
		Solyc07g150145	5	0.953532	proteophosphoglycan-like protein (AHRD V3.3 -** AT3G54680.1)
		Solyc12g006840	8	0.838584	Lectin protein kinase family protein (AHRD V3.3 *** A0A1I9LPL5_ARATH)
		Solyc02g085690	4	0.821999	Ubiquitin-conjugating enzyme (AHRD V3.3 *** A0A200R7K5_9MAGN)
		Solyc09g074760	3	0.848149	Nuclear transcription factor Y subunit B-3 (AHRD V3.3 *** A0A2G2ZW85_CAPAN)	TF
		Solyc05g014190	2	0.975192	CAAX amino terminal protease family protein (AHRD V3.3 *** AT3G26085.2)
		Solyc02g067120	2	0.98378	hypothetical protein (DUF1997) (AHRD V3.3 *** AT5G39530.1)
		Solyc02g082690	8	0.915652	Transducin/WD40 repeat-like superfamily protein (AHRD V3.3 *** A0A2U1QAZ8_ARTAN)
		Solyc04g077000	3	0.904686	RBR-type E3 ubiquitin transferase (AHRD V3.3 *** A0A2G3CPC1_CAPCH)
		Solyc04g007130	3	0.904203	hypothetical protein (AHRD V3.3 *** AT1G13360.1)
		Solyc08g077430	8	0.94066	ephrin type-B receptor (AHRD V3.3 *** AT5G11700.2)
		Solyc06g066020	8	0.956483	auxin-regulated IAA36
		Solyc06g068870	2	0.853569	bHLH transcription factor 087	TF
		Solyc09g011810	2	0.967488	Fructose-1,6-bisphosphatase (AHRD V3.3 *** B6TSK5_MAIZE)
		Solyc07g053900	3	0.729924	DUF506 domain-containing protein (AHRD V3.3 *** A0A1Q3CKJ0_CEPFO)
		Solyc05g006940	5	0.88918	Regulator of chromosome condensation (RCC1) family protein (AHRD V3.3 *** A0A2U1PVX2_ARTAN)
		Solyc10g005370	8	0.928628	Pyruvate, phosphate dikinase regulatory protein, chloroplastic (AHRD V3.3 *** A0A2U1Q502_ARTAN)
		Solyc01g105940	3	0.750344	Linalool synthase (AHRD V3.3 *-* Q1XBU5_SOLLC)
		Solyc11g056680	2	0.917031	Leucine-rich repeat receptor-like protein (AHRD V3.3 *** H6V788_MALDO)
		Solyc09g018460	8	0.854305	GRAS5	TF
		Solyc06g006080	2	0.928452	Phosphomethylpyrimidine synthase (AHRD V3.3 *** A0A2G3C580_CAPCH)
		Solyc06g005310	4	0.862714	Transcription factor MYB48 (AHRD V3.3 *** A0A2G2Z7N5_CAPAN)	TF
		Solyc02g067160	3	0.922042	SPX domain-containing protein 4 (AHRD V3.3 *** A0A1U8FRG4_CAPAN)
		Solyc08g066800	2	0.975738	phospholipase D
		Solyc12g098910	3	0.784955	Non-specific serine/threonine protein kinase (AHRD V3.3 *** A0A2G2VIL4_CAPBA)
		Solyc05g010450	2	0.940896	micronuclear linker histone polyprotein-like protein (AHRD V3.3 *-* AT3G25590.1)
		Solyc12g027897	2	0.925826	Unknown protein
		Solyc08g077530	3	0.966619	Beta-amylase (AHRD V3.3 *** Q94EU9_SOLTU)
		Solyc02g068050	2	0.963461	Rubisco methyltransferase family protein (AHRD V3.3 *** Q8VZB5_ARATH)
		Solyc10g083950	2	0.854765	Major facilitator superfamily (AHRD V3.3 *** A0A2U1PF99_ARTAN)
		Solyc01g106790	2	0.993126	Tubulin alpha-6 chain, putative (AHRD V3.3 *** Q8LED1_ARATH)
		Solyc03g119060	8	0.961021	divaricata
		Solyc08g016804	8	0.836594	Unknown protein
		Solyc02g084980	5	0.934026	Hexosyltransferase (AHRD V3.3 *** A0A2G2XGM6_CAPBA)
		Solyc01g100940	2	0.762541	protein NIM1-INTERACTING 1-like isoform X2 (AHRD V3.3 -** XP_020213781.1)	TF
		Solyc06g051020	8	0.880845	Peptide-N4-(N-acetyl-beta-glucosaminyl)asparagine amidase A (AHRD V3.3 *** A0A200PX65_9MAGN)
		Solyc12g008800	2	0.939536	Transcription factor DIVARICATA (AHRD V3.3 *** A0A2G3BNV9_CAPCH)	TF
		Solyc04g078640	5	0.94848	Ethylene-responsive transcription factor RAP2-1 (AHRD V3.3 *** A0A1U8GBU2_CAPAN)	TF
		Solyc02g150132	5	0.873606	Unknown protein
		Solyc02g071870	8	0.746025	Protein kinase domain (AHRD V3.3 *** A0A200QV78_9MAGN)
		Solyc09g064750	8	0.82802	Unknown protein
		Solyc04g011570	3	0.870222	RING/FYVE/PHD zinc finger superfamily protein (AHRD V3.3 *** A0A2U1NLT0_ARTAN)
		Solyc10g078220	3	0.800356	Cytochrome P450 (AHRD V3.3 *** A0A2U1MC34_ARTAN)
		Solyc12g010890	5	0.901693	trihelix transcription factor ASIL1-like (AHRD V3.3 *** A0A2I4FFS5_9ROSI)	TF
